# Supplementary material for: Structures of TGF-β with betaglycan and signaling receptors reveal mechanisms of complex assembly and signaling
Source: Nat Commun. 2025 Feb 26;16:1778. doi: 10.1038/s41467-025-56796-9 (PMC11865472; doi:10.1038/s41467-025-56796-9)
Supplement: Supplementary file 3 — Supplementary Data 1 [file 41467_2025_56796_MOESM3_ESM.txt]

SEQRES   1 A  112  ALA LEU ASP ALA ALA TYR CYS PHE ARG ASN VAL GLN ASP
SEQRES   2 A  112  ASN CYS CYS LEU ARG PRO LEU TYR ILE ASP PHE LYS ARG
SEQRES   3 A  112  ASP LEU GLY TRP LYS TRP ILE HIS GLU PRO LYS GLY TYR
SEQRES   4 A  112  ASN ALA ASN PHE CYS ALA GLY ALA CYS PRO TYR LEU TRP
SEQRES   5 A  112  SER SER ASP THR GLN HIS SER ARG VAL LEU SER LEU TYR
SEQRES   6 A  112  ASN THR ILE ASN PRO GLU ALA SER ALA SER PRO CYS CYS
SEQRES   7 A  112  VAL SER GLN ASP LEU GLU PRO LEU THR ILE LEU TYR TYR
SEQRES   8 A  112  ILE GLY LYS THR PRO LYS ILE GLU GLN LEU SER ASN MET
SEQRES   9 A  112  ILE VAL LYS SER CYS LYS CYS SER
SEQRES   1 B  112  ALA LEU ASP ALA ALA TYR CYS PHE ARG ASN VAL GLN ASP
SEQRES   2 B  112  ASN CYS CYS LEU ARG PRO LEU TYR ILE ASP PHE LYS ARG
SEQRES   3 B  112  ASP LEU GLY TRP LYS TRP ILE HIS GLU PRO LYS GLY TYR
SEQRES   4 B  112  ASN ALA ASN PHE CYS ALA GLY ALA CYS PRO TYR LEU TRP
SEQRES   5 B  112  SER SER ASP THR GLN HIS SER ARG VAL LEU SER LEU TYR
SEQRES   6 B  112  ASN THR ILE ASN PRO GLU ALA SER ALA SER PRO CYS CYS
SEQRES   7 B  112  VAL SER GLN ASP LEU GLU PRO LEU THR ILE LEU TYR TYR
SEQRES   8 B  112  ILE GLY LYS THR PRO LYS ILE GLU GLN LEU SER ASN MET
SEQRES   9 B  112  ILE VAL LYS SER CYS LYS CYS SER
SEQRES   1 C  166  ASN ALA THR PHE ASN MET GLU LEU TYR ASN THR ASP LEU
SEQRES   2 C  166  PHE LEU VAL PRO SER PRO GLY VAL PHE SER VAL ALA GLU
SEQRES   3 C  166  ASN GLU HIS VAL TYR VAL GLU VAL SER VAL THR LYS ALA
SEQRES   4 C  166  ASP GLN ASP LEU GLY PHE ALA ILE GLN THR CYS PHE LEU
SEQRES   5 C  166  SER PRO TYR SER ASN PRO ASP ARG MET SER ASP TYR THR
SEQRES   6 C  166  ILE ILE GLU ASN ILE CYS PRO LYS ASP ASP SER VAL LYS
SEQRES   7 C  166  PHE TYR SER SER LYS ARG VAL HIS PHE PRO ILE PRO HIS
SEQRES   8 C  166  ALA GLU VAL ASP LYS LYS ARG PHE SER PHE LEU PHE LYS
SEQRES   9 C  166  SER VAL PHE ASN THR SER LEU LEU PHE LEU HIS CYS GLU
SEQRES  10 C  166  LEU THR LEU CYS SER ARG LYS LYS GLY SER LEU LYS LEU
SEQRES  11 C  166  PRO ARG CYS VAL THR PRO ASP ASP ALA CYS THR SER LEU
SEQRES  12 C  166  ASP ALA THR MET ILE TRP THR MET MET GLN ASN LYS LYS
SEQRES  13 C  166  THR PHE THR LYS PRO LEU ALA VAL VAL LEU
SEQRES   1 D  166  ASN ALA THR PHE ASN MET GLU LEU TYR ASN THR ASP LEU
SEQRES   2 D  166  PHE LEU VAL PRO SER PRO GLY VAL PHE SER VAL ALA GLU
SEQRES   3 D  166  ASN GLU HIS VAL TYR VAL GLU VAL SER VAL THR LYS ALA
SEQRES   4 D  166  ASP GLN ASP LEU GLY PHE ALA ILE GLN THR CYS PHE LEU
SEQRES   5 D  166  SER PRO TYR SER ASN PRO ASP ARG MET SER ASP TYR THR
SEQRES   6 D  166  ILE ILE GLU ASN ILE CYS PRO LYS ASP ASP SER VAL LYS
SEQRES   7 D  166  PHE TYR SER SER LYS ARG VAL HIS PHE PRO ILE PRO HIS
SEQRES   8 D  166  ALA GLU VAL ASP LYS LYS ARG PHE SER PHE LEU PHE LYS
SEQRES   9 D  166  SER VAL PHE ASN THR SER LEU LEU PHE LEU HIS CYS GLU
SEQRES  10 D  166  LEU THR LEU CYS SER ARG LYS LYS GLY SER LEU LYS LEU
SEQRES  11 D  166  PRO ARG CYS VAL THR PRO ASP ASP ALA CYS THR SER LEU
SEQRES  12 D  166  ASP ALA THR MET ILE TRP THR MET MET GLN ASN LYS LYS
SEQRES  13 D  166  THR PHE THR LYS PRO LEU ALA VAL VAL LEU
HELIX    1   1 ALA A    4  CYS A    7  1                                   4
HELIX    2   2 PHE A   24  LEU A   28  1                                   5
HELIX    3   3 GLN A   57  ILE A   68  1                                  12
HELIX    4   4 ALA B    4  CYS B    7  1                                   4
HELIX    5   5 GLN B   57  ILE B   68  1                                  12
HELIX    6   6 PRO C  136  SER C  142  1                                   7
HELIX    7   7 ALA C  145  MET C  151  1                                   7
HELIX    8   8 MET C  152  ASN C  154  1                                   3
HELIX    9   9 PRO D  136  SER D  142  1                                   7
HELIX   10  10 ALA D  145  MET D  151  1                                   7
HELIX   11  11 MET D  152  ASN D  154  1                                   3
SHEET    1   1 1 CYS A  16  ARG A  18  0
SHEET    2   2 1 TYR A  21  ASP A  23  0
SHEET    3   3 1 GLY A  38  ASN A  40  0
SHEET    4   4 1 PHE A  43  ALA A  45  0
SHEET    5   5 1 CYS A  77  ASP A  82  0
SHEET    6   6 1 LEU A  86  ILE A  92  0
SHEET    7   7 1 THR A  95  LEU A 101  0
SHEET    8   8 1 SER A 108  SER A 112  0
SHEET    9   9 1 CYS B  16  ARG B  18  0
SHEET   10  10 1 TYR B  21  ASP B  23  0
SHEET   11  11 1 GLY B  38  ASN B  40  0
SHEET   12  12 1 PHE B  43  ALA B  45  0
SHEET   13  13 1 CYS B  77  ASP B  82  0
SHEET   14  14 1 LEU B  86  ILE B  92  0
SHEET   15  15 1 THR B  95  LEU B 101  0
SHEET   16  16 1 SER B 108  SER B 112  0
SHEET   17  17 1 ALA C   2  TYR C   9  0
SHEET   18  18 1 PHE C  22  ALA C  25  0
SHEET   19  19 1 HIS C  29  LYS C  38  0
SHEET   20  20 1 LEU C  43  SER C  53  0
SHEET   21  21 1 THR C  65  GLU C  68  0
SHEET   22  22 1 LYS C  78  TYR C  80  0
SHEET   23  23 1 LYS C  83  HIS C  86  0
SHEET   24  24 1 GLU C  93  LEU C 102  0
SHEET   25  25 1 LEU C 111  SER C 122  0
SHEET   26  26 1 LYS C 155  VAL C 165  0
SHEET   27  27 1 ALA D   2  TYR D   9  0
SHEET   28  28 1 PHE D  22  ALA D  25  0
SHEET   29  29 1 HIS D  29  LYS D  38  0
SHEET   30  30 1 LEU D  43  SER D  53  0
SHEET   31  31 1 THR D  65  GLU D  68  0
SHEET   32  32 1 LYS D  78  TYR D  80  0
SHEET   33  33 1 LYS D  83  HIS D  86  0
SHEET   34  34 1 GLU D  93  LEU D 102  0
SHEET   35  35 1 LEU D 111  SER D 122  0
SHEET   36  36 1 LYS D 155  VAL D 165  0
ATOM      1  N   ALA A   1      15.868  -1.893  -5.051  1.00 61.02           N
ATOM      2  H   ALA A   1      15.895  -2.247  -5.996  1.00 61.02           H
ATOM      3  H2  ALA A   1      16.556  -1.157  -4.978  1.00 61.02           H
ATOM      4  H3  ALA A   1      16.074  -2.620  -4.380  1.00 61.02           H
ATOM      5  CA  ALA A   1      14.546  -1.299  -4.779  1.00 61.02           C
ATOM      6  HA  ALA A   1      13.767  -2.053  -4.894  1.00 61.02           H
ATOM      7  C   ALA A   1      14.302  -0.196  -5.806  1.00 61.02           C
ATOM      8  CB  ALA A   1      14.512  -0.767  -3.342  1.00 61.02           C
ATOM      9  HB1 ALA A   1      14.699  -1.578  -2.637  1.00 61.02           H
ATOM     10  HB2 ALA A   1      15.267   0.007  -3.209  1.00 61.02           H
ATOM     11  HB3 ALA A   1      13.531  -0.344  -3.128  1.00 61.02           H
ATOM     12  O   ALA A   1      15.249   0.164  -6.500  1.00 61.02           O
ATOM     13  N   LEU A   2      13.081   0.329  -5.945  1.00 76.81           N
ATOM     14  H   LEU A   2      12.318   0.019  -5.360  1.00 76.81           H
ATOM     15  CA  LEU A   2      12.827   1.504  -6.795  1.00 76.81           C
ATOM     16  HA  LEU A   2      13.514   1.499  -7.641  1.00 76.81           H
ATOM     17  C   LEU A   2      13.146   2.770  -5.992  1.00 76.81           C
ATOM     18  CB  LEU A   2      11.396   1.477  -7.357  1.00 76.81           C
ATOM     19  HB2 LEU A   2      10.698   1.601  -6.529  1.00 76.81           H
ATOM     20  HB3 LEU A   2      11.264   2.335  -8.017  1.00 76.81           H
ATOM     21  O   LEU A   2      12.255   3.511  -5.582  1.00 76.81           O
ATOM     22  CG  LEU A   2      11.037   0.200  -8.133  1.00 76.81           C
ATOM     23  HG  LEU A   2      11.316  -0.678  -7.550  1.00 76.81           H
ATOM     24  CD1 LEU A   2       9.531   0.124  -8.365  1.00 76.81           C
ATOM     25 HD11 LEU A   2       9.175   1.049  -8.817  1.00 76.81           H
ATOM     26 HD12 LEU A   2       9.022  -0.010  -7.411  1.00 76.81           H
ATOM     27 HD13 LEU A   2       9.292  -0.715  -9.019  1.00 76.81           H
ATOM     28  CD2 LEU A   2      11.787   0.146  -9.463  1.00 76.81           C
ATOM     29 HD21 LEU A   2      12.862   0.240  -9.307  1.00 76.81           H
ATOM     30 HD22 LEU A   2      11.445   0.947 -10.118  1.00 76.81           H
ATOM     31 HD23 LEU A   2      11.601  -0.819  -9.933  1.00 76.81           H
ATOM     32  N   ASP A   3      14.430   2.931  -5.679  1.00 73.29           N
ATOM     33  H   ASP A   3      15.097   2.298  -6.096  1.00 73.29           H
ATOM     34  CA  ASP A   3      14.971   3.988  -4.826  1.00 73.29           C
ATOM     35  HA  ASP A   3      14.167   4.384  -4.206  1.00 73.29           H
ATOM     36  C   ASP A   3      15.525   5.171  -5.632  1.00 73.29           C
ATOM     37  CB  ASP A   3      16.023   3.388  -3.873  1.00 73.29           C
ATOM     38  HB2 ASP A   3      15.532   2.631  -3.260  1.00 73.29           H
ATOM     39  HB3 ASP A   3      16.383   4.165  -3.198  1.00 73.29           H
ATOM     40  O   ASP A   3      15.623   5.132  -6.858  1.00 73.29           O
ATOM     41  CG  ASP A   3      17.227   2.756  -4.585  1.00 73.29           C
ATOM     42  OD1 ASP A   3      17.767   3.387  -5.523  1.00 73.29           O
ATOM     43  OD2 ASP A   3      17.596   1.625  -4.196  1.00 73.29           O
ATOM     44  N   ALA A   4      15.916   6.236  -4.931  1.00 74.01           N
ATOM     45  H   ALA A   4      15.776   6.217  -3.931  1.00 74.01           H
ATOM     46  CA  ALA A   4      16.482   7.442  -5.534  1.00 74.01           C
ATOM     47  HA  ALA A   4      15.718   7.937  -6.132  1.00 74.01           H
ATOM     48  C   ALA A   4      17.684   7.164  -6.456  1.00 74.01           C
ATOM     49  CB  ALA A   4      16.911   8.373  -4.391  1.00 74.01           C
ATOM     50  HB1 ALA A   4      17.659   7.881  -3.770  1.00 74.01           H
ATOM     51  HB2 ALA A   4      16.056   8.638  -3.768  1.00 74.01           H
ATOM     52  HB3 ALA A   4      17.346   9.284  -4.804  1.00 74.01           H
ATOM     53  O   ALA A   4      17.787   7.754  -7.532  1.00 74.01           O
ATOM     54  N   ALA A   5      18.600   6.275  -6.054  1.00 71.61           N
ATOM     55  H   ALA A   5      18.372   5.658  -5.288  1.00 71.61           H
ATOM     56  CA  ALA A   5      19.826   6.016  -6.805  1.00 71.61           C
ATOM     57  HA  ALA A   5      20.306   6.968  -7.031  1.00 71.61           H
ATOM     58  C   ALA A   5      19.533   5.321  -8.140  1.00 71.61           C
ATOM     59  CB  ALA A   5      20.775   5.183  -5.936  1.00 71.61           C
ATOM     60  HB1 ALA A   5      20.993   5.715  -5.010  1.00 71.61           H
ATOM     61  HB2 ALA A   5      21.705   5.005  -6.475  1.00 71.61           H
ATOM     62  HB3 ALA A   5      20.316   4.223  -5.695  1.00 71.61           H
ATOM     63  O   ALA A   5      20.162   5.639  -9.153  1.00 71.61           O
ATOM     64  N   TYR A   6      18.564   4.406  -8.146  1.00 75.08           N
ATOM     65  H   TYR A   6      18.135   4.156  -7.266  1.00 75.08           H
ATOM     66  CA  TYR A   6      18.077   3.763  -9.359  1.00 75.08           C
ATOM     67  HA  TYR A   6      18.929   3.452  -9.963  1.00 75.08           H
ATOM     68  C   TYR A   6      17.240   4.730 -10.214  1.00 75.08           C
ATOM     69  CB  TYR A   6      17.293   2.507  -8.953  1.00 75.08           C
ATOM     70  HB2 TYR A   6      17.952   1.843  -8.394  1.00 75.08           H
ATOM     71  HB3 TYR A   6      16.478   2.790  -8.287  1.00 75.08           H
ATOM     72  O   TYR A   6      17.518   4.919 -11.400  1.00 75.08           O
ATOM     73  CG  TYR A   6      16.729   1.750 -10.137  1.00 75.08           C
ATOM     74  CD1 TYR A   6      15.389   1.948 -10.517  1.00 75.08           C
ATOM     75  HD1 TYR A   6      14.757   2.611  -9.944  1.00 75.08           H
ATOM     76  CD2 TYR A   6      17.554   0.891 -10.889  1.00 75.08           C
ATOM     77  HD2 TYR A   6      18.582   0.742 -10.595  1.00 75.08           H
ATOM     78  CE1 TYR A   6      14.875   1.314 -11.663  1.00 75.08           C
ATOM     79  HE1 TYR A   6      13.854   1.496 -11.966  1.00 75.08           H
ATOM     80  CE2 TYR A   6      17.039   0.241 -12.029  1.00 75.08           C
ATOM     81  HE2 TYR A   6      17.661  -0.415 -12.619  1.00 75.08           H
ATOM     82  OH  TYR A   6      15.223  -0.096 -13.567  1.00 75.08           O
ATOM     83  HH  TYR A   6      14.351   0.247 -13.775  1.00 75.08           H
ATOM     84  CZ  TYR A   6      15.701   0.464 -12.425  1.00 75.08           C
ATOM     85  N   CYS A   7      16.252   5.385  -9.607  1.00 79.86           N
ATOM     86  H   CYS A   7      16.102   5.208  -8.624  1.00 79.86           H
ATOM     87  CA  CYS A   7      15.221   6.146 -10.308  1.00 79.86           C
ATOM     88  HA  CYS A   7      14.865   5.560 -11.155  1.00 79.86           H
ATOM     89  C   CYS A   7      15.690   7.484 -10.873  1.00 79.86           C
ATOM     90  CB  CYS A   7      14.064   6.371  -9.336  1.00 79.86           C
ATOM     91  HB2 CYS A   7      13.334   7.027  -9.811  1.00 79.86           H
ATOM     92  HB3 CYS A   7      14.429   6.866  -8.436  1.00 79.86           H
ATOM     93  O   CYS A   7      15.247   7.887 -11.943  1.00 79.86           O
ATOM     94  SG  CYS A   7      13.239   4.836  -8.884  1.00 79.86           S
ATOM     95  N   PHE A   8      16.595   8.187 -10.190  1.00 77.68           N
ATOM     96  H   PHE A   8      16.907   7.863  -9.286  1.00 77.68           H
ATOM     97  CA  PHE A   8      17.079   9.479 -10.685  1.00 77.68           C
ATOM     98  HA  PHE A   8      16.255  10.013 -11.157  1.00 77.68           H
ATOM     99  C   PHE A   8      18.141   9.329 -11.779  1.00 77.68           C
ATOM    100  CB  PHE A   8      17.578  10.334  -9.515  1.00 77.68           C
ATOM    101  HB2 PHE A   8      17.920  11.289  -9.916  1.00 77.68           H
ATOM    102  HB3 PHE A   8      18.443   9.840  -9.072  1.00 77.68           H
ATOM    103  O   PHE A   8      18.395  10.278 -12.514  1.00 77.68           O
ATOM    104  CG  PHE A   8      16.569  10.638  -8.415  1.00 77.68           C
ATOM    105  CD1 PHE A   8      15.177  10.555  -8.630  1.00 77.68           C
ATOM    106  HD1 PHE A   8      14.772  10.247  -9.583  1.00 77.68           H
ATOM    107  CD2 PHE A   8      17.043  11.035  -7.151  1.00 77.68           C
ATOM    108  HD2 PHE A   8      18.106  11.110  -6.978  1.00 77.68           H
ATOM    109  CE1 PHE A   8      14.284  10.841  -7.584  1.00 77.68           C
ATOM    110  HE1 PHE A   8      13.222  10.724  -7.738  1.00 77.68           H
ATOM    111  CE2 PHE A   8      16.143  11.358  -6.119  1.00 77.68           C
ATOM    112  HE2 PHE A   8      16.514  11.683  -5.158  1.00 77.68           H
ATOM    113  CZ  PHE A   8      14.760  11.258  -6.334  1.00 77.68           C
ATOM    114  HZ  PHE A   8      14.067  11.491  -5.539  1.00 77.68           H
ATOM    115  N   ARG A   9      18.753   8.144 -11.911  1.00 73.04           N
ATOM    116  H   ARG A   9      18.487   7.408 -11.272  1.00 73.04           H
ATOM    117  CA  ARG A   9      19.670   7.825 -13.018  1.00 73.04           C
ATOM    118  HA  ARG A   9      20.183   8.731 -13.342  1.00 73.04           H
ATOM    119  C   ARG A   9      18.932   7.318 -14.250  1.00 73.04           C
ATOM    120  CB  ARG A   9      20.706   6.792 -12.566  1.00 73.04           C
ATOM    121  HB2 ARG A   9      21.256   6.448 -13.441  1.00 73.04           H
ATOM    122  HB3 ARG A   9      20.199   5.936 -12.120  1.00 73.04           H
ATOM    123  O   ARG A   9      19.315   7.653 -15.366  1.00 73.04           O
ATOM    124  CG  ARG A   9      21.701   7.388 -11.567  1.00 73.04           C
ATOM    125  HG2 ARG A   9      22.189   8.254 -12.013  1.00 73.04           H
ATOM    126  HG3 ARG A   9      21.178   7.696 -10.661  1.00 73.04           H
ATOM    127  CD  ARG A   9      22.752   6.334 -11.218  1.00 73.04           C
ATOM    128  HD2 ARG A   9      23.255   6.031 -12.136  1.00 73.04           H
ATOM    129  HD3 ARG A   9      22.249   5.469 -10.787  1.00 73.04           H
ATOM    130  NE  ARG A   9      23.737   6.859 -10.256  1.00 73.04           N
ATOM    131  HE  ARG A   9      23.500   7.733  -9.810  1.00 73.04           H
ATOM    132  NH1 ARG A   9      25.225   5.120 -10.397  1.00 73.04           N
ATOM    133 HH11 ARG A   9      26.090   4.679 -10.120  1.00 73.04           H
ATOM    134 HH12 ARG A   9      24.607   4.677 -11.062  1.00 73.04           H
ATOM    135  NH2 ARG A   9      25.649   6.829  -9.023  1.00 73.04           N
ATOM    136 HH21 ARG A   9      25.400   7.722  -8.624  1.00 73.04           H
ATOM    137 HH22 ARG A   9      26.507   6.374  -8.744  1.00 73.04           H
ATOM    138  CZ  ARG A   9      24.861   6.269  -9.897  1.00 73.04           C
ATOM    139  N   ASN A  10      17.891   6.516 -14.046  1.00 65.94           N
ATOM    140  H   ASN A  10      17.638   6.282 -13.097  1.00 65.94           H
ATOM    141  CA  ASN A  10      17.098   5.935 -15.118  1.00 65.94           C
ATOM    142  HA  ASN A  10      17.616   6.041 -16.071  1.00 65.94           H
ATOM    143  C   ASN A  10      15.768   6.679 -15.229  1.00 65.94           C
ATOM    144  CB  ASN A  10      16.919   4.434 -14.836  1.00 65.94           C
ATOM    145  HB2 ASN A  10      16.183   4.024 -15.528  1.00 65.94           H
ATOM    146  HB3 ASN A  10      16.538   4.296 -13.824  1.00 65.94           H
ATOM    147  O   ASN A  10      14.819   6.363 -14.513  1.00 65.94           O
ATOM    148  CG  ASN A  10      18.187   3.628 -15.021  1.00 65.94           C
ATOM    149  ND2 ASN A  10      18.288   2.499 -14.361  1.00 65.94           N
ATOM    150 HD21 ASN A  10      17.573   2.239 -13.697  1.00 65.94           H
ATOM    151 HD22 ASN A  10      19.137   1.970 -14.508  1.00 65.94           H
ATOM    152  OD1 ASN A  10      19.082   3.961 -15.776  1.00 65.94           O
ATOM    153  N   VAL A  11      15.686   7.639 -16.155  1.00 62.48           N
ATOM    154  H   VAL A  11      16.510   7.867 -16.692  1.00 62.48           H
ATOM    155  CA  VAL A  11      14.421   8.299 -16.511  1.00 62.48           C
ATOM    156  HA  VAL A  11      13.923   8.597 -15.589  1.00 62.48           H
ATOM    157  C   VAL A  11      13.539   7.265 -17.221  1.00 62.48           C
ATOM    158  CB  VAL A  11      14.635   9.569 -17.370  1.00 62.48           C
ATOM    159  HB  VAL A  11      14.888   9.288 -18.392  1.00 62.48           H
ATOM    160  O   VAL A  11      13.592   7.110 -18.435  1.00 62.48           O
ATOM    161  CG1 VAL A  11      13.352  10.413 -17.380  1.00 62.48           C
ATOM    162 HG11 VAL A  11      13.098  10.733 -16.370  1.00 62.48           H
ATOM    163 HG12 VAL A  11      12.528   9.832 -17.793  1.00 62.48           H
ATOM    164 HG13 VAL A  11      13.495  11.292 -18.008  1.00 62.48           H
ATOM    165  CG2 VAL A  11      15.769  10.465 -16.851  1.00 62.48           C
ATOM    166 HG21 VAL A  11      15.550  10.803 -15.839  1.00 62.48           H
ATOM    167 HG22 VAL A  11      16.718   9.929 -16.853  1.00 62.48           H
ATOM    168 HG23 VAL A  11      15.875  11.331 -17.504  1.00 62.48           H
ATOM    169  N   GLN A  12      12.813   6.465 -16.443  1.00 64.34           N
ATOM    170  H   GLN A  12      12.942   6.549 -15.445  1.00 64.34           H
ATOM    171  CA  GLN A  12      11.895   5.433 -16.928  1.00 64.34           C
ATOM    172  HA  GLN A  12      12.025   5.295 -18.001  1.00 64.34           H
ATOM    173  C   GLN A  12      10.455   5.880 -16.703  1.00 64.34           C
ATOM    174  CB  GLN A  12      12.178   4.091 -16.223  1.00 64.34           C
ATOM    175  HB2 GLN A  12      11.348   3.408 -16.406  1.00 64.34           H
ATOM    176  HB3 GLN A  12      12.263   4.252 -15.148  1.00 64.34           H
ATOM    177  O   GLN A  12      10.179   6.556 -15.714  1.00 64.34           O
ATOM    178  CG  GLN A  12      13.462   3.444 -16.760  1.00 64.34           C
ATOM    179  HG2 GLN A  12      14.289   4.144 -16.634  1.00 64.34           H
ATOM    180  HG3 GLN A  12      13.342   3.270 -17.829  1.00 64.34           H
ATOM    181  CD  GLN A  12      13.836   2.114 -16.101  1.00 64.34           C
ATOM    182  NE2 GLN A  12      14.912   1.498 -16.540  1.00 64.34           N
ATOM    183 HE21 GLN A  12      15.164   0.637 -16.077  1.00 64.34           H
ATOM    184 HE22 GLN A  12      15.454   1.897 -17.294  1.00 64.34           H
ATOM    185  OE1 GLN A  12      13.200   1.586 -15.199  1.00 64.34           O
ATOM    186  N   ASP A  13       9.538   5.448 -17.567  1.00 77.26           N
ATOM    187  H   ASP A  13       9.838   5.043 -18.442  1.00 77.26           H
ATOM    188  CA  ASP A  13       8.088   5.643 -17.394  1.00 77.26           C
ATOM    189  HA  ASP A  13       7.898   6.659 -17.046  1.00 77.26           H
ATOM    190  C   ASP A  13       7.482   4.685 -16.359  1.00 77.26           C
ATOM    191  CB  ASP A  13       7.387   5.461 -18.746  1.00 77.26           C
ATOM    192  HB2 ASP A  13       7.628   4.475 -19.144  1.00 77.26           H
ATOM    193  HB3 ASP A  13       6.308   5.513 -18.599  1.00 77.26           H
ATOM    194  O   ASP A  13       6.354   4.863 -15.901  1.00 77.26           O
ATOM    195  CG  ASP A  13       7.783   6.542 -19.749  1.00 77.26           C
ATOM    196  OD1 ASP A  13       7.962   7.699 -19.308  1.00 77.26           O
ATOM    197  OD2 ASP A  13       7.950   6.180 -20.932  1.00 77.26           O
ATOM    198  N   ASN A  14       8.248   3.670 -15.959  1.00 81.06           N
ATOM    199  H   ASN A  14       9.166   3.591 -16.373  1.00 81.06           H
ATOM    200  CA  ASN A  14       7.846   2.708 -14.945  1.00 81.06           C
ATOM    201  HA  ASN A  14       6.823   2.399 -15.161  1.00 81.06           H
ATOM    202  C   ASN A  14       7.847   3.325 -13.544  1.00 81.06           C
ATOM    203  CB  ASN A  14       8.753   1.472 -15.026  1.00 81.06           C
ATOM    204  HB2 ASN A  14       8.528   0.799 -14.199  1.00 81.06           H
ATOM    205  HB3 ASN A  14       9.795   1.779 -14.941  1.00 81.06           H
ATOM    206  O   ASN A  14       8.457   4.367 -13.294  1.00 81.06           O
ATOM    207  CG  ASN A  14       8.546   0.689 -16.308  1.00 81.06           C
ATOM    208  ND2 ASN A  14       9.550  -0.026 -16.754  1.00 81.06           N
ATOM    209 HD21 ASN A  14       9.382  -0.509 -17.626  1.00 81.06           H
ATOM    210 HD22 ASN A  14      10.433  -0.033 -16.265  1.00 81.06           H
ATOM    211  OD1 ASN A  14       7.496   0.687 -16.921  1.00 81.06           O
ATOM    212  N   CYS A  15       7.166   2.645 -12.626  1.00 82.83           N
ATOM    213  H   CYS A  15       6.628   1.848 -12.938  1.00 82.83           H
ATOM    214  CA  CYS A  15       7.102   2.991 -11.220  1.00 82.83           C
ATOM    215  HA  CYS A  15       6.476   3.877 -11.112  1.00 82.83           H
ATOM    216  C   CYS A  15       8.495   3.287 -10.672  1.00 82.83           C
ATOM    217  CB  CYS A  15       6.463   1.835 -10.453  1.00 82.83           C
ATOM    218  HB2 CYS A  15       5.445   1.713 -10.821  1.00 82.83           H
ATOM    219  HB3 CYS A  15       7.016   0.919 -10.661  1.00 82.83           H
ATOM    220  O   CYS A  15       9.396   2.451 -10.747  1.00 82.83           O
ATOM    221  SG  CYS A  15       6.414   2.073  -8.657  1.00 82.83           S
ATOM    222  N   CYS A  16       8.668   4.493 -10.145  1.00 86.94           N
ATOM    223  H   CYS A  16       7.911   5.161 -10.184  1.00 86.94           H
ATOM    224  CA  CYS A  16       9.922   4.924  -9.565  1.00 86.94           C
ATOM    225  HA  CYS A  16      10.344   4.088  -9.006  1.00 86.94           H
ATOM    226  C   CYS A  16       9.715   6.076  -8.588  1.00 86.94           C
ATOM    227  CB  CYS A  16      10.893   5.318 -10.689  1.00 86.94           C
ATOM    228  HB2 CYS A  16      10.419   5.161 -11.658  1.00 86.94           H
ATOM    229  HB3 CYS A  16      11.143   6.376 -10.612  1.00 86.94           H
ATOM    230  O   CYS A  16       8.724   6.808  -8.663  1.00 86.94           O
ATOM    231  SG  CYS A  16      12.416   4.350 -10.657  1.00 86.94           S
ATOM    232  N   LEU A  17      10.701   6.259  -7.712  1.00 89.30           N
ATOM    233  H   LEU A  17      11.467   5.602  -7.700  1.00 89.30           H
ATOM    234  CA  LEU A  17      10.821   7.446  -6.887  1.00 89.30           C
ATOM    235  HA  LEU A  17       9.888   7.574  -6.339  1.00 89.30           H
ATOM    236  C   LEU A  17      11.039   8.670  -7.780  1.00 89.30           C
ATOM    237  CB  LEU A  17      11.983   7.257  -5.898  1.00 89.30           C
ATOM    238  HB2 LEU A  17      11.941   6.259  -5.461  1.00 89.30           H
ATOM    239  HB3 LEU A  17      12.924   7.344  -6.440  1.00 89.30           H
ATOM    240  O   LEU A  17      11.972   8.711  -8.585  1.00 89.30           O
ATOM    241  CG  LEU A  17      11.937   8.299  -4.771  1.00 89.30           C
ATOM    242  HG  LEU A  17      11.690   9.281  -5.176  1.00 89.30           H
ATOM    243  CD1 LEU A  17      10.901   7.911  -3.723  1.00 89.30           C
ATOM    244 HD11 LEU A  17      11.140   6.930  -3.312  1.00 89.30           H
ATOM    245 HD12 LEU A  17       9.904   7.886  -4.162  1.00 89.30           H
ATOM    246 HD13 LEU A  17      10.903   8.651  -2.922  1.00 89.30           H
ATOM    247  CD2 LEU A  17      13.291   8.405  -4.084  1.00 89.30           C
ATOM    248 HD21 LEU A  17      13.599   7.426  -3.717  1.00 89.30           H
ATOM    249 HD22 LEU A  17      14.015   8.787  -4.804  1.00 89.30           H
ATOM    250 HD23 LEU A  17      13.228   9.099  -3.246  1.00 89.30           H
ATOM    251  N   ARG A  18      10.189   9.678  -7.623  1.00 87.11           N
ATOM    252  H   ARG A  18       9.428   9.552  -6.970  1.00 87.11           H
ATOM    253  CA  ARG A  18      10.290  10.974  -8.291  1.00 87.11           C
ATOM    254  HA  ARG A  18      11.090  10.928  -9.030  1.00 87.11           H
ATOM    255  C   ARG A  18      10.644  12.045  -7.266  1.00 87.11           C
ATOM    256  CB  ARG A  18       8.976  11.311  -9.005  1.00 87.11           C
ATOM    257  HB2 ARG A  18       9.083  12.262  -9.527  1.00 87.11           H
ATOM    258  HB3 ARG A  18       8.199  11.420  -8.248  1.00 87.11           H
ATOM    259  O   ARG A  18      10.110  12.015  -6.153  1.00 87.11           O
ATOM    260  CG  ARG A  18       8.496  10.247  -9.996  1.00 87.11           C
ATOM    261  HG2 ARG A  18       7.601  10.627 -10.488  1.00 87.11           H
ATOM    262  HG3 ARG A  18       8.216   9.351  -9.442  1.00 87.11           H
ATOM    263  CD  ARG A  18       9.523   9.878 -11.071  1.00 87.11           C
ATOM    264  HD2 ARG A  18      10.461   9.576 -10.606  1.00 87.11           H
ATOM    265  HD3 ARG A  18       9.695  10.742 -11.713  1.00 87.11           H
ATOM    266  NE  ARG A  18       9.011   8.751 -11.853  1.00 87.11           N
ATOM    267  HE  ARG A  18       8.263   8.212 -11.441  1.00 87.11           H
ATOM    268  NH1 ARG A  18      10.434   8.811 -13.680  1.00 87.11           N
ATOM    269 HH11 ARG A  18      10.626   8.403 -14.583  1.00 87.11           H
ATOM    270 HH12 ARG A  18      10.941   9.606 -13.317  1.00 87.11           H
ATOM    271  NH2 ARG A  18       8.810   7.297 -13.523  1.00 87.11           N
ATOM    272 HH21 ARG A  18       8.077   6.821 -13.017  1.00 87.11           H
ATOM    273 HH22 ARG A  18       9.159   6.870 -14.369  1.00 87.11           H
ATOM    274  CZ  ARG A  18       9.430   8.308 -13.015  1.00 87.11           C
ATOM    275  N   PRO A  19      11.548  12.976  -7.607  1.00 89.46           N
ATOM    276  CA  PRO A  19      11.916  14.035  -6.690  1.00 89.46           C
ATOM    277  HA  PRO A  19      12.167  13.621  -5.714  1.00 89.46           H
ATOM    278  C   PRO A  19      10.742  15.005  -6.548  1.00 89.46           C
ATOM    279  CB  PRO A  19      13.161  14.682  -7.297  1.00 89.46           C
ATOM    280  HB2 PRO A  19      14.046  14.131  -6.981  1.00 89.46           H
ATOM    281  HB3 PRO A  19      13.252  15.734  -7.027  1.00 89.46           H
ATOM    282  O   PRO A  19      10.120  15.397  -7.533  1.00 89.46           O
ATOM    283  CG  PRO A  19      12.956  14.495  -8.801  1.00 89.46           C
ATOM    284  HG2 PRO A  19      12.357  15.317  -9.193  1.00 89.46           H
ATOM    285  HG3 PRO A  19      13.907  14.435  -9.331  1.00 89.46           H
ATOM    286  CD  PRO A  19      12.167  13.190  -8.912  1.00 89.46           C
ATOM    287  HD2 PRO A  19      12.846  12.374  -9.158  1.00 89.46           H
ATOM    288  HD3 PRO A  19      11.408  13.286  -9.688  1.00 89.46           H
ATOM    289  N   LEU A  20      10.456  15.400  -5.313  1.00 89.58           N
ATOM    290  H   LEU A  20      11.000  15.018  -4.552  1.00 89.58           H
ATOM    291  CA  LEU A  20       9.498  16.455  -5.003  1.00 89.58           C
ATOM    292  HA  LEU A  20       9.441  17.144  -5.846  1.00 89.58           H
ATOM    293  C   LEU A  20      10.012  17.212  -3.791  1.00 89.58           C
ATOM    294  CB  LEU A  20       8.101  15.856  -4.774  1.00 89.58           C
ATOM    295  HB2 LEU A  20       7.760  15.453  -5.728  1.00 89.58           H
ATOM    296  HB3 LEU A  20       8.172  15.045  -4.049  1.00 89.58           H
ATOM    297  O   LEU A  20      10.041  16.668  -2.685  1.00 89.58           O
ATOM    298  CG  LEU A  20       7.043  16.856  -4.277  1.00 89.58           C
ATOM    299  HG  LEU A  20       7.383  17.317  -3.350  1.00 89.58           H
ATOM    300  CD1 LEU A  20       6.790  17.950  -5.309  1.00 89.58           C
ATOM    301 HD11 LEU A  20       6.433  17.521  -6.246  1.00 89.58           H
ATOM    302 HD12 LEU A  20       7.691  18.537  -5.486  1.00 89.58           H
ATOM    303 HD13 LEU A  20       6.034  18.629  -4.914  1.00 89.58           H
ATOM    304  CD2 LEU A  20       5.732  16.127  -3.988  1.00 89.58           C
ATOM    305 HD21 LEU A  20       5.893  15.349  -3.242  1.00 89.58           H
ATOM    306 HD22 LEU A  20       5.000  16.835  -3.599  1.00 89.58           H
ATOM    307 HD23 LEU A  20       5.338  15.678  -4.900  1.00 89.58           H
ATOM    308  N   TYR A  21      10.432  18.450  -4.020  1.00 93.25           N
ATOM    309  H   TYR A  21      10.334  18.833  -4.950  1.00 93.25           H
ATOM    310  CA  TYR A  21      10.792  19.367  -2.953  1.00 93.25           C
ATOM    311  HA  TYR A  21      11.181  18.799  -2.108  1.00 93.25           H
ATOM    312  C   TYR A  21       9.550  20.127  -2.503  1.00 93.25           C
ATOM    313  CB  TYR A  21      11.897  20.318  -3.412  1.00 93.25           C
ATOM    314  HB2 TYR A  21      12.730  19.733  -3.800  1.00 93.25           H
ATOM    315  HB3 TYR A  21      11.525  20.944  -4.223  1.00 93.25           H
ATOM    316  O   TYR A  21       8.861  20.723  -3.329  1.00 93.25           O
ATOM    317  CG  TYR A  21      12.402  21.199  -2.287  1.00 93.25           C
ATOM    318  CD1 TYR A  21      11.817  22.458  -2.052  1.00 93.25           C
ATOM    319  HD1 TYR A  21      10.993  22.792  -2.665  1.00 93.25           H
ATOM    320  CD2 TYR A  21      13.432  20.735  -1.449  1.00 93.25           C
ATOM    321  HD2 TYR A  21      13.865  19.761  -1.622  1.00 93.25           H
ATOM    322  CE1 TYR A  21      12.286  23.265  -0.997  1.00 93.25           C
ATOM    323  HE1 TYR A  21      11.844  24.230  -0.795  1.00 93.25           H
ATOM    324  CE2 TYR A  21      13.901  21.534  -0.391  1.00 93.25           C
ATOM    325  HE2 TYR A  21      14.694  21.178   0.250  1.00 93.25           H
ATOM    326  OH  TYR A  21      13.794  23.584   0.841  1.00 93.25           O
ATOM    327  HH  TYR A  21      14.485  23.148   1.345  1.00 93.25           H
ATOM    328  CZ  TYR A  21      13.334  22.807  -0.172  1.00 93.25           C
ATOM    329  N   ILE A  22       9.296  20.120  -1.200  1.00 92.51           N
ATOM    330  H   ILE A  22       9.931  19.627  -0.589  1.00 92.51           H
ATOM    331  CA  ILE A  22       8.199  20.852  -0.577  1.00 92.51           C
ATOM    332  HA  ILE A  22       7.611  21.359  -1.342  1.00 92.51           H
ATOM    333  C   ILE A  22       8.804  21.916   0.334  1.00 92.51           C
ATOM    334  CB  ILE A  22       7.257  19.885   0.172  1.00 92.51           C
ATOM    335  HB  ILE A  22       7.818  19.386   0.962  1.00 92.51           H
ATOM    336  O   ILE A  22       9.495  21.594   1.303  1.00 92.51           O
ATOM    337  CG1 ILE A  22       6.690  18.806  -0.783  1.00 92.51           C
ATOM    338 HG12 ILE A  22       6.230  19.289  -1.645  1.00 92.51           H
ATOM    339 HG13 ILE A  22       7.516  18.192  -1.141  1.00 92.51           H
ATOM    340  CG2 ILE A  22       6.115  20.681   0.815  1.00 92.51           C
ATOM    341 HG21 ILE A  22       5.488  20.007   1.399  1.00 92.51           H
ATOM    342 HG22 ILE A  22       5.507  21.142   0.036  1.00 92.51           H
ATOM    343 HG23 ILE A  22       6.500  21.454   1.480  1.00 92.51           H
ATOM    344  CD1 ILE A  22       5.661  17.857  -0.153  1.00 92.51           C
ATOM    345 HD11 ILE A  22       6.039  17.467   0.792  1.00 92.51           H
ATOM    346 HD12 ILE A  22       5.472  17.026  -0.833  1.00 92.51           H
ATOM    347 HD13 ILE A  22       4.718  18.378   0.016  1.00 92.51           H
ATOM    348  N   ASP A  23       8.534  23.181   0.029  1.00 93.97           N
ATOM    349  H   ASP A  23       7.933  23.355  -0.764  1.00 93.97           H
ATOM    350  CA  ASP A  23       8.793  24.309   0.919  1.00 93.97           C
ATOM    351  HA  ASP A  23       9.709  24.135   1.483  1.00 93.97           H
ATOM    352  C   ASP A  23       7.626  24.444   1.903  1.00 93.97           C
ATOM    353  CB  ASP A  23       8.990  25.578   0.086  1.00 93.97           C
ATOM    354  HB2 ASP A  23       9.808  25.417  -0.616  1.00 93.97           H
ATOM    355  HB3 ASP A  23       8.088  25.757  -0.499  1.00 93.97           H
ATOM    356  O   ASP A  23       6.467  24.579   1.504  1.00 93.97           O
ATOM    357  CG  ASP A  23       9.298  26.810   0.946  1.00 93.97           C
ATOM    358  OD1 ASP A  23       8.394  27.267   1.687  1.00 93.97           O
ATOM    359  OD2 ASP A  23      10.426  27.329   0.820  1.00 93.97           O
ATOM    360  N   PHE A  24       7.914  24.416   3.204  1.00 91.89           N
ATOM    361  H   PHE A  24       8.881  24.401   3.496  1.00 91.89           H
ATOM    362  CA  PHE A  24       6.866  24.416   4.225  1.00 91.89           C
ATOM    363  HA  PHE A  24       6.215  23.558   4.060  1.00 91.89           H
ATOM    364  C   PHE A  24       5.980  25.652   4.159  1.00 91.89           C
ATOM    365  CB  PHE A  24       7.509  24.318   5.610  1.00 91.89           C
ATOM    366  HB2 PHE A  24       6.769  24.558   6.373  1.00 91.89           H
ATOM    367  HB3 PHE A  24       8.306  25.057   5.694  1.00 91.89           H
ATOM    368  O   PHE A  24       4.762  25.561   4.321  1.00 91.89           O
ATOM    369  CG  PHE A  24       8.041  22.942   5.915  1.00 91.89           C
ATOM    370  CD1 PHE A  24       7.166  21.842   5.905  1.00 91.89           C
ATOM    371  HD1 PHE A  24       6.117  21.981   5.688  1.00 91.89           H
ATOM    372  CD2 PHE A  24       9.396  22.765   6.237  1.00 91.89           C
ATOM    373  HD2 PHE A  24      10.058  23.617   6.271  1.00 91.89           H
ATOM    374  CE1 PHE A  24       7.648  20.563   6.210  1.00 91.89           C
ATOM    375  HE1 PHE A  24       6.983  19.712   6.200  1.00 91.89           H
ATOM    376  CE2 PHE A  24       9.876  21.488   6.561  1.00 91.89           C
ATOM    377  HE2 PHE A  24      10.910  21.358   6.848  1.00 91.89           H
ATOM    378  CZ  PHE A  24       8.993  20.397   6.556  1.00 91.89           C
ATOM    379  HZ  PHE A  24       9.335  19.413   6.839  1.00 91.89           H
ATOM    380  N   LYS A  25       6.564  26.818   3.903  1.00 88.90           N
ATOM    381  H   LYS A  25       7.521  26.812   3.582  1.00 88.90           H
ATOM    382  CA  LYS A  25       5.828  28.075   3.924  1.00 88.90           C
ATOM    383  HA  LYS A  25       5.084  28.030   4.720  1.00 88.90           H
ATOM    384  C   LYS A  25       5.073  28.293   2.620  1.00 88.90           C
ATOM    385  CB  LYS A  25       6.813  29.198   4.243  1.00 88.90           C
ATOM    386  HB2 LYS A  25       7.558  29.269   3.451  1.00 88.90           H
ATOM    387  HB3 LYS A  25       7.320  28.963   5.179  1.00 88.90           H
ATOM    388  O   LYS A  25       3.894  28.636   2.670  1.00 88.90           O
ATOM    389  CG  LYS A  25       6.081  30.532   4.388  1.00 88.90           C
ATOM    390  HG2 LYS A  25       5.310  30.442   5.154  1.00 88.90           H
ATOM    391  HG3 LYS A  25       5.615  30.801   3.440  1.00 88.90           H
ATOM    392  CD  LYS A  25       7.073  31.624   4.783  1.00 88.90           C
ATOM    393  HD2 LYS A  25       7.507  31.393   5.756  1.00 88.90           H
ATOM    394  HD3 LYS A  25       7.863  31.680   4.034  1.00 88.90           H
ATOM    395  CE  LYS A  25       6.309  32.941   4.839  1.00 88.90           C
ATOM    396  HE2 LYS A  25       5.811  33.093   3.882  1.00 88.90           H
ATOM    397  HE3 LYS A  25       5.531  32.869   5.600  1.00 88.90           H
ATOM    398  NZ  LYS A  25       7.196  34.089   5.124  1.00 88.90           N
ATOM    399  HZ1 LYS A  25       7.620  34.006   6.037  1.00 88.90           H
ATOM    400  HZ2 LYS A  25       6.632  34.925   5.079  1.00 88.90           H
ATOM    401  HZ3 LYS A  25       7.927  34.150   4.430  1.00 88.90           H
ATOM    402  N   ARG A  26       5.739  28.114   1.479  1.00 87.42           N
ATOM    403  H   ARG A  26       6.694  27.791   1.550  1.00 87.42           H
ATOM    404  CA  ARG A  26       5.179  28.359   0.144  1.00 87.42           C
ATOM    405  HA  ARG A  26       4.654  29.315   0.135  1.00 87.42           H
ATOM    406  C   ARG A  26       4.148  27.305  -0.237  1.00 87.42           C
ATOM    407  CB  ARG A  26       6.327  28.398  -0.873  1.00 87.42           C
ATOM    408  HB2 ARG A  26       6.802  27.417  -0.875  1.00 87.42           H
ATOM    409  HB3 ARG A  26       7.066  29.133  -0.557  1.00 87.42           H
ATOM    410  O   ARG A  26       3.083  27.668  -0.721  1.00 87.42           O
ATOM    411  CG  ARG A  26       5.868  28.735  -2.304  1.00 87.42           C
ATOM    412  HG2 ARG A  26       5.041  28.092  -2.604  1.00 87.42           H
ATOM    413  HG3 ARG A  26       5.529  29.770  -2.335  1.00 87.42           H
ATOM    414  CD  ARG A  26       7.010  28.545  -3.309  1.00 87.42           C
ATOM    415  HD2 ARG A  26       7.866  29.136  -2.984  1.00 87.42           H
ATOM    416  HD3 ARG A  26       6.679  28.904  -4.283  1.00 87.42           H
ATOM    417  NE  ARG A  26       7.367  27.121  -3.426  1.00 87.42           N
ATOM    418  HE  ARG A  26       6.609  26.464  -3.312  1.00 87.42           H
ATOM    419  NH1 ARG A  26       9.632  27.286  -3.744  1.00 87.42           N
ATOM    420 HH11 ARG A  26       9.541  28.291  -3.736  1.00 87.42           H
ATOM    421 HH12 ARG A  26      10.533  26.829  -3.750  1.00 87.42           H
ATOM    422  NH2 ARG A  26       8.672  25.280  -3.517  1.00 87.42           N
ATOM    423 HH21 ARG A  26       7.872  24.750  -3.203  1.00 87.42           H
ATOM    424 HH22 ARG A  26       9.561  24.807  -3.589  1.00 87.42           H
ATOM    425  CZ  ARG A  26       8.552  26.571  -3.568  1.00 87.42           C
ATOM    426  N   ASP A  27       4.451  26.033   0.004  1.00 87.64           N
ATOM    427  H   ASP A  27       5.344  25.806   0.419  1.00 87.64           H
ATOM    428  CA  ASP A  27       3.670  24.935  -0.565  1.00 87.64           C
ATOM    429  HA  ASP A  27       3.096  25.311  -1.412  1.00 87.64           H
ATOM    430  C   ASP A  27       2.659  24.340   0.425  1.00 87.64           C
ATOM    431  CB  ASP A  27       4.608  23.852  -1.111  1.00 87.64           C
ATOM    432  HB2 ASP A  27       3.984  23.129  -1.636  1.00 87.64           H
ATOM    433  HB3 ASP A  27       5.098  23.346  -0.280  1.00 87.64           H
ATOM    434  O   ASP A  27       1.737  23.648   0.003  1.00 87.64           O
ATOM    435  CG  ASP A  27       5.662  24.354  -2.102  1.00 87.64           C
ATOM    436  OD1 ASP A  27       5.391  25.295  -2.875  1.00 87.64           O
ATOM    437  OD2 ASP A  27       6.797  23.826  -2.107  1.00 87.64           O
ATOM    438  N   LEU A  28       2.820  24.600   1.731  1.00 85.46           N
ATOM    439  H   LEU A  28       3.662  25.092   1.996  1.00 85.46           H
ATOM    440  CA  LEU A  28       1.949  24.074   2.794  1.00 85.46           C
ATOM    441  HA  LEU A  28       1.082  23.595   2.340  1.00 85.46           H
ATOM    442  C   LEU A  28       1.385  25.163   3.728  1.00 85.46           C
ATOM    443  CB  LEU A  28       2.711  23.001   3.593  1.00 85.46           C
ATOM    444  HB2 LEU A  28       2.032  22.578   4.333  1.00 85.46           H
ATOM    445  HB3 LEU A  28       3.523  23.479   4.140  1.00 85.46           H
ATOM    446  O   LEU A  28       0.512  24.880   4.549  1.00 85.46           O
ATOM    447  CG  LEU A  28       3.300  21.846   2.760  1.00 85.46           C
ATOM    448  HG  LEU A  28       3.856  22.235   1.907  1.00 85.46           H
ATOM    449  CD1 LEU A  28       4.285  21.072   3.634  1.00 85.46           C
ATOM    450 HD11 LEU A  28       3.948  21.073   4.670  1.00 85.46           H
ATOM    451 HD12 LEU A  28       5.253  21.571   3.586  1.00 85.46           H
ATOM    452 HD13 LEU A  28       4.405  20.048   3.283  1.00 85.46           H
ATOM    453  CD2 LEU A  28       2.222  20.899   2.238  1.00 85.46           C
ATOM    454 HD21 LEU A  28       1.477  21.454   1.669  1.00 85.46           H
ATOM    455 HD22 LEU A  28       1.746  20.375   3.067  1.00 85.46           H
ATOM    456 HD23 LEU A  28       2.679  20.167   1.572  1.00 85.46           H
ATOM    457  N   GLY A  29       1.869  26.408   3.640  1.00 84.56           N
ATOM    458  H   GLY A  29       2.560  26.602   2.930  1.00 84.56           H
ATOM    459  CA  GLY A  29       1.448  27.513   4.514  1.00 84.56           C
ATOM    460  HA2 GLY A  29       0.359  27.553   4.530  1.00 84.56           H
ATOM    461  HA3 GLY A  29       1.816  28.449   4.095  1.00 84.56           H
ATOM    462  C   GLY A  29       1.948  27.409   5.963  1.00 84.56           C
ATOM    463  O   GLY A  29       1.440  28.103   6.856  1.00 84.56           O
ATOM    464  N   TRP A  30       2.924  26.542   6.228  1.00 86.64           N
ATOM    465  H   TRP A  30       3.328  26.032   5.455  1.00 86.64           H
ATOM    466  CA  TRP A  30       3.460  26.272   7.558  1.00 86.64           C
ATOM    467  HA  TRP A  30       2.669  26.395   8.298  1.00 86.64           H
ATOM    468  C   TRP A  30       4.597  27.218   7.898  1.00 86.64           C
ATOM    469  CB  TRP A  30       3.942  24.841   7.649  1.00 86.64           C
ATOM    470  HB2 TRP A  30       4.609  24.652   6.807  1.00 86.64           H
ATOM    471  HB3 TRP A  30       4.546  24.718   8.548  1.00 86.64           H
ATOM    472  O   TRP A  30       5.759  27.006   7.569  1.00 86.64           O
ATOM    473  CG  TRP A  30       2.908  23.780   7.615  1.00 86.64           C
ATOM    474  CD1 TRP A  30       1.605  23.874   7.262  1.00 86.64           C
ATOM    475  HD1 TRP A  30       1.081  24.787   7.021  1.00 86.64           H
ATOM    476  CD2 TRP A  30       3.204  22.378   7.695  1.00 86.64           C
ATOM    477  CE2 TRP A  30       2.144  21.689   7.068  1.00 86.64           C
ATOM    478  CE3 TRP A  30       4.363  21.677   8.050  1.00 86.64           C
ATOM    479  HE3 TRP A  30       5.155  22.212   8.552  1.00 86.64           H
ATOM    480  NE1 TRP A  30       1.123  22.609   6.994  1.00 86.64           N
ATOM    481  HE1 TRP A  30       0.254  22.456   6.502  1.00 86.64           H
ATOM    482  CH2 TRP A  30       3.598  19.788   6.792  1.00 86.64           C
ATOM    483  HH2 TRP A  30       3.849  18.852   6.315  1.00 86.64           H
ATOM    484  CZ2 TRP A  30       2.365  20.425   6.536  1.00 86.64           C
ATOM    485  HZ2 TRP A  30       1.632  19.979   5.881  1.00 86.64           H
ATOM    486  CZ3 TRP A  30       4.540  20.351   7.653  1.00 86.64           C
ATOM    487  HZ3 TRP A  30       5.454  19.827   7.892  1.00 86.64           H
ATOM    488  N   LYS A  31       4.237  28.268   8.624  1.00 88.29           N
ATOM    489  H   LYS A  31       3.249  28.401   8.785  1.00 88.29           H
ATOM    490  CA  LYS A  31       5.168  29.296   9.099  1.00 88.29           C
ATOM    491  HA  LYS A  31       5.974  29.418   8.376  1.00 88.29           H
ATOM    492  C   LYS A  31       5.855  28.924  10.423  1.00 88.29           C
ATOM    493  CB  LYS A  31       4.390  30.615   9.213  1.00 88.29           C
ATOM    494  HB2 LYS A  31       3.590  30.478   9.941  1.00 88.29           H
ATOM    495  HB3 LYS A  31       5.053  31.392   9.593  1.00 88.29           H
ATOM    496  O   LYS A  31       6.728  29.653  10.867  1.00 88.29           O
ATOM    497  CG  LYS A  31       3.791  31.083   7.870  1.00 88.29           C
ATOM    498  HG2 LYS A  31       3.309  30.253   7.352  1.00 88.29           H
ATOM    499  HG3 LYS A  31       4.586  31.475   7.237  1.00 88.29           H
ATOM    500  CD  LYS A  31       2.731  32.164   8.105  1.00 88.29           C
ATOM    501  HD2 LYS A  31       2.001  31.799   8.826  1.00 88.29           H
ATOM    502  HD3 LYS A  31       3.196  33.061   8.514  1.00 88.29           H
ATOM    503  CE  LYS A  31       2.003  32.527   6.812  1.00 88.29           C
ATOM    504  HE2 LYS A  31       1.571  31.623   6.383  1.00 88.29           H
ATOM    505  HE3 LYS A  31       2.714  32.930   6.091  1.00 88.29           H
ATOM    506  NZ  LYS A  31       0.924  33.513   7.068  1.00 88.29           N
ATOM    507  HZ1 LYS A  31       0.294  33.209   7.796  1.00 88.29           H
ATOM    508  HZ2 LYS A  31       1.298  34.410   7.343  1.00 88.29           H
ATOM    509  HZ3 LYS A  31       0.410  33.663   6.211  1.00 88.29           H
ATOM    510  N   TRP A  32       5.430  27.826  11.050  1.00 89.43           N
ATOM    511  H   TRP A  32       4.733  27.265  10.581  1.00 89.43           H
ATOM    512  CA  TRP A  32       5.851  27.383  12.384  1.00 89.43           C
ATOM    513  HA  TRP A  32       6.052  28.250  13.013  1.00 89.43           H
ATOM    514  C   TRP A  32       7.114  26.520  12.384  1.00 89.43           C
ATOM    515  CB  TRP A  32       4.713  26.568  12.999  1.00 89.43           C
ATOM    516  HB2 TRP A  32       4.965  26.349  14.037  1.00 89.43           H
ATOM    517  HB3 TRP A  32       3.802  27.166  13.005  1.00 89.43           H
ATOM    518  O   TRP A  32       7.753  26.391  13.424  1.00 89.43           O
ATOM    519  CG  TRP A  32       4.446  25.267  12.300  1.00 89.43           C
ATOM    520  CD1 TRP A  32       3.813  25.126  11.116  1.00 89.43           C
ATOM    521  HD1 TRP A  32       3.404  25.940  10.535  1.00 89.43           H
ATOM    522  CD2 TRP A  32       4.818  23.912  12.700  1.00 89.43           C
ATOM    523  CE2 TRP A  32       4.238  22.996  11.770  1.00 89.43           C
ATOM    524  CE3 TRP A  32       5.597  23.361  13.739  1.00 89.43           C
ATOM    525  HE3 TRP A  32       6.079  24.018  14.449  1.00 89.43           H
ATOM    526  NE1 TRP A  32       3.640  23.790  10.826  1.00 89.43           N
ATOM    527  HE1 TRP A  32       3.162  23.446  10.006  1.00 89.43           H
ATOM    528  CH2 TRP A  32       5.154  21.099  12.926  1.00 89.43           C
ATOM    529  HH2 TRP A  32       5.295  20.031  12.999  1.00 89.43           H
ATOM    530  CZ2 TRP A  32       4.376  21.612  11.880  1.00 89.43           C
ATOM    531  HZ2 TRP A  32       3.933  20.953  11.149  1.00 89.43           H
ATOM    532  CZ3 TRP A  32       5.768  21.968  13.848  1.00 89.43           C
ATOM    533  HZ3 TRP A  32       6.379  21.563  14.641  1.00 89.43           H
ATOM    534  N   ILE A  33       7.463  25.909  11.248  1.00 93.09           N
ATOM    535  H   ILE A  33       6.926  26.081  10.410  1.00 93.09           H
ATOM    536  CA  ILE A  33       8.719  25.173  11.121  1.00 93.09           C
ATOM    537  HA  ILE A  33       8.927  24.670  12.065  1.00 93.09           H
ATOM    538  C   ILE A  33       9.823  26.193  10.885  1.00 93.09           C
ATOM    539  CB  ILE A  33       8.660  24.082  10.033  1.00 93.09           C
ATOM    540  HB  ILE A  33       8.392  24.532   9.077  1.00 93.09           H
ATOM    541  O   ILE A  33       9.804  26.934   9.902  1.00 93.09           O
ATOM    542  CG1 ILE A  33       7.572  23.060  10.433  1.00 93.09           C
ATOM    543 HG12 ILE A  33       7.739  22.735  11.461  1.00 93.09           H
ATOM    544 HG13 ILE A  33       6.600  23.550  10.383  1.00 93.09           H
ATOM    545  CG2 ILE A  33      10.047  23.424   9.895  1.00 93.09           C
ATOM    546 HG21 ILE A  33      10.791  24.156   9.579  1.00 93.09           H
ATOM    547 HG22 ILE A  33      10.038  22.652   9.125  1.00 93.09           H
ATOM    548 HG23 ILE A  33      10.360  22.986  10.843  1.00 93.09           H
ATOM    549  CD1 ILE A  33       7.507  21.816   9.551  1.00 93.09           C
ATOM    550 HD11 ILE A  33       8.419  21.227   9.650  1.00 93.09           H
ATOM    551 HD12 ILE A  33       6.672  21.190   9.866  1.00 93.09           H
ATOM    552 HD13 ILE A  33       7.381  22.122   8.512  1.00 93.09           H
ATOM    553  N   HIS A  34      10.776  26.235  11.809  1.00 93.62           N
ATOM    554  H   HIS A  34      10.773  25.544  12.546  1.00 93.62           H
ATOM    555  CA  HIS A  34      11.907  27.140  11.726  1.00 93.62           C
ATOM    556  HA  HIS A  34      11.566  28.077  11.284  1.00 93.62           H
ATOM    557  C   HIS A  34      12.990  26.569  10.816  1.00 93.62           C
ATOM    558  CB  HIS A  34      12.429  27.449  13.128  1.00 93.62           C
ATOM    559  HB2 HIS A  34      11.583  27.684  13.774  1.00 93.62           H
ATOM    560  HB3 HIS A  34      12.943  26.579  13.536  1.00 93.62           H
ATOM    561  O   HIS A  34      13.436  27.275   9.920  1.00 93.62           O
ATOM    562  CG  HIS A  34      13.361  28.628  13.124  1.00 93.62           C
ATOM    563  CD2 HIS A  34      14.730  28.601  13.136  1.00 93.62           C
ATOM    564  HD2 HIS A  34      15.352  27.719  13.151  1.00 93.62           H
ATOM    565  ND1 HIS A  34      12.978  29.949  13.122  1.00 93.62           N
ATOM    566  HD1 HIS A  34      12.030  30.295  13.172  1.00 93.62           H
ATOM    567  CE1 HIS A  34      14.089  30.703  13.139  1.00 93.62           C
ATOM    568  HE1 HIS A  34      14.111  31.783  13.162  1.00 93.62           H
ATOM    569  NE2 HIS A  34      15.180  29.924  13.145  1.00 93.62           N
ATOM    570  N   GLU A  35      13.369  25.301  10.995  1.00 94.84           N
ATOM    571  H   GLU A  35      12.911  24.758  11.713  1.00 94.84           H
ATOM    572  CA  GLU A  35      14.300  24.592  10.108  1.00 94.84           C
ATOM    573  HA  GLU A  35      14.246  25.065   9.127  1.00 94.84           H
ATOM    574  C   GLU A  35      13.922  23.105   9.944  1.00 94.84           C
ATOM    575  CB  GLU A  35      15.753  24.704  10.614  1.00 94.84           C
ATOM    576  HB2 GLU A  35      15.803  24.387  11.656  1.00 94.84           H
ATOM    577  HB3 GLU A  35      16.375  24.013  10.044  1.00 94.84           H
ATOM    578  O   GLU A  35      13.394  22.514  10.884  1.00 94.84           O
ATOM    579  CG  GLU A  35      16.376  26.106  10.498  1.00 94.84           C
ATOM    580  HG2 GLU A  35      15.842  26.785  11.161  1.00 94.84           H
ATOM    581  HG3 GLU A  35      17.407  26.051  10.848  1.00 94.84           H
ATOM    582  CD  GLU A  35      16.366  26.662   9.063  1.00 94.84           C
ATOM    583  OE1 GLU A  35      16.246  27.901   8.908  1.00 94.84           O
ATOM    584  OE2 GLU A  35      16.409  25.858   8.103  1.00 94.84           O
ATOM    585  N   PRO A  36      14.208  22.466   8.792  1.00 96.59           N
ATOM    586  CA  PRO A  36      14.622  23.107   7.545  1.00 96.59           C
ATOM    587  HA  PRO A  36      15.489  23.747   7.708  1.00 96.59           H
ATOM    588  C   PRO A  36      13.467  23.930   6.938  1.00 96.59           C
ATOM    589  CB  PRO A  36      15.048  21.950   6.641  1.00 96.59           C
ATOM    590  HB2 PRO A  36      16.078  21.677   6.866  1.00 96.59           H
ATOM    591  HB3 PRO A  36      14.946  22.199   5.585  1.00 96.59           H
ATOM    592  O   PRO A  36      12.309  23.723   7.288  1.00 96.59           O
ATOM    593  CG  PRO A  36      14.122  20.812   7.067  1.00 96.59           C
ATOM    594  HG2 PRO A  36      13.157  20.916   6.570  1.00 96.59           H
ATOM    595  HG3 PRO A  36      14.559  19.836   6.854  1.00 96.59           H
ATOM    596  CD  PRO A  36      13.964  21.044   8.571  1.00 96.59           C
ATOM    597  HD2 PRO A  36      14.703  20.461   9.120  1.00 96.59           H
ATOM    598  HD3 PRO A  36      12.959  20.768   8.888  1.00 96.59           H
ATOM    599  N   LYS A  37      13.744  24.844   5.998  1.00 96.03           N
ATOM    600  H   LYS A  37      14.715  25.076   5.846  1.00 96.03           H
ATOM    601  CA  LYS A  37      12.686  25.603   5.276  1.00 96.03           C
ATOM    602  HA  LYS A  37      12.001  26.031   6.009  1.00 96.03           H
ATOM    603  C   LYS A  37      11.802  24.738   4.373  1.00 96.03           C
ATOM    604  CB  LYS A  37      13.301  26.734   4.434  1.00 96.03           C
ATOM    605  HB2 LYS A  37      12.493  27.271   3.938  1.00 96.03           H
ATOM    606  HB3 LYS A  37      13.931  26.304   3.656  1.00 96.03           H
ATOM    607  O   LYS A  37      10.664  25.086   4.068  1.00 96.03           O
ATOM    608  CG  LYS A  37      14.129  27.750   5.232  1.00 96.03           C
ATOM    609  HG2 LYS A  37      15.059  27.279   5.554  1.00 96.03           H
ATOM    610  HG3 LYS A  37      14.381  28.578   4.570  1.00 96.03           H
ATOM    611  CD  LYS A  37      13.400  28.292   6.469  1.00 96.03           C
ATOM    612  HD2 LYS A  37      13.313  27.486   7.197  1.00 96.03           H
ATOM    613  HD3 LYS A  37      12.404  28.649   6.205  1.00 96.03           H
ATOM    614  CE  LYS A  37      14.219  29.432   7.078  1.00 96.03           C
ATOM    615  HE2 LYS A  37      13.946  30.375   6.603  1.00 96.03           H
ATOM    616  HE3 LYS A  37      15.273  29.234   6.883  1.00 96.03           H
ATOM    617  NZ  LYS A  37      14.049  29.495   8.542  1.00 96.03           N
ATOM    618  HZ1 LYS A  37      13.098  29.355   8.851  1.00 96.03           H
ATOM    619  HZ2 LYS A  37      14.561  28.710   8.919  1.00 96.03           H
ATOM    620  HZ3 LYS A  37      14.495  30.297   8.962  1.00 96.03           H
ATOM    621  N   GLY A  38      12.329  23.596   3.968  1.00 96.50           N
ATOM    622  H   GLY A  38      13.258  23.364   4.291  1.00 96.50           H
ATOM    623  CA  GLY A  38      11.665  22.617   3.132  1.00 96.50           C
ATOM    624  HA2 GLY A  38      10.701  22.347   3.564  1.00 96.50           H
ATOM    625  HA3 GLY A  38      11.503  23.029   2.136  1.00 96.50           H
ATOM    626  C   GLY A  38      12.521  21.370   3.014  1.00 96.50           C
ATOM    627  O   GLY A  38      13.627  21.300   3.559  1.00 96.50           O
ATOM    628  N   TYR A  39      12.013  20.370   2.312  1.00 95.52           N
ATOM    629  H   TYR A  39      11.121  20.502   1.857  1.00 95.52           H
ATOM    630  CA  TYR A  39      12.650  19.064   2.228  1.00 95.52           C
ATOM    631  HA  TYR A  39      13.730  19.205   2.187  1.00 95.52           H
ATOM    632  C   TYR A  39      12.225  18.319   0.962  1.00 95.52           C
ATOM    633  CB  TYR A  39      12.318  18.263   3.498  1.00 95.52           C
ATOM    634  HB2 TYR A  39      12.503  18.876   4.379  1.00 95.52           H
ATOM    635  HB3 TYR A  39      13.006  17.419   3.554  1.00 95.52           H
ATOM    636  O   TYR A  39      11.198  18.617   0.355  1.00 95.52           O
ATOM    637  CG  TYR A  39      10.896  17.744   3.559  1.00 95.52           C
ATOM    638  CD1 TYR A  39       9.800  18.621   3.703  1.00 95.52           C
ATOM    639  HD1 TYR A  39       9.956  19.685   3.798  1.00 95.52           H
ATOM    640  CD2 TYR A  39      10.675  16.362   3.455  1.00 95.52           C
ATOM    641  HD2 TYR A  39      11.513  15.690   3.342  1.00 95.52           H
ATOM    642  CE1 TYR A  39       8.486  18.119   3.708  1.00 95.52           C
ATOM    643  HE1 TYR A  39       7.651  18.799   3.787  1.00 95.52           H
ATOM    644  CE2 TYR A  39       9.368  15.857   3.501  1.00 95.52           C
ATOM    645  HE2 TYR A  39       9.193  14.794   3.427  1.00 95.52           H
ATOM    646  OH  TYR A  39       7.013  16.225   3.599  1.00 95.52           O
ATOM    647  HH  TYR A  39       6.349  16.918   3.588  1.00 95.52           H
ATOM    648  CZ  TYR A  39       8.271  16.729   3.606  1.00 95.52           C
ATOM    649  N   ASN A  40      13.017  17.323   0.567  1.00 94.51           N
ATOM    650  H   ASN A  40      13.826  17.098   1.129  1.00 94.51           H
ATOM    651  CA  ASN A  40      12.657  16.415  -0.518  1.00 94.51           C
ATOM    652  HA  ASN A  40      12.112  16.958  -1.290  1.00 94.51           H
ATOM    653  C   ASN A  40      11.728  15.323   0.025  1.00 94.51           C
ATOM    654  CB  ASN A  40      13.935  15.852  -1.158  1.00 94.51           C
ATOM    655  HB2 ASN A  40      14.549  15.371  -0.396  1.00 94.51           H
ATOM    656  HB3 ASN A  40      13.659  15.099  -1.896  1.00 94.51           H
ATOM    657  O   ASN A  40      12.206  14.306   0.527  1.00 94.51           O
ATOM    658  CG  ASN A  40      14.724  16.921  -1.881  1.00 94.51           C
ATOM    659  ND2 ASN A  40      15.982  17.102  -1.551  1.00 94.51           N
ATOM    660 HD21 ASN A  40      16.423  16.526  -0.848  1.00 94.51           H
ATOM    661 HD22 ASN A  40      16.474  17.806  -2.083  1.00 94.51           H
ATOM    662  OD1 ASN A  40      14.230  17.615  -2.747  1.00 94.51           O
ATOM    663  N   ALA A  41      10.417  15.550  -0.051  1.00 93.06           N
ATOM    664  H   ALA A  41      10.107  16.415  -0.470  1.00 93.06           H
ATOM    665  CA  ALA A  41       9.400  14.570   0.329  1.00 93.06           C
ATOM    666  HA  ALA A  41       9.608  14.201   1.333  1.00 93.06           H
ATOM    667  C   ALA A  41       9.393  13.366  -0.617  1.00 93.06           C
ATOM    668  CB  ALA A  41       8.037  15.268   0.317  1.00 93.06           C
ATOM    669  HB1 ALA A  41       7.760  15.540  -0.701  1.00 93.06           H
ATOM    670  HB2 ALA A  41       7.280  14.599   0.726  1.00 93.06           H
ATOM    671  HB3 ALA A  41       8.078  16.173   0.925  1.00 93.06           H
ATOM    672  O   ALA A  41       9.225  12.229  -0.173  1.00 93.06           O
ATOM    673  N   ASN A  42       9.632  13.629  -1.908  1.00 90.79           N
ATOM    674  H   ASN A  42       9.779  14.599  -2.149  1.00 90.79           H
ATOM    675  CA  ASN A  42       9.509  12.671  -3.007  1.00 90.79           C
ATOM    676  HA  ASN A  42       9.691  13.210  -3.936  1.00 90.79           H
ATOM    677  C   ASN A  42       8.093  12.079  -3.120  1.00 90.79           C
ATOM    678  CB  ASN A  42      10.599  11.589  -2.890  1.00 90.79           C
ATOM    679  HB2 ASN A  42      10.619  10.985  -3.797  1.00 90.79           H
ATOM    680  HB3 ASN A  42      10.353  10.932  -2.056  1.00 90.79           H
ATOM    681  O   ASN A  42       7.222  12.281  -2.273  1.00 90.79           O
ATOM    682  CG  ASN A  42      11.989  12.145  -2.669  1.00 90.79           C
ATOM    683  ND2 ASN A  42      12.765  11.505  -1.826  1.00 90.79           N
ATOM    684 HD21 ASN A  42      13.637  11.953  -1.585  1.00 90.79           H
ATOM    685 HD22 ASN A  42      12.396  10.708  -1.327  1.00 90.79           H
ATOM    686  OD1 ASN A  42      12.397  13.146  -3.242  1.00 90.79           O
ATOM    687  N   PHE A  43       7.853  11.342  -4.196  1.00 87.48           N
ATOM    688  H   PHE A  43       8.569  11.259  -4.902  1.00 87.48           H
ATOM    689  CA  PHE A  43       6.636  10.555  -4.379  1.00 87.48           C
ATOM    690  HA  PHE A  43       6.341  10.136  -3.417  1.00 87.48           H
ATOM    691  C   PHE A  43       6.906   9.390  -5.328  1.00 87.48           C
ATOM    692  CB  PHE A  43       5.484  11.440  -4.886  1.00 87.48           C
ATOM    693  HB2 PHE A  43       5.351  12.282  -4.207  1.00 87.48           H
ATOM    694  HB3 PHE A  43       4.560  10.862  -4.843  1.00 87.48           H
ATOM    695  O   PHE A  43       7.944   9.339  -5.989  1.00 87.48           O
ATOM    696  CG  PHE A  43       5.656  11.979  -6.293  1.00 87.48           C
ATOM    697  CD1 PHE A  43       6.558  13.029  -6.531  1.00 87.48           C
ATOM    698  HD1 PHE A  43       7.145  13.415  -5.711  1.00 87.48           H
ATOM    699  CD2 PHE A  43       4.893  11.463  -7.357  1.00 87.48           C
ATOM    700  HD2 PHE A  43       4.184  10.666  -7.186  1.00 87.48           H
ATOM    701  CE1 PHE A  43       6.695  13.579  -7.817  1.00 87.48           C
ATOM    702  HE1 PHE A  43       7.386  14.391  -7.988  1.00 87.48           H
ATOM    703  CE2 PHE A  43       5.023  12.018  -8.643  1.00 87.48           C
ATOM    704  HE2 PHE A  43       4.401  11.663  -9.452  1.00 87.48           H
ATOM    705  CZ  PHE A  43       5.923  13.071  -8.875  1.00 87.48           C
ATOM    706  HZ  PHE A  43       6.006  13.505  -9.861  1.00 87.48           H
ATOM    707  N   CYS A  44       5.972   8.450  -5.390  1.00 84.74           N
ATOM    708  H   CYS A  44       5.110   8.580  -4.880  1.00 84.74           H
ATOM    709  CA  CYS A  44       6.037   7.312  -6.293  1.00 84.74           C
ATOM    710  HA  CYS A  44       7.053   7.189  -6.670  1.00 84.74           H
ATOM    711  C   CYS A  44       5.124   7.553  -7.488  1.00 84.74           C
ATOM    712  CB  CYS A  44       5.664   6.056  -5.506  1.00 84.74           C
ATOM    713  HB2 CYS A  44       4.688   6.193  -5.041  1.00 84.74           H
ATOM    714  HB3 CYS A  44       5.589   5.203  -6.180  1.00 84.74           H
ATOM    715  O   CYS A  44       3.960   7.896  -7.309  1.00 84.74           O
ATOM    716  SG  CYS A  44       6.891   5.675  -4.244  1.00 84.74           S
ATOM    717  N   ALA A  45       5.652   7.398  -8.702  1.00 83.47           N
ATOM    718  H   ALA A  45       6.630   7.158  -8.785  1.00 83.47           H
ATOM    719  CA  ALA A  45       4.850   7.487  -9.917  1.00 83.47           C
ATOM    720  HA  ALA A  45       3.875   7.044  -9.717  1.00 83.47           H
ATOM    721  C   ALA A  45       5.473   6.729 -11.091  1.00 83.47           C
ATOM    722  CB  ALA A  45       4.636   8.958 -10.290  1.00 83.47           C
ATOM    723  HB1 ALA A  45       4.057   9.441  -9.503  1.00 83.47           H
ATOM    724  HB2 ALA A  45       4.072   9.031 -11.220  1.00 83.47           H
ATOM    725  HB3 ALA A  45       5.595   9.462 -10.408  1.00 83.47           H
ATOM    726  O   ALA A  45       6.700   6.600 -11.208  1.00 83.47           O
ATOM    727  N   GLY A  46       4.598   6.287 -11.989  1.00 80.88           N
ATOM    728  H   GLY A  46       3.616   6.410 -11.791  1.00 80.88           H
ATOM    729  CA  GLY A  46       4.930   5.553 -13.203  1.00 80.88           C
ATOM    730  HA2 GLY A  46       5.987   5.286 -13.218  1.00 80.88           H
ATOM    731  HA3 GLY A  46       4.735   6.185 -14.069  1.00 80.88           H
ATOM    732  C   GLY A  46       4.107   4.276 -13.342  1.00 80.88           C
ATOM    733  O   GLY A  46       3.436   3.844 -12.403  1.00 80.88           O
ATOM    734  N   ALA A  47       4.167   3.674 -14.525  1.00 76.86           N
ATOM    735  H   ALA A  47       4.766   4.070 -15.236  1.00 76.86           H
ATOM    736  CA  ALA A  47       3.458   2.441 -14.828  1.00 76.86           C
ATOM    737  HA  ALA A  47       2.403   2.586 -14.595  1.00 76.86           H
ATOM    738  C   ALA A  47       3.987   1.282 -13.977  1.00 76.86           C
ATOM    739  CB  ALA A  47       3.582   2.146 -16.326  1.00 76.86           C
ATOM    740  HB1 ALA A  47       3.022   1.245 -16.573  1.00 76.86           H
ATOM    741  HB2 ALA A  47       4.629   1.997 -16.593  1.00 76.86           H
ATOM    742  HB3 ALA A  47       3.182   2.980 -16.904  1.00 76.86           H
ATOM    743  O   ALA A  47       5.195   1.121 -13.796  1.00 76.86           O
ATOM    744  N   CYS A  48       3.085   0.444 -13.485  1.00 76.20           N
ATOM    745  H   CYS A  48       2.105   0.639 -13.630  1.00 76.20           H
ATOM    746  CA  CYS A  48       3.434  -0.804 -12.828  1.00 76.20           C
ATOM    747  HA  CYS A  48       4.487  -0.808 -12.549  1.00 76.20           H
ATOM    748  C   CYS A  48       3.204  -1.961 -13.791  1.00 76.20           C
ATOM    749  CB  CYS A  48       2.644  -0.913 -11.535  1.00 76.20           C
ATOM    750  HB2 CYS A  48       2.506  -1.963 -11.275  1.00 76.20           H
ATOM    751  HB3 CYS A  48       1.667  -0.454 -11.686  1.00 76.20           H
ATOM    752  O   CYS A  48       2.140  -2.582 -13.763  1.00 76.20           O
ATOM    753  SG  CYS A  48       3.504  -0.085 -10.194  1.00 76.20           S
ATOM    754  N   PRO A  49       4.184  -2.261 -14.665  1.00 64.72           N
ATOM    755  CA  PRO A  49       4.130  -3.500 -15.406  1.00 64.72           C
ATOM    756  HA  PRO A  49       3.222  -3.540 -16.008  1.00 64.72           H
ATOM    757  C   PRO A  49       4.133  -4.643 -14.397  1.00 64.72           C
ATOM    758  CB  PRO A  49       5.358  -3.509 -16.312  1.00 64.72           C
ATOM    759  HB2 PRO A  49       5.127  -2.993 -17.244  1.00 64.72           H
ATOM    760  HB3 PRO A  49       5.717  -4.519 -16.513  1.00 64.72           H
ATOM    761  O   PRO A  49       4.741  -4.573 -13.327  1.00 64.72           O
ATOM    762  CG  PRO A  49       6.372  -2.692 -15.515  1.00 64.72           C
ATOM    763  HG2 PRO A  49       7.116  -2.226 -16.161  1.00 64.72           H
ATOM    764  HG3 PRO A  49       6.855  -3.325 -14.770  1.00 64.72           H
ATOM    765  CD  PRO A  49       5.501  -1.652 -14.817  1.00 64.72           C
ATOM    766  HD2 PRO A  49       5.419  -0.773 -15.455  1.00 64.72           H
ATOM    767  HD3 PRO A  49       5.955  -1.391 -13.861  1.00 64.72           H
ATOM    768  N   TYR A  50       3.444  -5.712 -14.742  1.00 57.07           N
ATOM    769  H   TYR A  50       2.956  -5.694 -15.625  1.00 57.07           H
ATOM    770  CA  TYR A  50       2.964  -6.658 -13.754  1.00 57.07           C
ATOM    771  HA  TYR A  50       2.330  -6.080 -13.081  1.00 57.07           H
ATOM    772  C   TYR A  50       3.965  -7.389 -12.877  1.00 57.07           C
ATOM    773  CB  TYR A  50       2.198  -7.718 -14.515  1.00 57.07           C
ATOM    774  HB2 TYR A  50       2.395  -7.656 -15.585  1.00 57.07           H
ATOM    775  HB3 TYR A  50       2.491  -8.722 -14.206  1.00 57.07           H
ATOM    776  O   TYR A  50       3.589  -7.996 -11.876  1.00 57.07           O
ATOM    777  CG  TYR A  50       0.751  -7.588 -14.253  1.00 57.07           C
ATOM    778  CD1 TYR A  50       0.254  -7.357 -12.952  1.00 57.07           C
ATOM    779  HD1 TYR A  50       0.916  -7.168 -12.120  1.00 57.07           H
ATOM    780  CD2 TYR A  50      -0.089  -7.946 -15.279  1.00 57.07           C
ATOM    781  HD2 TYR A  50       0.293  -8.312 -16.221  1.00 57.07           H
ATOM    782  CE1 TYR A  50      -1.112  -7.458 -12.673  1.00 57.07           C
ATOM    783  HE1 TYR A  50      -1.498  -7.270 -11.682  1.00 57.07           H
ATOM    784  CE2 TYR A  50      -1.376  -8.233 -14.889  1.00 57.07           C
ATOM    785  HE2 TYR A  50      -1.806  -9.078 -15.405  1.00 57.07           H
ATOM    786  OH  TYR A  50      -3.253  -8.154 -13.364  1.00 57.07           O
ATOM    787  HH  TYR A  50      -3.845  -8.249 -14.114  1.00 57.07           H
ATOM    788  CZ  TYR A  50      -1.961  -7.896 -13.670  1.00 57.07           C
ATOM    789  N   LEU A  51       5.220  -7.422 -13.296  1.00 51.43           N
ATOM    790  H   LEU A  51       5.457  -6.844 -14.090  1.00 51.43           H
ATOM    791  CA  LEU A  51       6.171  -8.413 -12.830  1.00 51.43           C
ATOM    792  HA  LEU A  51       5.724  -9.397 -12.971  1.00 51.43           H
ATOM    793  C   LEU A  51       6.523  -8.294 -11.337  1.00 51.43           C
ATOM    794  CB  LEU A  51       7.444  -8.289 -13.691  1.00 51.43           C
ATOM    795  HB2 LEU A  51       8.260  -7.959 -13.049  1.00 51.43           H
ATOM    796  HB3 LEU A  51       7.333  -7.522 -14.458  1.00 51.43           H
ATOM    797  O   LEU A  51       6.745  -9.308 -10.683  1.00 51.43           O
ATOM    798  CG  LEU A  51       7.842  -9.615 -14.355  1.00 51.43           C
ATOM    799  HG  LEU A  51       7.558 -10.454 -13.720  1.00 51.43           H
ATOM    800  CD1 LEU A  51       7.173  -9.758 -15.723  1.00 51.43           C
ATOM    801 HD11 LEU A  51       7.441 -10.717 -16.166  1.00 51.43           H
ATOM    802 HD12 LEU A  51       6.090  -9.729 -15.603  1.00 51.43           H
ATOM    803 HD13 LEU A  51       7.482  -8.953 -16.389  1.00 51.43           H
ATOM    804  CD2 LEU A  51       9.358  -9.661 -14.541  1.00 51.43           C
ATOM    805 HD21 LEU A  51       9.633 -10.593 -15.033  1.00 51.43           H
ATOM    806 HD22 LEU A  51       9.846  -9.622 -13.567  1.00 51.43           H
ATOM    807 HD23 LEU A  51       9.683  -8.819 -15.152  1.00 51.43           H
ATOM    808  N   TRP A  52       6.709  -7.075 -10.817  1.00 51.42           N
ATOM    809  H   TRP A  52       6.462  -6.275 -11.383  1.00 51.42           H
ATOM    810  CA  TRP A  52       7.647  -6.889  -9.698  1.00 51.42           C
ATOM    811  HA  TRP A  52       8.405  -7.671  -9.755  1.00 51.42           H
ATOM    812  C   TRP A  52       7.075  -7.046  -8.289  1.00 51.42           C
ATOM    813  CB  TRP A  52       8.374  -5.547  -9.840  1.00 51.42           C
ATOM    814  HB2 TRP A  52       8.898  -5.342  -8.907  1.00 51.42           H
ATOM    815  HB3 TRP A  52       7.635  -4.758  -9.974  1.00 51.42           H
ATOM    816  O   TRP A  52       7.752  -7.620  -7.437  1.00 51.42           O
ATOM    817  CG  TRP A  52       9.395  -5.443 -10.936  1.00 51.42           C
ATOM    818  CD1 TRP A  52      10.020  -6.469 -11.562  1.00 51.42           C
ATOM    819  HD1 TRP A  52       9.847  -7.516 -11.362  1.00 51.42           H
ATOM    820  CD2 TRP A  52       9.966  -4.228 -11.510  1.00 51.42           C
ATOM    821  CE2 TRP A  52      10.942  -4.600 -12.483  1.00 51.42           C
ATOM    822  CE3 TRP A  52       9.758  -2.847 -11.306  1.00 51.42           C
ATOM    823  HE3 TRP A  52       9.012  -2.525 -10.595  1.00 51.42           H
ATOM    824  NE1 TRP A  52      10.914  -5.976 -12.491  1.00 51.42           N
ATOM    825  HE1 TRP A  52      11.476  -6.561 -13.093  1.00 51.42           H
ATOM    826  CH2 TRP A  52      11.461  -2.289 -12.969  1.00 51.42           C
ATOM    827  HH2 TRP A  52      12.017  -1.542 -13.517  1.00 51.42           H
ATOM    828  CZ2 TRP A  52      11.691  -3.656 -13.200  1.00 51.42           C
ATOM    829  HZ2 TRP A  52      12.425  -3.973 -13.926  1.00 51.42           H
ATOM    830  CZ3 TRP A  52      10.487  -1.889 -12.037  1.00 51.42           C
ATOM    831  HZ3 TRP A  52      10.294  -0.838 -11.884  1.00 51.42           H
ATOM    832  N   SER A  53       5.888  -6.527  -7.986  1.00 51.97           N
ATOM    833  H   SER A  53       5.305  -6.133  -8.711  1.00 51.97           H
ATOM    834  CA  SER A  53       5.452  -6.360  -6.592  1.00 51.97           C
ATOM    835  HA  SER A  53       6.327  -6.167  -5.972  1.00 51.97           H
ATOM    836  C   SER A  53       4.764  -7.574  -5.992  1.00 51.97           C
ATOM    837  CB  SER A  53       4.569  -5.158  -6.459  1.00 51.97           C
ATOM    838  HB2 SER A  53       5.192  -4.287  -6.660  1.00 51.97           H
ATOM    839  HB3 SER A  53       4.206  -5.129  -5.431  1.00 51.97           H
ATOM    840  O   SER A  53       3.590  -7.556  -5.613  1.00 51.97           O
ATOM    841  OG  SER A  53       3.474  -5.199  -7.350  1.00 51.97           O
ATOM    842  HG  SER A  53       2.695  -5.468  -6.857  1.00 51.97           H
ATOM    843  N   SER A  54       5.503  -8.667  -5.895  1.00 56.74           N
ATOM    844  H   SER A  54       6.462  -8.602  -6.206  1.00 56.74           H
ATOM    845  CA  SER A  54       4.999  -9.938  -5.378  1.00 56.74           C
ATOM    846  HA  SER A  54       3.979 -10.075  -5.737  1.00 56.74           H
ATOM    847  C   SER A  54       4.913  -9.988  -3.839  1.00 56.74           C
ATOM    848  CB  SER A  54       5.837 -11.070  -5.974  1.00 56.74           C
ATOM    849  HB2 SER A  54       5.597 -12.014  -5.485  1.00 56.74           H
ATOM    850  HB3 SER A  54       6.897 -10.864  -5.829  1.00 56.74           H
ATOM    851  O   SER A  54       5.338 -10.983  -3.239  1.00 56.74           O
ATOM    852  OG  SER A  54       5.554 -11.214  -7.351  1.00 56.74           O
ATOM    853  HG  SER A  54       5.726 -10.389  -7.811  1.00 56.74           H
ATOM    854  N   ASP A  55       4.363  -8.946  -3.202  1.00 64.29           N
ATOM    855  H   ASP A  55       4.062  -8.156  -3.754  1.00 64.29           H
ATOM    856  CA  ASP A  55       4.227  -8.858  -1.739  1.00 64.29           C
ATOM    857  HA  ASP A  55       5.150  -9.203  -1.274  1.00 64.29           H
ATOM    858  C   ASP A  55       3.093  -9.743  -1.198  1.00 64.29           C
ATOM    859  CB  ASP A  55       3.993  -7.402  -1.297  1.00 64.29           C
ATOM    860  HB2 ASP A  55       3.213  -6.960  -1.917  1.00 64.29           H
ATOM    861  HB3 ASP A  55       3.629  -7.413  -0.270  1.00 64.29           H
ATOM    862  O   ASP A  55       3.271 -10.411  -0.179  1.00 64.29           O
ATOM    863  CG  ASP A  55       5.234  -6.506  -1.330  1.00 64.29           C
ATOM    864  OD1 ASP A  55       6.312  -6.963  -1.765  1.00 64.29           O
ATOM    865  OD2 ASP A  55       5.083  -5.340  -0.894  1.00 64.29           O
ATOM    866  N   THR A  56       1.937  -9.794  -1.869  1.00 73.46           N
ATOM    867  H   THR A  56       1.849  -9.301  -2.746  1.00 73.46           H
ATOM    868  CA  THR A  56       0.776 -10.591  -1.432  1.00 73.46           C
ATOM    869  HA  THR A  56       1.012 -11.066  -0.480  1.00 73.46           H
ATOM    870  C   THR A  56       0.484 -11.722  -2.417  1.00 73.46           C
ATOM    871  CB  THR A  56      -0.468  -9.720  -1.181  1.00 73.46           C
ATOM    872  HB  THR A  56      -1.251 -10.349  -0.757  1.00 73.46           H
ATOM    873  O   THR A  56       0.956 -11.719  -3.554  1.00 73.46           O
ATOM    874  CG2 THR A  56      -0.193  -8.579  -0.201  1.00 73.46           C
ATOM    875 HG21 THR A  56       0.505  -7.864  -0.638  1.00 73.46           H
ATOM    876 HG22 THR A  56       0.235  -8.978   0.718  1.00 73.46           H
ATOM    877 HG23 THR A  56      -1.123  -8.063   0.036  1.00 73.46           H
ATOM    878  OG1 THR A  56      -0.949  -9.172  -2.382  1.00 73.46           O
ATOM    879  HG1 THR A  56      -1.431  -8.366  -2.183  1.00 73.46           H
ATOM    880  N   GLN A  57      -0.280 -12.737  -1.993  1.00 78.61           N
ATOM    881  H   GLN A  57      -0.683 -12.723  -1.067  1.00 78.61           H
ATOM    882  CA  GLN A  57      -0.729 -13.767  -2.936  1.00 78.61           C
ATOM    883  HA  GLN A  57       0.138 -14.170  -3.460  1.00 78.61           H
ATOM    884  C   GLN A  57      -1.638 -13.151  -4.002  1.00 78.61           C
ATOM    885  CB  GLN A  57      -1.433 -14.929  -2.228  1.00 78.61           C
ATOM    886  HB2 GLN A  57      -1.803 -15.608  -2.996  1.00 78.61           H
ATOM    887  HB3 GLN A  57      -2.290 -14.548  -1.673  1.00 78.61           H
ATOM    888  O   GLN A  57      -1.441 -13.431  -5.179  1.00 78.61           O
ATOM    889  CG  GLN A  57      -0.496 -15.720  -1.298  1.00 78.61           C
ATOM    890  HG2 GLN A  57       0.414 -15.972  -1.843  1.00 78.61           H
ATOM    891  HG3 GLN A  57      -0.227 -15.102  -0.442  1.00 78.61           H
ATOM    892  CD  GLN A  57      -1.108 -17.024  -0.782  1.00 78.61           C
ATOM    893  NE2 GLN A  57      -0.359 -17.823  -0.051  1.00 78.61           N
ATOM    894 HE21 GLN A  57       0.547 -17.531   0.287  1.00 78.61           H
ATOM    895 HE22 GLN A  57      -0.811 -18.675   0.248  1.00 78.61           H
ATOM    896  OE1 GLN A  57      -2.230 -17.397  -1.055  1.00 78.61           O
ATOM    897  N   HIS A  58      -2.540 -12.240  -3.621  1.00 83.04           N
ATOM    898  H   HIS A  58      -2.749 -12.141  -2.637  1.00 83.04           H
ATOM    899  CA  HIS A  58      -3.380 -11.495  -4.559  1.00 83.04           C
ATOM    900  HA  HIS A  58      -4.015 -12.201  -5.094  1.00 83.04           H
ATOM    901  C   HIS A  58      -2.556 -10.770  -5.623  1.00 83.04           C
ATOM    902  CB  HIS A  58      -4.295 -10.519  -3.810  1.00 83.04           C
ATOM    903  HB2 HIS A  58      -4.977 -11.078  -3.170  1.00 83.04           H
ATOM    904  HB3 HIS A  58      -3.699  -9.848  -3.191  1.00 83.04           H
ATOM    905  O   HIS A  58      -2.835 -10.967  -6.800  1.00 83.04           O
ATOM    906  CG  HIS A  58      -5.143  -9.699  -4.739  1.00 83.04           C
ATOM    907  CD2 HIS A  58      -6.357 -10.058  -5.246  1.00 83.04           C
ATOM    908  HD2 HIS A  58      -6.898 -10.970  -5.044  1.00 83.04           H
ATOM    909  ND1 HIS A  58      -4.787  -8.458  -5.253  1.00 83.04           N
ATOM    910  CE1 HIS A  58      -5.795  -8.094  -6.056  1.00 83.04           C
ATOM    911  HE1 HIS A  58      -5.852  -7.147  -6.572  1.00 83.04           H
ATOM    912  NE2 HIS A  58      -6.749  -9.037  -6.080  1.00 83.04           N
ATOM    913  HE2 HIS A  58      -7.638  -8.945  -6.551  1.00 83.04           H
ATOM    914  N   SER A  59      -1.494 -10.041  -5.263  1.00 79.72           N
ATOM    915  H   SER A  59      -1.279  -9.904  -4.285  1.00 79.72           H
ATOM    916  CA  SER A  59      -0.685  -9.339  -6.268  1.00 79.72           C
ATOM    917  HA  SER A  59      -1.366  -8.736  -6.870  1.00 79.72           H
ATOM    918  C   SER A  59       0.023 -10.301  -7.232  1.00 79.72           C
ATOM    919  CB  SER A  59       0.301  -8.363  -5.616  1.00 79.72           C
ATOM    920  HB2 SER A  59       0.702  -7.715  -6.395  1.00 79.72           H
ATOM    921  HB3 SER A  59      -0.229  -7.735  -4.900  1.00 79.72           H
ATOM    922  O   SER A  59       0.133 -10.008  -8.422  1.00 79.72           O
ATOM    923  OG  SER A  59       1.383  -9.014  -4.972  1.00 79.72           O
ATOM    924  HG  SER A  59       2.146  -8.456  -5.139  1.00 79.72           H
ATOM    925  N   ARG A  60       0.433 -11.492  -6.768  1.00 78.02           N
ATOM    926  H   ARG A  60       0.319 -11.655  -5.778  1.00 78.02           H
ATOM    927  CA  ARG A  60       0.991 -12.561  -7.625  1.00 78.02           C
ATOM    928  HA  ARG A  60       1.758 -12.135  -8.273  1.00 78.02           H
ATOM    929  C   ARG A  60      -0.056 -13.179  -8.549  1.00 78.02           C
ATOM    930  CB  ARG A  60       1.607 -13.675  -6.770  1.00 78.02           C
ATOM    931  HB2 ARG A  60       0.856 -14.054  -6.077  1.00 78.02           H
ATOM    932  HB3 ARG A  60       1.910 -14.495  -7.421  1.00 78.02           H
ATOM    933  O   ARG A  60       0.245 -13.459  -9.707  1.00 78.02           O
ATOM    934  CG  ARG A  60       2.832 -13.201  -5.989  1.00 78.02           C
ATOM    935  HG2 ARG A  60       2.586 -12.309  -5.412  1.00 78.02           H
ATOM    936  HG3 ARG A  60       3.633 -12.963  -6.688  1.00 78.02           H
ATOM    937  CD  ARG A  60       3.287 -14.310  -5.041  1.00 78.02           C
ATOM    938  HD2 ARG A  60       3.714 -15.124  -5.626  1.00 78.02           H
ATOM    939  HD3 ARG A  60       2.420 -14.677  -4.492  1.00 78.02           H
ATOM    940  NE  ARG A  60       4.270 -13.796  -4.077  1.00 78.02           N
ATOM    941  HE  ARG A  60       4.409 -12.796  -4.059  1.00 78.02           H
ATOM    942  NH1 ARG A  60       4.708 -15.756  -2.970  1.00 78.02           N
ATOM    943 HH11 ARG A  60       5.171 -16.245  -2.218  1.00 78.02           H
ATOM    944 HH12 ARG A  60       4.052 -16.225  -3.578  1.00 78.02           H
ATOM    945  NH2 ARG A  60       5.677 -13.825  -2.329  1.00 78.02           N
ATOM    946 HH21 ARG A  60       5.728 -12.821  -2.427  1.00 78.02           H
ATOM    947 HH22 ARG A  60       6.121 -14.274  -1.541  1.00 78.02           H
ATOM    948  CZ  ARG A  60       4.883 -14.470  -3.132  1.00 78.02           C
ATOM    949  N   VAL A  61      -1.266 -13.405  -8.043  1.00 82.52           N
ATOM    950  H   VAL A  61      -1.426 -13.166  -7.075  1.00 82.52           H
ATOM    951  CA  VAL A  61      -2.398 -13.907  -8.834  1.00 82.52           C
ATOM    952  HA  VAL A  61      -2.105 -14.816  -9.360  1.00 82.52           H
ATOM    953  C   VAL A  61      -2.786 -12.900  -9.897  1.00 82.52           C
ATOM    954  CB  VAL A  61      -3.613 -14.219  -7.942  1.00 82.52           C
ATOM    955  HB  VAL A  61      -3.857 -13.356  -7.323  1.00 82.52           H
ATOM    956  O   VAL A  61      -2.925 -13.276 -11.056  1.00 82.52           O
ATOM    957  CG1 VAL A  61      -4.838 -14.582  -8.790  1.00 82.52           C
ATOM    958 HG11 VAL A  61      -5.607 -15.043  -8.171  1.00 82.52           H
ATOM    959 HG12 VAL A  61      -4.555 -15.276  -9.582  1.00 82.52           H
ATOM    960 HG13 VAL A  61      -5.259 -13.683  -9.239  1.00 82.52           H
ATOM    961  CG2 VAL A  61      -3.323 -15.406  -7.028  1.00 82.52           C
ATOM    962 HG21 VAL A  61      -4.155 -15.544  -6.337  1.00 82.52           H
ATOM    963 HG22 VAL A  61      -3.204 -16.297  -7.644  1.00 82.52           H
ATOM    964 HG23 VAL A  61      -2.411 -15.256  -6.451  1.00 82.52           H
ATOM    965  N   LEU A  62      -2.904 -11.630  -9.514  1.00 81.41           N
ATOM    966  H   LEU A  62      -2.794 -11.410  -8.534  1.00 81.41           H
ATOM    967  CA  LEU A  62      -3.202 -10.534 -10.418  1.00 81.41           C
ATOM    968  HA  LEU A  62      -4.142 -10.772 -10.917  1.00 81.41           H
ATOM    969  C   LEU A  62      -2.108 -10.464 -11.493  1.00 81.41           C
ATOM    970  CB  LEU A  62      -3.375  -9.254  -9.569  1.00 81.41           C
ATOM    971  HB2 LEU A  62      -2.391  -8.880  -9.288  1.00 81.41           H
ATOM    972  HB3 LEU A  62      -3.903  -9.510  -8.651  1.00 81.41           H
ATOM    973  O   LEU A  62      -2.408 -10.579 -12.674  1.00 81.41           O
ATOM    974  CG  LEU A  62      -4.173  -8.123 -10.234  1.00 81.41           C
ATOM    975  HG  LEU A  62      -3.650  -7.800 -11.134  1.00 81.41           H
ATOM    976  CD1 LEU A  62      -5.605  -8.553 -10.575  1.00 81.41           C
ATOM    977 HD11 LEU A  62      -5.596  -9.279 -11.388  1.00 81.41           H
ATOM    978 HD12 LEU A  62      -6.181  -7.691 -10.910  1.00 81.41           H
ATOM    979 HD13 LEU A  62      -6.086  -8.984  -9.696  1.00 81.41           H
ATOM    980  CD2 LEU A  62      -4.216  -6.891  -9.337  1.00 81.41           C
ATOM    981 HD21 LEU A  62      -3.201  -6.554  -9.127  1.00 81.41           H
ATOM    982 HD22 LEU A  62      -4.712  -7.131  -8.397  1.00 81.41           H
ATOM    983 HD23 LEU A  62      -4.747  -6.086  -9.845  1.00 81.41           H
ATOM    984  N   SER A  63      -0.832 -10.476 -11.095  1.00 78.78           N
ATOM    985  H   SER A  63      -0.642 -10.392 -10.106  1.00 78.78           H
ATOM    986  CA  SER A  63       0.309 -10.543 -12.020  1.00 78.78           C
ATOM    987  HA  SER A  63       0.350  -9.620 -12.599  1.00 78.78           H
ATOM    988  C   SER A  63       0.189 -11.641 -13.068  1.00 78.78           C
ATOM    989  CB  SER A  63       1.618 -10.660 -11.243  1.00 78.78           C
ATOM    990  HB2 SER A  63       1.661  -9.880 -10.483  1.00 78.78           H
ATOM    991  HB3 SER A  63       1.668 -11.633 -10.754  1.00 78.78           H
ATOM    992  O   SER A  63       0.292 -11.371 -14.268  1.00 78.78           O
ATOM    993  OG  SER A  63       2.726 -10.513 -12.104  1.00 78.78           O
ATOM    994  HG  SER A  63       3.044  -9.613 -12.001  1.00 78.78           H
ATOM    995  N   LEU A  64      -0.112 -12.867 -12.641  1.00 77.65           N
ATOM    996  H   LEU A  64      -0.210 -13.028 -11.649  1.00 77.65           H
ATOM    997  CA  LEU A  64      -0.355 -13.968 -13.566  1.00 77.65           C
ATOM    998  HA  LEU A  64       0.507 -14.035 -14.231  1.00 77.65           H
ATOM    999  C   LEU A  64      -1.594 -13.711 -14.444  1.00 77.65           C
ATOM   1000  CB  LEU A  64      -0.463 -15.264 -12.748  1.00 77.65           C
ATOM   1001  HB2 LEU A  64      -1.342 -15.200 -12.107  1.00 77.65           H
ATOM   1002  HB3 LEU A  64       0.415 -15.351 -12.108  1.00 77.65           H
ATOM   1003  O   LEU A  64      -1.547 -13.962 -15.647  1.00 77.65           O
ATOM   1004  CG  LEU A  64      -0.571 -16.530 -13.613  1.00 77.65           C
ATOM   1005  HG  LEU A  64      -1.451 -16.460 -14.254  1.00 77.65           H
ATOM   1006  CD1 LEU A  64       0.671 -16.749 -14.482  1.00 77.65           C
ATOM   1007 HD11 LEU A  64       1.573 -16.735 -13.870  1.00 77.65           H
ATOM   1008 HD12 LEU A  64       0.733 -15.969 -15.241  1.00 77.65           H
ATOM   1009 HD13 LEU A  64       0.596 -17.706 -14.998  1.00 77.65           H
ATOM   1010  CD2 LEU A  64      -0.741 -17.753 -12.713  1.00 77.65           C
ATOM   1011 HD21 LEU A  64      -1.641 -17.625 -12.111  1.00 77.65           H
ATOM   1012 HD22 LEU A  64      -0.862 -18.639 -13.337  1.00 77.65           H
ATOM   1013 HD23 LEU A  64       0.123 -17.866 -12.059  1.00 77.65           H
ATOM   1014  N   TYR A  65      -2.660 -13.156 -13.866  1.00 80.54           N
ATOM   1015  H   TYR A  65      -2.596 -12.924 -12.885  1.00 80.54           H
ATOM   1016  CA  TYR A  65      -3.936 -12.892 -14.521  1.00 80.54           C
ATOM   1017  HA  TYR A  65      -4.302 -13.849 -14.892  1.00 80.54           H
ATOM   1018  C   TYR A  65      -3.823 -11.985 -15.754  1.00 80.54           C
ATOM   1019  CB  TYR A  65      -4.980 -12.393 -13.514  1.00 80.54           C
ATOM   1020  HB2 TYR A  65      -5.162 -13.164 -12.766  1.00 80.54           H
ATOM   1021  HB3 TYR A  65      -4.605 -11.512 -12.992  1.00 80.54           H
ATOM   1022  O   TYR A  65      -4.097 -12.496 -16.830  1.00 80.54           O
ATOM   1023  CG  TYR A  65      -6.287 -12.022 -14.170  1.00 80.54           C
ATOM   1024  CD1 TYR A  65      -6.606 -10.669 -14.367  1.00 80.54           C
ATOM   1025  HD1 TYR A  65      -5.958  -9.898 -13.978  1.00 80.54           H
ATOM   1026  CD2 TYR A  65      -7.153 -13.024 -14.634  1.00 80.54           C
ATOM   1027  HD2 TYR A  65      -6.901 -14.061 -14.464  1.00 80.54           H
ATOM   1028  CE1 TYR A  65      -7.769 -10.317 -15.070  1.00 80.54           C
ATOM   1029  HE1 TYR A  65      -8.017  -9.274 -15.196  1.00 80.54           H
ATOM   1030  CE2 TYR A  65      -8.323 -12.675 -15.339  1.00 80.54           C
ATOM   1031  HE2 TYR A  65      -8.992 -13.432 -15.720  1.00 80.54           H
ATOM   1032  OH  TYR A  65      -9.729 -10.976 -16.283  1.00 80.54           O
ATOM   1033  HH  TYR A  65      -9.786 -10.027 -16.422  1.00 80.54           H
ATOM   1034  CZ  TYR A  65      -8.616 -11.320 -15.583  1.00 80.54           C
ATOM   1035  N   ASN A  66      -3.402 -10.710 -15.706  1.00 77.13           N
ATOM   1036  H   ASN A  66      -3.181 -10.303 -14.808  1.00 77.13           H
ATOM   1037  CA  ASN A  66      -3.187  -9.952 -16.985  1.00 77.13           C
ATOM   1038  HA  ASN A  66      -3.974 -10.298 -17.656  1.00 77.13           H
ATOM   1039  C   ASN A  66      -1.858 -10.319 -17.684  1.00 77.13           C
ATOM   1040  CB  ASN A  66      -3.329  -8.381 -17.029  1.00 77.13           C
ATOM   1041  HB2 ASN A  66      -3.847  -8.101 -17.946  1.00 77.13           H
ATOM   1042  HB3 ASN A  66      -2.353  -7.922 -17.186  1.00 77.13           H
ATOM   1043  O   ASN A  66      -1.662  -9.868 -18.804  1.00 77.13           O
ATOM   1044  CG  ASN A  66      -4.044  -7.629 -15.935  1.00 77.13           C
ATOM   1045  ND2 ASN A  66      -3.598  -6.443 -15.599  1.00 77.13           N
ATOM   1046 HD21 ASN A  66      -3.926  -6.049 -14.728  1.00 77.13           H
ATOM   1047 HD22 ASN A  66      -2.925  -5.963 -16.179  1.00 77.13           H
ATOM   1048  OD1 ASN A  66      -4.937  -8.131 -15.284  1.00 77.13           O
ATOM   1049  N   THR A  67      -0.938 -11.118 -17.116  1.00 75.37           N
ATOM   1050  H   THR A  67      -1.053 -11.447 -16.168  1.00 75.37           H
ATOM   1051  CA  THR A  67       0.105 -11.716 -17.985  1.00 75.37           C
ATOM   1052  HA  THR A  67       0.608 -10.919 -18.531  1.00 75.37           H
ATOM   1053  C   THR A  67      -0.562 -12.623 -19.022  1.00 75.37           C
ATOM   1054  CB  THR A  67       1.180 -12.495 -17.211  1.00 75.37           C
ATOM   1055  HB  THR A  67       0.718 -13.282 -16.615  1.00 75.37           H
ATOM   1056  O   THR A  67      -0.175 -12.626 -20.188  1.00 75.37           O
ATOM   1057  CG2 THR A  67       2.228 -13.122 -18.135  1.00 75.37           C
ATOM   1058 HG21 THR A  67       3.044 -13.527 -17.537  1.00 75.37           H
ATOM   1059 HG22 THR A  67       2.619 -12.368 -18.818  1.00 75.37           H
ATOM   1060 HG23 THR A  67       1.781 -13.935 -18.707  1.00 75.37           H
ATOM   1061  OG1 THR A  67       1.894 -11.628 -16.361  1.00 75.37           O
ATOM   1062  HG1 THR A  67       1.332 -11.451 -15.604  1.00 75.37           H
ATOM   1063  N   ILE A  68      -1.596 -13.358 -18.608  1.00 74.71           N
ATOM   1064  H   ILE A  68      -1.829 -13.345 -17.625  1.00 74.71           H
ATOM   1065  CA  ILE A  68      -2.422 -14.196 -19.483  1.00 74.71           C
ATOM   1066  HA  ILE A  68      -1.792 -14.637 -20.255  1.00 74.71           H
ATOM   1067  C   ILE A  68      -3.486 -13.359 -20.218  1.00 74.71           C
ATOM   1068  CB  ILE A  68      -3.020 -15.347 -18.636  1.00 74.71           C
ATOM   1069  HB  ILE A  68      -3.539 -14.918 -17.779  1.00 74.71           H
ATOM   1070  O   ILE A  68      -3.772 -13.615 -21.384  1.00 74.71           O
ATOM   1071  CG1 ILE A  68      -1.879 -16.263 -18.121  1.00 74.71           C
ATOM   1072 HG12 ILE A  68      -1.465 -16.826 -18.957  1.00 74.71           H
ATOM   1073 HG13 ILE A  68      -1.072 -15.662 -17.702  1.00 74.71           H
ATOM   1074  CG2 ILE A  68      -4.033 -16.175 -19.447  1.00 74.71           C
ATOM   1075 HG21 ILE A  68      -3.556 -16.600 -20.329  1.00 74.71           H
ATOM   1076 HG22 ILE A  68      -4.870 -15.552 -19.762  1.00 74.71           H
ATOM   1077 HG23 ILE A  68      -4.450 -16.975 -18.835  1.00 74.71           H
ATOM   1078  CD1 ILE A  68      -2.306 -17.242 -17.025  1.00 74.71           C
ATOM   1079 HD11 ILE A  68      -1.438 -17.807 -16.685  1.00 74.71           H
ATOM   1080 HD12 ILE A  68      -2.710 -16.677 -16.184  1.00 74.71           H
ATOM   1081 HD13 ILE A  68      -3.054 -17.943 -17.396  1.00 74.71           H
ATOM   1082  N   ASN A  69      -4.037 -12.337 -19.559  1.00 75.60           N
ATOM   1083  H   ASN A  69      -3.772 -12.242 -18.589  1.00 75.60           H
ATOM   1084  CA  ASN A  69      -5.150 -11.506 -20.023  1.00 75.60           C
ATOM   1085  HA  ASN A  69      -5.456 -11.834 -21.017  1.00 75.60           H
ATOM   1086  C   ASN A  69      -4.751 -10.019 -20.125  1.00 75.60           C
ATOM   1087  CB  ASN A  69      -6.356 -11.698 -19.077  1.00 75.60           C
ATOM   1088  HB2 ASN A  69      -6.122 -11.316 -18.083  1.00 75.60           H
ATOM   1089  HB3 ASN A  69      -7.203 -11.127 -19.458  1.00 75.60           H
ATOM   1090  O   ASN A  69      -5.313  -9.210 -19.393  1.00 75.60           O
ATOM   1091  CG  ASN A  69      -6.799 -13.137 -18.957  1.00 75.60           C
ATOM   1092  ND2 ASN A  69      -6.388 -13.825 -17.920  1.00 75.60           N
ATOM   1093 HD21 ASN A  69      -6.666 -14.795 -17.867  1.00 75.60           H
ATOM   1094 HD22 ASN A  69      -5.726 -13.410 -17.279  1.00 75.60           H
ATOM   1095  OD1 ASN A  69      -7.494 -13.660 -19.808  1.00 75.60           O
ATOM   1096  N   PRO A  70      -3.793  -9.622 -20.980  1.00 71.74           N
ATOM   1097  CA  PRO A  70      -3.206  -8.271 -20.991  1.00 71.74           C
ATOM   1098  HA  PRO A  70      -2.719  -8.071 -20.036  1.00 71.74           H
ATOM   1099  C   PRO A  70      -4.207  -7.130 -21.216  1.00 71.74           C
ATOM   1100  CB  PRO A  70      -2.136  -8.311 -22.087  1.00 71.74           C
ATOM   1101  HB2 PRO A  70      -1.173  -8.553 -21.637  1.00 71.74           H
ATOM   1102  HB3 PRO A  70      -2.069  -7.372 -22.636  1.00 71.74           H
ATOM   1103  O   PRO A  70      -3.945  -6.003 -20.813  1.00 71.74           O
ATOM   1104  CG  PRO A  70      -2.575  -9.462 -22.990  1.00 71.74           C
ATOM   1105  HG2 PRO A  70      -1.734  -9.898 -23.530  1.00 71.74           H
ATOM   1106  HG3 PRO A  70      -3.341  -9.115 -23.684  1.00 71.74           H
ATOM   1107  CD  PRO A  70      -3.184 -10.448 -22.003  1.00 71.74           C
ATOM   1108  HD2 PRO A  70      -3.915 -11.081 -22.507  1.00 71.74           H
ATOM   1109  HD3 PRO A  70      -2.396 -11.056 -21.558  1.00 71.74           H
ATOM   1110  N   GLU A  71      -5.365  -7.432 -21.801  1.00 66.49           N
ATOM   1111  H   GLU A  71      -5.485  -8.372 -22.151  1.00 66.49           H
ATOM   1112  CA  GLU A  71      -6.491  -6.503 -21.971  1.00 66.49           C
ATOM   1113  HA  GLU A  71      -6.141  -5.578 -22.428  1.00 66.49           H
ATOM   1114  C   GLU A  71      -7.179  -6.131 -20.644  1.00 66.49           C
ATOM   1115  CB  GLU A  71      -7.522  -7.164 -22.901  1.00 66.49           C
ATOM   1116  HB2 GLU A  71      -8.381  -6.503 -23.017  1.00 66.49           H
ATOM   1117  HB3 GLU A  71      -7.878  -8.079 -22.427  1.00 66.49           H
ATOM   1118  O   GLU A  71      -7.981  -5.197 -20.580  1.00 66.49           O
ATOM   1119  CG  GLU A  71      -6.981  -7.530 -24.295  1.00 66.49           C
ATOM   1120  HG2 GLU A  71      -6.169  -8.248 -24.188  1.00 66.49           H
ATOM   1121  HG3 GLU A  71      -7.780  -8.032 -24.841  1.00 66.49           H
ATOM   1122  CD  GLU A  71      -6.509  -6.322 -25.119  1.00 66.49           C
ATOM   1123  OE1 GLU A  71      -5.697  -6.552 -26.043  1.00 66.49           O
ATOM   1124  OE2 GLU A  71      -6.972  -5.194 -24.840  1.00 66.49           O
ATOM   1125  N   ALA A  72      -6.911  -6.865 -19.562  1.00 62.85           N
ATOM   1126  H   ALA A  72      -6.222  -7.601 -19.627  1.00 62.85           H
ATOM   1127  CA  ALA A  72      -7.507  -6.581 -18.272  1.00 62.85           C
ATOM   1128  HA  ALA A  72      -8.572  -6.416 -18.429  1.00 62.85           H
ATOM   1129  C   ALA A  72      -6.922  -5.302 -17.659  1.00 62.85           C
ATOM   1130  CB  ALA A  72      -7.371  -7.794 -17.360  1.00 62.85           C
ATOM   1131  HB1 ALA A  72      -6.331  -8.118 -17.328  1.00 62.85           H
ATOM   1132  HB2 ALA A  72      -7.979  -8.615 -17.741  1.00 62.85           H
ATOM   1133  HB3 ALA A  72      -7.698  -7.514 -16.358  1.00 62.85           H
ATOM   1134  O   ALA A  72      -5.717  -5.143 -17.481  1.00 62.85           O
ATOM   1135  N   SER A  73      -7.812  -4.393 -17.262  1.00 62.25           N
ATOM   1136  H   SER A  73      -8.776  -4.537 -17.525  1.00 62.25           H
ATOM   1137  CA  SER A  73      -7.462  -3.059 -16.754  1.00 62.25           C
ATOM   1138  HA  SER A  73      -6.661  -2.663 -17.378  1.00 62.25           H
ATOM   1139  C   SER A  73      -6.951  -3.050 -15.305  1.00 62.25           C
ATOM   1140  CB  SER A  73      -8.670  -2.123 -16.886  1.00 62.25           C
ATOM   1141  HB2 SER A  73      -8.327  -1.088 -16.878  1.00 62.25           H
ATOM   1142  HB3 SER A  73      -9.337  -2.274 -16.038  1.00 62.25           H
ATOM   1143  O   SER A  73      -6.739  -1.983 -14.732  1.00 62.25           O
ATOM   1144  OG  SER A  73      -9.398  -2.378 -18.076  1.00 62.25           O
ATOM   1145  HG  SER A  73      -8.794  -2.406 -18.822  1.00 62.25           H
ATOM   1146  N   ALA A  74      -6.779  -4.218 -14.683  1.00 67.27           N
ATOM   1147  H   ALA A  74      -6.864  -5.064 -15.228  1.00 67.27           H
ATOM   1148  CA  ALA A  74      -6.357  -4.338 -13.293  1.00 67.27           C
ATOM   1149  HA  ALA A  74      -6.763  -3.501 -12.725  1.00 67.27           H
ATOM   1150  C   ALA A  74      -4.829  -4.264 -13.195  1.00 67.27           C
ATOM   1151  CB  ALA A  74      -6.952  -5.620 -12.704  1.00 67.27           C
ATOM   1152  HB1 ALA A  74      -8.037  -5.612 -12.812  1.00 67.27           H
ATOM   1153  HB2 ALA A  74      -6.544  -6.496 -13.209  1.00 67.27           H
ATOM   1154  HB3 ALA A  74      -6.707  -5.664 -11.643  1.00 67.27           H
ATOM   1155  O   ALA A  74      -4.152  -5.284 -13.136  1.00 67.27           O
ATOM   1156  N   SER A  75      -4.269  -3.058 -13.234  1.00 69.89           N
ATOM   1157  H   SER A  75      -4.869  -2.246 -13.266  1.00 69.89           H
ATOM   1158  CA  SER A  75      -2.827  -2.862 -13.050  1.00 69.89           C
ATOM   1159  HA  SER A  75      -2.308  -3.758 -13.391  1.00 69.89           H
ATOM   1160  C   SER A  75      -2.507  -2.614 -11.574  1.00 69.89           C
ATOM   1161  CB  SER A  75      -2.316  -1.714 -13.915  1.00 69.89           C
ATOM   1162  HB2 SER A  75      -2.811  -0.787 -13.625  1.00 69.89           H
ATOM   1163  HB3 SER A  75      -1.241  -1.601 -13.777  1.00 69.89           H
ATOM   1164  O   SER A  75      -3.276  -1.910 -10.915  1.00 69.89           O
ATOM   1165  OG  SER A  75      -2.589  -2.002 -15.273  1.00 69.89           O
ATOM   1166  HG  SER A  75      -3.524  -2.202 -15.359  1.00 69.89           H
ATOM   1167  N   PRO A  76      -1.383  -3.138 -11.048  1.00 75.62           N
ATOM   1168  CA  PRO A  76      -0.873  -2.717  -9.748  1.00 75.62           C
ATOM   1169  HA  PRO A  76      -1.598  -2.949  -8.968  1.00 75.62           H
ATOM   1170  C   PRO A  76      -0.589  -1.217  -9.769  1.00 75.62           C
ATOM   1171  CB  PRO A  76       0.422  -3.502  -9.515  1.00 75.62           C
ATOM   1172  HB2 PRO A  76       0.451  -3.938  -8.516  1.00 75.62           H
ATOM   1173  HB3 PRO A  76       1.284  -2.851  -9.663  1.00 75.62           H
ATOM   1174  O   PRO A  76      -0.456  -0.620 -10.843  1.00 75.62           O
ATOM   1175  CG  PRO A  76       0.425  -4.590 -10.585  1.00 75.62           C
ATOM   1176  HG2 PRO A  76      -0.062  -5.483 -10.191  1.00 75.62           H
ATOM   1177  HG3 PRO A  76       1.434  -4.822 -10.924  1.00 75.62           H
ATOM   1178  CD  PRO A  76      -0.428  -4.008 -11.706  1.00 75.62           C
ATOM   1179  HD2 PRO A  76      -0.924  -4.814 -12.246  1.00 75.62           H
ATOM   1180  HD3 PRO A  76       0.192  -3.421 -12.384  1.00 75.62           H
ATOM   1181  N   CYS A  77      -0.410  -0.615  -8.601  1.00 77.78           N
ATOM   1182  H   CYS A  77      -0.553  -1.135  -7.748  1.00 77.78           H
ATOM   1183  CA  CYS A  77      -0.057   0.790  -8.532  1.00 77.78           C
ATOM   1184  HA  CYS A  77       0.036   1.168  -9.550  1.00 77.78           H
ATOM   1185  C   CYS A  77       1.279   1.088  -7.875  1.00 77.78           C
ATOM   1186  CB  CYS A  77      -1.173   1.576  -7.898  1.00 77.78           C
ATOM   1187  HB2 CYS A  77      -1.094   1.561  -6.811  1.00 77.78           H
ATOM   1188  HB3 CYS A  77      -2.135   1.165  -8.204  1.00 77.78           H
ATOM   1189  O   CYS A  77       1.725   0.379  -6.982  1.00 77.78           O
ATOM   1190  SG  CYS A  77      -1.017   3.239  -8.541  1.00 77.78           S
ATOM   1191  N   CYS A  78       1.915   2.165  -8.333  1.00 81.56           N
ATOM   1192  H   CYS A  78       1.451   2.729  -9.031  1.00 81.56           H
ATOM   1193  CA  CYS A  78       3.175   2.641  -7.801  1.00 81.56           C
ATOM   1194  HA  CYS A  78       3.824   1.783  -7.623  1.00 81.56           H
ATOM   1195  C   CYS A  78       2.949   3.372  -6.477  1.00 81.56           C
ATOM   1196  CB  CYS A  78       3.829   3.548  -8.845  1.00 81.56           C
ATOM   1197  HB2 CYS A  78       3.276   4.485  -8.901  1.00 81.56           H
ATOM   1198  HB3 CYS A  78       3.775   3.066  -9.821  1.00 81.56           H
ATOM   1199  O   CYS A  78       2.503   4.517  -6.466  1.00 81.56           O
ATOM   1200  SG  CYS A  78       5.560   3.904  -8.483  1.00 81.56           S
ATOM   1201  N   VAL A  79       3.275   2.719  -5.367  1.00 81.94           N
ATOM   1202  H   VAL A  79       3.642   1.782  -5.453  1.00 81.94           H
ATOM   1203  CA  VAL A  79       3.100   3.252  -4.014  1.00 81.94           C
ATOM   1204  HA  VAL A  79       2.719   4.271  -4.081  1.00 81.94           H
ATOM   1205  C   VAL A  79       4.417   3.339  -3.263  1.00 81.94           C
ATOM   1206  CB  VAL A  79       2.065   2.450  -3.211  1.00 81.94           C
ATOM   1207  HB  VAL A  79       1.987   2.901  -2.222  1.00 81.94           H
ATOM   1208  O   VAL A  79       5.414   2.701  -3.616  1.00 81.94           O
ATOM   1209  CG1 VAL A  79       0.692   2.572  -3.868  1.00 81.94           C
ATOM   1210 HG11 VAL A  79      -0.062   2.321  -3.123  1.00 81.94           H
ATOM   1211 HG12 VAL A  79       0.513   3.600  -4.184  1.00 81.94           H
ATOM   1212 HG13 VAL A  79       0.615   1.907  -4.728  1.00 81.94           H
ATOM   1213  CG2 VAL A  79       2.460   0.980  -3.027  1.00 81.94           C
ATOM   1214 HG21 VAL A  79       1.700   0.479  -2.428  1.00 81.94           H
ATOM   1215 HG22 VAL A  79       3.417   0.912  -2.509  1.00 81.94           H
ATOM   1216 HG23 VAL A  79       2.531   0.483  -3.994  1.00 81.94           H
ATOM   1217  N   SER A  80       4.417   4.144  -2.202  1.00 84.48           N
ATOM   1218  H   SER A  80       3.545   4.568  -1.921  1.00 84.48           H
ATOM   1219  CA  SER A  80       5.542   4.211  -1.273  1.00 84.48           C
ATOM   1220  HA  SER A  80       6.444   4.436  -1.843  1.00 84.48           H
ATOM   1221  C   SER A  80       5.773   2.853  -0.601  1.00 84.48           C
ATOM   1222  CB  SER A  80       5.361   5.349  -0.260  1.00 84.48           C
ATOM   1223  HB2 SER A  80       5.450   6.303  -0.778  1.00 84.48           H
ATOM   1224  HB3 SER A  80       6.157   5.289   0.482  1.00 84.48           H
ATOM   1225  O   SER A  80       4.834   2.159  -0.205  1.00 84.48           O
ATOM   1226  OG  SER A  80       4.110   5.304   0.402  1.00 84.48           O
ATOM   1227  HG  SER A  80       3.474   5.858  -0.057  1.00 84.48           H
ATOM   1228  N   GLN A  81       7.043   2.458  -0.509  1.00 83.40           N
ATOM   1229  H   GLN A  81       7.764   3.051  -0.894  1.00 83.40           H
ATOM   1230  CA  GLN A  81       7.468   1.248   0.189  1.00 83.40           C
ATOM   1231  HA  GLN A  81       6.595   0.647   0.447  1.00 83.40           H
ATOM   1232  C   GLN A  81       8.143   1.616   1.507  1.00 83.40           C
ATOM   1233  CB  GLN A  81       8.357   0.398  -0.729  1.00 83.40           C
ATOM   1234  HB2 GLN A  81       9.173   1.003  -1.126  1.00 83.40           H
ATOM   1235  HB3 GLN A  81       7.767   0.059  -1.580  1.00 83.40           H
ATOM   1236  O   GLN A  81       7.611   1.305   2.570  1.00 83.40           O
ATOM   1237  CG  GLN A  81       8.923  -0.824   0.007  1.00 83.40           C
ATOM   1238  HG2 GLN A  81       8.101  -1.366   0.475  1.00 83.40           H
ATOM   1239  HG3 GLN A  81       9.604  -0.501   0.794  1.00 83.40           H
ATOM   1240  CD  GLN A  81       9.686  -1.790  -0.890  1.00 83.40           C
ATOM   1241  NE2 GLN A  81      10.000  -2.959  -0.379  1.00 83.40           N
ATOM   1242 HE21 GLN A  81       9.844  -3.125   0.605  1.00 83.40           H
ATOM   1243 HE22 GLN A  81      10.476  -3.608  -0.989  1.00 83.40           H
ATOM   1244  OE1 GLN A  81       9.993  -1.557  -2.048  1.00 83.40           O
ATOM   1245  N   ASP A  82       9.282   2.306   1.430  1.00 87.82           N
ATOM   1246  H   ASP A  82       9.687   2.478   0.521  1.00 87.82           H
ATOM   1247  CA  ASP A  82      10.029   2.750   2.602  1.00 87.82           C
ATOM   1248  HA  ASP A  82       9.640   2.238   3.482  1.00 87.82           H
ATOM   1249  C   ASP A  82       9.846   4.255   2.806  1.00 87.82           C
ATOM   1250  CB  ASP A  82      11.512   2.366   2.503  1.00 87.82           C
ATOM   1251  HB2 ASP A  82      12.007   2.648   3.432  1.00 87.82           H
ATOM   1252  HB3 ASP A  82      11.976   2.936   1.698  1.00 87.82           H
ATOM   1253  O   ASP A  82      10.016   5.059   1.878  1.00 87.82           O
ATOM   1254  CG  ASP A  82      11.728   0.865   2.268  1.00 87.82           C
ATOM   1255  OD1 ASP A  82      11.191   0.056   3.054  1.00 87.82           O
ATOM   1256  OD2 ASP A  82      12.423   0.530   1.276  1.00 87.82           O
ATOM   1257  N   LEU A  83       9.520   4.630   4.043  1.00 91.41           N
ATOM   1258  H   LEU A  83       9.447   3.914   4.753  1.00 91.41           H
ATOM   1259  CA  LEU A  83       9.346   6.009   4.478  1.00 91.41           C
ATOM   1260  HA  LEU A  83       9.549   6.672   3.637  1.00 91.41           H
ATOM   1261  C   LEU A  83      10.346   6.328   5.593  1.00 91.41           C
ATOM   1262  CB  LEU A  83       7.896   6.240   4.937  1.00 91.41           C
ATOM   1263  HB2 LEU A  83       7.843   7.236   5.378  1.00 91.41           H
ATOM   1264  HB3 LEU A  83       7.661   5.509   5.710  1.00 91.41           H
ATOM   1265  O   LEU A  83      10.469   5.582   6.562  1.00 91.41           O
ATOM   1266  CG  LEU A  83       6.837   6.176   3.823  1.00 91.41           C
ATOM   1267  HG  LEU A  83       7.043   5.338   3.156  1.00 91.41           H
ATOM   1268  CD1 LEU A  83       5.437   5.991   4.405  1.00 91.41           C
ATOM   1269 HD11 LEU A  83       4.739   5.808   3.588  1.00 91.41           H
ATOM   1270 HD12 LEU A  83       5.425   5.127   5.069  1.00 91.41           H
ATOM   1271 HD13 LEU A  83       5.129   6.888   4.943  1.00 91.41           H
ATOM   1272  CD2 LEU A  83       6.805   7.477   3.022  1.00 91.41           C
ATOM   1273 HD21 LEU A  83       6.594   8.326   3.671  1.00 91.41           H
ATOM   1274 HD22 LEU A  83       7.772   7.631   2.542  1.00 91.41           H
ATOM   1275 HD23 LEU A  83       6.030   7.411   2.259  1.00 91.41           H
ATOM   1276  N   GLU A  84      11.034   7.457   5.477  1.00 94.94           N
ATOM   1277  H   GLU A  84      10.876   8.020   4.653  1.00 94.94           H
ATOM   1278  CA  GLU A  84      11.946   7.972   6.496  1.00 94.94           C
ATOM   1279  HA  GLU A  84      12.129   7.177   7.220  1.00 94.94           H
ATOM   1280  C   GLU A  84      11.336   9.149   7.270  1.00 94.94           C
ATOM   1281  CB  GLU A  84      13.300   8.359   5.881  1.00 94.94           C
ATOM   1282  HB2 GLU A  84      13.728   9.174   6.464  1.00 94.94           H
ATOM   1283  HB3 GLU A  84      13.165   8.709   4.857  1.00 94.94           H
ATOM   1284  O   GLU A  84      10.468   9.867   6.751  1.00 94.94           O
ATOM   1285  CG  GLU A  84      14.279   7.177   5.911  1.00 94.94           C
ATOM   1286  HG2 GLU A  84      14.354   6.809   6.935  1.00 94.94           H
ATOM   1287  HG3 GLU A  84      13.879   6.374   5.292  1.00 94.94           H
ATOM   1288  CD  GLU A  84      15.687   7.558   5.431  1.00 94.94           C
ATOM   1289  OE1 GLU A  84      16.425   6.651   4.990  1.00 94.94           O
ATOM   1290  OE2 GLU A  84      16.014   8.770   5.356  1.00 94.94           O
ATOM   1291  N   PRO A  85      11.776   9.366   8.521  1.00 95.63           N
ATOM   1292  CA  PRO A  85      11.392  10.539   9.284  1.00 95.63           C
ATOM   1293  HA  PRO A  85      10.313  10.674   9.209  1.00 95.63           H
ATOM   1294  C   PRO A  85      12.093  11.808   8.778  1.00 95.63           C
ATOM   1295  CB  PRO A  85      11.775  10.215  10.731  1.00 95.63           C
ATOM   1296  HB2 PRO A  85      10.983   9.635  11.203  1.00 95.63           H
ATOM   1297  HB3 PRO A  85      11.988  11.111  11.314  1.00 95.63           H
ATOM   1298  O   PRO A  85      13.147  11.756   8.145  1.00 95.63           O
ATOM   1299  CG  PRO A  85      13.013   9.336  10.563  1.00 95.63           C
ATOM   1300  HG2 PRO A  85      13.890   9.964  10.402  1.00 95.63           H
ATOM   1301  HG3 PRO A  85      13.164   8.680  11.420  1.00 95.63           H
ATOM   1302  CD  PRO A  85      12.709   8.547   9.289  1.00 95.63           C
ATOM   1303  HD2 PRO A  85      12.234   7.601   9.548  1.00 95.63           H
ATOM   1304  HD3 PRO A  85      13.632   8.368   8.738  1.00 95.63           H
ATOM   1305  N   LEU A  86      11.532  12.964   9.125  1.00 95.82           N
ATOM   1306  H   LEU A  86      10.660  12.926   9.631  1.00 95.82           H
ATOM   1307  CA  LEU A  86      12.144  14.274   8.933  1.00 95.82           C
ATOM   1308  HA  LEU A  86      13.114  14.155   8.450  1.00 95.82           H
ATOM   1309  C   LEU A  86      12.355  14.947  10.289  1.00 95.82           C
ATOM   1310  CB  LEU A  86      11.244  15.111   8.014  1.00 95.82           C
ATOM   1311  HB2 LEU A  86      11.142  14.604   7.055  1.00 95.82           H
ATOM   1312  HB3 LEU A  86      10.259  15.178   8.475  1.00 95.82           H
ATOM   1313  O   LEU A  86      11.397  15.208  11.013  1.00 95.82           O
ATOM   1314  CG  LEU A  86      11.770  16.535   7.778  1.00 95.82           C
ATOM   1315  HG  LEU A  86      11.981  17.026   8.728  1.00 95.82           H
ATOM   1316  CD1 LEU A  86      13.027  16.575   6.911  1.00 95.82           C
ATOM   1317 HD11 LEU A  86      13.827  16.000   7.379  1.00 95.82           H
ATOM   1318 HD12 LEU A  86      12.809  16.171   5.923  1.00 95.82           H
ATOM   1319 HD13 LEU A  86      13.363  17.607   6.812  1.00 95.82           H
ATOM   1320  CD2 LEU A  86      10.689  17.325   7.070  1.00 95.82           C
ATOM   1321 HD21 LEU A  86       9.848  17.460   7.750  1.00 95.82           H
ATOM   1322 HD22 LEU A  86      11.102  18.293   6.785  1.00 95.82           H
ATOM   1323 HD23 LEU A  86      10.352  16.797   6.179  1.00 95.82           H
ATOM   1324  N   THR A  87      13.603  15.267  10.619  1.00 96.93           N
ATOM   1325  H   THR A  87      14.359  15.002  10.004  1.00 96.93           H
ATOM   1326  CA  THR A  87      13.914  16.099  11.786  1.00 96.93           C
ATOM   1327  HA  THR A  87      13.309  15.771  12.630  1.00 96.93           H
ATOM   1328  C   THR A  87      13.580  17.556  11.479  1.00 96.93           C
ATOM   1329  CB  THR A  87      15.390  15.988  12.189  1.00 96.93           C
ATOM   1330  HB  THR A  87      16.006  16.465  11.427  1.00 96.93           H
ATOM   1331  O   THR A  87      14.052  18.097  10.478  1.00 96.93           O
ATOM   1332  CG2 THR A  87      15.661  16.645  13.540  1.00 96.93           C
ATOM   1333 HG21 THR A  87      15.477  17.718  13.474  1.00 96.93           H
ATOM   1334 HG22 THR A  87      16.701  16.491  13.828  1.00 96.93           H
ATOM   1335 HG23 THR A  87      15.008  16.217  14.300  1.00 96.93           H
ATOM   1336  OG1 THR A  87      15.801  14.640  12.305  1.00 96.93           O
ATOM   1337  HG1 THR A  87      16.752  14.639  12.172  1.00 96.93           H
ATOM   1338  N   ILE A  88      12.808  18.193  12.355  1.00 96.14           N
ATOM   1339  H   ILE A  88      12.449  17.678  13.146  1.00 96.14           H
ATOM   1340  CA  ILE A  88      12.458  19.611  12.276  1.00 96.14           C
ATOM   1341  HA  ILE A  88      13.047  20.073  11.484  1.00 96.14           H
ATOM   1342  C   ILE A  88      12.831  20.331  13.574  1.00 96.14           C
ATOM   1343  CB  ILE A  88      10.969  19.811  11.909  1.00 96.14           C
ATOM   1344  HB  ILE A  88      10.799  20.885  11.830  1.00 96.14           H
ATOM   1345  O   ILE A  88      12.832  19.740  14.653  1.00 96.14           O
ATOM   1346  CG1 ILE A  88      10.009  19.248  12.983  1.00 96.14           C
ATOM   1347 HG12 ILE A  88      10.362  19.507  13.981  1.00 96.14           H
ATOM   1348 HG13 ILE A  88       9.982  18.161  12.914  1.00 96.14           H
ATOM   1349  CG2 ILE A  88      10.671  19.181  10.534  1.00 96.14           C
ATOM   1350 HG21 ILE A  88      10.739  18.095  10.594  1.00 96.14           H
ATOM   1351 HG22 ILE A  88      11.389  19.541   9.797  1.00 96.14           H
ATOM   1352 HG23 ILE A  88       9.669  19.447  10.197  1.00 96.14           H
ATOM   1353  CD1 ILE A  88       8.587  19.804  12.863  1.00 96.14           C
ATOM   1354 HD11 ILE A  88       8.179  19.621  11.869  1.00 96.14           H
ATOM   1355 HD12 ILE A  88       7.952  19.323  13.606  1.00 96.14           H
ATOM   1356 HD13 ILE A  88       8.599  20.878  13.050  1.00 96.14           H
ATOM   1357  N   LEU A  89      13.116  21.620  13.460  1.00 96.62           N
ATOM   1358  H   LEU A  89      13.107  22.001  12.524  1.00 96.62           H
ATOM   1359  CA  LEU A  89      13.251  22.590  14.536  1.00 96.62           C
ATOM   1360  HA  LEU A  89      13.205  22.081  15.499  1.00 96.62           H
ATOM   1361  C   LEU A  89      12.087  23.572  14.426  1.00 96.62           C
ATOM   1362  CB  LEU A  89      14.609  23.300  14.407  1.00 96.62           C
ATOM   1363  HB2 LEU A  89      14.700  23.637  13.375  1.00 96.62           H
ATOM   1364  HB3 LEU A  89      15.405  22.579  14.597  1.00 96.62           H
ATOM   1365  O   LEU A  89      11.838  24.144  13.364  1.00 96.62           O
ATOM   1366  CG  LEU A  89      14.803  24.529  15.318  1.00 96.62           C
ATOM   1367  HG  LEU A  89      13.996  25.243  15.154  1.00 96.62           H
ATOM   1368  CD1 LEU A  89      14.839  24.171  16.801  1.00 96.62           C
ATOM   1369 HD11 LEU A  89      15.019  25.079  17.377  1.00 96.62           H
ATOM   1370 HD12 LEU A  89      15.633  23.451  16.997  1.00 96.62           H
ATOM   1371 HD13 LEU A  89      13.878  23.759  17.107  1.00 96.62           H
ATOM   1372  CD2 LEU A  89      16.115  25.231  14.973  1.00 96.62           C
ATOM   1373 HD21 LEU A  89      16.224  26.130  15.579  1.00 96.62           H
ATOM   1374 HD22 LEU A  89      16.958  24.566  15.157  1.00 96.62           H
ATOM   1375 HD23 LEU A  89      16.113  25.521  13.922  1.00 96.62           H
ATOM   1376  N   TYR A  90      11.401  23.802  15.532  1.00 94.15           N
ATOM   1377  H   TYR A  90      11.645  23.289  16.367  1.00 94.15           H
ATOM   1378  CA  TYR A  90      10.333  24.787  15.648  1.00 94.15           C
ATOM   1379  HA  TYR A  90      10.486  25.582  14.919  1.00 94.15           H
ATOM   1380  C   TYR A  90      10.377  25.424  17.037  1.00 94.15           C
ATOM   1381  CB  TYR A  90       8.983  24.122  15.349  1.00 94.15           C
ATOM   1382  HB2 TYR A  90       9.009  23.689  14.349  1.00 94.15           H
ATOM   1383  HB3 TYR A  90       8.215  24.895  15.348  1.00 94.15           H
ATOM   1384  O   TYR A  90      11.104  24.964  17.917  1.00 94.15           O
ATOM   1385  CG  TYR A  90       8.568  23.054  16.336  1.00 94.15           C
ATOM   1386  CD1 TYR A  90       9.135  21.766  16.275  1.00 94.15           C
ATOM   1387  HD1 TYR A  90       9.864  21.523  15.516  1.00 94.15           H
ATOM   1388  CD2 TYR A  90       7.618  23.362  17.327  1.00 94.15           C
ATOM   1389  HD2 TYR A  90       7.181  24.349  17.375  1.00 94.15           H
ATOM   1390  CE1 TYR A  90       8.775  20.795  17.226  1.00 94.15           C
ATOM   1391  HE1 TYR A  90       9.214  19.809  17.206  1.00 94.15           H
ATOM   1392  CE2 TYR A  90       7.241  22.384  18.261  1.00 94.15           C
ATOM   1393  HE2 TYR A  90       6.508  22.618  19.018  1.00 94.15           H
ATOM   1394  OH  TYR A  90       7.507  20.194  19.169  1.00 94.15           O
ATOM   1395  HH  TYR A  90       6.738  20.448  19.685  1.00 94.15           H
ATOM   1396  CZ  TYR A  90       7.829  21.105  18.221  1.00 94.15           C
ATOM   1397  N   TYR A  91       9.620  26.498  17.237  1.00 93.80           N
ATOM   1398  H   TYR A  91       9.029  26.839  16.492  1.00 93.80           H
ATOM   1399  CA  TYR A  91       9.587  27.215  18.509  1.00 93.80           C
ATOM   1400  HA  TYR A  91      10.297  26.766  19.204  1.00 93.80           H
ATOM   1401  C   TYR A  91       8.214  27.114  19.159  1.00 93.80           C
ATOM   1402  CB  TYR A  91      10.028  28.667  18.311  1.00 93.80           C
ATOM   1403  HB2 TYR A  91       9.503  29.085  17.452  1.00 93.80           H
ATOM   1404  HB3 TYR A  91       9.742  29.250  19.187  1.00 93.80           H
ATOM   1405  O   TYR A  91       7.180  27.146  18.490  1.00 93.80           O
ATOM   1406  CG  TYR A  91      11.520  28.813  18.096  1.00 93.80           C
ATOM   1407  CD1 TYR A  91      12.352  29.199  19.165  1.00 93.80           C
ATOM   1408  HD1 TYR A  91      11.921  29.404  20.133  1.00 93.80           H
ATOM   1409  CD2 TYR A  91      12.078  28.541  16.834  1.00 93.80           C
ATOM   1410  HD2 TYR A  91      11.434  28.259  16.013  1.00 93.80           H
ATOM   1411  CE1 TYR A  91      13.742  29.320  18.971  1.00 93.80           C
ATOM   1412  HE1 TYR A  91      14.375  29.618  19.793  1.00 93.80           H
ATOM   1413  CE2 TYR A  91      13.468  28.633  16.645  1.00 93.80           C
ATOM   1414  HE2 TYR A  91      13.918  28.412  15.688  1.00 93.80           H
ATOM   1415  OH  TYR A  91      15.641  29.122  17.506  1.00 93.80           O
ATOM   1416  HH  TYR A  91      16.106  29.441  18.282  1.00 93.80           H
ATOM   1417  CZ  TYR A  91      14.301  29.029  17.707  1.00 93.80           C
ATOM   1418  N   ILE A  92       8.209  27.012  20.482  1.00 93.40           N
ATOM   1419  H   ILE A  92       9.098  26.939  20.955  1.00 93.40           H
ATOM   1420  CA  ILE A  92       7.023  27.217  21.307  1.00 93.40           C
ATOM   1421  HA  ILE A  92       6.176  27.498  20.681  1.00 93.40           H
ATOM   1422  C   ILE A  92       7.334  28.387  22.226  1.00 93.40           C
ATOM   1423  CB  ILE A  92       6.647  25.937  22.067  1.00 93.40           C
ATOM   1424  HB  ILE A  92       7.465  25.661  22.733  1.00 93.40           H
ATOM   1425  O   ILE A  92       8.157  28.273  23.136  1.00 93.40           O
ATOM   1426  CG1 ILE A  92       6.408  24.781  21.075  1.00 93.40           C
ATOM   1427 HG12 ILE A  92       7.356  24.502  20.615  1.00 93.40           H
ATOM   1428 HG13 ILE A  92       5.723  25.102  20.290  1.00 93.40           H
ATOM   1429  CG2 ILE A  92       5.403  26.221  22.919  1.00 93.40           C
ATOM   1430 HG21 ILE A  92       5.604  27.061  23.584  1.00 93.40           H
ATOM   1431 HG22 ILE A  92       4.542  26.444  22.289  1.00 93.40           H
ATOM   1432 HG23 ILE A  92       5.184  25.364  23.556  1.00 93.40           H
ATOM   1433  CD1 ILE A  92       5.828  23.545  21.752  1.00 93.40           C
ATOM   1434 HD11 ILE A  92       4.789  23.735  22.019  1.00 93.40           H
ATOM   1435 HD12 ILE A  92       6.387  23.326  22.662  1.00 93.40           H
ATOM   1436 HD13 ILE A  92       5.865  22.697  21.069  1.00 93.40           H
ATOM   1437  N   GLY A  93       6.726  29.536  21.938  1.00 92.93           N
ATOM   1438  H   GLY A  93       6.025  29.555  21.211  1.00 92.93           H
ATOM   1439  CA  GLY A  93       7.139  30.803  22.521  1.00 92.93           C
ATOM   1440  HA2 GLY A  93       6.960  30.785  23.596  1.00 92.93           H
ATOM   1441  HA3 GLY A  93       6.562  31.618  22.085  1.00 92.93           H
ATOM   1442  C   GLY A  93       8.623  31.038  22.252  1.00 92.93           C
ATOM   1443  O   GLY A  93       9.065  31.095  21.106  1.00 92.93           O
ATOM   1444  N   LYS A  94       9.414  31.130  23.319  1.00 93.51           N
ATOM   1445  H   LYS A  94       8.979  31.063  24.228  1.00 93.51           H
ATOM   1446  CA  LYS A  94      10.874  31.285  23.235  1.00 93.51           C
ATOM   1447  HA  LYS A  94      11.125  31.839  22.330  1.00 93.51           H
ATOM   1448  C   LYS A  94      11.655  29.976  23.150  1.00 93.51           C
ATOM   1449  CB  LYS A  94      11.357  32.082  24.442  1.00 93.51           C
ATOM   1450  HB2 LYS A  94      11.068  31.568  25.359  1.00 93.51           H
ATOM   1451  HB3 LYS A  94      12.445  32.138  24.405  1.00 93.51           H
ATOM   1452  O   LYS A  94      12.855  30.013  22.882  1.00 93.51           O
ATOM   1453  CG  LYS A  94      10.788  33.499  24.442  1.00 93.51           C
ATOM   1454  HG2 LYS A  94       9.708  33.476  24.584  1.00 93.51           H
ATOM   1455  HG3 LYS A  94      11.035  33.987  23.499  1.00 93.51           H
ATOM   1456  CD  LYS A  94      11.424  34.250  25.600  1.00 93.51           C
ATOM   1457  HD2 LYS A  94      12.502  34.093  25.575  1.00 93.51           H
ATOM   1458  HD3 LYS A  94      11.030  33.876  26.546  1.00 93.51           H
ATOM   1459  CE  LYS A  94      11.143  35.734  25.482  1.00 93.51           C
ATOM   1460  HE2 LYS A  94      11.309  36.058  24.455  1.00 93.51           H
ATOM   1461  HE3 LYS A  94      10.104  35.928  25.747  1.00 93.51           H
ATOM   1462  NZ  LYS A  94      12.037  36.442  26.392  1.00 93.51           N
ATOM   1463  HZ1 LYS A  94      11.735  36.257  27.338  1.00 93.51           H
ATOM   1464  HZ2 LYS A  94      11.895  37.442  26.400  1.00 93.51           H
ATOM   1465  HZ3 LYS A  94      13.016  36.220  26.288  1.00 93.51           H
ATOM   1466  N   THR A  95      11.024  28.834  23.407  1.00 93.35           N
ATOM   1467  H   THR A  95      10.028  28.847  23.571  1.00 93.35           H
ATOM   1468  CA  THR A  95      11.726  27.558  23.567  1.00 93.35           C
ATOM   1469  HA  THR A  95      12.711  27.766  23.983  1.00 93.35           H
ATOM   1470  C   THR A  95      11.865  26.848  22.220  1.00 93.35           C
ATOM   1471  CB  THR A  95      11.008  26.663  24.583  1.00 93.35           C
ATOM   1472  HB  THR A  95      10.012  26.412  24.218  1.00 93.35           H
ATOM   1473  O   THR A  95      10.845  26.468  21.639  1.00 93.35           O
ATOM   1474  CG2 THR A  95      11.784  25.380  24.884  1.00 93.35           C
ATOM   1475 HG21 THR A  95      12.805  25.612  25.187  1.00 93.35           H
ATOM   1476 HG22 THR A  95      11.282  24.829  25.679  1.00 93.35           H
ATOM   1477 HG23 THR A  95      11.811  24.748  23.996  1.00 93.35           H
ATOM   1478  OG1 THR A  95      10.892  27.353  25.806  1.00 93.35           O
ATOM   1479  HG1 THR A  95      11.632  27.100  26.363  1.00 93.35           H
ATOM   1480  N   PRO A  96      13.093  26.627  21.715  1.00 94.20           N
ATOM   1481  CA  PRO A  96      13.300  25.776  20.552  1.00 94.20           C
ATOM   1482  HA  PRO A  96      12.648  26.085  19.734  1.00 94.20           H
ATOM   1483  C   PRO A  96      13.014  24.313  20.913  1.00 94.20           C
ATOM   1484  CB  PRO A  96      14.759  25.985  20.144  1.00 94.20           C
ATOM   1485  HB2 PRO A  96      14.830  26.818  19.445  1.00 94.20           H
ATOM   1486  HB3 PRO A  96      15.195  25.087  19.706  1.00 94.20           H
ATOM   1487  O   PRO A  96      13.454  23.824  21.956  1.00 94.20           O
ATOM   1488  CG  PRO A  96      15.453  26.352  21.454  1.00 94.20           C
ATOM   1489  HG2 PRO A  96      16.329  26.978  21.285  1.00 94.20           H
ATOM   1490  HG3 PRO A  96      15.731  25.443  21.987  1.00 94.20           H
ATOM   1491  CD  PRO A  96      14.373  27.093  22.240  1.00 94.20           C
ATOM   1492  HD2 PRO A  96      14.467  28.165  22.067  1.00 94.20           H
ATOM   1493  HD3 PRO A  96      14.481  26.867  23.301  1.00 94.20           H
ATOM   1494  N   LYS A  97      12.313  23.597  20.036  1.00 94.54           N
ATOM   1495  H   LYS A  97      11.958  24.073  19.219  1.00 94.54           H
ATOM   1496  CA  LYS A  97      12.084  22.152  20.116  1.00 94.54           C
ATOM   1497  HA  LYS A  97      12.687  21.736  20.923  1.00 94.54           H
ATOM   1498  C   LYS A  97      12.535  21.487  18.820  1.00 94.54           C
ATOM   1499  CB  LYS A  97      10.605  21.847  20.410  1.00 94.54           C
ATOM   1500  HB2 LYS A  97       9.975  22.377  19.697  1.00 94.54           H
ATOM   1501  HB3 LYS A  97      10.450  20.777  20.265  1.00 94.54           H
ATOM   1502  O   LYS A  97      12.243  21.976  17.731  1.00 94.54           O
ATOM   1503  CG  LYS A  97      10.181  22.215  21.845  1.00 94.54           C
ATOM   1504  HG2 LYS A  97      10.097  23.298  21.935  1.00 94.54           H
ATOM   1505  HG3 LYS A  97      10.937  21.860  22.546  1.00 94.54           H
ATOM   1506  CD  LYS A  97       8.837  21.553  22.193  1.00 94.54           C
ATOM   1507  HD2 LYS A  97       8.938  20.475  22.072  1.00 94.54           H
ATOM   1508  HD3 LYS A  97       8.082  21.903  21.490  1.00 94.54           H
ATOM   1509  CE  LYS A  97       8.389  21.853  23.635  1.00 94.54           C
ATOM   1510  HE2 LYS A  97       8.219  22.925  23.734  1.00 94.54           H
ATOM   1511  HE3 LYS A  97       9.197  21.581  24.314  1.00 94.54           H
ATOM   1512  NZ  LYS A  97       7.151  21.102  23.999  1.00 94.54           N
ATOM   1513  HZ1 LYS A  97       6.830  21.319  24.932  1.00 94.54           H
ATOM   1514  HZ2 LYS A  97       7.298  20.104  23.950  1.00 94.54           H
ATOM   1515  HZ3 LYS A  97       6.392  21.290  23.359  1.00 94.54           H
ATOM   1516  N   ILE A  98      13.247  20.370  18.956  1.00 95.23           N
ATOM   1517  H   ILE A  98      13.386  20.005  19.887  1.00 95.23           H
ATOM   1518  CA  ILE A  98      13.644  19.505  17.843  1.00 95.23           C
ATOM   1519  HA  ILE A  98      13.398  20.001  16.904  1.00 95.23           H
ATOM   1520  C   ILE A  98      12.820  18.226  17.940  1.00 95.23           C
ATOM   1521  CB  ILE A  98      15.165  19.227  17.841  1.00 95.23           C
ATOM   1522  HB  ILE A  98      15.435  18.766  18.792  1.00 95.23           H
ATOM   1523  O   ILE A  98      12.827  17.572  18.982  1.00 95.23           O
ATOM   1524  CG1 ILE A  98      15.954  20.548  17.689  1.00 95.23           C
ATOM   1525 HG12 ILE A  98      15.721  20.995  16.722  1.00 95.23           H
ATOM   1526 HG13 ILE A  98      15.642  21.246  18.465  1.00 95.23           H
ATOM   1527  CG2 ILE A  98      15.528  18.251  16.705  1.00 95.23           C
ATOM   1528 HG21 ILE A  98      16.594  18.024  16.718  1.00 95.23           H
ATOM   1529 HG22 ILE A  98      15.261  18.690  15.744  1.00 95.23           H
ATOM   1530 HG23 ILE A  98      14.997  17.306  16.825  1.00 95.23           H
ATOM   1531  CD1 ILE A  98      17.475  20.393  17.811  1.00 95.23           C
ATOM   1532 HD11 ILE A  98      17.934  21.382  17.831  1.00 95.23           H
ATOM   1533 HD12 ILE A  98      17.876  19.846  16.958  1.00 95.23           H
ATOM   1534 HD13 ILE A  98      17.723  19.869  18.735  1.00 95.23           H
ATOM   1535  N   GLU A  99      12.126  17.865  16.866  1.00 95.31           N
ATOM   1536  H   GLU A  99      12.199  18.429  16.031  1.00 95.31           H
ATOM   1537  CA  GLU A  99      11.287  16.666  16.808  1.00 95.31           C
ATOM   1538  HA  GLU A  99      11.598  15.982  17.598  1.00 95.31           H
ATOM   1539  C   GLU A  99      11.479  15.944  15.470  1.00 95.31           C
ATOM   1540  CB  GLU A  99       9.817  17.043  17.075  1.00 95.31           C
ATOM   1541  HB2 GLU A  99       9.411  17.562  16.207  1.00 95.31           H
ATOM   1542  HB3 GLU A  99       9.793  17.717  17.931  1.00 95.31           H
ATOM   1543  O   GLU A  99      11.777  16.567  14.450  1.00 95.31           O
ATOM   1544  CG  GLU A  99       8.936  15.827  17.410  1.00 95.31           C
ATOM   1545  HG2 GLU A  99       9.360  15.312  18.271  1.00 95.31           H
ATOM   1546  HG3 GLU A  99       8.954  15.138  16.565  1.00 95.31           H
ATOM   1547  CD  GLU A  99       7.474  16.203  17.715  1.00 95.31           C
ATOM   1548  OE1 GLU A  99       6.579  15.440  17.291  1.00 95.31           O
ATOM   1549  OE2 GLU A  99       7.230  17.259  18.344  1.00 95.31           O
ATOM   1550  N   GLN A 100      11.328  14.619  15.469  1.00 93.42           N
ATOM   1551  H   GLN A 100      11.018  14.171  16.319  1.00 93.42           H
ATOM   1552  CA  GLN A 100      11.348  13.804  14.257  1.00 93.42           C
ATOM   1553  HA  GLN A 100      11.795  14.370  13.439  1.00 93.42           H
ATOM   1554  C   GLN A 100       9.924  13.456  13.836  1.00 93.42           C
ATOM   1555  CB  GLN A 100      12.199  12.546  14.466  1.00 93.42           C
ATOM   1556  HB2 GLN A 100      12.022  11.863  13.635  1.00 93.42           H
ATOM   1557  HB3 GLN A 100      11.912  12.049  15.392  1.00 93.42           H
ATOM   1558  O   GLN A 100       9.255  12.638  14.464  1.00 93.42           O
ATOM   1559  CG  GLN A 100      13.689  12.899  14.495  1.00 93.42           C
ATOM   1560  HG2 GLN A 100      13.919  13.468  13.594  1.00 93.42           H
ATOM   1561  HG3 GLN A 100      13.909  13.522  15.361  1.00 93.42           H
ATOM   1562  CD  GLN A 100      14.593  11.674  14.531  1.00 93.42           C
ATOM   1563  NE2 GLN A 100      15.828  11.820  14.108  1.00 93.42           N
ATOM   1564 HE21 GLN A 100      16.106  12.702  13.702  1.00 93.42           H
ATOM   1565 HE22 GLN A 100      16.403  10.990  14.118  1.00 93.42           H
ATOM   1566  OE1 GLN A 100      14.225  10.580  14.921  1.00 93.42           O
ATOM   1567  N   LEU A 101       9.480  14.050  12.734  1.00 91.03           N
ATOM   1568  H   LEU A 101      10.094  14.694  12.256  1.00 91.03           H
ATOM   1569  CA  LEU A 101       8.215  13.722  12.096  1.00 91.03           C
ATOM   1570  HA  LEU A 101       7.444  13.594  12.856  1.00 91.03           H
ATOM   1571  C   LEU A 101       8.350  12.398  11.341  1.00 91.03           C
ATOM   1572  CB  LEU A 101       7.818  14.876  11.165  1.00 91.03           C
ATOM   1573  HB2 LEU A 101       8.645  15.074  10.483  1.00 91.03           H
ATOM   1574  HB3 LEU A 101       6.961  14.555  10.574  1.00 91.03           H
ATOM   1575  O   LEU A 101       9.060  12.312  10.341  1.00 91.03           O
ATOM   1576  CG  LEU A 101       7.456  16.194  11.865  1.00 91.03           C
ATOM   1577  HG  LEU A 101       8.340  16.613  12.345  1.00 91.03           H
ATOM   1578  CD1 LEU A 101       6.956  17.179  10.806  1.00 91.03           C
ATOM   1579 HD11 LEU A 101       6.606  18.095  11.283  1.00 91.03           H
ATOM   1580 HD12 LEU A 101       7.773  17.424  10.128  1.00 91.03           H
ATOM   1581 HD13 LEU A 101       6.131  16.739  10.246  1.00 91.03           H
ATOM   1582  CD2 LEU A 101       6.365  16.012  12.918  1.00 91.03           C
ATOM   1583 HD21 LEU A 101       6.767  15.500  13.792  1.00 91.03           H
ATOM   1584 HD22 LEU A 101       5.537  15.439  12.500  1.00 91.03           H
ATOM   1585 HD23 LEU A 101       5.995  16.986  13.238  1.00 91.03           H
ATOM   1586  N   SER A 102       7.697  11.348  11.834  1.00 90.53           N
ATOM   1587  H   SER A 102       7.178  11.478  12.691  1.00 90.53           H
ATOM   1588  CA  SER A 102       7.718  10.012  11.230  1.00 90.53           C
ATOM   1589  HA  SER A 102       8.751   9.672  11.154  1.00 90.53           H
ATOM   1590  C   SER A 102       7.085   9.988   9.840  1.00 90.53           C
ATOM   1591  CB  SER A 102       6.947   9.032  12.118  1.00 90.53           C
ATOM   1592  HB2 SER A 102       6.975   8.038  11.672  1.00 90.53           H
ATOM   1593  HB3 SER A 102       7.403   8.990  13.108  1.00 90.53           H
ATOM   1594  O   SER A 102       6.045  10.609   9.636  1.00 90.53           O
ATOM   1595  OG  SER A 102       5.601   9.461  12.230  1.00 90.53           O
ATOM   1596  HG  SER A 102       5.430  10.040  11.484  1.00 90.53           H
ATOM   1597  N   ASN A 103       7.598   9.144   8.944  1.00 90.01           N
ATOM   1598  H   ASN A 103       8.426   8.617   9.184  1.00 90.01           H
ATOM   1599  CA  ASN A 103       6.975   8.851   7.652  1.00 90.01           C
ATOM   1600  HA  ASN A 103       7.686   8.219   7.119  1.00 90.01           H
ATOM   1601  C   ASN A 103       6.757  10.093   6.779  1.00 90.01           C
ATOM   1602  CB  ASN A 103       5.671   8.048   7.859  1.00 90.01           C
ATOM   1603  HB2 ASN A 103       4.958   8.652   8.419  1.00 90.01           H
ATOM   1604  HB3 ASN A 103       5.225   7.826   6.890  1.00 90.01           H
ATOM   1605  O   ASN A 103       5.651  10.301   6.284  1.00 90.01           O
ATOM   1606  CG  ASN A 103       5.873   6.734   8.573  1.00 90.01           C
ATOM   1607  ND2 ASN A 103       4.869   6.246   9.263  1.00 90.01           N
ATOM   1608 HD21 ASN A 103       5.051   5.362   9.717  1.00 90.01           H
ATOM   1609 HD22 ASN A 103       3.992   6.739   9.345  1.00 90.01           H
ATOM   1610  OD1 ASN A 103       6.925   6.131   8.536  1.00 90.01           O
ATOM   1611  N   MET A 104       7.787  10.922   6.624  1.00 91.64           N
ATOM   1612  H   MET A 104       8.674  10.660   7.030  1.00 91.64           H
ATOM   1613  CA  MET A 104       7.724  12.179   5.872  1.00 91.64           C
ATOM   1614  HA  MET A 104       6.686  12.458   5.693  1.00 91.64           H
ATOM   1615  C   MET A 104       8.391  12.084   4.503  1.00 91.64           C
ATOM   1616  CB  MET A 104       8.383  13.289   6.698  1.00 91.64           C
ATOM   1617  HB2 MET A 104       8.580  14.154   6.064  1.00 91.64           H
ATOM   1618  HB3 MET A 104       9.335  12.928   7.087  1.00 91.64           H
ATOM   1619  O   MET A 104       7.993  12.797   3.593  1.00 91.64           O
ATOM   1620  CG  MET A 104       7.494  13.724   7.864  1.00 91.64           C
ATOM   1621  HG2 MET A 104       8.102  14.339   8.528  1.00 91.64           H
ATOM   1622  HG3 MET A 104       7.178  12.843   8.424  1.00 91.64           H
ATOM   1623  SD  MET A 104       6.021  14.680   7.411  1.00 91.64           S
ATOM   1624  CE  MET A 104       6.792  16.285   7.070  1.00 91.64           C
ATOM   1625  HE1 MET A 104       7.491  16.188   6.239  1.00 91.64           H
ATOM   1626  HE2 MET A 104       7.334  16.624   7.953  1.00 91.64           H
ATOM   1627  HE3 MET A 104       6.025  17.015   6.816  1.00 91.64           H
ATOM   1628  N   ILE A 105       9.398  11.226   4.338  1.00 93.60           N
ATOM   1629  H   ILE A 105       9.684  10.659   5.124  1.00 93.60           H
ATOM   1630  CA  ILE A 105      10.209  11.155   3.118  1.00 93.60           C
ATOM   1631  HA  ILE A 105       9.879  11.906   2.399  1.00 93.60           H
ATOM   1632  C   ILE A 105      10.041   9.787   2.478  1.00 93.60           C
ATOM   1633  CB  ILE A 105      11.692  11.431   3.448  1.00 93.60           C
ATOM   1634  HB  ILE A 105      12.017  10.715   4.203  1.00 93.60           H
ATOM   1635  O   ILE A 105      10.375   8.784   3.100  1.00 93.60           O
ATOM   1636  CG1 ILE A 105      11.865  12.851   4.024  1.00 93.60           C
ATOM   1637 HG12 ILE A 105      11.690  13.568   3.222  1.00 93.60           H
ATOM   1638 HG13 ILE A 105      11.132  13.032   4.811  1.00 93.60           H
ATOM   1639  CG2 ILE A 105      12.566  11.245   2.189  1.00 93.60           C
ATOM   1640 HG21 ILE A 105      13.603  11.511   2.398  1.00 93.60           H
ATOM   1641 HG22 ILE A 105      12.551  10.203   1.871  1.00 93.60           H
ATOM   1642 HG23 ILE A 105      12.189  11.870   1.379  1.00 93.60           H
ATOM   1643  CD1 ILE A 105      13.244  13.101   4.643  1.00 93.60           C
ATOM   1644 HD11 ILE A 105      13.464  12.330   5.381  1.00 93.60           H
ATOM   1645 HD12 ILE A 105      14.018  13.108   3.876  1.00 93.60           H
ATOM   1646 HD13 ILE A 105      13.244  14.071   5.141  1.00 93.60           H
ATOM   1647  N   VAL A 106       9.615   9.728   1.220  1.00 90.27           N
ATOM   1648  H   VAL A 106       9.367  10.583   0.743  1.00 90.27           H
ATOM   1649  CA  VAL A 106       9.645   8.473   0.459  1.00 90.27           C
ATOM   1650  HA  VAL A 106       9.319   7.662   1.109  1.00 90.27           H
ATOM   1651  C   VAL A 106      11.081   8.176   0.043  1.00 90.27           C
ATOM   1652  CB  VAL A 106       8.701   8.489  -0.754  1.00 90.27           C
ATOM   1653  HB  VAL A 106       9.089   9.164  -1.516  1.00 90.27           H
ATOM   1654  O   VAL A 106      11.757   9.019  -0.561  1.00 90.27           O
ATOM   1655  CG1 VAL A 106       8.570   7.086  -1.345  1.00 90.27           C
ATOM   1656 HG11 VAL A 106       8.153   6.400  -0.607  1.00 90.27           H
ATOM   1657 HG12 VAL A 106       9.538   6.700  -1.663  1.00 90.27           H
ATOM   1658 HG13 VAL A 106       7.911   7.131  -2.212  1.00 90.27           H
ATOM   1659  CG2 VAL A 106       7.290   8.943  -0.393  1.00 90.27           C
ATOM   1660 HG21 VAL A 106       7.341   9.945   0.034  1.00 90.27           H
ATOM   1661 HG22 VAL A 106       6.839   8.266   0.332  1.00 90.27           H
ATOM   1662 HG23 VAL A 106       6.667   8.977  -1.287  1.00 90.27           H
ATOM   1663  N   LYS A 107      11.556   6.973   0.367  1.00 92.74           N
ATOM   1664  H   LYS A 107      10.965   6.371   0.922  1.00 92.74           H
ATOM   1665  CA  LYS A 107      12.894   6.486  -0.001  1.00 92.74           C
ATOM   1666  HA  LYS A 107      13.486   7.305  -0.411  1.00 92.74           H
ATOM   1667  C   LYS A 107      12.885   5.452  -1.104  1.00 92.74           C
ATOM   1668  CB  LYS A 107      13.582   5.900   1.234  1.00 92.74           C
ATOM   1669  HB2 LYS A 107      12.897   5.236   1.762  1.00 92.74           H
ATOM   1670  HB3 LYS A 107      14.444   5.311   0.923  1.00 92.74           H
ATOM   1671  O   LYS A 107      13.834   5.395  -1.886  1.00 92.74           O
ATOM   1672  CG  LYS A 107      14.069   6.984   2.187  1.00 92.74           C
ATOM   1673  HG2 LYS A 107      14.571   6.469   3.005  1.00 92.74           H
ATOM   1674  HG3 LYS A 107      13.219   7.533   2.594  1.00 92.74           H
ATOM   1675  CD  LYS A 107      15.046   7.965   1.511  1.00 92.74           C
ATOM   1676  HD2 LYS A 107      15.765   7.422   0.897  1.00 92.74           H
ATOM   1677  HD3 LYS A 107      14.502   8.702   0.920  1.00 92.74           H
ATOM   1678  CE  LYS A 107      15.753   8.634   2.666  1.00 92.74           C
ATOM   1679  HE2 LYS A 107      16.259   7.837   3.212  1.00 92.74           H
ATOM   1680  HE3 LYS A 107      15.006   9.057   3.338  1.00 92.74           H
ATOM   1681  NZ  LYS A 107      16.766   9.647   2.351  1.00 92.74           N
ATOM   1682  HZ1 LYS A 107      17.130   9.931   3.250  1.00 92.74           H
ATOM   1683  HZ2 LYS A 107      16.346  10.442   1.891  1.00 92.74           H
ATOM   1684  HZ3 LYS A 107      17.515   9.235   1.813  1.00 92.74           H
ATOM   1685  N   SER A 108      11.824   4.668  -1.179  1.00 89.57           N
ATOM   1686  H   SER A 108      11.101   4.743  -0.477  1.00 89.57           H
ATOM   1687  CA  SER A 108      11.657   3.650  -2.200  1.00 89.57           C
ATOM   1688  HA  SER A 108      12.198   3.952  -3.096  1.00 89.57           H
ATOM   1689  C   SER A 108      10.187   3.505  -2.567  1.00 89.57           C
ATOM   1690  CB  SER A 108      12.241   2.320  -1.713  1.00 89.57           C
ATOM   1691  HB2 SER A 108      12.239   1.597  -2.528  1.00 89.57           H
ATOM   1692  HB3 SER A 108      13.261   2.468  -1.359  1.00 89.57           H
ATOM   1693  O   SER A 108       9.284   3.806  -1.779  1.00 89.57           O
ATOM   1694  OG  SER A 108      11.431   1.848  -0.669  1.00 89.57           O
ATOM   1695  HG  SER A 108      11.923   1.294  -0.058  1.00 89.57           H
ATOM   1696  N   CYS A 109       9.968   3.038  -3.787  1.00 84.33           N
ATOM   1697  H   CYS A 109      10.761   2.890  -4.395  1.00 84.33           H
ATOM   1698  CA  CYS A 109       8.657   2.697  -4.302  1.00 84.33           C
ATOM   1699  HA  CYS A 109       7.895   2.979  -3.576  1.00 84.33           H
ATOM   1700  C   CYS A 109       8.548   1.195  -4.528  1.00 84.33           C
ATOM   1701  CB  CYS A 109       8.403   3.491  -5.586  1.00 84.33           C
ATOM   1702  HB2 CYS A 109       7.402   3.267  -5.954  1.00 84.33           H
ATOM   1703  HB3 CYS A 109       9.125   3.191  -6.346  1.00 84.33           H
ATOM   1704  O   CYS A 109       9.541   0.500  -4.771  1.00 84.33           O
ATOM   1705  SG  CYS A 109       8.543   5.270  -5.334  1.00 84.33           S
ATOM   1706  N   LYS A 110       7.315   0.715  -4.532  1.00 82.44           N
ATOM   1707  H   LYS A 110       6.557   1.343  -4.304  1.00 82.44           H
ATOM   1708  CA  LYS A 110       6.954  -0.603  -5.030  1.00 82.44           C
ATOM   1709  HA  LYS A 110       7.755  -0.977  -5.667  1.00 82.44           H
ATOM   1710  C   LYS A 110       5.704  -0.481  -5.879  1.00 82.44           C
ATOM   1711  CB  LYS A 110       6.781  -1.586  -3.866  1.00 82.44           C
ATOM   1712  HB2 LYS A 110       7.718  -1.639  -3.312  1.00 82.44           H
ATOM   1713  HB3 LYS A 110       6.581  -2.577  -4.273  1.00 82.44           H
ATOM   1714  O   LYS A 110       4.911   0.437  -5.703  1.00 82.44           O
ATOM   1715  CG  LYS A 110       5.644  -1.203  -2.905  1.00 82.44           C
ATOM   1716  HG2 LYS A 110       4.696  -1.159  -3.441  1.00 82.44           H
ATOM   1717  HG3 LYS A 110       5.821  -0.225  -2.459  1.00 82.44           H
ATOM   1718  CD  LYS A 110       5.543  -2.262  -1.812  1.00 82.44           C
ATOM   1719  HD2 LYS A 110       5.317  -3.216  -2.288  1.00 82.44           H
ATOM   1720  HD3 LYS A 110       6.489  -2.345  -1.277  1.00 82.44           H
ATOM   1721  CE  LYS A 110       4.418  -1.901  -0.847  1.00 82.44           C
ATOM   1722  HE2 LYS A 110       4.656  -0.967  -0.338  1.00 82.44           H
ATOM   1723  HE3 LYS A 110       3.513  -1.743  -1.434  1.00 82.44           H
ATOM   1724  NZ  LYS A 110       4.215  -3.001   0.119  1.00 82.44           N
ATOM   1725  HZ1 LYS A 110       4.731  -2.847   0.974  1.00 82.44           H
ATOM   1726  HZ2 LYS A 110       3.232  -3.140   0.308  1.00 82.44           H
ATOM   1727  HZ3 LYS A 110       4.560  -3.859  -0.287  1.00 82.44           H
ATOM   1728  N   CYS A 111       5.520  -1.428  -6.782  1.00 77.75           N
ATOM   1729  H   CYS A 111       6.198  -2.175  -6.841  1.00 77.75           H
ATOM   1730  CA  CYS A 111       4.178  -1.679  -7.275  1.00 77.75           C
ATOM   1731  HA  CYS A 111       3.704  -0.722  -7.494  1.00 77.75           H
ATOM   1732  C   CYS A 111       3.364  -2.352  -6.150  1.00 77.75           C
ATOM   1733  CB  CYS A 111       4.298  -2.433  -8.601  1.00 77.75           C
ATOM   1734  HB2 CYS A 111       4.916  -3.324  -8.485  1.00 77.75           H
ATOM   1735  HB3 CYS A 111       3.306  -2.745  -8.930  1.00 77.75           H
ATOM   1736  O   CYS A 111       3.954  -2.868  -5.199  1.00 77.75           O
ATOM   1737  SG  CYS A 111       5.036  -1.378  -9.867  1.00 77.75           S
ATOM   1738  N   SER A 112       2.040  -2.351  -6.196  1.00 74.70           N
ATOM   1739  H   SER A 112       1.565  -1.753  -6.858  1.00 74.70           H
ATOM   1740  CA  SER A 112       1.199  -3.170  -5.311  1.00 74.70           C
ATOM   1741  HA  SER A 112       1.611  -4.177  -5.248  1.00 74.70           H
ATOM   1742  C   SER A 112      -0.186  -3.311  -5.890  1.00 74.70           C
ATOM   1743  CB  SER A 112       1.116  -2.607  -3.893  1.00 74.70           C
ATOM   1744  HB2 SER A 112       0.536  -3.293  -3.275  1.00 74.70           H
ATOM   1745  HB3 SER A 112       2.113  -2.499  -3.465  1.00 74.70           H
ATOM   1746  O   SER A 112      -0.700  -2.269  -6.356  1.00 74.70           O
ATOM   1747  OG  SER A 112       0.470  -1.361  -3.928  1.00 74.70           O
ATOM   1748  HG  SER A 112      -0.035  -1.348  -4.745  1.00 74.70           H
ATOM   1749  OXT SER A 112      -0.655  -4.461  -5.869  1.00 74.70           O
TER    1750      SER A 112
ATOM   1751  N   ALA B   1     -15.673   2.237   4.453  1.00 61.18           N
ATOM   1752  H   ALA B   1     -16.415   1.583   4.250  1.00 61.18           H
ATOM   1753  H2  ALA B   1     -15.471   2.228   5.442  1.00 61.18           H
ATOM   1754  H3  ALA B   1     -15.976   3.151   4.148  1.00 61.18           H
ATOM   1755  CA  ALA B   1     -14.488   1.823   3.679  1.00 61.18           C
ATOM   1756  HA  ALA B   1     -13.678   2.538   3.825  1.00 61.18           H
ATOM   1757  C   ALA B   1     -14.865   1.820   2.199  1.00 61.18           C
ATOM   1758  CB  ALA B   1     -14.022   0.443   4.158  1.00 61.18           C
ATOM   1759  HB1 ALA B   1     -13.756   0.483   5.214  1.00 61.18           H
ATOM   1760  HB2 ALA B   1     -13.143   0.133   3.592  1.00 61.18           H
ATOM   1761  HB3 ALA B   1     -14.813  -0.293   4.013  1.00 61.18           H
ATOM   1762  O   ALA B   1     -16.055   1.903   1.909  1.00 61.18           O
ATOM   1763  N   LEU B   2     -13.909   1.752   1.269  1.00 76.70           N
ATOM   1764  H   LEU B   2     -12.937   1.683   1.533  1.00 76.70           H
ATOM   1765  CA  LEU B   2     -14.219   1.586  -0.161  1.00 76.70           C
ATOM   1766  HA  LEU B   2     -15.170   2.068  -0.389  1.00 76.70           H
ATOM   1767  C   LEU B   2     -14.416   0.096  -0.452  1.00 76.70           C
ATOM   1768  CB  LEU B   2     -13.141   2.246  -1.038  1.00 76.70           C
ATOM   1769  HB2 LEU B   2     -12.210   1.692  -0.915  1.00 76.70           H
ATOM   1770  HB3 LEU B   2     -13.435   2.153  -2.084  1.00 76.70           H
ATOM   1771  O   LEU B   2     -13.581  -0.551  -1.080  1.00 76.70           O
ATOM   1772  CG  LEU B   2     -12.889   3.728  -0.727  1.00 76.70           C
ATOM   1773  HG  LEU B   2     -12.750   3.862   0.346  1.00 76.70           H
ATOM   1774  CD1 LEU B   2     -11.609   4.206  -1.406  1.00 76.70           C
ATOM   1775 HD11 LEU B   2     -11.632   3.960  -2.467  1.00 76.70           H
ATOM   1776 HD12 LEU B   2     -11.497   5.283  -1.283  1.00 76.70           H
ATOM   1777 HD13 LEU B   2     -10.752   3.704  -0.957  1.00 76.70           H
ATOM   1778  CD2 LEU B   2     -14.082   4.579  -1.159  1.00 76.70           C
ATOM   1779 HD21 LEU B   2     -13.947   5.589  -0.772  1.00 76.70           H
ATOM   1780 HD22 LEU B   2     -14.152   4.600  -2.247  1.00 76.70           H
ATOM   1781 HD23 LEU B   2     -15.013   4.191  -0.745  1.00 76.70           H
ATOM   1782  N   ASP B   3     -15.484  -0.453   0.122  1.00 73.41           N
ATOM   1783  H   ASP B   3     -16.139   0.164   0.582  1.00 73.41           H
ATOM   1784  CA  ASP B   3     -15.828  -1.873   0.093  1.00 73.41           C
ATOM   1785  HA  ASP B   3     -14.927  -2.447  -0.126  1.00 73.41           H
ATOM   1786  C   ASP B   3     -16.841  -2.213  -1.009  1.00 73.41           C
ATOM   1787  CB  ASP B   3     -16.314  -2.310   1.488  1.00 73.41           C
ATOM   1788  HB2 ASP B   3     -15.505  -2.141   2.198  1.00 73.41           H
ATOM   1789  HB3 ASP B   3     -16.518  -3.381   1.479  1.00 73.41           H
ATOM   1790  O   ASP B   3     -17.393  -1.339  -1.676  1.00 73.41           O
ATOM   1791  CG  ASP B   3     -17.572  -1.573   1.972  1.00 73.41           C
ATOM   1792  OD1 ASP B   3     -18.529  -1.433   1.175  1.00 73.41           O
ATOM   1793  OD2 ASP B   3     -17.564  -1.135   3.144  1.00 73.41           O
ATOM   1794  N   ALA B   4     -17.109  -3.508  -1.188  1.00 74.04           N
ATOM   1795  H   ALA B   4     -16.595  -4.175  -0.630  1.00 74.04           H
ATOM   1796  CA  ALA B   4     -18.062  -4.012  -2.176  1.00 74.04           C
ATOM   1797  HA  ALA B   4     -17.685  -3.804  -3.178  1.00 74.04           H
ATOM   1798  C   ALA B   4     -19.459  -3.374  -2.066  1.00 74.04           C
ATOM   1799  CB  ALA B   4     -18.170  -5.530  -1.980  1.00 74.04           C
ATOM   1800  HB1 ALA B   4     -18.508  -5.752  -0.968  1.00 74.04           H
ATOM   1801  HB2 ALA B   4     -17.204  -6.009  -2.142  1.00 74.04           H
ATOM   1802  HB3 ALA B   4     -18.893  -5.939  -2.686  1.00 74.04           H
ATOM   1803  O   ALA B   4     -20.067  -3.041  -3.083  1.00 74.04           O
ATOM   1804  N   ALA B   5     -19.983  -3.201  -0.848  1.00 71.60           N
ATOM   1805  H   ALA B   5     -19.376  -3.278  -0.044  1.00 71.60           H
ATOM   1806  CA  ALA B   5     -21.341  -2.704  -0.640  1.00 71.60           C
ATOM   1807  HA  ALA B   5     -22.025  -3.286  -1.257  1.00 71.60           H
ATOM   1808  C   ALA B   5     -21.472  -1.237  -1.064  1.00 71.60           C
ATOM   1809  CB  ALA B   5     -21.720  -2.900   0.833  1.00 71.60           C
ATOM   1810  HB1 ALA B   5     -21.049  -2.325   1.471  1.00 71.60           H
ATOM   1811  HB2 ALA B   5     -21.645  -3.955   1.097  1.00 71.60           H
ATOM   1812  HB3 ALA B   5     -22.743  -2.561   0.997  1.00 71.60           H
ATOM   1813  O   ALA B   5     -22.487  -0.852  -1.652  1.00 71.60           O
ATOM   1814  N   TYR B   6     -20.441  -0.436  -0.799  1.00 74.94           N
ATOM   1815  H   TYR B   6     -19.671  -0.807  -0.262  1.00 74.94           H
ATOM   1816  CA  TYR B   6     -20.356   0.943  -1.262  1.00 74.94           C
ATOM   1817  HA  TYR B   6     -21.308   1.439  -1.075  1.00 74.94           H
ATOM   1818  C   TYR B   6     -20.093   1.014  -2.776  1.00 74.94           C
ATOM   1819  CB  TYR B   6     -19.272   1.657  -0.442  1.00 74.94           C
ATOM   1820  HB2 TYR B   6     -18.324   1.133  -0.564  1.00 74.94           H
ATOM   1821  HB3 TYR B   6     -19.536   1.607   0.614  1.00 74.94           H
ATOM   1822  O   TYR B   6     -20.835   1.667  -3.512  1.00 74.94           O
ATOM   1823  CG  TYR B   6     -19.092   3.109  -0.831  1.00 74.94           C
ATOM   1824  CD1 TYR B   6     -18.059   3.471  -1.715  1.00 74.94           C
ATOM   1825  HD1 TYR B   6     -17.377   2.719  -2.085  1.00 74.94           H
ATOM   1826  CD2 TYR B   6     -19.987   4.087  -0.355  1.00 74.94           C
ATOM   1827  HD2 TYR B   6     -20.779   3.805   0.323  1.00 74.94           H
ATOM   1828  CE1 TYR B   6     -17.930   4.802  -2.149  1.00 74.94           C
ATOM   1829  HE1 TYR B   6     -17.153   5.066  -2.851  1.00 74.94           H
ATOM   1830  CE2 TYR B   6     -19.853   5.425  -0.776  1.00 74.94           C
ATOM   1831  HE2 TYR B   6     -20.536   6.185  -0.426  1.00 74.94           H
ATOM   1832  OH  TYR B   6     -18.749   7.055  -2.153  1.00 74.94           O
ATOM   1833  HH  TYR B   6     -18.096   7.123  -2.853  1.00 74.94           H
ATOM   1834  CZ  TYR B   6     -18.832   5.782  -1.684  1.00 74.94           C
ATOM   1835  N   CYS B   7     -19.074   0.303  -3.255  1.00 79.71           N
ATOM   1836  H   CYS B   7     -18.527  -0.238  -2.601  1.00 79.71           H
ATOM   1837  CA  CYS B   7     -18.540   0.444  -4.608  1.00 79.71           C
ATOM   1838  HA  CYS B   7     -18.448   1.505  -4.840  1.00 79.71           H
ATOM   1839  C   CYS B   7     -19.407  -0.167  -5.705  1.00 79.71           C
ATOM   1840  CB  CYS B   7     -17.152  -0.193  -4.631  1.00 79.71           C
ATOM   1841  HB2 CYS B   7     -17.216  -1.228  -4.297  1.00 79.71           H
ATOM   1842  HB3 CYS B   7     -16.785  -0.189  -5.657  1.00 79.71           H
ATOM   1843  O   CYS B   7     -19.483   0.378  -6.801  1.00 79.71           O
ATOM   1844  SG  CYS B   7     -15.971   0.696  -3.602  1.00 79.71           S
ATOM   1845  N   PHE B   8     -20.083  -1.284  -5.439  1.00 77.35           N
ATOM   1846  H   PHE B   8     -19.966  -1.744  -4.548  1.00 77.35           H
ATOM   1847  CA  PHE B   8     -20.933  -1.915  -6.454  1.00 77.35           C
ATOM   1848  HA  PHE B   8     -20.460  -1.815  -7.431  1.00 77.35           H
ATOM   1849  C   PHE B   8     -22.293  -1.226  -6.592  1.00 77.35           C
ATOM   1850  CB  PHE B   8     -21.081  -3.412  -6.159  1.00 77.35           C
ATOM   1851  HB2 PHE B   8     -21.610  -3.525  -5.212  1.00 77.35           H
ATOM   1852  HB3 PHE B   8     -21.708  -3.850  -6.935  1.00 77.35           H
ATOM   1853  O   PHE B   8     -22.969  -1.409  -7.600  1.00 77.35           O
ATOM   1854  CG  PHE B   8     -19.794  -4.224  -6.101  1.00 77.35           C
ATOM   1855  CD1 PHE B   8     -18.600  -3.783  -6.710  1.00 77.35           C
ATOM   1856  HD1 PHE B   8     -18.548  -2.835  -7.225  1.00 77.35           H
ATOM   1857  CD2 PHE B   8     -19.804  -5.464  -5.436  1.00 77.35           C
ATOM   1858  HD2 PHE B   8     -20.714  -5.815  -4.972  1.00 77.35           H
ATOM   1859  CE1 PHE B   8     -17.436  -4.563  -6.624  1.00 77.35           C
ATOM   1860  HE1 PHE B   8     -16.511  -4.196  -7.044  1.00 77.35           H
ATOM   1861  CE2 PHE B   8     -18.645  -6.259  -5.387  1.00 77.35           C
ATOM   1862  HE2 PHE B   8     -18.666  -7.218  -4.891  1.00 77.35           H
ATOM   1863  CZ  PHE B   8     -17.456  -5.807  -5.979  1.00 77.35           C
ATOM   1864  HZ  PHE B   8     -16.560  -6.408  -5.931  1.00 77.35           H
ATOM   1865  N   ARG B   9     -22.698  -0.421  -5.601  1.00 72.90           N
ATOM   1866  H   ARG B   9     -22.086  -0.319  -4.804  1.00 72.90           H
ATOM   1867  CA  ARG B   9     -23.901   0.422  -5.685  1.00 72.90           C
ATOM   1868  HA  ARG B   9     -24.644  -0.060  -6.321  1.00 72.90           H
ATOM   1869  C   ARG B   9     -23.619   1.764  -6.346  1.00 72.90           C
ATOM   1870  CB  ARG B   9     -24.494   0.637  -4.289  1.00 72.90           C
ATOM   1871  HB2 ARG B   9     -23.719   0.998  -3.613  1.00 72.90           H
ATOM   1872  HB3 ARG B   9     -25.272   1.397  -4.357  1.00 72.90           H
ATOM   1873  O   ARG B   9     -24.449   2.250  -7.107  1.00 72.90           O
ATOM   1874  CG  ARG B   9     -25.113  -0.649  -3.733  1.00 72.90           C
ATOM   1875  HG2 ARG B   9     -25.872  -1.014  -4.424  1.00 72.90           H
ATOM   1876  HG3 ARG B   9     -24.342  -1.410  -3.611  1.00 72.90           H
ATOM   1877  CD  ARG B   9     -25.757  -0.350  -2.379  1.00 72.90           C
ATOM   1878  HD2 ARG B   9     -26.509   0.427  -2.518  1.00 72.90           H
ATOM   1879  HD3 ARG B   9     -24.987   0.018  -1.701  1.00 72.90           H
ATOM   1880  NE  ARG B   9     -26.381  -1.555  -1.806  1.00 72.90           N
ATOM   1881  HE  ARG B   9     -26.154  -2.430  -2.256  1.00 72.90           H
ATOM   1882  NH1 ARG B   9     -27.477  -0.512  -0.083  1.00 72.90           N
ATOM   1883 HH11 ARG B   9     -28.086  -0.549   0.721  1.00 72.90           H
ATOM   1884 HH12 ARG B   9     -27.081   0.363  -0.394  1.00 72.90           H
ATOM   1885  NH2 ARG B   9     -27.652  -2.726  -0.326  1.00 72.90           N
ATOM   1886 HH21 ARG B   9     -27.433  -3.579  -0.820  1.00 72.90           H
ATOM   1887 HH22 ARG B   9     -28.245  -2.755   0.491  1.00 72.90           H
ATOM   1888  CZ  ARG B   9     -27.164  -1.592  -0.745  1.00 72.90           C
ATOM   1889  N   ASN B  10     -22.462   2.353  -6.055  1.00 66.04           N
ATOM   1890  H   ASN B  10     -21.830   1.892  -5.417  1.00 66.04           H
ATOM   1891  CA  ASN B  10     -22.060   3.644  -6.591  1.00 66.04           C
ATOM   1892  HA  ASN B  10     -22.917   4.151  -7.034  1.00 66.04           H
ATOM   1893  C   ASN B  10     -21.024   3.437  -7.695  1.00 66.04           C
ATOM   1894  CB  ASN B  10     -21.539   4.515  -5.436  1.00 66.04           C
ATOM   1895  HB2 ASN B  10     -21.069   5.411  -5.844  1.00 66.04           H
ATOM   1896  HB3 ASN B  10     -20.779   3.966  -4.879  1.00 66.04           H
ATOM   1897  O   ASN B  10     -19.832   3.325  -7.415  1.00 66.04           O
ATOM   1898  CG  ASN B  10     -22.628   4.986  -4.494  1.00 66.04           C
ATOM   1899  ND2 ASN B  10     -22.275   5.308  -3.272  1.00 66.04           N
ATOM   1900 HD21 ASN B  10     -21.322   5.164  -2.971  1.00 66.04           H
ATOM   1901 HD22 ASN B  10     -23.014   5.628  -2.662  1.00 66.04           H
ATOM   1902  OD1 ASN B  10     -23.791   5.115  -4.834  1.00 66.04           O
ATOM   1903  N   VAL B  11     -21.476   3.425  -8.954  1.00 62.64           N
ATOM   1904  H   VAL B  11     -22.472   3.481  -9.110  1.00 62.64           H
ATOM   1905  CA  VAL B  11     -20.585   3.445 -10.124  1.00 62.64           C
ATOM   1906  HA  VAL B  11     -19.824   2.678  -9.983  1.00 62.64           H
ATOM   1907  C   VAL B  11     -19.887   4.811 -10.165  1.00 62.64           C
ATOM   1908  CB  VAL B  11     -21.333   3.132 -11.443  1.00 62.64           C
ATOM   1909  HB  VAL B  11     -21.955   3.980 -11.729  1.00 62.64           H
ATOM   1910  O   VAL B  11     -20.371   5.754 -10.780  1.00 62.64           O
ATOM   1911  CG1 VAL B  11     -20.327   2.844 -12.566  1.00 62.64           C
ATOM   1912 HG11 VAL B  11     -19.686   3.711 -12.724  1.00 62.64           H
ATOM   1913 HG12 VAL B  11     -19.713   1.979 -12.317  1.00 62.64           H
ATOM   1914 HG13 VAL B  11     -20.861   2.649 -13.497  1.00 62.64           H
ATOM   1915  CG2 VAL B  11     -22.252   1.908 -11.321  1.00 62.64           C
ATOM   1916 HG21 VAL B  11     -23.064   2.108 -10.622  1.00 62.64           H
ATOM   1917 HG22 VAL B  11     -22.692   1.679 -12.291  1.00 62.64           H
ATOM   1918 HG23 VAL B  11     -21.683   1.045 -10.974  1.00 62.64           H
ATOM   1919  N   GLN B  12     -18.800   4.952  -9.408  1.00 64.36           N
ATOM   1920  H   GLN B  12     -18.553   4.179  -8.806  1.00 64.36           H
ATOM   1921  CA  GLN B  12     -17.979   6.162  -9.339  1.00 64.36           C
ATOM   1922  HA  GLN B  12     -18.487   6.982  -9.846  1.00 64.36           H
ATOM   1923  C   GLN B  12     -16.660   5.935 -10.070  1.00 64.36           C
ATOM   1924  CB  GLN B  12     -17.740   6.569  -7.870  1.00 64.36           C
ATOM   1925  HB2 GLN B  12     -17.426   5.698  -7.293  1.00 64.36           H
ATOM   1926  HB3 GLN B  12     -16.945   7.313  -7.832  1.00 64.36           H
ATOM   1927  O   GLN B  12     -16.139   4.822 -10.050  1.00 64.36           O
ATOM   1928  CG  GLN B  12     -19.002   7.183  -7.248  1.00 64.36           C
ATOM   1929  HG2 GLN B  12     -19.285   8.060  -7.830  1.00 64.36           H
ATOM   1930  HG3 GLN B  12     -19.818   6.465  -7.320  1.00 64.36           H
ATOM   1931  CD  GLN B  12     -18.850   7.613  -5.786  1.00 64.36           C
ATOM   1932  NE2 GLN B  12     -19.883   8.189  -5.210  1.00 64.36           N
ATOM   1933 HE21 GLN B  12     -20.734   8.348  -5.730  1.00 64.36           H
ATOM   1934 HE22 GLN B  12     -19.779   8.441  -4.237  1.00 64.36           H
ATOM   1935  OE1 GLN B  12     -17.833   7.461  -5.123  1.00 64.36           O
ATOM   1936  N   ASP B  13     -16.092   6.992 -10.649  1.00 77.23           N
ATOM   1937  H   ASP B  13     -16.641   7.828 -10.789  1.00 77.23           H
ATOM   1938  CA  ASP B  13     -14.742   6.987 -11.240  1.00 77.23           C
ATOM   1939  HA  ASP B  13     -14.602   6.075 -11.821  1.00 77.23           H
ATOM   1940  C   ASP B  13     -13.632   7.029 -10.182  1.00 77.23           C
ATOM   1941  CB  ASP B  13     -14.601   8.185 -12.188  1.00 77.23           C
ATOM   1942  HB2 ASP B  13     -13.575   8.235 -12.552  1.00 77.23           H
ATOM   1943  HB3 ASP B  13     -14.812   9.102 -11.639  1.00 77.23           H
ATOM   1944  O   ASP B  13     -12.462   6.781 -10.471  1.00 77.23           O
ATOM   1945  CG  ASP B  13     -15.528   8.072 -13.397  1.00 77.23           C
ATOM   1946  OD1 ASP B  13     -15.716   6.930 -13.874  1.00 77.23           O
ATOM   1947  OD2 ASP B  13     -16.074   9.124 -13.788  1.00 77.23           O
ATOM   1948  N   ASN B  14     -14.000   7.318  -8.934  1.00 80.89           N
ATOM   1949  H   ASN B  14     -14.980   7.500  -8.772  1.00 80.89           H
ATOM   1950  CA  ASN B  14     -13.082   7.338  -7.808  1.00 80.89           C
ATOM   1951  HA  ASN B  14     -12.186   7.878  -8.113  1.00 80.89           H
ATOM   1952  C   ASN B  14     -12.646   5.927  -7.404  1.00 80.89           C
ATOM   1953  CB  ASN B  14     -13.726   8.094  -6.636  1.00 80.89           C
ATOM   1954  HB2 ASN B  14     -14.687   7.640  -6.395  1.00 80.89           H
ATOM   1955  HB3 ASN B  14     -13.085   8.020  -5.757  1.00 80.89           H
ATOM   1956  O   ASN B  14     -13.279   4.926  -7.750  1.00 80.89           O
ATOM   1957  CG  ASN B  14     -13.909   9.569  -6.931  1.00 80.89           C
ATOM   1958  ND2 ASN B  14     -14.880  10.196  -6.313  1.00 80.89           N
ATOM   1959 HD21 ASN B  14     -15.494   9.696  -5.685  1.00 80.89           H
ATOM   1960 HD22 ASN B  14     -14.984  11.173  -6.546  1.00 80.89           H
ATOM   1961  OD1 ASN B  14     -13.191  10.186  -7.694  1.00 80.89           O
ATOM   1962  N   CYS B  15     -11.556   5.869  -6.645  1.00 82.74           N
ATOM   1963  H   CYS B  15     -11.053   6.730  -6.484  1.00 82.74           H
ATOM   1964  CA  CYS B  15     -11.010   4.654  -6.073  1.00 82.74           C
ATOM   1965  HA  CYS B  15     -10.554   4.072  -6.874  1.00 82.74           H
ATOM   1966  C   CYS B  15     -12.110   3.827  -5.413  1.00 82.74           C
ATOM   1967  CB  CYS B  15      -9.935   5.024  -5.053  1.00 82.74           C
ATOM   1968  HB2 CYS B  15     -10.357   5.711  -4.319  1.00 82.74           H
ATOM   1969  HB3 CYS B  15      -9.135   5.538  -5.584  1.00 82.74           H
ATOM   1970  O   CYS B  15     -12.812   4.300  -4.519  1.00 82.74           O
ATOM   1971  SG  CYS B  15      -9.234   3.607  -4.166  1.00 82.74           S
ATOM   1972  N   CYS B  16     -12.268   2.596  -5.884  1.00 86.86           N
ATOM   1973  H   CYS B  16     -11.710   2.294  -6.670  1.00 86.86           H
ATOM   1974  CA  CYS B  16     -13.254   1.676  -5.359  1.00 86.86           C
ATOM   1975  HA  CYS B  16     -13.279   1.787  -4.275  1.00 86.86           H
ATOM   1976  C   CYS B  16     -12.883   0.230  -5.666  1.00 86.86           C
ATOM   1977  CB  CYS B  16     -14.635   2.030  -5.932  1.00 86.86           C
ATOM   1978  HB2 CYS B  16     -14.554   2.902  -6.582  1.00 86.86           H
ATOM   1979  HB3 CYS B  16     -15.012   1.205  -6.535  1.00 86.86           H
ATOM   1980  O   CYS B  16     -12.138  -0.054  -6.610  1.00 86.86           O
ATOM   1981  SG  CYS B  16     -15.838   2.416  -4.643  1.00 86.86           S
ATOM   1982  N   LEU B  17     -13.463  -0.681  -4.888  1.00 89.32           N
ATOM   1983  H   LEU B  17     -14.038  -0.366  -4.120  1.00 89.32           H
ATOM   1984  CA  LEU B  17     -13.450  -2.101  -5.178  1.00 89.32           C
ATOM   1985  HA  LEU B  17     -12.413  -2.414  -5.304  1.00 89.32           H
ATOM   1986  C   LEU B  17     -14.204  -2.363  -6.484  1.00 89.32           C
ATOM   1987  CB  LEU B  17     -14.082  -2.862  -4.001  1.00 89.32           C
ATOM   1988  HB2 LEU B  17     -13.698  -2.472  -3.058  1.00 89.32           H
ATOM   1989  HB3 LEU B  17     -15.159  -2.699  -4.016  1.00 89.32           H
ATOM   1990  O   LEU B  17     -15.370  -1.991  -6.630  1.00 89.32           O
ATOM   1991  CG  LEU B  17     -13.785  -4.367  -4.079  1.00 89.32           C
ATOM   1992  HG  LEU B  17     -13.890  -4.720  -5.105  1.00 89.32           H
ATOM   1993  CD1 LEU B  17     -12.373  -4.659  -3.587  1.00 89.32           C
ATOM   1994 HD11 LEU B  17     -12.192  -5.733  -3.624  1.00 89.32           H
ATOM   1995 HD12 LEU B  17     -12.259  -4.306  -2.562  1.00 89.32           H
ATOM   1996 HD13 LEU B  17     -11.637  -4.167  -4.223  1.00 89.32           H
ATOM   1997  CD2 LEU B  17     -14.763  -5.150  -3.214  1.00 89.32           C
ATOM   1998 HD21 LEU B  17     -15.764  -5.023  -3.625  1.00 89.32           H
ATOM   1999 HD22 LEU B  17     -14.506  -6.209  -3.231  1.00 89.32           H
ATOM   2000 HD23 LEU B  17     -14.724  -4.786  -2.187  1.00 89.32           H
ATOM   2001  N   ARG B  18     -13.544  -3.025  -7.427  1.00 87.12           N
ATOM   2002  H   ARG B  18     -12.578  -3.258  -7.247  1.00 87.12           H
ATOM   2003  CA  ARG B  18     -14.116  -3.473  -8.696  1.00 87.12           C
ATOM   2004  HA  ARG B  18     -15.119  -3.059  -8.795  1.00 87.12           H
ATOM   2005  C   ARG B  18     -14.222  -4.992  -8.695  1.00 87.12           C
ATOM   2006  CB  ARG B  18     -13.262  -2.982  -9.870  1.00 87.12           C
ATOM   2007  HB2 ARG B  18     -13.728  -3.287 -10.807  1.00 87.12           H
ATOM   2008  HB3 ARG B  18     -12.285  -3.460  -9.800  1.00 87.12           H
ATOM   2009  O   ARG B  18     -13.301  -5.661  -8.216  1.00 87.12           O
ATOM   2010  CG  ARG B  18     -13.029  -1.469  -9.892  1.00 87.12           C
ATOM   2011  HG2 ARG B  18     -12.408  -1.197  -9.039  1.00 87.12           H
ATOM   2012  HG3 ARG B  18     -12.474  -1.228 -10.798  1.00 87.12           H
ATOM   2013  CD  ARG B  18     -14.314  -0.634  -9.870  1.00 87.12           C
ATOM   2014  HD2 ARG B  18     -14.928  -0.914  -9.014  1.00 87.12           H
ATOM   2015  HD3 ARG B  18     -14.870  -0.811 -10.791  1.00 87.12           H
ATOM   2016  NE  ARG B  18     -13.962   0.782  -9.744  1.00 87.12           N
ATOM   2017  HE  ARG B  18     -13.022   0.992  -9.440  1.00 87.12           H
ATOM   2018  NH1 ARG B  18     -15.979   1.785 -10.288  1.00 87.12           N
ATOM   2019 HH11 ARG B  18     -16.440   0.897 -10.423  1.00 87.12           H
ATOM   2020 HH12 ARG B  18     -16.441   2.671 -10.434  1.00 87.12           H
ATOM   2021  NH2 ARG B  18     -14.184   2.996  -9.790  1.00 87.12           N
ATOM   2022 HH21 ARG B  18     -14.748   3.826  -9.908  1.00 87.12           H
ATOM   2023 HH22 ARG B  18     -13.263   3.103  -9.389  1.00 87.12           H
ATOM   2024  CZ  ARG B  18     -14.721   1.834  -9.948  1.00 87.12           C
ATOM   2025  N   PRO B  19     -15.332  -5.549  -9.202  1.00 89.48           N
ATOM   2026  CA  PRO B  19     -15.487  -6.988  -9.255  1.00 89.48           C
ATOM   2027  HA  PRO B  19     -15.262  -7.427  -8.284  1.00 89.48           H
ATOM   2028  C   PRO B  19     -14.533  -7.557 -10.307  1.00 89.48           C
ATOM   2029  CB  PRO B  19     -16.960  -7.224  -9.586  1.00 89.48           C
ATOM   2030  HB2 PRO B  19     -17.115  -8.157 -10.129  1.00 89.48           H
ATOM   2031  HB3 PRO B  19     -17.542  -7.221  -8.664  1.00 89.48           H
ATOM   2032  O   PRO B  19     -14.414  -7.025 -11.410  1.00 89.48           O
ATOM   2033  CG  PRO B  19     -17.333  -6.004 -10.428  1.00 89.48           C
ATOM   2034  HG2 PRO B  19     -17.084  -6.191 -11.473  1.00 89.48           H
ATOM   2035  HG3 PRO B  19     -18.390  -5.757 -10.329  1.00 89.48           H
ATOM   2036  CD  PRO B  19     -16.440  -4.888  -9.885  1.00 89.48           C
ATOM   2037  HD2 PRO B  19     -16.077  -4.275 -10.710  1.00 89.48           H
ATOM   2038  HD3 PRO B  19     -17.011  -4.270  -9.192  1.00 89.48           H
ATOM   2039  N   LEU B  20     -13.866  -8.651  -9.961  1.00 89.54           N
ATOM   2040  H   LEU B  20     -14.002  -9.016  -9.029  1.00 89.54           H
ATOM   2041  CA  LEU B  20     -13.061  -9.437 -10.890  1.00 89.54           C
ATOM   2042  HA  LEU B  20     -13.457  -9.313 -11.898  1.00 89.54           H
ATOM   2043  C   LEU B  20     -13.186 -10.899 -10.495  1.00 89.54           C
ATOM   2044  CB  LEU B  20     -11.604  -8.946 -10.878  1.00 89.54           C
ATOM   2045  HB2 LEU B  20     -11.598  -7.938 -11.293  1.00 89.54           H
ATOM   2046  HB3 LEU B  20     -11.246  -8.910  -9.849  1.00 89.54           H
ATOM   2047  O   LEU B  20     -12.691 -11.302  -9.441  1.00 89.54           O
ATOM   2048  CG  LEU B  20     -10.625  -9.803 -11.699  1.00 89.54           C
ATOM   2049  HG  LEU B  20     -10.651 -10.832 -11.342  1.00 89.54           H
ATOM   2050  CD1 LEU B  20     -10.979  -9.784 -13.183  1.00 89.54           C
ATOM   2051 HD11 LEU B  20     -11.967 -10.214 -13.350  1.00 89.54           H
ATOM   2052 HD12 LEU B  20     -10.262 -10.409 -13.715  1.00 89.54           H
ATOM   2053 HD13 LEU B  20     -10.942  -8.767 -13.574  1.00 89.54           H
ATOM   2054  CD2 LEU B  20      -9.201  -9.276 -11.521  1.00 89.54           C
ATOM   2055 HD21 LEU B  20      -8.921  -9.308 -10.468  1.00 89.54           H
ATOM   2056 HD22 LEU B  20      -8.508  -9.902 -12.083  1.00 89.54           H
ATOM   2057 HD23 LEU B  20      -9.127  -8.250 -11.883  1.00 89.54           H
ATOM   2058  N   TYR B  21     -13.871 -11.667 -11.335  1.00 93.22           N
ATOM   2059  H   TYR B  21     -14.211 -11.264 -12.197  1.00 93.22           H
ATOM   2060  CA  TYR B  21     -13.940 -13.111 -11.203  1.00 93.22           C
ATOM   2061  HA  TYR B  21     -13.869 -13.381 -10.149  1.00 93.22           H
ATOM   2062  C   TYR B  21     -12.771 -13.741 -11.951  1.00 93.22           C
ATOM   2063  CB  TYR B  21     -15.282 -13.630 -11.721  1.00 93.22           C
ATOM   2064  HB2 TYR B  21     -15.364 -13.426 -12.788  1.00 93.22           H
ATOM   2065  HB3 TYR B  21     -16.087 -13.096 -11.217  1.00 93.22           H
ATOM   2066  O   TYR B  21     -12.572 -13.447 -13.128  1.00 93.22           O
ATOM   2067  CG  TYR B  21     -15.456 -15.115 -11.478  1.00 93.22           C
ATOM   2068  CD1 TYR B  21     -15.050 -16.048 -12.451  1.00 93.22           C
ATOM   2069  HD1 TYR B  21     -14.598 -15.705 -13.370  1.00 93.22           H
ATOM   2070  CD2 TYR B  21     -15.985 -15.561 -10.253  1.00 93.22           C
ATOM   2071  HD2 TYR B  21     -16.278 -14.840  -9.504  1.00 93.22           H
ATOM   2072  CE1 TYR B  21     -15.203 -17.427 -12.209  1.00 93.22           C
ATOM   2073  HE1 TYR B  21     -14.888 -18.158 -12.939  1.00 93.22           H
ATOM   2074  CE2 TYR B  21     -16.134 -16.937 -10.003  1.00 93.22           C
ATOM   2075  HE2 TYR B  21     -16.542 -17.279  -9.064  1.00 93.22           H
ATOM   2076  OH  TYR B  21     -15.905 -19.200 -10.753  1.00 93.22           O
ATOM   2077  HH  TYR B  21     -16.254 -19.373  -9.876  1.00 93.22           H
ATOM   2078  CZ  TYR B  21     -15.751 -17.871 -10.988  1.00 93.22           C
ATOM   2079  N   ILE B  22     -12.035 -14.616 -11.275  1.00 92.51           N
ATOM   2080  H   ILE B  22     -12.285 -14.819 -10.318  1.00 92.51           H
ATOM   2081  CA  ILE B  22     -10.922 -15.363 -11.850  1.00 92.51           C
ATOM   2082  HA  ILE B  22     -10.788 -15.078 -12.893  1.00 92.51           H
ATOM   2083  C   ILE B  22     -11.282 -16.846 -11.812  1.00 92.51           C
ATOM   2084  CB  ILE B  22      -9.605 -15.044 -11.109  1.00 92.51           C
ATOM   2085  HB  ILE B  22      -9.692 -15.367 -10.071  1.00 92.51           H
ATOM   2086  O   ILE B  22     -11.482 -17.417 -10.737  1.00 92.51           O
ATOM   2087  CG1 ILE B  22      -9.310 -13.524 -11.126  1.00 92.51           C
ATOM   2088 HG12 ILE B  22      -9.319 -13.163 -12.154  1.00 92.51           H
ATOM   2089 HG13 ILE B  22     -10.103 -13.012 -10.582  1.00 92.51           H
ATOM   2090  CG2 ILE B  22      -8.456 -15.815 -11.769  1.00 92.51           C
ATOM   2091 HG21 ILE B  22      -7.521 -15.582 -11.261  1.00 92.51           H
ATOM   2092 HG22 ILE B  22      -8.365 -15.508 -12.811  1.00 92.51           H
ATOM   2093 HG23 ILE B  22      -8.625 -16.891 -11.717  1.00 92.51           H
ATOM   2094  CD1 ILE B  22      -7.982 -13.110 -10.475  1.00 92.51           C
ATOM   2095 HD11 ILE B  22      -7.872 -13.596  -9.506  1.00 92.51           H
ATOM   2096 HD12 ILE B  22      -7.144 -13.377 -11.118  1.00 92.51           H
ATOM   2097 HD13 ILE B  22      -7.973 -12.029 -10.336  1.00 92.51           H
ATOM   2098  N   ASP B  23     -11.368 -17.464 -12.984  1.00 94.00           N
ATOM   2099  H   ASP B  23     -11.160 -16.927 -13.813  1.00 94.00           H
ATOM   2100  CA  ASP B  23     -11.455 -18.913 -13.143  1.00 94.00           C
ATOM   2101  HA  ASP B  23     -12.034 -19.342 -12.324  1.00 94.00           H
ATOM   2102  C   ASP B  23     -10.043 -19.503 -13.108  1.00 94.00           C
ATOM   2103  CB  ASP B  23     -12.183 -19.237 -14.450  1.00 94.00           C
ATOM   2104  HB2 ASP B  23     -11.630 -18.793 -15.278  1.00 94.00           H
ATOM   2105  HB3 ASP B  23     -13.168 -18.770 -14.429  1.00 94.00           H
ATOM   2106  O   ASP B  23      -9.177 -19.134 -13.905  1.00 94.00           O
ATOM   2107  CG  ASP B  23     -12.344 -20.743 -14.684  1.00 94.00           C
ATOM   2108  OD1 ASP B  23     -11.319 -21.432 -14.910  1.00 94.00           O
ATOM   2109  OD2 ASP B  23     -13.505 -21.201 -14.688  1.00 94.00           O
ATOM   2110  N   PHE B  24      -9.790 -20.434 -12.188  1.00 91.88           N
ATOM   2111  H   PHE B  24     -10.546 -20.781 -11.616  1.00 91.88           H
ATOM   2112  CA  PHE B  24      -8.444 -20.966 -11.982  1.00 91.88           C
ATOM   2113  HA  PHE B  24      -7.775 -20.144 -11.726  1.00 91.88           H
ATOM   2114  C   PHE B  24      -7.872 -21.625 -13.230  1.00 91.88           C
ATOM   2115  CB  PHE B  24      -8.474 -21.987 -10.841  1.00 91.88           C
ATOM   2116  HB2 PHE B  24      -7.540 -22.550 -10.835  1.00 91.88           H
ATOM   2117  HB3 PHE B  24      -9.278 -22.702 -11.013  1.00 91.88           H
ATOM   2118  O   PHE B  24      -6.686 -21.475 -13.529  1.00 91.88           O
ATOM   2119  CG  PHE B  24      -8.622 -21.352  -9.484  1.00 91.88           C
ATOM   2120  CD1 PHE B  24      -7.657 -20.428  -9.048  1.00 91.88           C
ATOM   2121  HD1 PHE B  24      -6.814 -20.189  -9.678  1.00 91.88           H
ATOM   2122  CD2 PHE B  24      -9.694 -21.699  -8.649  1.00 91.88           C
ATOM   2123  HD2 PHE B  24     -10.416 -22.433  -8.976  1.00 91.88           H
ATOM   2124  CE1 PHE B  24      -7.767 -19.841  -7.782  1.00 91.88           C
ATOM   2125  HE1 PHE B  24      -7.035 -19.122  -7.447  1.00 91.88           H
ATOM   2126  CE2 PHE B  24      -9.798 -21.128  -7.373  1.00 91.88           C
ATOM   2127  HE2 PHE B  24     -10.601 -21.426  -6.715  1.00 91.88           H
ATOM   2128  CZ  PHE B  24      -8.826 -20.210  -6.946  1.00 91.88           C
ATOM   2129  HZ  PHE B  24      -8.871 -19.784  -5.954  1.00 91.88           H
ATOM   2130  N   LYS B  25      -8.700 -22.347 -13.981  1.00 88.84           N
ATOM   2131  H   LYS B  25      -9.691 -22.272 -13.801  1.00 88.84           H
ATOM   2132  CA  LYS B  25      -8.244 -23.113 -15.134  1.00 88.84           C
ATOM   2133  HA  LYS B  25      -7.250 -23.505 -14.921  1.00 88.84           H
ATOM   2134  C   LYS B  25      -8.118 -22.228 -16.367  1.00 88.84           C
ATOM   2135  CB  LYS B  25      -9.199 -24.288 -15.340  1.00 88.84           C
ATOM   2136  HB2 LYS B  25     -10.198 -23.914 -15.566  1.00 88.84           H
ATOM   2137  HB3 LYS B  25      -9.245 -24.868 -14.418  1.00 88.84           H
ATOM   2138  O   LYS B  25      -7.099 -22.306 -17.048  1.00 88.84           O
ATOM   2139  CG  LYS B  25      -8.712 -25.186 -16.478  1.00 88.84           C
ATOM   2140  HG2 LYS B  25      -8.708 -24.625 -17.412  1.00 88.84           H
ATOM   2141  HG3 LYS B  25      -7.700 -25.528 -16.262  1.00 88.84           H
ATOM   2142  CD  LYS B  25      -9.641 -26.389 -16.628  1.00 88.84           C
ATOM   2143  HD2 LYS B  25      -9.617 -26.988 -15.718  1.00 88.84           H
ATOM   2144  HD3 LYS B  25     -10.657 -26.038 -16.808  1.00 88.84           H
ATOM   2145  CE  LYS B  25      -9.149 -27.205 -17.817  1.00 88.84           C
ATOM   2146  HE2 LYS B  25      -9.091 -26.550 -18.686  1.00 88.84           H
ATOM   2147  HE3 LYS B  25      -8.139 -27.560 -17.612  1.00 88.84           H
ATOM   2148  NZ  LYS B  25     -10.039 -28.347 -18.116  1.00 88.84           N
ATOM   2149  HZ1 LYS B  25      -9.686 -28.794 -18.951  1.00 88.84           H
ATOM   2150  HZ2 LYS B  25     -10.059 -29.006 -17.351  1.00 88.84           H
ATOM   2151  HZ3 LYS B  25     -10.979 -28.022 -18.293  1.00 88.84           H
ATOM   2152  N   ARG B  26      -9.140 -21.425 -16.661  1.00 87.36           N
ATOM   2153  H   ARG B  26      -9.917 -21.410 -16.016  1.00 87.36           H
ATOM   2154  CA  ARG B  26      -9.201 -20.567 -17.851  1.00 87.36           C
ATOM   2155  HA  ARG B  26      -8.901 -21.135 -18.731  1.00 87.36           H
ATOM   2156  C   ARG B  26      -8.232 -19.397 -17.748  1.00 87.36           C
ATOM   2157  CB  ARG B  26     -10.642 -20.071 -18.029  1.00 87.36           C
ATOM   2158  HB2 ARG B  26     -11.319 -20.924 -18.055  1.00 87.36           H
ATOM   2159  HB3 ARG B  26     -10.893 -19.464 -17.159  1.00 87.36           H
ATOM   2160  O   ARG B  26      -7.520 -19.134 -18.709  1.00 87.36           O
ATOM   2161  CG  ARG B  26     -10.848 -19.229 -19.301  1.00 87.36           C
ATOM   2162  HG2 ARG B  26     -10.742 -19.873 -20.174  1.00 87.36           H
ATOM   2163  HG3 ARG B  26     -10.101 -18.437 -19.363  1.00 87.36           H
ATOM   2164  CD  ARG B  26     -12.237 -18.582 -19.314  1.00 87.36           C
ATOM   2165  HD2 ARG B  26     -12.385 -18.097 -20.279  1.00 87.36           H
ATOM   2166  HD3 ARG B  26     -12.989 -19.361 -19.189  1.00 87.36           H
ATOM   2167  NE  ARG B  26     -12.348 -17.567 -18.253  1.00 87.36           N
ATOM   2168  HE  ARG B  26     -11.501 -17.063 -18.030  1.00 87.36           H
ATOM   2169  NH1 ARG B  26     -14.541 -17.841 -17.642  1.00 87.36           N
ATOM   2170 HH11 ARG B  26     -15.267 -17.672 -16.961  1.00 87.36           H
ATOM   2171 HH12 ARG B  26     -14.634 -18.543 -18.362  1.00 87.36           H
ATOM   2172  NH2 ARG B  26     -13.227 -16.434 -16.509  1.00 87.36           N
ATOM   2173 HH21 ARG B  26     -13.972 -16.189 -15.872  1.00 87.36           H
ATOM   2174 HH22 ARG B  26     -12.287 -16.147 -16.274  1.00 87.36           H
ATOM   2175  CZ  ARG B  26     -13.371 -17.282 -17.479  1.00 87.36           C
ATOM   2176  N   ASP B  27      -8.193 -18.734 -16.597  1.00 87.66           N
ATOM   2177  H   ASP B  27      -8.801 -19.016 -15.841  1.00 87.66           H
ATOM   2178  CA  ASP B  27      -7.518 -17.444 -16.477  1.00 87.66           C
ATOM   2179  HA  ASP B  27      -7.410 -17.007 -17.470  1.00 87.66           H
ATOM   2180  C   ASP B  27      -6.108 -17.563 -15.889  1.00 87.66           C
ATOM   2181  CB  ASP B  27      -8.380 -16.474 -15.658  1.00 87.66           C
ATOM   2182  HB2 ASP B  27      -8.415 -16.816 -14.624  1.00 87.66           H
ATOM   2183  HB3 ASP B  27      -7.889 -15.501 -15.683  1.00 87.66           H
ATOM   2184  O   ASP B  27      -5.294 -16.675 -16.114  1.00 87.66           O
ATOM   2185  CG  ASP B  27      -9.806 -16.293 -16.187  1.00 87.66           C
ATOM   2186  OD1 ASP B  27     -10.029 -16.371 -17.412  1.00 87.66           O
ATOM   2187  OD2 ASP B  27     -10.740 -16.119 -15.373  1.00 87.66           O
ATOM   2188  N   LEU B  28      -5.806 -18.650 -15.159  1.00 85.37           N
ATOM   2189  H   LEU B  28      -6.563 -19.286 -14.954  1.00 85.37           H
ATOM   2190  CA  LEU B  28      -4.497 -18.885 -14.524  1.00 85.37           C
ATOM   2191  HA  LEU B  28      -3.813 -18.091 -14.823  1.00 85.37           H
ATOM   2192  C   LEU B  28      -3.820 -20.203 -14.947  1.00 85.37           C
ATOM   2193  CB  LEU B  28      -4.635 -18.816 -12.991  1.00 85.37           C
ATOM   2194  HB2 LEU B  28      -3.635 -18.860 -12.559  1.00 85.37           H
ATOM   2195  HB3 LEU B  28      -5.173 -19.701 -12.653  1.00 85.37           H
ATOM   2196  O   LEU B  28      -2.663 -20.444 -14.600  1.00 85.37           O
ATOM   2197  CG  LEU B  28      -5.348 -17.572 -12.432  1.00 85.37           C
ATOM   2198  HG  LEU B  28      -6.360 -17.521 -12.835  1.00 85.37           H
ATOM   2199  CD1 LEU B  28      -5.441 -17.696 -10.915  1.00 85.37           C
ATOM   2200 HD11 LEU B  28      -4.506 -17.358 -10.467  1.00 85.37           H
ATOM   2201 HD12 LEU B  28      -5.629 -18.733 -10.637  1.00 85.37           H
ATOM   2202 HD13 LEU B  28      -6.249 -17.080 -10.521  1.00 85.37           H
ATOM   2203  CD2 LEU B  28      -4.606 -16.268 -12.732  1.00 85.37           C
ATOM   2204 HD21 LEU B  28      -4.543 -16.104 -13.808  1.00 85.37           H
ATOM   2205 HD22 LEU B  28      -5.151 -15.433 -12.291  1.00 85.37           H
ATOM   2206 HD23 LEU B  28      -3.597 -16.292 -12.320  1.00 85.37           H
ATOM   2207  N   GLY B  29      -4.516 -21.086 -15.675  1.00 84.49           N
ATOM   2208  H   GLY B  29      -5.451 -20.834 -15.962  1.00 84.49           H
ATOM   2209  CA  GLY B  29      -3.990 -22.394 -16.091  1.00 84.49           C
ATOM   2210  HA2 GLY B  29      -3.007 -22.249 -16.539  1.00 84.49           H
ATOM   2211  HA3 GLY B  29      -4.650 -22.809 -16.852  1.00 84.49           H
ATOM   2212  C   GLY B  29      -3.854 -23.427 -14.962  1.00 84.49           C
ATOM   2213  O   GLY B  29      -3.179 -24.453 -15.129  1.00 84.49           O
ATOM   2214  N   TRP B  30      -4.463 -23.183 -13.800  1.00 86.65           N
ATOM   2215  H   TRP B  30      -5.032 -22.352 -13.723  1.00 86.65           H
ATOM   2216  CA  TRP B  30      -4.371 -24.052 -12.631  1.00 86.65           C
ATOM   2217  HA  TRP B  30      -3.393 -24.534 -12.619  1.00 86.65           H
ATOM   2218  C   TRP B  30      -5.442 -25.125 -12.654  1.00 86.65           C
ATOM   2219  CB  TRP B  30      -4.485 -23.263 -11.347  1.00 86.65           C
ATOM   2220  HB2 TRP B  30      -4.579 -23.953 -10.508  1.00 86.65           H
ATOM   2221  HB3 TRP B  30      -5.408 -22.685 -11.383  1.00 86.65           H
ATOM   2222  O   TRP B  30      -6.586 -24.939 -12.253  1.00 86.65           O
ATOM   2223  CG  TRP B  30      -3.396 -22.307 -11.050  1.00 86.65           C
ATOM   2224  CD1 TRP B  30      -2.388 -21.888 -11.852  1.00 86.65           C
ATOM   2225  HD1 TRP B  30      -2.171 -22.263 -12.841  1.00 86.65           H
ATOM   2226  CD2 TRP B  30      -3.404 -21.430  -9.917  1.00 86.65           C
ATOM   2227  CE2 TRP B  30      -2.600 -20.319 -10.247  1.00 86.65           C
ATOM   2228  CE3 TRP B  30      -4.198 -21.386  -8.762  1.00 86.65           C
ATOM   2229  HE3 TRP B  30      -4.783 -22.256  -8.503  1.00 86.65           H
ATOM   2230  NE1 TRP B  30      -1.859 -20.726 -11.333  1.00 86.65           N
ATOM   2231  HE1 TRP B  30      -1.272 -20.111 -11.878  1.00 86.65           H
ATOM   2232  CH2 TRP B  30      -3.752 -19.042  -8.566  1.00 86.65           C
ATOM   2233  HH2 TRP B  30      -4.035 -18.093  -8.135  1.00 86.65           H
ATOM   2234  CZ2 TRP B  30      -2.821 -19.103  -9.623  1.00 86.65           C
ATOM   2235  HZ2 TRP B  30      -2.353 -18.208 -10.006  1.00 86.65           H
ATOM   2236  CZ3 TRP B  30      -4.333 -20.198  -8.043  1.00 86.65           C
ATOM   2237  HZ3 TRP B  30      -4.990 -20.147  -7.187  1.00 86.65           H
ATOM   2238  N   LYS B  31      -5.015 -26.301 -13.090  1.00 88.24           N
ATOM   2239  H   LYS B  31      -4.082 -26.341 -13.473  1.00 88.24           H
ATOM   2240  CA  LYS B  31      -5.850 -27.502 -13.156  1.00 88.24           C
ATOM   2241  HA  LYS B  31      -6.883 -27.215 -13.353  1.00 88.24           H
ATOM   2242  C   LYS B  31      -5.884 -28.281 -11.832  1.00 88.24           C
ATOM   2243  CB  LYS B  31      -5.337 -28.362 -14.320  1.00 88.24           C
ATOM   2244  HB2 LYS B  31      -4.307 -28.648 -14.104  1.00 88.24           H
ATOM   2245  HB3 LYS B  31      -5.928 -29.275 -14.381  1.00 88.24           H
ATOM   2246  O   LYS B  31      -6.608 -29.259 -11.739  1.00 88.24           O
ATOM   2247  CG  LYS B  31      -5.395 -27.636 -15.681  1.00 88.24           C
ATOM   2248  HG2 LYS B  31      -6.429 -27.590 -16.023  1.00 88.24           H
ATOM   2249  HG3 LYS B  31      -5.011 -26.620 -15.595  1.00 88.24           H
ATOM   2250  CD  LYS B  31      -4.538 -28.369 -16.719  1.00 88.24           C
ATOM   2251  HD2 LYS B  31      -4.963 -29.350 -16.929  1.00 88.24           H
ATOM   2252  HD3 LYS B  31      -3.534 -28.509 -16.318  1.00 88.24           H
ATOM   2253  CE  LYS B  31      -4.436 -27.584 -18.025  1.00 88.24           C
ATOM   2254  HE2 LYS B  31      -4.051 -26.587 -17.811  1.00 88.24           H
ATOM   2255  HE3 LYS B  31      -5.427 -27.469 -18.464  1.00 88.24           H
ATOM   2256  NZ  LYS B  31      -3.531 -28.263 -18.984  1.00 88.24           N
ATOM   2257  HZ1 LYS B  31      -3.420 -27.679 -19.801  1.00 88.24           H
ATOM   2258  HZ2 LYS B  31      -2.626 -28.462 -18.581  1.00 88.24           H
ATOM   2259  HZ3 LYS B  31      -3.918 -29.139 -19.305  1.00 88.24           H
ATOM   2260  N   TRP B  32      -5.079 -27.872 -10.845  1.00 89.35           N
ATOM   2261  H   TRP B  32      -4.554 -27.021 -10.988  1.00 89.35           H
ATOM   2262  CA  TRP B  32      -4.878 -28.579  -9.574  1.00 89.35           C
ATOM   2263  HA  TRP B  32      -4.999 -29.651  -9.732  1.00 89.35           H
ATOM   2264  C   TRP B  32      -5.860 -28.185  -8.473  1.00 89.35           C
ATOM   2265  CB  TRP B  32      -3.457 -28.316  -9.075  1.00 89.35           C
ATOM   2266  HB2 TRP B  32      -3.294 -28.915  -8.180  1.00 89.35           H
ATOM   2267  HB3 TRP B  32      -2.757 -28.683  -9.826  1.00 89.35           H
ATOM   2268  O   TRP B  32      -6.010 -28.931  -7.508  1.00 89.35           O
ATOM   2269  CG  TRP B  32      -3.148 -26.884  -8.729  1.00 89.35           C
ATOM   2270  CD1 TRP B  32      -2.844 -25.894  -9.599  1.00 89.35           C
ATOM   2271  HD1 TRP B  32      -2.776 -26.012 -10.671  1.00 89.35           H
ATOM   2272  CD2 TRP B  32      -3.143 -26.255  -7.412  1.00 89.35           C
ATOM   2273  CE2 TRP B  32      -2.760 -24.888  -7.565  1.00 89.35           C
ATOM   2274  CE3 TRP B  32      -3.440 -26.696  -6.104  1.00 89.35           C
ATOM   2275  HE3 TRP B  32      -3.740 -27.721  -5.943  1.00 89.35           H
ATOM   2276  NE1 TRP B  32      -2.562 -24.730  -8.915  1.00 89.35           N
ATOM   2277  HE1 TRP B  32      -2.318 -23.857  -9.359  1.00 89.35           H
ATOM   2278  CH2 TRP B  32      -2.994 -24.468  -5.206  1.00 89.35           C
ATOM   2279  HH2 TRP B  32      -2.961 -23.783  -4.371  1.00 89.35           H
ATOM   2280  CZ2 TRP B  32      -2.679 -24.000  -6.489  1.00 89.35           C
ATOM   2281  HZ2 TRP B  32      -2.405 -22.968  -6.648  1.00 89.35           H
ATOM   2282  CZ3 TRP B  32      -3.366 -25.812  -5.012  1.00 89.35           C
ATOM   2283  HZ3 TRP B  32      -3.605 -26.165  -4.019  1.00 89.35           H
ATOM   2284  N   ILE B  33      -6.513 -27.027  -8.593  1.00 93.04           N
ATOM   2285  H   ILE B  33      -6.388 -26.471  -9.427  1.00 93.04           H
ATOM   2286  CA  ILE B  33      -7.581 -26.650  -7.671  1.00 93.04           C
ATOM   2287  HA  ILE B  33      -7.322 -27.001  -6.672  1.00 93.04           H
ATOM   2288  C   ILE B  33      -8.842 -27.382  -8.109  1.00 93.04           C
ATOM   2289  CB  ILE B  33      -7.762 -25.123  -7.576  1.00 93.04           C
ATOM   2290  HB  ILE B  33      -7.961 -24.714  -8.567  1.00 93.04           H
ATOM   2291  O   ILE B  33      -9.323 -27.207  -9.229  1.00 93.04           O
ATOM   2292  CG1 ILE B  33      -6.451 -24.513  -7.028  1.00 93.04           C
ATOM   2293 HG12 ILE B  33      -6.167 -25.032  -6.113  1.00 93.04           H
ATOM   2294 HG13 ILE B  33      -5.659 -24.661  -7.762  1.00 93.04           H
ATOM   2295  CG2 ILE B  33      -8.968 -24.815  -6.666  1.00 93.04           C
ATOM   2296 HG21 ILE B  33      -8.817 -25.237  -5.673  1.00 93.04           H
ATOM   2297 HG22 ILE B  33      -9.885 -25.223  -7.090  1.00 93.04           H
ATOM   2298 HG23 ILE B  33      -9.128 -23.740  -6.581  1.00 93.04           H
ATOM   2299  CD1 ILE B  33      -6.521 -23.018  -6.722  1.00 93.04           C
ATOM   2300 HD11 ILE B  33      -6.837 -22.484  -7.618  1.00 93.04           H
ATOM   2301 HD12 ILE B  33      -7.226 -22.824  -5.913  1.00 93.04           H
ATOM   2302 HD13 ILE B  33      -5.541 -22.667  -6.401  1.00 93.04           H
ATOM   2303  N   HIS B  34      -9.360 -28.223  -7.221  1.00 93.58           N
ATOM   2304  H   HIS B  34      -8.962 -28.259  -6.294  1.00 93.58           H
ATOM   2305  CA  HIS B  34     -10.569 -28.984  -7.476  1.00 93.58           C
ATOM   2306  HA  HIS B  34     -10.591 -29.254  -8.532  1.00 93.58           H
ATOM   2307  C   HIS B  34     -11.808 -28.139  -7.192  1.00 93.58           C
ATOM   2308  CB  HIS B  34     -10.549 -30.277  -6.663  1.00 93.58           C
ATOM   2309  HB2 HIS B  34      -9.575 -30.752  -6.783  1.00 93.58           H
ATOM   2310  HB3 HIS B  34     -10.695 -30.055  -5.606  1.00 93.58           H
ATOM   2311  O   HIS B  34     -12.684 -28.080  -8.047  1.00 93.58           O
ATOM   2312  CG  HIS B  34     -11.604 -31.244  -7.122  1.00 93.58           C
ATOM   2313  CD2 HIS B  34     -12.822 -31.473  -6.541  1.00 93.58           C
ATOM   2314  HD2 HIS B  34     -13.216 -30.975  -5.668  1.00 93.58           H
ATOM   2315  ND1 HIS B  34     -11.492 -32.105  -8.191  1.00 93.58           N
ATOM   2316  HD1 HIS B  34     -10.687 -32.209  -8.791  1.00 93.58           H
ATOM   2317  CE1 HIS B  34     -12.612 -32.844  -8.247  1.00 93.58           C
ATOM   2318  HE1 HIS B  34     -12.810 -33.623  -8.968  1.00 93.58           H
ATOM   2319  NE2 HIS B  34     -13.445 -32.501  -7.253  1.00 93.58           N
ATOM   2320  N   GLU B  35     -11.865 -27.456  -6.046  1.00 94.87           N
ATOM   2321  H   GLU B  35     -11.078 -27.505  -5.415  1.00 94.87           H
ATOM   2322  CA  GLU B  35     -12.933 -26.502  -5.715  1.00 94.87           C
ATOM   2323  HA  GLU B  35     -13.348 -26.132  -6.653  1.00 94.87           H
ATOM   2324  C   GLU B  35     -12.400 -25.290  -4.921  1.00 94.87           C
ATOM   2325  CB  GLU B  35     -14.068 -27.182  -4.922  1.00 94.87           C
ATOM   2326  HB2 GLU B  35     -13.651 -27.700  -4.058  1.00 94.87           H
ATOM   2327  HB3 GLU B  35     -14.734 -26.411  -4.537  1.00 94.87           H
ATOM   2328  O   GLU B  35     -11.453 -25.448  -4.152  1.00 94.87           O
ATOM   2329  CG  GLU B  35     -14.917 -28.181  -5.727  1.00 94.87           C
ATOM   2330  HG2 GLU B  35     -15.701 -28.565  -5.075  1.00 94.87           H
ATOM   2331  HG3 GLU B  35     -14.290 -29.025  -6.015  1.00 94.87           H
ATOM   2332  CD  GLU B  35     -15.565 -27.561  -6.978  1.00 94.87           C
ATOM   2333  OE1 GLU B  35     -15.733 -28.294  -7.982  1.00 94.87           O
ATOM   2334  OE2 GLU B  35     -15.835 -26.338  -6.975  1.00 94.87           O
ATOM   2335  N   PRO B  36     -13.000 -24.089  -5.050  1.00 96.62           N
ATOM   2336  CA  PRO B  36     -13.971 -23.727  -6.083  1.00 96.62           C
ATOM   2337  HA  PRO B  36     -14.799 -24.436  -6.100  1.00 96.62           H
ATOM   2338  C   PRO B  36     -13.303 -23.675  -7.471  1.00 96.62           C
ATOM   2339  CB  PRO B  36     -14.514 -22.366  -5.644  1.00 96.62           C
ATOM   2340  HB2 PRO B  36     -15.313 -22.515  -4.918  1.00 96.62           H
ATOM   2341  HB3 PRO B  36     -14.875 -21.774  -6.484  1.00 96.62           H
ATOM   2342  O   PRO B  36     -12.082 -23.594  -7.567  1.00 96.62           O
ATOM   2343  CG  PRO B  36     -13.315 -21.719  -4.951  1.00 96.62           C
ATOM   2344  HG2 PRO B  36     -13.626 -20.971  -4.222  1.00 96.62           H
ATOM   2345  HG3 PRO B  36     -12.657 -21.276  -5.698  1.00 96.62           H
ATOM   2346  CD  PRO B  36     -12.622 -22.908  -4.282  1.00 96.62           C
ATOM   2347  HD2 PRO B  36     -12.974 -23.016  -3.256  1.00 96.62           H
ATOM   2348  HD3 PRO B  36     -11.541 -22.767  -4.294  1.00 96.62           H
ATOM   2349  N   LYS B  37     -14.075 -23.689  -8.566  1.00 96.04           N
ATOM   2350  H   LYS B  37     -15.056 -23.899  -8.447  1.00 96.04           H
ATOM   2351  CA  LYS B  37     -13.523 -23.530  -9.938  1.00 96.04           C
ATOM   2352  HA  LYS B  37     -12.692 -24.225 -10.065  1.00 96.04           H
ATOM   2353  C   LYS B  37     -12.922 -22.149 -10.215  1.00 96.04           C
ATOM   2354  CB  LYS B  37     -14.601 -23.825 -10.994  1.00 96.04           C
ATOM   2355  HB2 LYS B  37     -14.154 -23.712 -11.981  1.00 96.04           H
ATOM   2356  HB3 LYS B  37     -15.399 -23.087 -10.910  1.00 96.04           H
ATOM   2357  O   LYS B  37     -12.064 -21.986 -11.078  1.00 96.04           O
ATOM   2358  CG  LYS B  37     -15.218 -25.227 -10.908  1.00 96.04           C
ATOM   2359  HG2 LYS B  37     -15.835 -25.380 -11.793  1.00 96.04           H
ATOM   2360  HG3 LYS B  37     -15.863 -25.284 -10.032  1.00 96.04           H
ATOM   2361  CD  LYS B  37     -14.168 -26.343 -10.823  1.00 96.04           C
ATOM   2362  HD2 LYS B  37     -13.681 -26.285  -9.850  1.00 96.04           H
ATOM   2363  HD3 LYS B  37     -13.421 -26.227 -11.609  1.00 96.04           H
ATOM   2364  CE  LYS B  37     -14.862 -27.699 -10.962  1.00 96.04           C
ATOM   2365  HE2 LYS B  37     -14.927 -27.969 -12.016  1.00 96.04           H
ATOM   2366  HE3 LYS B  37     -15.871 -27.607 -10.562  1.00 96.04           H
ATOM   2367  NZ  LYS B  37     -14.173 -28.742 -10.178  1.00 96.04           N
ATOM   2368  HZ1 LYS B  37     -14.511 -29.675 -10.364  1.00 96.04           H
ATOM   2369  HZ2 LYS B  37     -14.417 -28.576  -9.212  1.00 96.04           H
ATOM   2370  HZ3 LYS B  37     -13.166 -28.667 -10.195  1.00 96.04           H
ATOM   2371  N   GLY B  38     -13.365 -21.162  -9.456  1.00 96.45           N
ATOM   2372  H   GLY B  38     -14.045 -21.382  -8.742  1.00 96.45           H
ATOM   2373  CA  GLY B  38     -12.918 -19.786  -9.534  1.00 96.45           C
ATOM   2374  HA2 GLY B  38     -11.832 -19.741  -9.461  1.00 96.45           H
ATOM   2375  HA3 GLY B  38     -13.227 -19.349 -10.484  1.00 96.45           H
ATOM   2376  C   GLY B  38     -13.527 -18.981  -8.401  1.00 96.45           C
ATOM   2377  O   GLY B  38     -14.313 -19.499  -7.601  1.00 96.45           O
ATOM   2378  N   TYR B  39     -13.160 -17.714  -8.312  1.00 95.47           N
ATOM   2379  H   TYR B  39     -12.545 -17.334  -9.018  1.00 95.47           H
ATOM   2380  CA  TYR B  39     -13.550 -16.865  -7.196  1.00 95.47           C
ATOM   2381  HA  TYR B  39     -14.570 -17.119  -6.907  1.00 95.47           H
ATOM   2382  C   TYR B  39     -13.529 -15.385  -7.582  1.00 95.47           C
ATOM   2383  CB  TYR B  39     -12.626 -17.162  -6.006  1.00 95.47           C
ATOM   2384  HB2 TYR B  39     -13.097 -16.767  -5.107  1.00 95.47           H
ATOM   2385  HB3 TYR B  39     -12.540 -18.239  -5.863  1.00 95.47           H
ATOM   2386  O   TYR B  39     -12.881 -14.983  -8.546  1.00 95.47           O
ATOM   2387  CG  TYR B  39     -11.234 -16.578  -6.132  1.00 95.47           C
ATOM   2388  CD1 TYR B  39     -10.301 -17.074  -7.068  1.00 95.47           C
ATOM   2389  HD1 TYR B  39     -10.558 -17.896  -7.720  1.00 95.47           H
ATOM   2390  CD2 TYR B  39     -10.884 -15.511  -5.296  1.00 95.47           C
ATOM   2391  HD2 TYR B  39     -11.602 -15.126  -4.588  1.00 95.47           H
ATOM   2392  CE1 TYR B  39      -9.024 -16.488  -7.170  1.00 95.47           C
ATOM   2393  HE1 TYR B  39      -8.313 -16.844  -7.901  1.00 95.47           H
ATOM   2394  CE2 TYR B  39      -9.604 -14.948  -5.375  1.00 95.47           C
ATOM   2395  HE2 TYR B  39      -9.348 -14.134  -4.714  1.00 95.47           H
ATOM   2396  OH  TYR B  39      -7.445 -14.845  -6.390  1.00 95.47           O
ATOM   2397  HH  TYR B  39      -7.357 -14.127  -5.759  1.00 95.47           H
ATOM   2398  CZ  TYR B  39      -8.672 -15.421  -6.318  1.00 95.47           C
ATOM   2399  N   ASN B  40     -14.234 -14.558  -6.811  1.00 94.50           N
ATOM   2400  H   ASN B  40     -14.714 -14.938  -6.007  1.00 94.50           H
ATOM   2401  CA  ASN B  40     -14.173 -13.107  -6.961  1.00 94.50           C
ATOM   2402  HA  ASN B  40     -14.074 -12.849  -8.015  1.00 94.50           H
ATOM   2403  C   ASN B  40     -12.932 -12.575  -6.235  1.00 94.50           C
ATOM   2404  CB  ASN B  40     -15.480 -12.478  -6.450  1.00 94.50           C
ATOM   2405  HB2 ASN B  40     -15.378 -11.393  -6.467  1.00 94.50           H
ATOM   2406  HB3 ASN B  40     -15.661 -12.786  -5.420  1.00 94.50           H
ATOM   2407  O   ASN B  40     -12.989 -12.313  -5.034  1.00 94.50           O
ATOM   2408  CG  ASN B  40     -16.663 -12.832  -7.327  1.00 94.50           C
ATOM   2409  ND2 ASN B  40     -17.707 -13.404  -6.772  1.00 94.50           N
ATOM   2410 HD21 ASN B  40     -18.471 -13.611  -7.399  1.00 94.50           H
ATOM   2411 HD22 ASN B  40     -17.737 -13.585  -5.779  1.00 94.50           H
ATOM   2412  OD1 ASN B  40     -16.669 -12.615  -8.522  1.00 94.50           O
ATOM   2413  N   ALA B  41     -11.817 -12.443  -6.954  1.00 93.00           N
ATOM   2414  H   ALA B  41     -11.851 -12.685  -7.934  1.00 93.00           H
ATOM   2415  CA  ALA B  41     -10.582 -11.858  -6.435  1.00 93.00           C
ATOM   2416  HA  ALA B  41     -10.319 -12.343  -5.495  1.00 93.00           H
ATOM   2417  C   ALA B  41     -10.737 -10.362  -6.152  1.00 93.00           C
ATOM   2418  CB  ALA B  41      -9.469 -12.101  -7.459  1.00 93.00           C
ATOM   2419  HB1 ALA B  41      -9.409 -13.163  -7.699  1.00 93.00           H
ATOM   2420  HB2 ALA B  41      -9.674 -11.546  -8.375  1.00 93.00           H
ATOM   2421  HB3 ALA B  41      -8.514 -11.771  -7.050  1.00 93.00           H
ATOM   2422  O   ALA B  41     -10.216  -9.866  -5.152  1.00 93.00           O
ATOM   2423  N   ASN B  42     -11.499  -9.674  -7.011  1.00 90.82           N
ATOM   2424  H   ASN B  42     -11.896 -10.198  -7.778  1.00 90.82           H
ATOM   2425  CA  ASN B  42     -11.647  -8.219  -7.038  1.00 90.82           C
ATOM   2426  HA  ASN B  42     -12.263  -7.967  -7.901  1.00 90.82           H
ATOM   2427  C   ASN B  42     -10.307  -7.489  -7.234  1.00 90.82           C
ATOM   2428  CB  ASN B  42     -12.405  -7.740  -5.785  1.00 90.82           C
ATOM   2429  HB2 ASN B  42     -12.668  -6.687  -5.891  1.00 90.82           H
ATOM   2430  HB3 ASN B  42     -11.747  -7.834  -4.921  1.00 90.82           H
ATOM   2431  O   ASN B  42      -9.224  -8.075  -7.202  1.00 90.82           O
ATOM   2432  CG  ASN B  42     -13.675  -8.513  -5.506  1.00 90.82           C
ATOM   2433  ND2 ASN B  42     -13.943  -8.792  -4.252  1.00 90.82           N
ATOM   2434 HD21 ASN B  42     -14.718  -9.418  -4.084  1.00 90.82           H
ATOM   2435 HD22 ASN B  42     -13.281  -8.526  -3.538  1.00 90.82           H
ATOM   2436  OD1 ASN B  42     -14.437  -8.872  -6.393  1.00 90.82           O
ATOM   2437  N   PHE B  43     -10.379  -6.183  -7.453  1.00 87.53           N
ATOM   2438  H   PHE B  43     -11.288  -5.752  -7.539  1.00 87.53           H
ATOM   2439  CA  PHE B  43      -9.214  -5.303  -7.484  1.00 87.53           C
ATOM   2440  HA  PHE B  43      -8.501  -5.636  -6.730  1.00 87.53           H
ATOM   2441  C   PHE B  43      -9.631  -3.877  -7.131  1.00 87.53           C
ATOM   2442  CB  PHE B  43      -8.519  -5.362  -8.855  1.00 87.53           C
ATOM   2443  HB2 PHE B  43      -8.276  -6.399  -9.091  1.00 87.53           H
ATOM   2444  HB3 PHE B  43      -7.569  -4.833  -8.783  1.00 87.53           H
ATOM   2445  O   PHE B  43     -10.820  -3.557  -7.092  1.00 87.53           O
ATOM   2446  CG  PHE B  43      -9.313  -4.780 -10.008  1.00 87.53           C
ATOM   2447  CD1 PHE B  43     -10.401  -5.494 -10.538  1.00 87.53           C
ATOM   2448  HD1 PHE B  43     -10.681  -6.436 -10.091  1.00 87.53           H
ATOM   2449  CD2 PHE B  43      -8.948  -3.546 -10.578  1.00 87.53           C
ATOM   2450  HD2 PHE B  43      -8.105  -2.993 -10.190  1.00 87.53           H
ATOM   2451  CE1 PHE B  43     -11.118  -4.995 -11.639  1.00 87.53           C
ATOM   2452  HE1 PHE B  43     -11.949  -5.554 -12.043  1.00 87.53           H
ATOM   2453  CE2 PHE B  43      -9.659  -3.049 -11.686  1.00 87.53           C
ATOM   2454  HE2 PHE B  43      -9.350  -2.129 -12.159  1.00 87.53           H
ATOM   2455  CZ  PHE B  43     -10.744  -3.769 -12.214  1.00 87.53           C
ATOM   2456  HZ  PHE B  43     -11.277  -3.390 -13.074  1.00 87.53           H
ATOM   2457  N   CYS B  44      -8.652  -3.022  -6.867  1.00 84.70           N
ATOM   2458  H   CYS B  44      -7.694  -3.324  -6.975  1.00 84.70           H
ATOM   2459  CA  CYS B  44      -8.871  -1.611  -6.586  1.00 84.70           C
ATOM   2460  HA  CYS B  44      -9.916  -1.437  -6.332  1.00 84.70           H
ATOM   2461  C   CYS B  44      -8.549  -0.784  -7.824  1.00 84.70           C
ATOM   2462  CB  CYS B  44      -8.015  -1.229  -5.380  1.00 84.70           C
ATOM   2463  HB2 CYS B  44      -6.974  -1.488  -5.576  1.00 84.70           H
ATOM   2464  HB3 CYS B  44      -8.060  -0.152  -5.218  1.00 84.70           H
ATOM   2465  O   CYS B  44      -7.485  -0.950  -8.412  1.00 84.70           O
ATOM   2466  SG  CYS B  44      -8.573  -2.055  -3.880  1.00 84.70           S
ATOM   2467  N   ALA B  45      -9.471   0.088  -8.233  1.00 83.51           N
ATOM   2468  H   ALA B  45     -10.345   0.149  -7.731  1.00 83.51           H
ATOM   2469  CA  ALA B  45      -9.232   1.017  -9.332  1.00 83.51           C
ATOM   2470  HA  ALA B  45      -8.195   1.349  -9.281  1.00 83.51           H
ATOM   2471  C   ALA B  45     -10.123   2.258  -9.254  1.00 83.51           C
ATOM   2472  CB  ALA B  45      -9.434   0.300 -10.671  1.00 83.51           C
ATOM   2473  HB1 ALA B  45     -10.434  -0.133 -10.721  1.00 83.51           H
ATOM   2474  HB2 ALA B  45      -9.301   0.999 -11.496  1.00 83.51           H
ATOM   2475  HB3 ALA B  45      -8.686  -0.487 -10.768  1.00 83.51           H
ATOM   2476  O   ALA B  45     -11.255   2.219  -8.755  1.00 83.51           O
ATOM   2477  N   GLY B  46      -9.604   3.345  -9.817  1.00 80.88           N
ATOM   2478  H   GLY B  46      -8.656   3.291 -10.162  1.00 80.88           H
ATOM   2479  CA  GLY B  46     -10.252   4.647  -9.902  1.00 80.88           C
ATOM   2480  HA2 GLY B  46     -11.170   4.662  -9.315  1.00 80.88           H
ATOM   2481  HA3 GLY B  46     -10.518   4.848 -10.940  1.00 80.88           H
ATOM   2482  C   GLY B  46      -9.344   5.769  -9.409  1.00 80.88           C
ATOM   2483  O   GLY B  46      -8.296   5.524  -8.808  1.00 80.88           O
ATOM   2484  N   ALA B  47      -9.756   7.006  -9.668  1.00 76.78           N
ATOM   2485  H   ALA B  47     -10.643   7.127 -10.137  1.00 76.78           H
ATOM   2486  CA  ALA B  47      -9.025   8.192  -9.257  1.00 76.78           C
ATOM   2487  HA  ALA B  47      -8.005   8.114  -9.633  1.00 76.78           H
ATOM   2488  C   ALA B  47      -8.973   8.296  -7.729  1.00 76.78           C
ATOM   2489  CB  ALA B  47      -9.677   9.428  -9.885  1.00 76.78           C
ATOM   2490  HB1 ALA B  47      -9.115  10.321  -9.613  1.00 76.78           H
ATOM   2491  HB2 ALA B  47     -10.702   9.532  -9.529  1.00 76.78           H
ATOM   2492  HB3 ALA B  47      -9.685   9.333 -10.971  1.00 76.78           H
ATOM   2493  O   ALA B  47      -9.969   8.079  -7.039  1.00 76.78           O
ATOM   2494  N   CYS B  48      -7.817   8.669  -7.196  1.00 76.08           N
ATOM   2495  H   CYS B  48      -7.018   8.798  -7.800  1.00 76.08           H
ATOM   2496  CA  CYS B  48      -7.664   9.012  -5.793  1.00 76.08           C
ATOM   2497  HA  CYS B  48      -8.508   8.638  -5.213  1.00 76.08           H
ATOM   2498  C   CYS B  48      -7.637  10.526  -5.653  1.00 76.08           C
ATOM   2499  CB  CYS B  48      -6.425   8.322  -5.253  1.00 76.08           C
ATOM   2500  HB2 CYS B  48      -5.678   8.282  -6.047  1.00 76.08           H
ATOM   2501  HB3 CYS B  48      -6.022   8.889  -4.414  1.00 76.08           H
ATOM   2502  O   CYS B  48      -6.557  11.124  -5.645  1.00 76.08           O
ATOM   2503  SG  CYS B  48      -6.812   6.658  -4.704  1.00 76.08           S
ATOM   2504  N   PRO B  49      -8.814  11.173  -5.562  1.00 64.59           N
ATOM   2505  CA  PRO B  49      -8.835  12.559  -5.167  1.00 64.59           C
ATOM   2506  HA  PRO B  49      -8.268  13.157  -5.881  1.00 64.59           H
ATOM   2507  C   PRO B  49      -8.191  12.657  -3.786  1.00 64.59           C
ATOM   2508  CB  PRO B  49     -10.300  12.992  -5.188  1.00 64.59           C
ATOM   2509  HB2 PRO B  49     -10.515  13.764  -4.449  1.00 64.59           H
ATOM   2510  HB3 PRO B  49     -10.563  13.335  -6.188  1.00 64.59           H
ATOM   2511  O   PRO B  49      -8.357  11.803  -2.915  1.00 64.59           O
ATOM   2512  CG  PRO B  49     -11.044  11.693  -4.888  1.00 64.59           C
ATOM   2513  HG2 PRO B  49     -12.053  11.699  -5.300  1.00 64.59           H
ATOM   2514  HG3 PRO B  49     -11.070  11.522  -3.812  1.00 64.59           H
ATOM   2515  CD  PRO B  49     -10.169  10.635  -5.553  1.00 64.59           C
ATOM   2516  HD2 PRO B  49     -10.505  10.494  -6.581  1.00 64.59           H
ATOM   2517  HD3 PRO B  49     -10.247   9.704  -4.993  1.00 64.59           H
ATOM   2518  N   TYR B  50      -7.453  13.733  -3.613  1.00 56.70           N
ATOM   2519  H   TYR B  50      -7.373  14.353  -4.407  1.00 56.70           H
ATOM   2520  CA  TYR B  50      -6.544  14.005  -2.515  1.00 56.70           C
ATOM   2521  HA  TYR B  50      -5.624  13.443  -2.678  1.00 56.70           H
ATOM   2522  C   TYR B  50      -6.980  13.632  -1.092  1.00 56.70           C
ATOM   2523  CB  TYR B  50      -6.294  15.512  -2.641  1.00 56.70           C
ATOM   2524  HB2 TYR B  50      -6.990  16.002  -3.323  1.00 56.70           H
ATOM   2525  HB3 TYR B  50      -6.444  15.972  -1.665  1.00 56.70           H
ATOM   2526  O   TYR B  50      -6.157  13.226  -0.282  1.00 56.70           O
ATOM   2527  CG  TYR B  50      -4.902  15.791  -3.102  1.00 56.70           C
ATOM   2528  CD1 TYR B  50      -4.224  16.778  -2.424  1.00 56.70           C
ATOM   2529  HD1 TYR B  50      -4.805  17.494  -1.861  1.00 56.70           H
ATOM   2530  CD2 TYR B  50      -4.229  14.978  -4.024  1.00 56.70           C
ATOM   2531  HD2 TYR B  50      -4.751  14.232  -4.605  1.00 56.70           H
ATOM   2532  CE1 TYR B  50      -2.838  16.812  -2.440  1.00 56.70           C
ATOM   2533  HE1 TYR B  50      -2.351  17.566  -1.840  1.00 56.70           H
ATOM   2534  CE2 TYR B  50      -2.832  14.992  -4.030  1.00 56.70           C
ATOM   2535  HE2 TYR B  50      -2.278  14.276  -4.620  1.00 56.70           H
ATOM   2536  OH  TYR B  50      -0.784  15.822  -3.160  1.00 56.70           O
ATOM   2537  HH  TYR B  50      -0.461  16.293  -2.388  1.00 56.70           H
ATOM   2538  CZ  TYR B  50      -2.129  15.861  -3.187  1.00 56.70           C
ATOM   2539  N   LEU B  51      -8.267  13.768  -0.779  1.00 51.11           N
ATOM   2540  H   LEU B  51      -8.899  13.996  -1.532  1.00 51.11           H
ATOM   2541  CA  LEU B  51      -8.739  13.903   0.596  1.00 51.11           C
ATOM   2542  HA  LEU B  51      -8.179  14.721   1.051  1.00 51.11           H
ATOM   2543  C   LEU B  51      -8.535  12.683   1.517  1.00 51.11           C
ATOM   2544  CB  LEU B  51     -10.242  14.260   0.551  1.00 51.11           C
ATOM   2545  HB2 LEU B  51     -10.796  13.468   1.056  1.00 51.11           H
ATOM   2546  HB3 LEU B  51     -10.614  14.278  -0.474  1.00 51.11           H
ATOM   2547  O   LEU B  51      -8.356  12.863   2.720  1.00 51.11           O
ATOM   2548  CG  LEU B  51     -10.572  15.594   1.238  1.00 51.11           C
ATOM   2549  HG  LEU B  51      -9.874  15.778   2.055  1.00 51.11           H
ATOM   2550  CD1 LEU B  51     -10.501  16.746   0.235  1.00 51.11           C
ATOM   2551 HD11 LEU B  51     -10.701  17.689   0.744  1.00 51.11           H
ATOM   2552 HD12 LEU B  51     -11.228  16.605  -0.565  1.00 51.11           H
ATOM   2553 HD13 LEU B  51      -9.500  16.794  -0.192  1.00 51.11           H
ATOM   2554  CD2 LEU B  51     -11.982  15.546   1.829  1.00 51.11           C
ATOM   2555 HD21 LEU B  51     -12.212  16.504   2.295  1.00 51.11           H
ATOM   2556 HD22 LEU B  51     -12.709  15.341   1.044  1.00 51.11           H
ATOM   2557 HD23 LEU B  51     -12.031  14.767   2.591  1.00 51.11           H
ATOM   2558  N   TRP B  52      -8.737  11.453   1.030  1.00 50.94           N
ATOM   2559  H   TRP B  52      -8.829  11.348   0.029  1.00 50.94           H
ATOM   2560  CA  TRP B  52      -9.246  10.391   1.920  1.00 50.94           C
ATOM   2561  HA  TRP B  52      -9.858  10.859   2.690  1.00 50.94           H
ATOM   2562  C   TRP B  52      -8.206   9.607   2.719  1.00 50.94           C
ATOM   2563  CB  TRP B  52     -10.156   9.427   1.148  1.00 50.94           C
ATOM   2564  HB2 TRP B  52     -10.311   8.540   1.761  1.00 50.94           H
ATOM   2565  HB3 TRP B  52      -9.643   9.105   0.241  1.00 50.94           H
ATOM   2566  O   TRP B  52      -8.412   9.375   3.911  1.00 50.94           O
ATOM   2567  CG  TRP B  52     -11.519   9.930   0.779  1.00 50.94           C
ATOM   2568  CD1 TRP B  52     -12.152  11.014   1.288  1.00 50.94           C
ATOM   2569  HD1 TRP B  52     -11.741  11.678   2.034  1.00 50.94           H
ATOM   2570  CD2 TRP B  52     -12.462   9.330  -0.159  1.00 50.94           C
ATOM   2571  CE2 TRP B  52     -13.657  10.109  -0.164  1.00 50.94           C
ATOM   2572  CE3 TRP B  52     -12.424   8.209  -1.014  1.00 50.94           C
ATOM   2573  HE3 TRP B  52     -11.523   7.615  -1.062  1.00 50.94           H
ATOM   2574  NE1 TRP B  52     -13.402  11.136   0.718  1.00 50.94           N
ATOM   2575  HE1 TRP B  52     -14.042  11.889   0.929  1.00 50.94           H
ATOM   2576  CH2 TRP B  52     -14.698   8.656  -1.791  1.00 50.94           C
ATOM   2577  HH2 TRP B  52     -15.534   8.392  -2.423  1.00 50.94           H
ATOM   2578  CZ2 TRP B  52     -14.769   9.781  -0.952  1.00 50.94           C
ATOM   2579  HZ2 TRP B  52     -15.660  10.391  -0.928  1.00 50.94           H
ATOM   2580  CZ3 TRP B  52     -13.521   7.889  -1.835  1.00 50.94           C
ATOM   2581  HZ3 TRP B  52     -13.455   7.050  -2.513  1.00 50.94           H
ATOM   2582  N   SER B  53      -7.136   9.122   2.100  1.00 51.61           N
ATOM   2583  H   SER B  53      -6.930   9.397   1.151  1.00 51.61           H
ATOM   2584  CA  SER B  53      -6.324   8.055   2.696  1.00 51.61           C
ATOM   2585  HA  SER B  53      -6.955   7.428   3.326  1.00 51.61           H
ATOM   2586  C   SER B  53      -5.187   8.557   3.568  1.00 51.61           C
ATOM   2587  CB  SER B  53      -5.774   7.172   1.622  1.00 51.61           C
ATOM   2588  HB2 SER B  53      -6.600   6.688   1.101  1.00 51.61           H
ATOM   2589  HB3 SER B  53      -5.160   6.421   2.119  1.00 51.61           H
ATOM   2590  O   SER B  53      -4.006   8.379   3.273  1.00 51.61           O
ATOM   2591  OG  SER B  53      -4.989   7.943   0.730  1.00 51.61           O
ATOM   2592  HG  SER B  53      -4.152   8.108   1.171  1.00 51.61           H
ATOM   2593  N   SER B  54      -5.546   9.224   4.651  1.00 56.50           N
ATOM   2594  H   SER B  54      -6.536   9.328   4.820  1.00 56.50           H
ATOM   2595  CA  SER B  54      -4.591   9.846   5.565  1.00 56.50           C
ATOM   2596  HA  SER B  54      -3.791  10.295   4.976  1.00 56.50           H
ATOM   2597  C   SER B  54      -3.913   8.839   6.517  1.00 56.50           C
ATOM   2598  CB  SER B  54      -5.317  10.973   6.301  1.00 56.50           C
ATOM   2599  HB2 SER B  54      -4.711  11.326   7.135  1.00 56.50           H
ATOM   2600  HB3 SER B  54      -6.263  10.605   6.698  1.00 56.50           H
ATOM   2601  O   SER B  54      -3.902   9.063   7.735  1.00 56.50           O
ATOM   2602  OG  SER B  54      -5.551  12.068   5.440  1.00 56.50           O
ATOM   2603  HG  SER B  54      -6.039  11.785   4.664  1.00 56.50           H
ATOM   2604  N   ASP B  55      -3.346   7.750   5.986  1.00 64.23           N
ATOM   2605  H   ASP B  55      -3.377   7.650   4.982  1.00 64.23           H
ATOM   2606  CA  ASP B  55      -2.701   6.690   6.778  1.00 64.23           C
ATOM   2607  HA  ASP B  55      -3.316   6.467   7.650  1.00 64.23           H
ATOM   2608  C   ASP B  55      -1.318   7.115   7.296  1.00 64.23           C
ATOM   2609  CB  ASP B  55      -2.561   5.398   5.954  1.00 64.23           C
ATOM   2610  HB2 ASP B  55      -2.167   5.643   4.967  1.00 64.23           H
ATOM   2611  HB3 ASP B  55      -1.832   4.755   6.447  1.00 64.23           H
ATOM   2612  O   ASP B  55      -0.994   6.897   8.462  1.00 64.23           O
ATOM   2613  CG  ASP B  55      -3.849   4.584   5.797  1.00 64.23           C
ATOM   2614  OD1 ASP B  55      -4.912   5.003   6.303  1.00 64.23           O
ATOM   2615  OD2 ASP B  55      -3.740   3.500   5.178  1.00 64.23           O
ATOM   2616  N   THR B  56      -0.502   7.759   6.457  1.00 73.45           N
ATOM   2617  H   THR B  56      -0.840   7.954   5.525  1.00 73.45           H
ATOM   2618  CA  THR B  56       0.858   8.208   6.812  1.00 73.45           C
ATOM   2619  HA  THR B  56       1.102   7.839   7.809  1.00 73.45           H
ATOM   2620  C   THR B  56       0.946   9.731   6.867  1.00 73.45           C
ATOM   2621  CB  THR B  56       1.922   7.636   5.859  1.00 73.45           C
ATOM   2622  HB  THR B  56       2.908   7.915   6.231  1.00 73.45           H
ATOM   2623  O   THR B  56       0.146  10.431   6.243  1.00 73.45           O
ATOM   2624  CG2 THR B  56       1.863   6.112   5.756  1.00 73.45           C
ATOM   2625 HG21 THR B  56       0.926   5.797   5.296  1.00 73.45           H
ATOM   2626 HG22 THR B  56       1.939   5.671   6.750  1.00 73.45           H
ATOM   2627 HG23 THR B  56       2.691   5.750   5.147  1.00 73.45           H
ATOM   2628  OG1 THR B  56       1.764   8.180   4.572  1.00 73.45           O
ATOM   2629  HG1 THR B  56       2.109   7.548   3.938  1.00 73.45           H
ATOM   2630  N   GLN B  57       1.928  10.284   7.591  1.00 78.75           N
ATOM   2631  H   GLN B  57       2.603   9.701   8.064  1.00 78.75           H
ATOM   2632  CA  GLN B  57       2.151  11.735   7.563  1.00 78.75           C
ATOM   2633  HA  GLN B  57       1.230  12.237   7.860  1.00 78.75           H
ATOM   2634  C   GLN B  57       2.467  12.210   6.142  1.00 78.75           C
ATOM   2635  CB  GLN B  57       3.256  12.169   8.532  1.00 78.75           C
ATOM   2636  HB2 GLN B  57       4.176  11.632   8.301  1.00 78.75           H
ATOM   2637  HB3 GLN B  57       3.436  13.232   8.375  1.00 78.75           H
ATOM   2638  O   GLN B  57       1.864  13.184   5.704  1.00 78.75           O
ATOM   2639  CG  GLN B  57       2.871  11.961  10.007  1.00 78.75           C
ATOM   2640  HG2 GLN B  57       2.828  10.893  10.221  1.00 78.75           H
ATOM   2641  HG3 GLN B  57       1.885  12.390  10.183  1.00 78.75           H
ATOM   2642  CD  GLN B  57       3.853  12.612  10.982  1.00 78.75           C
ATOM   2643  NE2 GLN B  57       3.605  12.539  12.272  1.00 78.75           N
ATOM   2644 HE21 GLN B  57       2.841  11.992  12.641  1.00 78.75           H
ATOM   2645 HE22 GLN B  57       4.287  12.985  12.868  1.00 78.75           H
ATOM   2646  OE1 GLN B  57       4.847  13.211  10.630  1.00 78.75           O
ATOM   2647  N   HIS B  58       3.285  11.472   5.384  1.00 82.86           N
ATOM   2648  H   HIS B  58       3.858  10.769   5.829  1.00 82.86           H
ATOM   2649  CA  HIS B  58       3.553  11.753   3.973  1.00 82.86           C
ATOM   2650  HA  HIS B  58       4.039  12.726   3.897  1.00 82.86           H
ATOM   2651  C   HIS B  58       2.268  11.845   3.153  1.00 82.86           C
ATOM   2652  CB  HIS B  58       4.510  10.713   3.378  1.00 82.86           C
ATOM   2653  HB2 HIS B  58       4.098   9.711   3.504  1.00 82.86           H
ATOM   2654  HB3 HIS B  58       5.471  10.765   3.890  1.00 82.86           H
ATOM   2655  O   HIS B  58       2.076  12.858   2.498  1.00 82.86           O
ATOM   2656  CG  HIS B  58       4.771  10.953   1.918  1.00 82.86           C
ATOM   2657  CD2 HIS B  58       5.720  11.782   1.397  1.00 82.86           C
ATOM   2658  HD2 HIS B  58       6.435  12.376   1.947  1.00 82.86           H
ATOM   2659  ND1 HIS B  58       4.031  10.403   0.877  1.00 82.86           N
ATOM   2660  CE1 HIS B  58       4.555  10.908  -0.249  1.00 82.86           C
ATOM   2661  HE1 HIS B  58       4.230  10.644  -1.244  1.00 82.86           H
ATOM   2662  NE2 HIS B  58       5.568  11.742   0.031  1.00 82.86           N
ATOM   2663  HE2 HIS B  58       6.168  12.172  -0.658  1.00 82.86           H
ATOM   2664  N   SER B  59       1.335  10.894   3.270  1.00 79.59           N
ATOM   2665  H   SER B  59       1.559  10.050   3.777  1.00 79.59           H
ATOM   2666  CA  SER B  59       0.057  10.967   2.539  1.00 79.59           C
ATOM   2667  HA  SER B  59       0.282  11.024   1.474  1.00 79.59           H
ATOM   2668  C   SER B  59      -0.768  12.214   2.896  1.00 79.59           C
ATOM   2669  CB  SER B  59      -0.768   9.694   2.759  1.00 79.59           C
ATOM   2670  HB2 SER B  59      -0.164   8.824   2.502  1.00 79.59           H
ATOM   2671  HB3 SER B  59      -1.637   9.711   2.101  1.00 79.59           H
ATOM   2672  O   SER B  59      -1.399  12.802   2.024  1.00 79.59           O
ATOM   2673  OG  SER B  59      -1.210   9.586   4.103  1.00 79.59           O
ATOM   2674  HG  SER B  59      -0.504   9.851   4.697  1.00 79.59           H
ATOM   2675  N   ARG B  60      -0.715  12.683   4.154  1.00 78.00           N
ATOM   2676  H   ARG B  60      -0.139  12.177   4.810  1.00 78.00           H
ATOM   2677  CA  ARG B  60      -1.384  13.923   4.600  1.00 78.00           C
ATOM   2678  HA  ARG B  60      -2.398  13.945   4.202  1.00 78.00           H
ATOM   2679  C   ARG B  60      -0.686  15.174   4.084  1.00 78.00           C
ATOM   2680  CB  ARG B  60      -1.436  13.994   6.130  1.00 78.00           C
ATOM   2681  HB2 ARG B  60      -1.845  14.961   6.424  1.00 78.00           H
ATOM   2682  HB3 ARG B  60      -0.427  13.919   6.534  1.00 78.00           H
ATOM   2683  O   ARG B  60      -1.353  16.131   3.707  1.00 78.00           O
ATOM   2684  CG  ARG B  60      -2.311  12.898   6.731  1.00 78.00           C
ATOM   2685  HG2 ARG B  60      -3.344  13.065   6.424  1.00 78.00           H
ATOM   2686  HG3 ARG B  60      -1.984  11.921   6.376  1.00 78.00           H
ATOM   2687  CD  ARG B  60      -2.218  12.940   8.256  1.00 78.00           C
ATOM   2688  HD2 ARG B  60      -1.167  12.991   8.541  1.00 78.00           H
ATOM   2689  HD3 ARG B  60      -2.732  13.831   8.618  1.00 78.00           H
ATOM   2690  NE  ARG B  60      -2.812  11.731   8.843  1.00 78.00           N
ATOM   2691  HE  ARG B  60      -3.119  11.013   8.203  1.00 78.00           H
ATOM   2692  NH1 ARG B  60      -2.449  12.216  11.055  1.00 78.00           N
ATOM   2693 HH11 ARG B  60      -2.494  11.935  12.025  1.00 78.00           H
ATOM   2694 HH12 ARG B  60      -2.025  13.090  10.780  1.00 78.00           H
ATOM   2695  NH2 ARG B  60      -3.400  10.269  10.441  1.00 78.00           N
ATOM   2696 HH21 ARG B  60      -3.421   9.943  11.396  1.00 78.00           H
ATOM   2697 HH22 ARG B  60      -3.658   9.641   9.693  1.00 78.00           H
ATOM   2698  CZ  ARG B  60      -2.887  11.418  10.116  1.00 78.00           C
ATOM   2699  N   VAL B  61       0.646  15.180   4.087  1.00 82.50           N
ATOM   2700  H   VAL B  61       1.123  14.359   4.431  1.00 82.50           H
ATOM   2701  CA  VAL B  61       1.447  16.278   3.535  1.00 82.50           C
ATOM   2702  HA  VAL B  61       1.110  17.225   3.957  1.00 82.50           H
ATOM   2703  C   VAL B  61       1.243  16.372   2.045  1.00 82.50           C
ATOM   2704  CB  VAL B  61       2.947  16.112   3.817  1.00 82.50           C
ATOM   2705  HB  VAL B  61       3.307  15.148   3.458  1.00 82.50           H
ATOM   2706  O   VAL B  61       0.975  17.462   1.551  1.00 82.50           O
ATOM   2707  CG1 VAL B  61       3.730  17.241   3.133  1.00 82.50           C
ATOM   2708 HG11 VAL B  61       4.728  17.335   3.561  1.00 82.50           H
ATOM   2709 HG12 VAL B  61       3.202  18.185   3.270  1.00 82.50           H
ATOM   2710 HG13 VAL B  61       3.825  17.037   2.067  1.00 82.50           H
ATOM   2711  CG2 VAL B  61       3.214  16.221   5.311  1.00 82.50           C
ATOM   2712 HG21 VAL B  61       2.857  17.195   5.645  1.00 82.50           H
ATOM   2713 HG22 VAL B  61       4.282  16.118   5.506  1.00 82.50           H
ATOM   2714 HG23 VAL B  61       2.686  15.447   5.869  1.00 82.50           H
ATOM   2715  N   LEU B  62       1.316  15.231   1.361  1.00 81.40           N
ATOM   2716  H   LEU B  62       1.564  14.383   1.851  1.00 81.40           H
ATOM   2717  CA  LEU B  62       1.007  15.124  -0.042  1.00 81.40           C
ATOM   2718  HA  LEU B  62       1.688  15.802  -0.556  1.00 81.40           H
ATOM   2719  C   LEU B  62      -0.404  15.662  -0.218  1.00 81.40           C
ATOM   2720  CB  LEU B  62       1.248  13.688  -0.553  1.00 81.40           C
ATOM   2721  HB2 LEU B  62       0.439  13.043  -0.210  1.00 81.40           H
ATOM   2722  HB3 LEU B  62       2.176  13.314  -0.120  1.00 81.40           H
ATOM   2723  O   LEU B  62      -0.506  16.699  -0.846  1.00 81.40           O
ATOM   2724  CG  LEU B  62       1.376  13.572  -2.084  1.00 81.40           C
ATOM   2725  HG  LEU B  62       0.437  13.878  -2.545  1.00 81.40           H
ATOM   2726  CD1 LEU B  62       2.537  14.420  -2.621  1.00 81.40           C
ATOM   2727 HD11 LEU B  62       2.296  15.481  -2.556  1.00 81.40           H
ATOM   2728 HD12 LEU B  62       2.694  14.193  -3.676  1.00 81.40           H
ATOM   2729 HD13 LEU B  62       3.451  14.205  -2.069  1.00 81.40           H
ATOM   2730  CD2 LEU B  62       1.606  12.124  -2.504  1.00 81.40           C
ATOM   2731 HD21 LEU B  62       0.802  11.496  -2.119  1.00 81.40           H
ATOM   2732 HD22 LEU B  62       1.601  12.056  -3.592  1.00 81.40           H
ATOM   2733 HD23 LEU B  62       2.561  11.768  -2.118  1.00 81.40           H
ATOM   2734  N   SER B  63      -1.433  15.136   0.460  1.00 78.78           N
ATOM   2735  H   SER B  63      -1.268  14.288   0.983  1.00 78.78           H
ATOM   2736  CA  SER B  63      -2.819  15.647   0.420  1.00 78.78           C
ATOM   2737  HA  SER B  63      -3.230  15.397  -0.558  1.00 78.78           H
ATOM   2738  C   SER B  63      -2.968  17.157   0.684  1.00 78.78           C
ATOM   2739  CB  SER B  63      -3.728  14.918   1.406  1.00 78.78           C
ATOM   2740  HB2 SER B  63      -3.745  13.853   1.176  1.00 78.78           H
ATOM   2741  HB3 SER B  63      -3.356  15.060   2.421  1.00 78.78           H
ATOM   2742  O   SER B  63      -3.915  17.775   0.203  1.00 78.78           O
ATOM   2743  OG  SER B  63      -5.044  15.444   1.314  1.00 78.78           O
ATOM   2744  HG  SER B  63      -5.003  16.297   0.875  1.00 78.78           H
ATOM   2745  N   LEU B  64      -2.097  17.801   1.449  1.00 77.56           N
ATOM   2746  H   LEU B  64      -1.358  17.281   1.900  1.00 77.56           H
ATOM   2747  CA  LEU B  64      -2.134  19.257   1.575  1.00 77.56           C
ATOM   2748  HA  LEU B  64      -3.176  19.579   1.591  1.00 77.56           H
ATOM   2749  C   LEU B  64      -1.472  19.926   0.361  1.00 77.56           C
ATOM   2750  CB  LEU B  64      -1.502  19.644   2.917  1.00 77.56           C
ATOM   2751  HB2 LEU B  64      -0.452  19.352   2.907  1.00 77.56           H
ATOM   2752  HB3 LEU B  64      -1.999  19.085   3.710  1.00 77.56           H
ATOM   2753  O   LEU B  64      -2.025  20.870  -0.200  1.00 77.56           O
ATOM   2754  CG  LEU B  64      -1.602  21.146   3.228  1.00 77.56           C
ATOM   2755  HG  LEU B  64      -1.069  21.710   2.463  1.00 77.56           H
ATOM   2756  CD1 LEU B  64      -3.049  21.644   3.305  1.00 77.56           C
ATOM   2757 HD11 LEU B  64      -3.063  22.678   3.650  1.00 77.56           H
ATOM   2758 HD12 LEU B  64      -3.501  21.623   2.313  1.00 77.56           H
ATOM   2759 HD13 LEU B  64      -3.631  21.025   3.987  1.00 77.56           H
ATOM   2760  CD2 LEU B  64      -0.937  21.424   4.574  1.00 77.56           C
ATOM   2761 HD21 LEU B  64      -1.441  20.871   5.367  1.00 77.56           H
ATOM   2762 HD22 LEU B  64       0.109  21.121   4.524  1.00 77.56           H
ATOM   2763 HD23 LEU B  64      -0.979  22.495   4.776  1.00 77.56           H
ATOM   2764  N   TYR B  65      -0.344  19.376  -0.087  1.00 80.44           N
ATOM   2765  H   TYR B  65      -0.004  18.557   0.397  1.00 80.44           H
ATOM   2766  CA  TYR B  65       0.461  19.849  -1.205  1.00 80.44           C
ATOM   2767  HA  TYR B  65       0.813  20.847  -0.941  1.00 80.44           H
ATOM   2768  C   TYR B  65      -0.336  20.011  -2.507  1.00 80.44           C
ATOM   2769  CB  TYR B  65       1.708  18.970  -1.373  1.00 80.44           C
ATOM   2770  HB2 TYR B  65       1.422  17.931  -1.538  1.00 80.44           H
ATOM   2771  HB3 TYR B  65       2.301  19.007  -0.459  1.00 80.44           H
ATOM   2772  O   TYR B  65      -0.481  21.150  -2.923  1.00 80.44           O
ATOM   2773  CG  TYR B  65       2.569  19.401  -2.531  1.00 80.44           C
ATOM   2774  CD1 TYR B  65       2.581  18.649  -3.715  1.00 80.44           C
ATOM   2775  HD1 TYR B  65       2.042  17.715  -3.774  1.00 80.44           H
ATOM   2776  CD2 TYR B  65       3.321  20.581  -2.439  1.00 80.44           C
ATOM   2777  HD2 TYR B  65       3.316  21.135  -1.512  1.00 80.44           H
ATOM   2778  CE1 TYR B  65       3.301  19.107  -4.829  1.00 80.44           C
ATOM   2779  HE1 TYR B  65       3.330  18.524  -5.738  1.00 80.44           H
ATOM   2780  CE2 TYR B  65       4.048  21.044  -3.554  1.00 80.44           C
ATOM   2781  HE2 TYR B  65       4.618  21.959  -3.496  1.00 80.44           H
ATOM   2782  OH  TYR B  65       4.694  20.765  -5.849  1.00 80.44           O
ATOM   2783  HH  TYR B  65       5.113  21.611  -5.669  1.00 80.44           H
ATOM   2784  CZ  TYR B  65       4.012  20.319  -4.763  1.00 80.44           C
ATOM   2785  N   ASN B  66      -0.925  18.981  -3.134  1.00 77.00           N
ATOM   2786  H   ASN B  66      -0.696  18.034  -2.869  1.00 77.00           H
ATOM   2787  CA  ASN B  66      -1.789  19.203  -4.315  1.00 77.00           C
ATOM   2788  HA  ASN B  66      -1.258  19.948  -4.908  1.00 77.00           H
ATOM   2789  C   ASN B  66      -3.164  19.825  -4.008  1.00 77.00           C
ATOM   2790  CB  ASN B  66      -2.020  18.019  -5.286  1.00 77.00           C
ATOM   2791  HB2 ASN B  66      -2.281  18.455  -6.251  1.00 77.00           H
ATOM   2792  HB3 ASN B  66      -2.911  17.463  -4.998  1.00 77.00           H
ATOM   2793  O   ASN B  66      -3.823  20.251  -4.948  1.00 77.00           O
ATOM   2794  CG  ASN B  66      -0.882  17.067  -5.589  1.00 77.00           C
ATOM   2795  ND2 ASN B  66      -1.186  15.936  -6.163  1.00 77.00           N
ATOM   2796 HD21 ASN B  66      -0.501  15.200  -6.076  1.00 77.00           H
ATOM   2797 HD22 ASN B  66      -2.124  15.772  -6.503  1.00 77.00           H
ATOM   2798  OD1 ASN B  66       0.270  17.271  -5.266  1.00 77.00           O
ATOM   2799  N   THR B  67      -3.623  19.942  -2.752  1.00 75.34           N
ATOM   2800  H   THR B  67      -3.058  19.622  -1.979  1.00 75.34           H
ATOM   2801  CA  THR B  67      -4.796  20.809  -2.494  1.00 75.34           C
ATOM   2802  HA  THR B  67      -5.601  20.534  -3.176  1.00 75.34           H
ATOM   2803  C   THR B  67      -4.416  22.258  -2.793  1.00 75.34           C
ATOM   2804  CB  THR B  67      -5.336  20.708  -1.056  1.00 75.34           C
ATOM   2805  HB  THR B  67      -4.556  20.971  -0.342  1.00 75.34           H
ATOM   2806  O   THR B  67      -5.202  23.010  -3.363  1.00 75.34           O
ATOM   2807  CG2 THR B  67      -6.544  21.619  -0.825  1.00 75.34           C
ATOM   2808 HG21 THR B  67      -7.300  21.433  -1.589  1.00 75.34           H
ATOM   2809 HG22 THR B  67      -6.967  21.420   0.159  1.00 75.34           H
ATOM   2810 HG23 THR B  67      -6.240  22.665  -0.864  1.00 75.34           H
ATOM   2811  OG1 THR B  67      -5.806  19.414  -0.770  1.00 75.34           O
ATOM   2812  HG1 THR B  67      -5.068  18.897  -0.437  1.00 75.34           H
ATOM   2813  N   ILE B  68      -3.192  22.640  -2.424  1.00 74.55           N
ATOM   2814  H   ILE B  68      -2.609  21.972  -1.940  1.00 74.55           H
ATOM   2815  CA  ILE B  68      -2.625  23.966  -2.677  1.00 74.55           C
ATOM   2816  HA  ILE B  68      -3.413  24.714  -2.589  1.00 74.55           H
ATOM   2817  C   ILE B  68      -2.081  24.068  -4.114  1.00 74.55           C
ATOM   2818  CB  ILE B  68      -1.560  24.253  -1.591  1.00 74.55           C
ATOM   2819  HB  ILE B  68      -0.837  23.437  -1.587  1.00 74.55           H
ATOM   2820  O   ILE B  68      -2.190  25.118  -4.739  1.00 74.55           O
ATOM   2821  CG1 ILE B  68      -2.237  24.324  -0.197  1.00 74.55           C
ATOM   2822 HG12 ILE B  68      -2.905  23.474  -0.058  1.00 74.55           H
ATOM   2823 HG13 ILE B  68      -2.841  25.229  -0.135  1.00 74.55           H
ATOM   2824  CG2 ILE B  68      -0.803  25.562  -1.879  1.00 74.55           C
ATOM   2825 HG21 ILE B  68      -0.049  25.745  -1.114  1.00 74.55           H
ATOM   2826 HG22 ILE B  68      -0.276  25.495  -2.831  1.00 74.55           H
ATOM   2827 HG23 ILE B  68      -1.498  26.401  -1.919  1.00 74.55           H
ATOM   2828  CD1 ILE B  68      -1.256  24.298   0.978  1.00 74.55           C
ATOM   2829 HD11 ILE B  68      -0.663  23.385   0.922  1.00 74.55           H
ATOM   2830 HD12 ILE B  68      -0.602  25.169   0.962  1.00 74.55           H
ATOM   2831 HD13 ILE B  68      -1.814  24.299   1.915  1.00 74.55           H
ATOM   2832  N   ASN B  69      -1.542  22.970  -4.648  1.00 75.51           N
ATOM   2833  H   ASN B  69      -1.476  22.165  -4.042  1.00 75.51           H
ATOM   2834  CA  ASN B  69      -0.872  22.865  -5.944  1.00 75.51           C
ATOM   2835  HA  ASN B  69      -0.924  23.826  -6.457  1.00 75.51           H
ATOM   2836  C   ASN B  69      -1.567  21.813  -6.832  1.00 75.51           C
ATOM   2837  CB  ASN B  69       0.620  22.535  -5.727  1.00 75.51           C
ATOM   2838  HB2 ASN B  69       1.131  22.545  -6.690  1.00 75.51           H
ATOM   2839  HB3 ASN B  69       0.725  21.534  -5.310  1.00 75.51           H
ATOM   2840  O   ASN B  69      -0.985  20.764  -7.097  1.00 75.51           O
ATOM   2841  CG  ASN B  69       1.324  23.519  -4.818  1.00 75.51           C
ATOM   2842  ND2 ASN B  69       1.451  23.198  -3.553  1.00 75.51           N
ATOM   2843 HD21 ASN B  69       1.006  22.358  -3.214  1.00 75.51           H
ATOM   2844 HD22 ASN B  69       1.883  23.878  -2.943  1.00 75.51           H
ATOM   2845  OD1 ASN B  69       1.743  24.585  -5.228  1.00 75.51           O
ATOM   2846  N   PRO B  70      -2.806  22.041  -7.294  1.00 71.78           N
ATOM   2847  CA  PRO B  70      -3.583  21.039  -8.036  1.00 71.78           C
ATOM   2848  HA  PRO B  70      -3.711  20.145  -7.426  1.00 71.78           H
ATOM   2849  C   PRO B  70      -2.937  20.595  -9.356  1.00 71.78           C
ATOM   2850  CB  PRO B  70      -4.952  21.689  -8.258  1.00 71.78           C
ATOM   2851  HB2 PRO B  70      -5.392  21.413  -9.216  1.00 71.78           H
ATOM   2852  HB3 PRO B  70      -5.617  21.406  -7.442  1.00 71.78           H
ATOM   2853  O   PRO B  70      -3.218  19.502  -9.835  1.00 71.78           O
ATOM   2854  CG  PRO B  70      -4.666  23.189  -8.178  1.00 71.78           C
ATOM   2855  HG2 PRO B  70      -5.548  23.755  -7.880  1.00 71.78           H
ATOM   2856  HG3 PRO B  70      -4.285  23.543  -9.136  1.00 71.78           H
ATOM   2857  CD  PRO B  70      -3.566  23.266  -7.128  1.00 71.78           C
ATOM   2858  HD2 PRO B  70      -4.010  23.283  -6.133  1.00 71.78           H
ATOM   2859  HD3 PRO B  70      -2.955  24.154  -7.289  1.00 71.78           H
ATOM   2860  N   GLU B  71      -2.040  21.412  -9.911  1.00 66.34           N
ATOM   2861  H   GLU B  71      -1.905  22.320  -9.489  1.00 66.34           H
ATOM   2862  CA  GLU B  71      -1.231  21.091 -11.094  1.00 66.34           C
ATOM   2863  HA  GLU B  71      -1.872  20.709 -11.889  1.00 66.34           H
ATOM   2864  C   GLU B  71      -0.155  20.024 -10.818  1.00 66.34           C
ATOM   2865  CB  GLU B  71      -0.543  22.377 -11.580  1.00 66.34           C
ATOM   2866  HB2 GLU B  71       0.083  22.150 -12.443  1.00 66.34           H
ATOM   2867  HB3 GLU B  71       0.115  22.736 -10.788  1.00 66.34           H
ATOM   2868  O   GLU B  71       0.455  19.481 -11.742  1.00 66.34           O
ATOM   2869  CG  GLU B  71      -1.508  23.517 -11.950  1.00 66.34           C
ATOM   2870  HG2 GLU B  71      -2.092  23.791 -11.071  1.00 66.34           H
ATOM   2871  HG3 GLU B  71      -0.910  24.387 -12.217  1.00 66.34           H
ATOM   2872  CD  GLU B  71      -2.447  23.188 -13.121  1.00 66.34           C
ATOM   2873  OE1 GLU B  71      -3.505  23.851 -13.200  1.00 66.34           O
ATOM   2874  OE2 GLU B  71      -2.097  22.304 -13.935  1.00 66.34           O
ATOM   2875  N   ALA B  72       0.125  19.719  -9.549  1.00 62.63           N
ATOM   2876  H   ALA B  72      -0.428  20.124  -8.808  1.00 62.63           H
ATOM   2877  CA  ALA B  72       1.104  18.708  -9.203  1.00 62.63           C
ATOM   2878  HA  ALA B  72       1.997  18.886  -9.802  1.00 62.63           H
ATOM   2879  C   ALA B  72       0.583  17.303  -9.538  1.00 62.63           C
ATOM   2880  CB  ALA B  72       1.506  18.857  -7.741  1.00 62.63           C
ATOM   2881  HB1 ALA B  72       0.614  18.846  -7.115  1.00 62.63           H
ATOM   2882  HB2 ALA B  72       2.030  19.801  -7.591  1.00 62.63           H
ATOM   2883  HB3 ALA B  72       2.149  18.022  -7.465  1.00 62.63           H
ATOM   2884  O   ALA B  72      -0.472  16.862  -9.090  1.00 62.63           O
ATOM   2885  N   SER B  73       1.377  16.555 -10.303  1.00 62.16           N
ATOM   2886  H   SER B  73       2.174  17.005 -10.729  1.00 62.16           H
ATOM   2887  CA  SER B  73       1.019  15.220 -10.803  1.00 62.16           C
ATOM   2888  HA  SER B  73      -0.022  15.251 -11.125  1.00 62.16           H
ATOM   2889  C   SER B  73       1.126  14.102  -9.753  1.00 62.16           C
ATOM   2890  CB  SER B  73       1.877  14.877 -12.028  1.00 62.16           C
ATOM   2891  HB2 SER B  73       1.389  14.089 -12.601  1.00 62.16           H
ATOM   2892  HB3 SER B  73       2.848  14.511 -11.695  1.00 62.16           H
ATOM   2893  O   SER B  73       1.018  12.923 -10.090  1.00 62.16           O
ATOM   2894  OG  SER B  73       2.087  16.010 -12.853  1.00 62.16           O
ATOM   2895  HG  SER B  73       1.259  16.480 -12.976  1.00 62.16           H
ATOM   2896  N   ALA B  74       1.369  14.437  -8.485  1.00 67.05           N
ATOM   2897  H   ALA B  74       1.336  15.416  -8.239  1.00 67.05           H
ATOM   2898  CA  ALA B  74       1.603  13.469  -7.420  1.00 67.05           C
ATOM   2899  HA  ALA B  74       2.063  12.577  -7.844  1.00 67.05           H
ATOM   2900  C   ALA B  74       0.278  13.034  -6.780  1.00 67.05           C
ATOM   2901  CB  ALA B  74       2.607  14.070  -6.432  1.00 67.05           C
ATOM   2902  HB1 ALA B  74       2.172  14.934  -5.929  1.00 67.05           H
ATOM   2903  HB2 ALA B  74       2.877  13.311  -5.697  1.00 67.05           H
ATOM   2904  HB3 ALA B  74       3.510  14.379  -6.959  1.00 67.05           H
ATOM   2905  O   ALA B  74      -0.064  13.469  -5.685  1.00 67.05           O
ATOM   2906  N   SER B  75      -0.510  12.221  -7.481  1.00 69.53           N
ATOM   2907  H   SER B  75      -0.179  11.870  -8.368  1.00 69.53           H
ATOM   2908  CA  SER B  75      -1.763  11.695  -6.925  1.00 69.53           C
ATOM   2909  HA  SER B  75      -2.197  12.461  -6.283  1.00 69.53           H
ATOM   2910  C   SER B  75      -1.506  10.427  -6.102  1.00 69.53           C
ATOM   2911  CB  SER B  75      -2.787  11.429  -8.025  1.00 69.53           C
ATOM   2912  HB2 SER B  75      -2.403  10.680  -8.717  1.00 69.53           H
ATOM   2913  HB3 SER B  75      -3.710  11.059  -7.578  1.00 69.53           H
ATOM   2914  O   SER B  75      -0.681   9.611  -6.518  1.00 69.53           O
ATOM   2915  OG  SER B  75      -3.055  12.635  -8.715  1.00 69.53           O
ATOM   2916  HG  SER B  75      -2.242  12.954  -9.114  1.00 69.53           H
ATOM   2917  N   PRO B  76      -2.213  10.222  -4.973  1.00 75.44           N
ATOM   2918  CA  PRO B  76      -2.237   8.928  -4.300  1.00 75.44           C
ATOM   2919  HA  PRO B  76      -1.235   8.664  -3.963  1.00 75.44           H
ATOM   2920  C   PRO B  76      -2.765   7.859  -5.255  1.00 75.44           C
ATOM   2921  CB  PRO B  76      -3.174   9.081  -3.096  1.00 75.44           C
ATOM   2922  HB2 PRO B  76      -4.124   8.586  -3.301  1.00 75.44           H
ATOM   2923  HB3 PRO B  76      -2.728   8.672  -2.189  1.00 75.44           H
ATOM   2924  O   PRO B  76      -3.408   8.179  -6.260  1.00 75.44           O
ATOM   2925  CG  PRO B  76      -3.411  10.582  -2.961  1.00 75.44           C
ATOM   2926  HG2 PRO B  76      -4.417  10.806  -2.606  1.00 75.44           H
ATOM   2927  HG3 PRO B  76      -2.666  11.006  -2.286  1.00 75.44           H
ATOM   2928  CD  PRO B  76      -3.176  11.122  -4.365  1.00 75.44           C
ATOM   2929  HD2 PRO B  76      -4.105  11.099  -4.936  1.00 75.44           H
ATOM   2930  HD3 PRO B  76      -2.791  12.139  -4.298  1.00 75.44           H
ATOM   2931  N   CYS B  77      -2.576   6.591  -4.913  1.00 77.76           N
ATOM   2932  H   CYS B  77      -2.022   6.378  -4.096  1.00 77.76           H
ATOM   2933  CA  CYS B  77      -3.104   5.510  -5.721  1.00 77.76           C
ATOM   2934  HA  CYS B  77      -3.657   5.946  -6.553  1.00 77.76           H
ATOM   2935  C   CYS B  77      -4.096   4.601  -5.015  1.00 77.76           C
ATOM   2936  CB  CYS B  77      -1.978   4.724  -6.337  1.00 77.76           C
ATOM   2937  HB2 CYS B  77      -1.169   5.397  -6.620  1.00 77.76           H
ATOM   2938  HB3 CYS B  77      -1.604   3.969  -5.645  1.00 77.76           H
ATOM   2939  O   CYS B  77      -4.017   4.377  -3.813  1.00 77.76           O
ATOM   2940  SG  CYS B  77      -2.659   3.977  -7.813  1.00 77.76           S
ATOM   2941  N   CYS B  78      -5.040   4.071  -5.792  1.00 81.56           N
ATOM   2942  H   CYS B  78      -4.992   4.251  -6.785  1.00 81.56           H
ATOM   2943  CA  CYS B  78      -6.060   3.159  -5.317  1.00 81.56           C
ATOM   2944  HA  CYS B  78      -6.425   3.517  -4.355  1.00 81.56           H
ATOM   2945  C   CYS B  78      -5.474   1.759  -5.131  1.00 81.56           C
ATOM   2946  CB  CYS B  78      -7.217   3.160  -6.317  1.00 81.56           C
ATOM   2947  HB2 CYS B  78      -7.463   4.190  -6.576  1.00 81.56           H
ATOM   2948  HB3 CYS B  78      -6.904   2.649  -7.228  1.00 81.56           H
ATOM   2949  O   CYS B  78      -5.252   1.042  -6.105  1.00 81.56           O
ATOM   2950  SG  CYS B  78      -8.706   2.365  -5.679  1.00 81.56           S
ATOM   2951  N   VAL B  79      -5.247   1.364  -3.884  1.00 81.95           N
ATOM   2952  H   VAL B  79      -5.464   2.005  -3.134  1.00 81.95           H
ATOM   2953  CA  VAL B  79      -4.653   0.076  -3.518  1.00 81.95           C
ATOM   2954  HA  VAL B  79      -4.515  -0.520  -4.420  1.00 81.95           H
ATOM   2955  C   VAL B  79      -5.563  -0.730  -2.607  1.00 81.95           C
ATOM   2956  CB  VAL B  79      -3.265   0.245  -2.883  1.00 81.95           C
ATOM   2957  HB  VAL B  79      -2.890  -0.748  -2.637  1.00 81.95           H
ATOM   2958  O   VAL B  79      -6.461  -0.200  -1.947  1.00 81.95           O
ATOM   2959  CG1 VAL B  79      -2.295   0.852  -3.894  1.00 81.95           C
ATOM   2960 HG11 VAL B  79      -2.447   1.928  -3.978  1.00 81.95           H
ATOM   2961 HG12 VAL B  79      -2.424   0.385  -4.870  1.00 81.95           H
ATOM   2962 HG13 VAL B  79      -1.281   0.638  -3.555  1.00 81.95           H
ATOM   2963  CG2 VAL B  79      -3.287   1.068  -1.589  1.00 81.95           C
ATOM   2964 HG21 VAL B  79      -3.942   0.600  -0.854  1.00 81.95           H
ATOM   2965 HG22 VAL B  79      -3.633   2.082  -1.790  1.00 81.95           H
ATOM   2966 HG23 VAL B  79      -2.278   1.118  -1.180  1.00 81.95           H
ATOM   2967  N   SER B  80      -5.318  -2.038  -2.556  1.00 84.53           N
ATOM   2968  H   SER B  80      -4.552  -2.415  -3.095  1.00 84.53           H
ATOM   2969  CA  SER B  80      -5.986  -2.930  -1.612  1.00 84.53           C
ATOM   2970  HA  SER B  80      -7.064  -2.877  -1.765  1.00 84.53           H
ATOM   2971  C   SER B  80      -5.691  -2.515  -0.172  1.00 84.53           C
ATOM   2972  CB  SER B  80      -5.546  -4.376  -1.848  1.00 84.53           C
ATOM   2973  HB2 SER B  80      -5.870  -4.699  -2.837  1.00 84.53           H
ATOM   2974  HB3 SER B  80      -6.004  -5.022  -1.099  1.00 84.53           H
ATOM   2975  O   SER B  80      -4.531  -2.306   0.192  1.00 84.53           O
ATOM   2976  OG  SER B  80      -4.138  -4.476  -1.763  1.00 84.53           O
ATOM   2977  HG  SER B  80      -3.840  -3.889  -1.064  1.00 84.53           H
ATOM   2978  N   GLN B  81      -6.737  -2.435   0.648  1.00 83.43           N
ATOM   2979  H   GLN B  81      -7.656  -2.626   0.277  1.00 83.43           H
ATOM   2980  CA  GLN B  81      -6.630  -2.186   2.082  1.00 83.43           C
ATOM   2981  HA  GLN B  81      -5.636  -1.802   2.312  1.00 83.43           H
ATOM   2982  C   GLN B  81      -6.785  -3.491   2.862  1.00 83.43           C
ATOM   2983  CB  GLN B  81      -7.645  -1.111   2.490  1.00 83.43           C
ATOM   2984  HB2 GLN B  81      -7.372  -0.170   2.013  1.00 83.43           H
ATOM   2985  HB3 GLN B  81      -8.639  -1.377   2.130  1.00 83.43           H
ATOM   2986  O   GLN B  81      -5.830  -3.933   3.496  1.00 83.43           O
ATOM   2987  CG  GLN B  81      -7.680  -0.910   4.011  1.00 83.43           C
ATOM   2988  HG2 GLN B  81      -8.064  -1.808   4.494  1.00 83.43           H
ATOM   2989  HG3 GLN B  81      -6.664  -0.742   4.370  1.00 83.43           H
ATOM   2990  CD  GLN B  81      -8.548   0.257   4.459  1.00 83.43           C
ATOM   2991  NE2 GLN B  81      -8.465   0.612   5.721  1.00 83.43           N
ATOM   2992 HE21 GLN B  81      -7.949   0.028   6.363  1.00 83.43           H
ATOM   2993 HE22 GLN B  81      -9.019   1.406   6.008  1.00 83.43           H
ATOM   2994  OE1 GLN B  81      -9.285   0.889   3.719  1.00 83.43           O
ATOM   2995  N   ASP B  82      -7.962  -4.113   2.778  1.00 87.90           N
ATOM   2996  H   ASP B  82      -8.716  -3.664   2.279  1.00 87.90           H
ATOM   2997  CA  ASP B  82      -8.253  -5.371   3.461  1.00 87.90           C
ATOM   2998  HA  ASP B  82      -7.469  -5.565   4.193  1.00 87.90           H
ATOM   2999  C   ASP B  82      -8.266  -6.527   2.459  1.00 87.90           C
ATOM   3000  CB  ASP B  82      -9.568  -5.293   4.250  1.00 87.90           C
ATOM   3001  HB2 ASP B  82      -9.702  -6.226   4.797  1.00 87.90           H
ATOM   3002  HB3 ASP B  82     -10.400  -5.200   3.552  1.00 87.90           H
ATOM   3003  O   ASP B  82      -8.910  -6.459   1.403  1.00 87.90           O
ATOM   3004  CG  ASP B  82      -9.598  -4.130   5.251  1.00 87.90           C
ATOM   3005  OD1 ASP B  82      -8.663  -4.029   6.073  1.00 87.90           O
ATOM   3006  OD2 ASP B  82     -10.556  -3.322   5.168  1.00 87.90           O
ATOM   3007  N   LEU B  83      -7.565  -7.603   2.817  1.00 91.46           N
ATOM   3008  H   LEU B  83      -7.110  -7.597   3.718  1.00 91.46           H
ATOM   3009  CA  LEU B  83      -7.474  -8.833   2.041  1.00 91.46           C
ATOM   3010  HA  LEU B  83      -8.097  -8.736   1.152  1.00 91.46           H
ATOM   3011  C   LEU B  83      -8.003 -10.006   2.871  1.00 91.46           C
ATOM   3012  CB  LEU B  83      -6.021  -9.068   1.592  1.00 91.46           C
ATOM   3013  HB2 LEU B  83      -5.383  -9.056   2.475  1.00 91.46           H
ATOM   3014  HB3 LEU B  83      -5.969 -10.061   1.145  1.00 91.46           H
ATOM   3015  O   LEU B  83      -7.619 -10.187   4.024  1.00 91.46           O
ATOM   3016  CG  LEU B  83      -5.488  -8.067   0.552  1.00 91.46           C
ATOM   3017  HG  LEU B  83      -5.810  -7.056   0.803  1.00 91.46           H
ATOM   3018  CD1 LEU B  83      -3.961  -8.084   0.502  1.00 91.46           C
ATOM   3019 HD11 LEU B  83      -3.621  -7.271  -0.138  1.00 91.46           H
ATOM   3020 HD12 LEU B  83      -3.606  -9.029   0.092  1.00 91.46           H
ATOM   3021 HD13 LEU B  83      -3.557  -7.930   1.503  1.00 91.46           H
ATOM   3022  CD2 LEU B  83      -5.972  -8.426  -0.852  1.00 91.46           C
ATOM   3023 HD21 LEU B  83      -5.558  -7.719  -1.571  1.00 91.46           H
ATOM   3024 HD22 LEU B  83      -5.653  -9.432  -1.125  1.00 91.46           H
ATOM   3025 HD23 LEU B  83      -7.061  -8.380  -0.886  1.00 91.46           H
ATOM   3026  N   GLU B  84      -8.859 -10.826   2.272  1.00 94.97           N
ATOM   3027  H   GLU B  84      -9.122 -10.615   1.320  1.00 94.97           H
ATOM   3028  CA  GLU B  84      -9.378 -12.053   2.872  1.00 94.97           C
ATOM   3029  HA  GLU B  84      -9.127 -12.043   3.933  1.00 94.97           H
ATOM   3030  C   GLU B  84      -8.729 -13.306   2.269  1.00 94.97           C
ATOM   3031  CB  GLU B  84     -10.908 -12.120   2.757  1.00 94.97           C
ATOM   3032  HB2 GLU B  84     -11.242 -11.624   1.846  1.00 94.97           H
ATOM   3033  HB3 GLU B  84     -11.207 -13.167   2.703  1.00 94.97           H
ATOM   3034  O   GLU B  84      -8.277 -13.294   1.114  1.00 94.97           O
ATOM   3035  CG  GLU B  84     -11.584 -11.489   3.983  1.00 94.97           C
ATOM   3036  HG2 GLU B  84     -11.329 -10.430   4.017  1.00 94.97           H
ATOM   3037  HG3 GLU B  84     -11.191 -11.961   4.883  1.00 94.97           H
ATOM   3038  CD  GLU B  84     -13.110 -11.662   3.974  1.00 94.97           C
ATOM   3039  OE1 GLU B  84     -13.798 -10.851   4.629  1.00 94.97           O
ATOM   3040  OE2 GLU B  84     -13.637 -12.507   3.206  1.00 94.97           O
ATOM   3041  N   PRO B  85      -8.675 -14.408   3.038  1.00 95.63           N
ATOM   3042  CA  PRO B  85      -8.233 -15.690   2.525  1.00 95.63           C
ATOM   3043  HA  PRO B  85      -7.312 -15.547   1.959  1.00 95.63           H
ATOM   3044  C   PRO B  85      -9.284 -16.337   1.611  1.00 95.63           C
ATOM   3045  CB  PRO B  85      -7.954 -16.540   3.767  1.00 95.63           C
ATOM   3046  HB2 PRO B  85      -6.953 -16.327   4.144  1.00 95.63           H
ATOM   3047  HB3 PRO B  85      -8.068 -17.606   3.575  1.00 95.63           H
ATOM   3048  O   PRO B  85     -10.478 -16.052   1.694  1.00 95.63           O
ATOM   3049  CG  PRO B  85      -8.987 -16.024   4.767  1.00 95.63           C
ATOM   3050  HG2 PRO B  85      -9.950 -16.498   4.577  1.00 95.63           H
ATOM   3051  HG3 PRO B  85      -8.674 -16.193   5.798  1.00 95.63           H
ATOM   3052  CD  PRO B  85      -9.075 -14.534   4.437  1.00 95.63           C
ATOM   3053  HD2 PRO B  85      -8.379 -13.977   5.065  1.00 95.63           H
ATOM   3054  HD3 PRO B  85     -10.093 -14.181   4.597  1.00 95.63           H
ATOM   3055  N   LEU B  86      -8.840 -17.275   0.778  1.00 95.84           N
ATOM   3056  H   LEU B  86      -7.847 -17.459   0.771  1.00 95.84           H
ATOM   3057  CA  LEU B  86      -9.694 -18.151  -0.017  1.00 95.84           C
ATOM   3058  HA  LEU B  86     -10.737 -17.884   0.148  1.00 95.84           H
ATOM   3059  C   LEU B  86      -9.485 -19.600   0.422  1.00 95.84           C
ATOM   3060  CB  LEU B  86      -9.372 -17.950  -1.502  1.00 95.84           C
ATOM   3061  HB2 LEU B  86      -9.551 -16.908  -1.768  1.00 95.84           H
ATOM   3062  HB3 LEU B  86      -8.315 -18.168  -1.654  1.00 95.84           H
ATOM   3063  O   LEU B  86      -8.369 -20.109   0.389  1.00 95.84           O
ATOM   3064  CG  LEU B  86     -10.195 -18.854  -2.430  1.00 95.84           C
ATOM   3065  HG  LEU B  86     -10.107 -19.896  -2.123  1.00 95.84           H
ATOM   3066  CD1 LEU B  86     -11.676 -18.478  -2.479  1.00 95.84           C
ATOM   3067 HD11 LEU B  86     -12.204 -19.178  -3.127  1.00 95.84           H
ATOM   3068 HD12 LEU B  86     -12.118 -18.537  -1.484  1.00 95.84           H
ATOM   3069 HD13 LEU B  86     -11.789 -17.469  -2.875  1.00 95.84           H
ATOM   3070  CD2 LEU B  86      -9.634 -18.725  -3.830  1.00 95.84           C
ATOM   3071 HD21 LEU B  86      -9.579 -17.677  -4.126  1.00 95.84           H
ATOM   3072 HD22 LEU B  86      -8.634 -19.158  -3.852  1.00 95.84           H
ATOM   3073 HD23 LEU B  86     -10.292 -19.260  -4.515  1.00 95.84           H
ATOM   3074  N   THR B  87     -10.566 -20.277   0.806  1.00 96.94           N
ATOM   3075  H   THR B  87     -11.469 -19.836   0.708  1.00 96.94           H
ATOM   3076  CA  THR B  87     -10.515 -21.719   1.080  1.00 96.94           C
ATOM   3077  HA  THR B  87      -9.568 -21.960   1.563  1.00 96.94           H
ATOM   3078  C   THR B  87     -10.588 -22.481  -0.238  1.00 96.94           C
ATOM   3079  CB  THR B  87     -11.639 -22.162   2.026  1.00 96.94           C
ATOM   3080  HB  THR B  87     -12.601 -22.051   1.525  1.00 96.94           H
ATOM   3081  O   THR B  87     -11.495 -22.235  -1.033  1.00 96.94           O
ATOM   3082  CG2 THR B  87     -11.468 -23.610   2.477  1.00 96.94           C
ATOM   3083 HG21 THR B  87     -11.577 -24.282   1.625  1.00 96.94           H
ATOM   3084 HG22 THR B  87     -10.484 -23.751   2.924  1.00 96.94           H
ATOM   3085 HG23 THR B  87     -12.235 -23.856   3.212  1.00 96.94           H
ATOM   3086  OG1 THR B  87     -11.639 -21.362   3.193  1.00 96.94           O
ATOM   3087  HG1 THR B  87     -11.677 -20.446   2.908  1.00 96.94           H
ATOM   3088  N   ILE B  88      -9.651 -23.400  -0.456  1.00 96.17           N
ATOM   3089  H   ILE B  88      -8.934 -23.534   0.242  1.00 96.17           H
ATOM   3090  CA  ILE B  88      -9.591 -24.260  -1.638  1.00 96.17           C
ATOM   3091  HA  ILE B  88     -10.509 -24.129  -2.210  1.00 96.17           H
ATOM   3092  C   ILE B  88      -9.537 -25.735  -1.228  1.00 96.17           C
ATOM   3093  CB  ILE B  88      -8.418 -23.873  -2.569  1.00 96.17           C
ATOM   3094  HB  ILE B  88      -8.476 -24.524  -3.442  1.00 96.17           H
ATOM   3095  O   ILE B  88      -9.016 -26.083  -0.170  1.00 96.17           O
ATOM   3096  CG1 ILE B  88      -7.035 -24.075  -1.909  1.00 96.17           C
ATOM   3097 HG12 ILE B  88      -6.851 -23.274  -1.193  1.00 96.17           H
ATOM   3098 HG13 ILE B  88      -7.010 -25.018  -1.362  1.00 96.17           H
ATOM   3099  CG2 ILE B  88      -8.574 -22.417  -3.055  1.00 96.17           C
ATOM   3100 HG21 ILE B  88      -8.435 -21.725  -2.225  1.00 96.17           H
ATOM   3101 HG22 ILE B  88      -9.569 -22.271  -3.477  1.00 96.17           H
ATOM   3102 HG23 ILE B  88      -7.838 -22.187  -3.825  1.00 96.17           H
ATOM   3103  CD1 ILE B  88      -5.892 -24.128  -2.926  1.00 96.17           C
ATOM   3104 HD11 ILE B  88      -4.944 -24.228  -2.397  1.00 96.17           H
ATOM   3105 HD12 ILE B  88      -6.024 -24.989  -3.581  1.00 96.17           H
ATOM   3106 HD13 ILE B  88      -5.870 -23.223  -3.534  1.00 96.17           H
ATOM   3107  N   LEU B  89     -10.053 -26.597  -2.094  1.00 96.66           N
ATOM   3108  H   LEU B  89     -10.478 -26.203  -2.921  1.00 96.66           H
ATOM   3109  CA  LEU B  89      -9.921 -28.046  -2.075  1.00 96.66           C
ATOM   3110  HA  LEU B  89      -9.420 -28.358  -1.158  1.00 96.66           H
ATOM   3111  C   LEU B  89      -9.072 -28.455  -3.278  1.00 96.66           C
ATOM   3112  CB  LEU B  89     -11.323 -28.678  -2.120  1.00 96.66           C
ATOM   3113  HB2 LEU B  89     -11.844 -28.447  -1.191  1.00 96.66           H
ATOM   3114  HB3 LEU B  89     -11.865 -28.202  -2.937  1.00 96.66           H
ATOM   3115  O   LEU B  89      -9.361 -28.078  -4.414  1.00 96.66           O
ATOM   3116  CG  LEU B  89     -11.358 -30.200  -2.361  1.00 96.66           C
ATOM   3117  HG  LEU B  89     -10.818 -30.443  -3.276  1.00 96.66           H
ATOM   3118  CD1 LEU B  89     -10.750 -30.999  -1.212  1.00 96.66           C
ATOM   3119 HD11 LEU B  89     -11.267 -30.775  -0.279  1.00 96.66           H
ATOM   3120 HD12 LEU B  89     -10.840 -32.063  -1.432  1.00 96.66           H
ATOM   3121 HD13 LEU B  89      -9.690 -30.763  -1.116  1.00 96.66           H
ATOM   3122  CD2 LEU B  89     -12.802 -30.664  -2.543  1.00 96.66           C
ATOM   3123 HD21 LEU B  89     -13.260 -30.129  -3.375  1.00 96.66           H
ATOM   3124 HD22 LEU B  89     -12.824 -31.732  -2.759  1.00 96.66           H
ATOM   3125 HD23 LEU B  89     -13.375 -30.468  -1.637  1.00 96.66           H
ATOM   3126  N   TYR B  90      -8.052 -29.262  -3.037  1.00 94.14           N
ATOM   3127  H   TYR B  90      -7.860 -29.525  -2.082  1.00 94.14           H
ATOM   3128  CA  TYR B  90      -7.205 -29.852  -4.068  1.00 94.14           C
ATOM   3129  HA  TYR B  90      -7.754 -29.906  -5.008  1.00 94.14           H
ATOM   3130  C   TYR B  90      -6.836 -31.282  -3.675  1.00 94.14           C
ATOM   3131  CB  TYR B  90      -5.971 -28.968  -4.292  1.00 94.14           C
ATOM   3132  HB2 TYR B  90      -6.298 -27.975  -4.601  1.00 94.14           H
ATOM   3133  HB3 TYR B  90      -5.394 -29.387  -5.116  1.00 94.14           H
ATOM   3134  O   TYR B  90      -7.093 -31.709  -2.550  1.00 94.14           O
ATOM   3135  CG  TYR B  90      -5.050 -28.829  -3.098  1.00 94.14           C
ATOM   3136  CD1 TYR B  90      -5.347 -27.912  -2.071  1.00 94.14           C
ATOM   3137  HD1 TYR B  90      -6.244 -27.312  -2.121  1.00 94.14           H
ATOM   3138  CD2 TYR B  90      -3.881 -29.609  -3.027  1.00 94.14           C
ATOM   3139  HD2 TYR B  90      -3.642 -30.308  -3.814  1.00 94.14           H
ATOM   3140  CE1 TYR B  90      -4.477 -27.773  -0.973  1.00 94.14           C
ATOM   3141  HE1 TYR B  90      -4.700 -27.068  -0.186  1.00 94.14           H
ATOM   3142  CE2 TYR B  90      -3.015 -29.468  -1.928  1.00 94.14           C
ATOM   3143  HE2 TYR B  90      -2.100 -30.039  -1.878  1.00 94.14           H
ATOM   3144  OH  TYR B  90      -2.445 -28.440   0.150  1.00 94.14           O
ATOM   3145  HH  TYR B  90      -2.557 -27.637   0.664  1.00 94.14           H
ATOM   3146  CZ  TYR B  90      -3.305 -28.552  -0.897  1.00 94.14           C
ATOM   3147  N   TYR B  91      -6.256 -32.039  -4.602  1.00 93.80           N
ATOM   3148  H   TYR B  91      -6.049 -31.646  -5.509  1.00 93.80           H
ATOM   3149  CA  TYR B  91      -5.852 -33.421  -4.353  1.00 93.80           C
ATOM   3150  HA  TYR B  91      -6.142 -33.713  -3.344  1.00 93.80           H
ATOM   3151  C   TYR B  91      -4.339 -33.574  -4.435  1.00 93.80           C
ATOM   3152  CB  TYR B  91      -6.575 -34.374  -5.309  1.00 93.80           C
ATOM   3153  HB2 TYR B  91      -6.492 -33.992  -6.326  1.00 93.80           H
ATOM   3154  HB3 TYR B  91      -6.078 -35.344  -5.283  1.00 93.80           H
ATOM   3155  O   TYR B  91      -3.673 -32.958  -5.268  1.00 93.80           O
ATOM   3156  CG  TYR B  91      -8.038 -34.573  -4.970  1.00 93.80           C
ATOM   3157  CD1 TYR B  91      -8.450 -35.716  -4.259  1.00 93.80           C
ATOM   3158  HD1 TYR B  91      -7.724 -36.456  -3.957  1.00 93.80           H
ATOM   3159  CD2 TYR B  91      -8.984 -33.606  -5.355  1.00 93.80           C
ATOM   3160  HD2 TYR B  91      -8.663 -32.736  -5.909  1.00 93.80           H
ATOM   3161  CE1 TYR B  91      -9.810 -35.895  -3.940  1.00 93.80           C
ATOM   3162  HE1 TYR B  91     -10.136 -36.771  -3.399  1.00 93.80           H
ATOM   3163  CE2 TYR B  91     -10.340 -33.773  -5.020  1.00 93.80           C
ATOM   3164  HE2 TYR B  91     -11.069 -33.028  -5.301  1.00 93.80           H
ATOM   3165  OH  TYR B  91     -12.070 -35.090  -4.015  1.00 93.80           O
ATOM   3166  HH  TYR B  91     -12.620 -34.406  -4.404  1.00 93.80           H
ATOM   3167  CZ  TYR B  91     -10.757 -34.921  -4.318  1.00 93.80           C
ATOM   3168  N   ILE B  92      -3.801 -34.427  -3.573  1.00 93.42           N
ATOM   3169  H   ILE B  92      -4.410 -34.858  -2.892  1.00 93.42           H
ATOM   3170  CA  ILE B  92      -2.439 -34.940  -3.674  1.00 93.42           C
ATOM   3171  HA  ILE B  92      -1.959 -34.553  -4.573  1.00 93.42           H
ATOM   3172  C   ILE B  92      -2.553 -36.450  -3.813  1.00 93.42           C
ATOM   3173  CB  ILE B  92      -1.594 -34.519  -2.464  1.00 93.42           C
ATOM   3174  HB  ILE B  92      -2.029 -34.945  -1.560  1.00 93.42           H
ATOM   3175  O   ILE B  92      -2.921 -37.144  -2.863  1.00 93.42           O
ATOM   3176  CG1 ILE B  92      -1.587 -32.982  -2.322  1.00 93.42           C
ATOM   3177 HG12 ILE B  92      -1.344 -32.522  -3.280  1.00 93.42           H
ATOM   3178 HG13 ILE B  92      -2.577 -32.646  -2.016  1.00 93.42           H
ATOM   3179  CG2 ILE B  92      -0.180 -35.089  -2.636  1.00 93.42           C
ATOM   3180 HG21 ILE B  92       0.405 -34.907  -1.734  1.00 93.42           H
ATOM   3181 HG22 ILE B  92       0.318 -34.642  -3.496  1.00 93.42           H
ATOM   3182 HG23 ILE B  92      -0.232 -36.171  -2.759  1.00 93.42           H
ATOM   3183  CD1 ILE B  92      -0.579 -32.505  -1.284  1.00 93.42           C
ATOM   3184 HD11 ILE B  92      -0.667 -33.104  -0.377  1.00 93.42           H
ATOM   3185 HD12 ILE B  92      -0.735 -31.450  -1.059  1.00 93.42           H
ATOM   3186 HD13 ILE B  92       0.426 -32.627  -1.687  1.00 93.42           H
ATOM   3187  N   GLY B  93      -2.300 -36.949  -5.021  1.00 92.91           N
ATOM   3188  H   GLY B  93      -1.949 -36.339  -5.745  1.00 92.91           H
ATOM   3189  CA  GLY B  93      -2.661 -38.310  -5.385  1.00 92.91           C
ATOM   3190  HA2 GLY B  93      -2.444 -38.484  -6.439  1.00 92.91           H
ATOM   3191  HA3 GLY B  93      -2.080 -39.013  -4.789  1.00 92.91           H
ATOM   3192  C   GLY B  93      -4.149 -38.532  -5.129  1.00 92.91           C
ATOM   3193  O   GLY B  93      -4.998 -37.797  -5.625  1.00 92.91           O
ATOM   3194  N   LYS B  94      -4.474 -39.514  -4.292  1.00 93.58           N
ATOM   3195  H   LYS B  94      -3.723 -40.073  -3.911  1.00 93.58           H
ATOM   3196  CA  LYS B  94      -5.858 -39.804  -3.887  1.00 93.58           C
ATOM   3197  HA  LYS B  94      -6.526 -39.601  -4.723  1.00 93.58           H
ATOM   3198  C   LYS B  94      -6.382 -38.960  -2.725  1.00 93.58           C
ATOM   3199  CB  LYS B  94      -5.965 -41.282  -3.528  1.00 93.58           C
ATOM   3200  HB2 LYS B  94      -6.975 -41.481  -3.169  1.00 93.58           H
ATOM   3201  HB3 LYS B  94      -5.260 -41.521  -2.731  1.00 93.58           H
ATOM   3202  O   LYS B  94      -7.579 -39.001  -2.452  1.00 93.58           O
ATOM   3203  CG  LYS B  94      -5.690 -42.162  -4.745  1.00 93.58           C
ATOM   3204  HG2 LYS B  94      -6.375 -41.886  -5.547  1.00 93.58           H
ATOM   3205  HG3 LYS B  94      -4.657 -42.051  -5.074  1.00 93.58           H
ATOM   3206  CD  LYS B  94      -5.925 -43.608  -4.344  1.00 93.58           C
ATOM   3207  HD2 LYS B  94      -6.875 -43.679  -3.815  1.00 93.58           H
ATOM   3208  HD3 LYS B  94      -5.124 -43.950  -3.689  1.00 93.58           H
ATOM   3209  CE  LYS B  94      -5.983 -44.480  -5.582  1.00 93.58           C
ATOM   3210  HE2 LYS B  94      -4.975 -44.631  -5.969  1.00 93.58           H
ATOM   3211  HE3 LYS B  94      -6.582 -43.990  -6.349  1.00 93.58           H
ATOM   3212  NZ  LYS B  94      -6.582 -45.757  -5.210  1.00 93.58           N
ATOM   3213  HZ1 LYS B  94      -5.925 -46.255  -4.627  1.00 93.58           H
ATOM   3214  HZ2 LYS B  94      -6.625 -46.422  -5.969  1.00 93.58           H
ATOM   3215  HZ3 LYS B  94      -7.475 -45.688  -4.743  1.00 93.58           H
ATOM   3216  N   THR B  95      -5.520 -38.228  -2.025  1.00 93.40           N
ATOM   3217  H   THR B  95      -4.557 -38.183  -2.326  1.00 93.40           H
ATOM   3218  CA  THR B  95      -5.872 -37.577  -0.759  1.00 93.40           C
ATOM   3219  HA  THR B  95      -6.627 -38.187  -0.263  1.00 93.40           H
ATOM   3220  C   THR B  95      -6.407 -36.167  -1.008  1.00 93.40           C
ATOM   3221  CB  THR B  95      -4.665 -37.533   0.185  1.00 93.40           C
ATOM   3222  HB  THR B  95      -3.887 -36.898  -0.238  1.00 93.40           H
ATOM   3223  O   THR B  95      -5.646 -35.319  -1.484  1.00 93.40           O
ATOM   3224  CG2 THR B  95      -5.039 -37.028   1.580  1.00 93.40           C
ATOM   3225 HG21 THR B  95      -4.168 -37.083   2.234  1.00 93.40           H
ATOM   3226 HG22 THR B  95      -5.368 -35.990   1.527  1.00 93.40           H
ATOM   3227 HG23 THR B  95      -5.840 -37.640   1.995  1.00 93.40           H
ATOM   3228  OG1 THR B  95      -4.156 -38.836   0.351  1.00 93.40           O
ATOM   3229  HG1 THR B  95      -3.230 -38.757   0.591  1.00 93.40           H
ATOM   3230  N   PRO B  96      -7.677 -35.870  -0.676  1.00 94.24           N
ATOM   3231  CA  PRO B  96      -8.174 -34.500  -0.692  1.00 94.24           C
ATOM   3232  HA  PRO B  96      -7.954 -34.029  -1.650  1.00 94.24           H
ATOM   3233  C   PRO B  96      -7.532 -33.687   0.440  1.00 94.24           C
ATOM   3234  CB  PRO B  96      -9.691 -34.612  -0.521  1.00 94.24           C
ATOM   3235  HB2 PRO B  96     -10.166 -34.710  -1.497  1.00 94.24           H
ATOM   3236  HB3 PRO B  96     -10.107 -33.760   0.017  1.00 94.24           H
ATOM   3237  O   PRO B  96      -7.438 -34.150   1.578  1.00 94.24           O
ATOM   3238  CG  PRO B  96      -9.871 -35.907   0.269  1.00 94.24           C
ATOM   3239  HG2 PRO B  96     -10.835 -36.372   0.067  1.00 94.24           H
ATOM   3240  HG3 PRO B  96      -9.762 -35.702   1.334  1.00 94.24           H
ATOM   3241  CD  PRO B  96      -8.712 -36.783  -0.201  1.00 94.24           C
ATOM   3242  HD2 PRO B  96      -8.360 -37.394   0.630  1.00 94.24           H
ATOM   3243  HD3 PRO B  96      -9.043 -37.416  -1.024  1.00 94.24           H
ATOM   3244  N   LYS B  97      -7.126 -32.453   0.145  1.00 94.55           N
ATOM   3245  H   LYS B  97      -7.206 -32.150  -0.816  1.00 94.55           H
ATOM   3246  CA  LYS B  97      -6.642 -31.465   1.114  1.00 94.55           C
ATOM   3247  HA  LYS B  97      -6.798 -31.847   2.123  1.00 94.55           H
ATOM   3248  C   LYS B  97      -7.444 -30.175   0.984  1.00 94.55           C
ATOM   3249  CB  LYS B  97      -5.139 -31.199   0.927  1.00 94.55           C
ATOM   3250  HB2 LYS B  97      -4.876 -30.333   1.535  1.00 94.55           H
ATOM   3251  HB3 LYS B  97      -4.937 -30.950  -0.115  1.00 94.55           H
ATOM   3252  O   LYS B  97      -7.671 -29.689  -0.122  1.00 94.55           O
ATOM   3253  CG  LYS B  97      -4.253 -32.384   1.354  1.00 94.55           C
ATOM   3254  HG2 LYS B  97      -4.310 -33.173   0.605  1.00 94.55           H
ATOM   3255  HG3 LYS B  97      -4.607 -32.774   2.308  1.00 94.55           H
ATOM   3256  CD  LYS B  97      -2.795 -31.924   1.522  1.00 94.55           C
ATOM   3257  HD2 LYS B  97      -2.439 -31.524   0.572  1.00 94.55           H
ATOM   3258  HD3 LYS B  97      -2.765 -31.119   2.256  1.00 94.55           H
ATOM   3259  CE  LYS B  97      -1.876 -33.063   1.994  1.00 94.55           C
ATOM   3260  HE2 LYS B  97      -1.861 -33.838   1.228  1.00 94.55           H
ATOM   3261  HE3 LYS B  97      -2.295 -33.498   2.901  1.00 94.55           H
ATOM   3262  NZ  LYS B  97      -0.491 -32.579   2.261  1.00 94.55           N
ATOM   3263  HZ1 LYS B  97       0.135 -33.325   2.532  1.00 94.55           H
ATOM   3264  HZ2 LYS B  97      -0.091 -32.117   1.457  1.00 94.55           H
ATOM   3265  HZ3 LYS B  97      -0.480 -31.883   2.993  1.00 94.55           H
ATOM   3266  N   ILE B  98      -7.857 -29.626   2.126  1.00 95.23           N
ATOM   3267  H   ILE B  98      -7.576 -30.063   2.992  1.00 95.23           H
ATOM   3268  CA  ILE B  98      -8.503 -28.314   2.226  1.00 95.23           C
ATOM   3269  HA  ILE B  98      -8.730 -27.954   1.222  1.00 95.23           H
ATOM   3270  C   ILE B  98      -7.506 -27.353   2.865  1.00 95.23           C
ATOM   3271  CB  ILE B  98      -9.833 -28.381   3.010  1.00 95.23           C
ATOM   3272  HB  ILE B  98      -9.630 -28.777   4.005  1.00 95.23           H
ATOM   3273  O   ILE B  98      -6.966 -27.647   3.930  1.00 95.23           O
ATOM   3274  CG1 ILE B  98     -10.830 -29.322   2.296  1.00 95.23           C
ATOM   3275 HG12 ILE B  98     -11.069 -28.914   1.314  1.00 95.23           H
ATOM   3276 HG13 ILE B  98     -10.364 -30.297   2.150  1.00 95.23           H
ATOM   3277  CG2 ILE B  98     -10.438 -26.970   3.161  1.00 95.23           C
ATOM   3278 HG21 ILE B  98     -11.363 -27.007   3.737  1.00 95.23           H
ATOM   3279 HG22 ILE B  98      -9.754 -26.313   3.699  1.00 95.23           H
ATOM   3280 HG23 ILE B  98     -10.640 -26.547   2.177  1.00 95.23           H
ATOM   3281  CD1 ILE B  98     -12.135 -29.563   3.065  1.00 95.23           C
ATOM   3282 HD11 ILE B  98     -11.914 -29.896   4.079  1.00 95.23           H
ATOM   3283 HD12 ILE B  98     -12.736 -28.654   3.098  1.00 95.23           H
ATOM   3284 HD13 ILE B  98     -12.712 -30.335   2.556  1.00 95.23           H
ATOM   3285  N   GLU B  99      -7.272 -26.211   2.230  1.00 95.27           N
ATOM   3286  H   GLU B  99      -7.774 -26.018   1.376  1.00 95.27           H
ATOM   3287  CA  GLU B  99      -6.319 -25.207   2.706  1.00 95.27           C
ATOM   3288  HA  GLU B  99      -6.171 -25.341   3.777  1.00 95.27           H
ATOM   3289  C   GLU B  99      -6.865 -23.796   2.482  1.00 95.27           C
ATOM   3290  CB  GLU B  99      -4.969 -25.425   2.010  1.00 95.27           C
ATOM   3291  HB2 GLU B  99      -5.043 -25.095   0.973  1.00 95.27           H
ATOM   3292  HB3 GLU B  99      -4.762 -26.495   2.025  1.00 95.27           H
ATOM   3293  O   GLU B  99      -7.641 -23.555   1.556  1.00 95.27           O
ATOM   3294  CG  GLU B  99      -3.791 -24.709   2.688  1.00 95.27           C
ATOM   3295  HG2 GLU B  99      -3.965 -23.633   2.655  1.00 95.27           H
ATOM   3296  HG3 GLU B  99      -3.745 -25.015   3.734  1.00 95.27           H
ATOM   3297  CD  GLU B  99      -2.451 -25.032   2.005  1.00 95.27           C
ATOM   3298  OE1 GLU B  99      -1.583 -24.134   1.970  1.00 95.27           O
ATOM   3299  OE2 GLU B  99      -2.298 -26.162   1.476  1.00 95.27           O
ATOM   3300  N   GLN B 100      -6.470 -22.855   3.340  1.00 93.37           N
ATOM   3301  H   GLN B 100      -5.787 -23.096   4.044  1.00 93.37           H
ATOM   3302  CA  GLN B 100      -6.810 -21.443   3.198  1.00 93.37           C
ATOM   3303  HA  GLN B 100      -7.625 -21.332   2.483  1.00 93.37           H
ATOM   3304  C   GLN B 100      -5.617 -20.672   2.643  1.00 93.37           C
ATOM   3305  CB  GLN B 100      -7.293 -20.869   4.534  1.00 93.37           C
ATOM   3306  HB2 GLN B 100      -6.556 -21.059   5.314  1.00 93.37           H
ATOM   3307  HB3 GLN B 100      -7.415 -19.791   4.422  1.00 93.37           H
ATOM   3308  O   GLN B 100      -4.626 -20.447   3.335  1.00 93.37           O
ATOM   3309  CG  GLN B 100      -8.644 -21.474   4.932  1.00 93.37           C
ATOM   3310  HG2 GLN B 100      -9.307 -21.415   4.069  1.00 93.37           H
ATOM   3311  HG3 GLN B 100      -8.521 -22.525   5.194  1.00 93.37           H
ATOM   3312  CD  GLN B 100      -9.298 -20.749   6.101  1.00 93.37           C
ATOM   3313  NE2 GLN B 100     -10.609 -20.777   6.184  1.00 93.37           N
ATOM   3314 HE21 GLN B 100     -11.018 -20.288   6.967  1.00 93.37           H
ATOM   3315 HE22 GLN B 100     -11.149 -21.222   5.455  1.00 93.37           H
ATOM   3316  OE1 GLN B 100      -8.662 -20.143   6.945  1.00 93.37           O
ATOM   3317  N   LEU B 101      -5.737 -20.239   1.393  1.00 90.98           N
ATOM   3318  H   LEU B 101      -6.599 -20.434   0.904  1.00 90.98           H
ATOM   3319  CA  LEU B 101      -4.782 -19.351   0.747  1.00 90.98           C
ATOM   3320  HA  LEU B 101      -3.766 -19.664   0.987  1.00 90.98           H
ATOM   3321  C   LEU B 101      -4.976 -17.932   1.278  1.00 90.98           C
ATOM   3322  CB  LEU B 101      -4.991 -19.422  -0.770  1.00 90.98           C
ATOM   3323  HB2 LEU B 101      -6.038 -19.212  -0.988  1.00 90.98           H
ATOM   3324  HB3 LEU B 101      -4.384 -18.643  -1.230  1.00 90.98           H
ATOM   3325  O   LEU B 101      -6.038 -17.337   1.097  1.00 90.98           O
ATOM   3326  CG  LEU B 101      -4.633 -20.763  -1.423  1.00 90.98           C
ATOM   3327  HG  LEU B 101      -5.329 -21.533  -1.091  1.00 90.98           H
ATOM   3328  CD1 LEU B 101      -4.755 -20.607  -2.940  1.00 90.98           C
ATOM   3329 HD11 LEU B 101      -4.143 -19.771  -3.278  1.00 90.98           H
ATOM   3330 HD12 LEU B 101      -5.798 -20.429  -3.203  1.00 90.98           H
ATOM   3331 HD13 LEU B 101      -4.413 -21.513  -3.440  1.00 90.98           H
ATOM   3332  CD2 LEU B 101      -3.210 -21.209  -1.092  1.00 90.98           C
ATOM   3333 HD21 LEU B 101      -2.516 -20.386  -1.263  1.00 90.98           H
ATOM   3334 HD22 LEU B 101      -3.151 -21.538  -0.055  1.00 90.98           H
ATOM   3335 HD23 LEU B 101      -2.931 -22.046  -1.731  1.00 90.98           H
ATOM   3336  N   SER B 102      -3.976 -17.398   1.973  1.00 90.53           N
ATOM   3337  H   SER B 102      -3.107 -17.907   2.046  1.00 90.53           H
ATOM   3338  CA  SER B 102      -4.051 -16.072   2.584  1.00 90.53           C
ATOM   3339  HA  SER B 102      -5.011 -15.989   3.093  1.00 90.53           H
ATOM   3340  C   SER B 102      -3.986 -14.955   1.545  1.00 90.53           C
ATOM   3341  CB  SER B 102      -2.958 -15.907   3.644  1.00 90.53           C
ATOM   3342  HB2 SER B 102      -3.027 -14.912   4.084  1.00 90.53           H
ATOM   3343  HB3 SER B 102      -3.123 -16.645   4.430  1.00 90.53           H
ATOM   3344  O   SER B 102      -3.309 -15.067   0.530  1.00 90.53           O
ATOM   3345  OG  SER B 102      -1.664 -16.095   3.102  1.00 90.53           O
ATOM   3346  HG  SER B 102      -1.051 -16.230   3.829  1.00 90.53           H
ATOM   3347  N   ASN B 103      -4.640 -13.829   1.836  1.00 90.00           N
ATOM   3348  H   ASN B 103      -5.156 -13.773   2.702  1.00 90.00           H
ATOM   3349  CA  ASN B 103      -4.557 -12.613   1.028  1.00 90.00           C
ATOM   3350  HA  ASN B 103      -5.303 -11.933   1.440  1.00 90.00           H
ATOM   3351  C   ASN B 103      -4.923 -12.822  -0.450  1.00 90.00           C
ATOM   3352  CB  ASN B 103      -3.164 -11.973   1.202  1.00 90.00           C
ATOM   3353  HB2 ASN B 103      -2.405 -12.661   0.829  1.00 90.00           H
ATOM   3354  HB3 ASN B 103      -3.107 -11.061   0.608  1.00 90.00           H
ATOM   3355  O   ASN B 103      -4.166 -12.412  -1.326  1.00 90.00           O
ATOM   3356  CG  ASN B 103      -2.840 -11.607   2.630  1.00 90.00           C
ATOM   3357  ND2 ASN B 103      -1.576 -11.532   2.972  1.00 90.00           N
ATOM   3358 HD21 ASN B 103      -0.841 -11.726   2.307  1.00 90.00           H
ATOM   3359 HD22 ASN B 103      -1.403 -11.251   3.927  1.00 90.00           H
ATOM   3360  OD1 ASN B 103      -3.700 -11.385   3.458  1.00 90.00           O
ATOM   3361  N   MET B 104      -6.050 -13.481  -0.720  1.00 91.64           N
ATOM   3362  H   MET B 104      -6.637 -13.756   0.054  1.00 91.64           H
ATOM   3363  CA  MET B 104      -6.490 -13.833  -2.075  1.00 91.64           C
ATOM   3364  HA  MET B 104      -5.657 -13.741  -2.771  1.00 91.64           H
ATOM   3365  C   MET B 104      -7.598 -12.927  -2.603  1.00 91.64           C
ATOM   3366  CB  MET B 104      -6.971 -15.288  -2.080  1.00 91.64           C
ATOM   3367  HB2 MET B 104      -7.561 -15.482  -2.976  1.00 91.64           H
ATOM   3368  HB3 MET B 104      -7.606 -15.460  -1.211  1.00 91.64           H
ATOM   3369  O   MET B 104      -7.714 -12.773  -3.815  1.00 91.64           O
ATOM   3370  CG  MET B 104      -5.794 -16.263  -2.046  1.00 91.64           C
ATOM   3371  HG2 MET B 104      -6.194 -17.257  -1.846  1.00 91.64           H
ATOM   3372  HG3 MET B 104      -5.132 -15.997  -1.222  1.00 91.64           H
ATOM   3373  SD  MET B 104      -4.809 -16.338  -3.569  1.00 91.64           S
ATOM   3374  CE  MET B 104      -5.900 -17.335  -4.620  1.00 91.64           C
ATOM   3375  HE1 MET B 104      -6.861 -16.835  -4.740  1.00 91.64           H
ATOM   3376  HE2 MET B 104      -5.440 -17.466  -5.600  1.00 91.64           H
ATOM   3377  HE3 MET B 104      -6.058 -18.311  -4.162  1.00 91.64           H
ATOM   3378  N   ILE B 105      -8.419 -12.355  -1.721  1.00 93.61           N
ATOM   3379  H   ILE B 105      -8.263 -12.534  -0.739  1.00 93.61           H
ATOM   3380  CA  ILE B 105      -9.618 -11.591  -2.081  1.00 93.61           C
ATOM   3381  HA  ILE B 105      -9.725 -11.547  -3.165  1.00 93.61           H
ATOM   3382  C   ILE B 105      -9.485 -10.170  -1.557  1.00 93.61           C
ATOM   3383  CB  ILE B 105     -10.878 -12.267  -1.494  1.00 93.61           C
ATOM   3384  HB  ILE B 105     -10.756 -12.344  -0.414  1.00 93.61           H
ATOM   3385  O   ILE B 105      -9.367  -9.979  -0.351  1.00 93.61           O
ATOM   3386  CG1 ILE B 105     -11.052 -13.692  -2.058  1.00 93.61           C
ATOM   3387 HG12 ILE B 105     -11.300 -13.612  -3.116  1.00 93.61           H
ATOM   3388 HG13 ILE B 105     -10.120 -14.250  -1.963  1.00 93.61           H
ATOM   3389  CG2 ILE B 105     -12.127 -11.409  -1.785  1.00 93.61           C
ATOM   3390 HG21 ILE B 105     -12.060 -10.457  -1.258  1.00 93.61           H
ATOM   3391 HG22 ILE B 105     -13.030 -11.912  -1.440  1.00 93.61           H
ATOM   3392 HG23 ILE B 105     -12.204 -11.217  -2.855  1.00 93.61           H
ATOM   3393  CD1 ILE B 105     -12.129 -14.513  -1.339  1.00 93.61           C
ATOM   3394 HD11 ILE B 105     -12.084 -15.546  -1.684  1.00 93.61           H
ATOM   3395 HD12 ILE B 105     -11.952 -14.496  -0.264  1.00 93.61           H
ATOM   3396 HD13 ILE B 105     -13.122 -14.120  -1.556  1.00 93.61           H
ATOM   3397  N   VAL B 106      -9.593  -9.165  -2.421  1.00 90.23           N
ATOM   3398  H   VAL B 106      -9.705  -9.371  -3.404  1.00 90.23           H
ATOM   3399  CA  VAL B 106      -9.704  -7.772  -1.972  1.00 90.23           C
ATOM   3400  HA  VAL B 106      -9.017  -7.614  -1.141  1.00 90.23           H
ATOM   3401  C   VAL B 106     -11.117  -7.525  -1.453  1.00 90.23           C
ATOM   3402  CB  VAL B 106      -9.326  -6.764  -3.069  1.00 90.23           C
ATOM   3403  HB  VAL B 106     -10.083  -6.770  -3.852  1.00 90.23           H
ATOM   3404  O   VAL B 106     -12.106  -7.802  -2.143  1.00 90.23           O
ATOM   3405  CG1 VAL B 106      -9.212  -5.357  -2.486  1.00 90.23           C
ATOM   3406 HG11 VAL B 106     -10.149  -5.041  -2.027  1.00 90.23           H
ATOM   3407 HG12 VAL B 106      -8.967  -4.663  -3.290  1.00 90.23           H
ATOM   3408 HG13 VAL B 106      -8.431  -5.321  -1.727  1.00 90.23           H
ATOM   3409  CG2 VAL B 106      -7.976  -7.075  -3.709  1.00 90.23           C
ATOM   3410 HG21 VAL B 106      -7.779  -6.378  -4.524  1.00 90.23           H
ATOM   3411 HG22 VAL B 106      -7.173  -6.999  -2.975  1.00 90.23           H
ATOM   3412 HG23 VAL B 106      -7.998  -8.087  -4.113  1.00 90.23           H
ATOM   3413  N   LYS B 107     -11.218  -7.002  -0.230  1.00 92.71           N
ATOM   3414  H   LYS B 107     -10.364  -6.869   0.293  1.00 92.71           H
ATOM   3415  CA  LYS B 107     -12.490  -6.633   0.410  1.00 92.71           C
ATOM   3416  HA  LYS B 107     -13.324  -7.013  -0.181  1.00 92.71           H
ATOM   3417  C   LYS B 107     -12.734  -5.143   0.472  1.00 92.71           C
ATOM   3418  CB  LYS B 107     -12.537  -7.210   1.826  1.00 92.71           C
ATOM   3419  HB2 LYS B 107     -13.339  -6.730   2.386  1.00 92.71           H
ATOM   3420  HB3 LYS B 107     -11.600  -7.004   2.344  1.00 92.71           H
ATOM   3421  O   LYS B 107     -13.888  -4.717   0.415  1.00 92.71           O
ATOM   3422  CG  LYS B 107     -12.794  -8.711   1.827  1.00 92.71           C
ATOM   3423  HG2 LYS B 107     -11.954  -9.234   1.370  1.00 92.71           H
ATOM   3424  HG3 LYS B 107     -12.859  -9.009   2.874  1.00 92.71           H
ATOM   3425  CD  LYS B 107     -14.099  -9.087   1.099  1.00 92.71           C
ATOM   3426  HD2 LYS B 107     -13.945  -9.093   0.020  1.00 92.71           H
ATOM   3427  HD3 LYS B 107     -14.901  -8.403   1.377  1.00 92.71           H
ATOM   3428  CE  LYS B 107     -14.411 -10.480   1.592  1.00 92.71           C
ATOM   3429  HE2 LYS B 107     -14.542 -10.401   2.671  1.00 92.71           H
ATOM   3430  HE3 LYS B 107     -13.539 -11.113   1.421  1.00 92.71           H
ATOM   3431  NZ  LYS B 107     -15.609 -11.140   1.060  1.00 92.71           N
ATOM   3432  HZ1 LYS B 107     -15.608 -12.055   1.488  1.00 92.71           H
ATOM   3433  HZ2 LYS B 107     -16.437 -10.646   1.362  1.00 92.71           H
ATOM   3434  HZ3 LYS B 107     -15.553 -11.230   0.056  1.00 92.71           H
ATOM   3435  N   SER B 108     -11.670  -4.365   0.566  1.00 89.55           N
ATOM   3436  H   SER B 108     -10.755  -4.785   0.650  1.00 89.55           H
ATOM   3437  CA  SER B 108     -11.746  -2.916   0.608  1.00 89.55           C
ATOM   3438  HA  SER B 108     -12.636  -2.590   0.069  1.00 89.55           H
ATOM   3439  C   SER B 108     -10.535  -2.298  -0.076  1.00 89.55           C
ATOM   3440  CB  SER B 108     -11.864  -2.440   2.058  1.00 89.55           C
ATOM   3441  HB2 SER B 108     -12.670  -2.974   2.561  1.00 89.55           H
ATOM   3442  HB3 SER B 108     -12.067  -1.369   2.078  1.00 89.55           H
ATOM   3443  O   SER B 108      -9.460  -2.900  -0.168  1.00 89.55           O
ATOM   3444  OG  SER B 108     -10.641  -2.693   2.699  1.00 89.55           O
ATOM   3445  HG  SER B 108     -10.756  -2.827   3.642  1.00 89.55           H
ATOM   3446  N   CYS B 109     -10.732  -1.079  -0.557  1.00 84.27           N
ATOM   3447  H   CYS B 109     -11.663  -0.690  -0.514  1.00 84.27           H
ATOM   3448  CA  CYS B 109      -9.688  -0.256  -1.135  1.00 84.27           C
ATOM   3449  HA  CYS B 109      -8.763  -0.828  -1.196  1.00 84.27           H
ATOM   3450  C   CYS B 109      -9.419   0.963  -0.260  1.00 84.27           C
ATOM   3451  CB  CYS B 109     -10.091   0.138  -2.558  1.00 84.27           C
ATOM   3452  HB2 CYS B 109     -10.988   0.756  -2.523  1.00 84.27           H
ATOM   3453  HB3 CYS B 109      -9.287   0.720  -3.008  1.00 84.27           H
ATOM   3454  O   CYS B 109     -10.289   1.443   0.474  1.00 84.27           O
ATOM   3455  SG  CYS B 109     -10.422  -1.293  -3.603  1.00 84.27           S
ATOM   3456  N   LYS B 110      -8.221   1.507  -0.413  1.00 82.37           N
ATOM   3457  H   LYS B 110      -7.559   1.042  -1.017  1.00 82.37           H
ATOM   3458  CA  LYS B 110      -7.852   2.828   0.074  1.00 82.37           C
ATOM   3459  HA  LYS B 110      -8.757   3.409   0.255  1.00 82.37           H
ATOM   3460  C   LYS B 110      -7.051   3.541  -0.998  1.00 82.37           C
ATOM   3461  CB  LYS B 110      -7.087   2.717   1.397  1.00 82.37           C
ATOM   3462  HB2 LYS B 110      -6.899   3.722   1.775  1.00 82.37           H
ATOM   3463  HB3 LYS B 110      -7.717   2.203   2.123  1.00 82.37           H
ATOM   3464  O   LYS B 110      -6.432   2.909  -1.846  1.00 82.37           O
ATOM   3465  CG  LYS B 110      -5.745   1.977   1.269  1.00 82.37           C
ATOM   3466  HG2 LYS B 110      -5.891   0.969   0.882  1.00 82.37           H
ATOM   3467  HG3 LYS B 110      -5.087   2.509   0.581  1.00 82.37           H
ATOM   3468  CD  LYS B 110      -5.084   1.914   2.641  1.00 82.37           C
ATOM   3469  HD2 LYS B 110      -4.990   2.930   3.026  1.00 82.37           H
ATOM   3470  HD3 LYS B 110      -5.702   1.331   3.324  1.00 82.37           H
ATOM   3471  CE  LYS B 110      -3.695   1.293   2.524  1.00 82.37           C
ATOM   3472  HE2 LYS B 110      -3.117   1.894   1.822  1.00 82.37           H
ATOM   3473  HE3 LYS B 110      -3.778   0.283   2.122  1.00 82.37           H
ATOM   3474  NZ  LYS B 110      -3.041   1.288   3.850  1.00 82.37           N
ATOM   3475  HZ1 LYS B 110      -3.503   0.650   4.481  1.00 82.37           H
ATOM   3476  HZ2 LYS B 110      -2.054   1.084   3.782  1.00 82.37           H
ATOM   3477  HZ3 LYS B 110      -3.156   2.201   4.267  1.00 82.37           H
ATOM   3478  N   CYS B 111      -7.053   4.859  -0.938  1.00 77.70           N
ATOM   3479  H   CYS B 111      -7.557   5.304  -0.184  1.00 77.70           H
ATOM   3480  CA  CYS B 111      -5.989   5.608  -1.582  1.00 77.70           C
ATOM   3481  HA  CYS B 111      -5.808   5.179  -2.568  1.00 77.70           H
ATOM   3482  C   CYS B 111      -4.692   5.436  -0.763  1.00 77.70           C
ATOM   3483  CB  CYS B 111      -6.501   7.034  -1.797  1.00 77.70           C
ATOM   3484  HB2 CYS B 111      -5.684   7.662  -2.152  1.00 77.70           H
ATOM   3485  HB3 CYS B 111      -6.871   7.453  -0.862  1.00 77.70           H
ATOM   3486  O   CYS B 111      -4.757   5.009   0.391  1.00 77.70           O
ATOM   3487  SG  CYS B 111      -7.845   7.055  -3.003  1.00 77.70           S
ATOM   3488  N   SER B 112      -3.516   5.704  -1.315  1.00 74.77           N
ATOM   3489  H   SER B 112      -3.453   5.832  -2.315  1.00 74.77           H
ATOM   3490  CA  SER B 112      -2.267   5.801  -0.542  1.00 74.77           C
ATOM   3491  HA  SER B 112      -2.434   6.418   0.341  1.00 74.77           H
ATOM   3492  C   SER B 112      -1.175   6.479  -1.335  1.00 74.77           C
ATOM   3493  CB  SER B 112      -1.764   4.433  -0.084  1.00 74.77           C
ATOM   3494  HB2 SER B 112      -2.519   3.926   0.516  1.00 74.77           H
ATOM   3495  HB3 SER B 112      -0.864   4.571   0.516  1.00 74.77           H
ATOM   3496  O   SER B 112      -1.132   6.212  -2.557  1.00 74.77           O
ATOM   3497  OG  SER B 112      -1.453   3.667  -1.220  1.00 74.77           O
ATOM   3498  HG  SER B 112      -1.348   4.297  -1.936  1.00 74.77           H
ATOM   3499  OXT SER B 112      -0.405   7.210  -0.687  1.00 74.77           O
TER    3500      SER B 112
ATOM   3501  N   ASN C   1      19.084 -23.690 -19.962  1.00 63.09           N
ATOM   3502  H   ASN C   1      19.113 -22.743 -20.312  1.00 63.09           H
ATOM   3503  H2  ASN C   1      18.652 -23.692 -19.049  1.00 63.09           H
ATOM   3504  H3  ASN C   1      20.023 -24.054 -19.879  1.00 63.09           H
ATOM   3505  CA  ASN C   1      18.309 -24.533 -20.896  1.00 63.09           C
ATOM   3506  HA  ASN C   1      17.291 -24.147 -20.942  1.00 63.09           H
ATOM   3507  C   ASN C   1      18.224 -25.948 -20.377  1.00 63.09           C
ATOM   3508  CB  ASN C   1      18.884 -24.496 -22.326  1.00 63.09           C
ATOM   3509  HB2 ASN C   1      18.469 -25.316 -22.911  1.00 63.09           H
ATOM   3510  HB3 ASN C   1      19.969 -24.597 -22.312  1.00 63.09           H
ATOM   3511  O   ASN C   1      19.246 -26.501 -19.987  1.00 63.09           O
ATOM   3512  CG  ASN C   1      18.486 -23.196 -23.007  1.00 63.09           C
ATOM   3513  ND2 ASN C   1      18.977 -22.893 -24.187  1.00 63.09           N
ATOM   3514 HD21 ASN C   1      18.667 -22.025 -24.599  1.00 63.09           H
ATOM   3515 HD22 ASN C   1      19.583 -23.516 -24.702  1.00 63.09           H
ATOM   3516  OD1 ASN C   1      17.732 -22.431 -22.435  1.00 63.09           O
ATOM   3517  N   ALA C   2      17.017 -26.502 -20.359  1.00 74.94           N
ATOM   3518  H   ALA C   2      16.219 -25.998 -20.720  1.00 74.94           H
ATOM   3519  CA  ALA C   2      16.767 -27.906 -20.080  1.00 74.94           C
ATOM   3520  HA  ALA C   2      17.708 -28.456 -20.077  1.00 74.94           H
ATOM   3521  C   ALA C   2      15.883 -28.445 -21.209  1.00 74.94           C
ATOM   3522  CB  ALA C   2      16.122 -28.034 -18.696  1.00 74.94           C
ATOM   3523  HB1 ALA C   2      15.968 -29.088 -18.465  1.00 74.94           H
ATOM   3524  HB2 ALA C   2      16.776 -27.601 -17.939  1.00 74.94           H
ATOM   3525  HB3 ALA C   2      15.158 -27.526 -18.679  1.00 74.94           H
ATOM   3526  O   ALA C   2      14.868 -27.825 -21.534  1.00 74.94           O
ATOM   3527  N   THR C   3      16.290 -29.548 -21.830  1.00 80.97           N
ATOM   3528  H   THR C   3      17.124 -30.010 -21.496  1.00 80.97           H
ATOM   3529  CA  THR C   3      15.501 -30.222 -22.867  1.00 80.97           C
ATOM   3530  HA  THR C   3      14.724 -29.546 -23.223  1.00 80.97           H
ATOM   3531  C   THR C   3      14.839 -31.428 -22.242  1.00 80.97           C
ATOM   3532  CB  THR C   3      16.332 -30.632 -24.089  1.00 80.97           C
ATOM   3533  HB  THR C   3      17.061 -31.392 -23.807  1.00 80.97           H
ATOM   3534  O   THR C   3      15.480 -32.199 -21.537  1.00 80.97           O
ATOM   3535  CG2 THR C   3      15.457 -31.157 -25.229  1.00 80.97           C
ATOM   3536 HG21 THR C   3      14.958 -32.079 -24.929  1.00 80.97           H
ATOM   3537 HG22 THR C   3      16.076 -31.380 -26.098  1.00 80.97           H
ATOM   3538 HG23 THR C   3      14.706 -30.416 -25.503  1.00 80.97           H
ATOM   3539  OG1 THR C   3      17.013 -29.510 -24.595  1.00 80.97           O
ATOM   3540  HG1 THR C   3      17.298 -29.726 -25.486  1.00 80.97           H
ATOM   3541  N   PHE C   4      13.553 -31.587 -22.494  1.00 86.56           N
ATOM   3542  H   PHE C   4      13.104 -30.985 -23.169  1.00 86.56           H
ATOM   3543  CA  PHE C   4      12.742 -32.634 -21.901  1.00 86.56           C
ATOM   3544  HA  PHE C   4      13.285 -33.146 -21.107  1.00 86.56           H
ATOM   3545  C   PHE C   4      12.360 -33.638 -22.987  1.00 86.56           C
ATOM   3546  CB  PHE C   4      11.503 -31.988 -21.304  1.00 86.56           C
ATOM   3547  HB2 PHE C   4      10.809 -32.767 -20.988  1.00 86.56           H
ATOM   3548  HB3 PHE C   4      11.078 -31.419 -22.131  1.00 86.56           H
ATOM   3549  O   PHE C   4      12.131 -33.247 -24.132  1.00 86.56           O
ATOM   3550  CG  PHE C   4      11.690 -30.988 -20.188  1.00 86.56           C
ATOM   3551  CD1 PHE C   4      11.385 -31.344 -18.865  1.00 86.56           C
ATOM   3552  HD1 PHE C   4      11.072 -32.351 -18.633  1.00 86.56           H
ATOM   3553  CD2 PHE C   4      12.075 -29.668 -20.490  1.00 86.56           C
ATOM   3554  HD2 PHE C   4      12.291 -29.375 -21.507  1.00 86.56           H
ATOM   3555  CE1 PHE C   4      11.479 -30.391 -17.839  1.00 86.56           C
ATOM   3556  HE1 PHE C   4      11.226 -30.657 -16.823  1.00 86.56           H
ATOM   3557  CE2 PHE C   4      12.166 -28.713 -19.470  1.00 86.56           C
ATOM   3558  HE2 PHE C   4      12.452 -27.698 -19.701  1.00 86.56           H
ATOM   3559  CZ  PHE C   4      11.854 -29.076 -18.154  1.00 86.56           C
ATOM   3560  HZ  PHE C   4      11.865 -28.315 -17.387  1.00 86.56           H
ATOM   3561  N   ASN C   5      12.268 -34.911 -22.620  1.00 89.81           N
ATOM   3562  H   ASN C   5      12.464 -35.147 -21.658  1.00 89.81           H
ATOM   3563  CA  ASN C   5      11.732 -35.965 -23.472  1.00 89.81           C
ATOM   3564  HA  ASN C   5      11.098 -35.498 -24.226  1.00 89.81           H
ATOM   3565  C   ASN C   5      10.838 -36.905 -22.654  1.00 89.81           C
ATOM   3566  CB  ASN C   5      12.875 -36.720 -24.188  1.00 89.81           C
ATOM   3567  HB2 ASN C   5      13.586 -36.007 -24.605  1.00 89.81           H
ATOM   3568  HB3 ASN C   5      13.391 -37.371 -23.482  1.00 89.81           H
ATOM   3569  O   ASN C   5      11.005 -37.023 -21.437  1.00 89.81           O
ATOM   3570  CG  ASN C   5      12.346 -37.567 -25.338  1.00 89.81           C
ATOM   3571  ND2 ASN C   5      13.017 -38.621 -25.734  1.00 89.81           N
ATOM   3572 HD21 ASN C   5      12.545 -39.197 -26.416  1.00 89.81           H
ATOM   3573 HD22 ASN C   5      13.864 -38.928 -25.277  1.00 89.81           H
ATOM   3574  OD1 ASN C   5      11.290 -37.285 -25.874  1.00 89.81           O
ATOM   3575  N   MET C   6       9.920 -37.583 -23.332  1.00 94.80           N
ATOM   3576  H   MET C   6       9.925 -37.500 -24.338  1.00 94.80           H
ATOM   3577  CA  MET C   6       9.066 -38.624 -22.773  1.00 94.80           C
ATOM   3578  HA  MET C   6       9.497 -38.986 -21.840  1.00 94.80           H
ATOM   3579  C   MET C   6       9.009 -39.779 -23.767  1.00 94.80           C
ATOM   3580  CB  MET C   6       7.674 -38.047 -22.478  1.00 94.80           C
ATOM   3581  HB2 MET C   6       7.787 -37.207 -21.792  1.00 94.80           H
ATOM   3582  HB3 MET C   6       7.223 -37.681 -23.400  1.00 94.80           H
ATOM   3583  O   MET C   6       8.740 -39.552 -24.942  1.00 94.80           O
ATOM   3584  CG  MET C   6       6.736 -39.073 -21.831  1.00 94.80           C
ATOM   3585  HG2 MET C   6       6.491 -39.857 -22.548  1.00 94.80           H
ATOM   3586  HG3 MET C   6       7.257 -39.538 -20.994  1.00 94.80           H
ATOM   3587  SD  MET C   6       5.201 -38.341 -21.199  1.00 94.80           S
ATOM   3588  CE  MET C   6       4.205 -38.226 -22.706  1.00 94.80           C
ATOM   3589  HE1 MET C   6       3.279 -37.695 -22.488  1.00 94.80           H
ATOM   3590  HE2 MET C   6       4.758 -37.697 -23.482  1.00 94.80           H
ATOM   3591  HE3 MET C   6       3.959 -39.235 -23.038  1.00 94.80           H
ATOM   3592  N   GLU C   7       9.241 -41.001 -23.305  1.00 95.18           N
ATOM   3593  H   GLU C   7       9.428 -41.120 -22.320  1.00 95.18           H
ATOM   3594  CA  GLU C   7       9.163 -42.216 -24.112  1.00 95.18           C
ATOM   3595  HA  GLU C   7       8.617 -41.999 -25.031  1.00 95.18           H
ATOM   3596  C   GLU C   7       8.365 -43.298 -23.400  1.00 95.18           C
ATOM   3597  CB  GLU C   7      10.557 -42.751 -24.478  1.00 95.18           C
ATOM   3598  HB2 GLU C   7      10.440 -43.701 -24.999  1.00 95.18           H
ATOM   3599  HB3 GLU C   7      11.110 -42.940 -23.557  1.00 95.18           H
ATOM   3600  O   GLU C   7       8.289 -43.334 -22.170  1.00 95.18           O
ATOM   3601  CG  GLU C   7      11.410 -41.826 -25.354  1.00 95.18           C
ATOM   3602  HG2 GLU C   7      12.364 -42.321 -25.535  1.00 95.18           H
ATOM   3603  HG3 GLU C   7      11.623 -40.919 -24.788  1.00 95.18           H
ATOM   3604  CD  GLU C   7      10.787 -41.444 -26.709  1.00 95.18           C
ATOM   3605  OE1 GLU C   7      11.375 -40.543 -27.347  1.00 95.18           O
ATOM   3606  OE2 GLU C   7       9.706 -41.963 -27.087  1.00 95.18           O
ATOM   3607  N   LEU C   8       7.777 -44.182 -24.200  1.00 97.15           N
ATOM   3608  H   LEU C   8       7.991 -44.156 -25.187  1.00 97.15           H
ATOM   3609  CA  LEU C   8       6.974 -45.306 -23.742  1.00 97.15           C
ATOM   3610  HA  LEU C   8       6.896 -45.276 -22.655  1.00 97.15           H
ATOM   3611  C   LEU C   8       7.674 -46.608 -24.116  1.00 97.15           C
ATOM   3612  CB  LEU C   8       5.558 -45.217 -24.330  1.00 97.15           C
ATOM   3613  HB2 LEU C   8       4.966 -46.033 -23.916  1.00 97.15           H
ATOM   3614  HB3 LEU C   8       5.622 -45.357 -25.409  1.00 97.15           H
ATOM   3615  O   LEU C   8       8.336 -46.676 -25.150  1.00 97.15           O
ATOM   3616  CG  LEU C   8       4.835 -43.888 -24.050  1.00 97.15           C
ATOM   3617  HG  LEU C   8       5.401 -43.057 -24.470  1.00 97.15           H
ATOM   3618  CD1 LEU C   8       3.465 -43.900 -24.712  1.00 97.15           C
ATOM   3619 HD11 LEU C   8       2.919 -44.790 -24.399  1.00 97.15           H
ATOM   3620 HD12 LEU C   8       2.900 -43.011 -24.431  1.00 97.15           H
ATOM   3621 HD13 LEU C   8       3.581 -43.913 -25.796  1.00 97.15           H
ATOM   3622  CD2 LEU C   8       4.634 -43.637 -22.560  1.00 97.15           C
ATOM   3623 HD21 LEU C   8       4.130 -42.681 -22.414  1.00 97.15           H
ATOM   3624 HD22 LEU C   8       4.032 -44.441 -22.137  1.00 97.15           H
ATOM   3625 HD23 LEU C   8       5.597 -43.598 -22.051  1.00 97.15           H
ATOM   3626  N   TYR C   9       7.553 -47.619 -23.267  1.00 96.11           N
ATOM   3627  H   TYR C   9       6.991 -47.481 -22.440  1.00 96.11           H
ATOM   3628  CA  TYR C   9       8.219 -48.908 -23.411  1.00 96.11           C
ATOM   3629  HA  TYR C   9       8.587 -49.019 -24.431  1.00 96.11           H
ATOM   3630  C   TYR C   9       7.223 -50.031 -23.144  1.00 96.11           C
ATOM   3631  CB  TYR C   9       9.412 -49.008 -22.445  1.00 96.11           C
ATOM   3632  HB2 TYR C   9       9.835 -50.010 -22.519  1.00 96.11           H
ATOM   3633  HB3 TYR C   9       9.059 -48.887 -21.421  1.00 96.11           H
ATOM   3634  O   TYR C   9       6.292 -49.875 -22.357  1.00 96.11           O
ATOM   3635  CG  TYR C   9      10.518 -47.997 -22.672  1.00 96.11           C
ATOM   3636  CD1 TYR C   9      11.709 -48.382 -23.314  1.00 96.11           C
ATOM   3637  HD1 TYR C   9      11.816 -49.395 -23.671  1.00 96.11           H
ATOM   3638  CD2 TYR C   9      10.359 -46.672 -22.231  1.00 96.11           C
ATOM   3639  HD2 TYR C   9       9.438 -46.366 -21.758  1.00 96.11           H
ATOM   3640  CE1 TYR C   9      12.756 -47.455 -23.485  1.00 96.11           C
ATOM   3641  HE1 TYR C   9      13.680 -47.742 -23.966  1.00 96.11           H
ATOM   3642  CE2 TYR C   9      11.384 -45.737 -22.444  1.00 96.11           C
ATOM   3643  HE2 TYR C   9      11.215 -44.705 -22.176  1.00 96.11           H
ATOM   3644  OH  TYR C   9      13.611 -45.232 -23.197  1.00 96.11           O
ATOM   3645  HH  TYR C   9      13.411 -44.376 -22.811  1.00 96.11           H
ATOM   3646  CZ  TYR C   9      12.596 -46.126 -23.047  1.00 96.11           C
ATOM   3647  N   ASN C  10       7.439 -51.181 -23.778  1.00 93.56           N
ATOM   3648  H   ASN C  10       8.147 -51.210 -24.498  1.00 93.56           H
ATOM   3649  CA  ASN C  10       6.608 -52.370 -23.580  1.00 93.56           C
ATOM   3650  HA  ASN C  10       5.577 -52.063 -23.406  1.00 93.56           H
ATOM   3651  C   ASN C  10       7.024 -53.199 -22.351  1.00 93.56           C
ATOM   3652  CB  ASN C  10       6.649 -53.206 -24.870  1.00 93.56           C
ATOM   3653  HB2 ASN C  10       7.677 -53.479 -25.111  1.00 93.56           H
ATOM   3654  HB3 ASN C  10       6.082 -54.124 -24.719  1.00 93.56           H
ATOM   3655  O   ASN C  10       6.310 -54.117 -21.969  1.00 93.56           O
ATOM   3656  CG  ASN C  10       6.051 -52.460 -26.048  1.00 93.56           C
ATOM   3657  ND2 ASN C  10       4.758 -52.556 -26.246  1.00 93.56           N
ATOM   3658 HD21 ASN C  10       4.342 -52.006 -26.984  1.00 93.56           H
ATOM   3659 HD22 ASN C  10       4.173 -53.103 -25.631  1.00 93.56           H
ATOM   3660  OD1 ASN C  10       6.741 -51.753 -26.771  1.00 93.56           O
ATOM   3661  N   THR C  11       8.183 -52.910 -21.746  1.00 94.56           N
ATOM   3662  H   THR C  11       8.711 -52.109 -22.063  1.00 94.56           H
ATOM   3663  CA  THR C  11       8.718 -53.653 -20.594  1.00 94.56           C
ATOM   3664  HA  THR C  11       7.892 -54.149 -20.085  1.00 94.56           H
ATOM   3665  C   THR C  11       9.380 -52.732 -19.570  1.00 94.56           C
ATOM   3666  CB  THR C  11       9.723 -54.743 -21.014  1.00 94.56           C
ATOM   3667  HB  THR C  11       9.972 -55.336 -20.134  1.00 94.56           H
ATOM   3668  O   THR C  11       9.862 -51.641 -19.896  1.00 94.56           O
ATOM   3669  CG2 THR C  11       9.196 -55.694 -22.089  1.00 94.56           C
ATOM   3670 HG21 THR C  11       9.898 -56.516 -22.233  1.00 94.56           H
ATOM   3671 HG22 THR C  11       8.241 -56.109 -21.766  1.00 94.56           H
ATOM   3672 HG23 THR C  11       9.054 -55.170 -23.033  1.00 94.56           H
ATOM   3673  OG1 THR C  11      10.919 -54.193 -21.526  1.00 94.56           O
ATOM   3674  HG1 THR C  11      11.314 -54.892 -22.052  1.00 94.56           H
ATOM   3675  N   ASP C  12       9.487 -53.215 -18.333  1.00 95.56           N
ATOM   3676  H   ASP C  12       9.150 -54.147 -18.141  1.00 95.56           H
ATOM   3677  CA  ASP C  12      10.115 -52.520 -17.202  1.00 95.56           C
ATOM   3678  HA  ASP C  12       9.746 -51.495 -17.198  1.00 95.56           H
ATOM   3679  C   ASP C  12      11.651 -52.439 -17.273  1.00 95.56           C
ATOM   3680  CB  ASP C  12       9.674 -53.181 -15.889  1.00 95.56           C
ATOM   3681  HB2 ASP C  12       8.589 -53.283 -15.872  1.00 95.56           H
ATOM   3682  HB3 ASP C  12       9.958 -52.521 -15.069  1.00 95.56           H
ATOM   3683  O   ASP C  12      12.291 -51.837 -16.408  1.00 95.56           O
ATOM   3684  CG  ASP C  12      10.266 -54.566 -15.630  1.00 95.56           C
ATOM   3685  OD1 ASP C  12      10.736 -55.206 -16.598  1.00 95.56           O
ATOM   3686  OD2 ASP C  12      10.207 -54.959 -14.443  1.00 95.56           O
ATOM   3687  N   LEU C  13      12.260 -53.005 -18.316  1.00 94.23           N
ATOM   3688  H   LEU C  13      11.686 -53.563 -18.933  1.00 94.23           H
ATOM   3689  CA  LEU C  13      13.693 -52.886 -18.573  1.00 94.23           C
ATOM   3690  HA  LEU C  13      14.219 -52.927 -17.619  1.00 94.23           H
ATOM   3691  C   LEU C  13      14.052 -51.532 -19.209  1.00 94.23           C
ATOM   3692  CB  LEU C  13      14.156 -54.076 -19.432  1.00 94.23           C
ATOM   3693  HB2 LEU C  13      15.223 -53.961 -19.621  1.00 94.23           H
ATOM   3694  HB3 LEU C  13      13.631 -54.043 -20.387  1.00 94.23           H
ATOM   3695  O   LEU C  13      15.190 -51.068 -19.069  1.00 94.23           O
ATOM   3696  CG  LEU C  13      13.945 -55.462 -18.792  1.00 94.23           C
ATOM   3697  HG  LEU C  13      12.887 -55.619 -18.584  1.00 94.23           H
ATOM   3698  CD1 LEU C  13      14.406 -56.539 -19.776  1.00 94.23           C
ATOM   3699 HD11 LEU C  13      15.469 -56.433 -19.989  1.00 94.23           H
ATOM   3700 HD12 LEU C  13      14.222 -57.523 -19.344  1.00 94.23           H
ATOM   3701 HD13 LEU C  13      13.836 -56.460 -20.701  1.00 94.23           H
ATOM   3702  CD2 LEU C  13      14.751 -55.620 -17.500  1.00 94.23           C
ATOM   3703 HD21 LEU C  13      14.345 -54.958 -16.735  1.00 94.23           H
ATOM   3704 HD22 LEU C  13      14.643 -56.641 -17.134  1.00 94.23           H
ATOM   3705 HD23 LEU C  13      15.805 -55.402 -17.673  1.00 94.23           H
ATOM   3706  N   PHE C  14      13.085 -50.863 -19.854  1.00 94.74           N
ATOM   3707  H   PHE C  14      12.157 -51.262 -19.839  1.00 94.74           H
ATOM   3708  CA  PHE C  14      13.258 -49.574 -20.541  1.00 94.74           C
ATOM   3709  HA  PHE C  14      12.355 -49.407 -21.129  1.00 94.74           H
ATOM   3710  C   PHE C  14      14.456 -49.567 -21.511  1.00 94.74           C
ATOM   3711  CB  PHE C  14      13.363 -48.424 -19.536  1.00 94.74           C
ATOM   3712  HB2 PHE C  14      13.475 -47.489 -20.085  1.00 94.74           H
ATOM   3713  HB3 PHE C  14      14.280 -48.599 -18.972  1.00 94.74           H
ATOM   3714  O   PHE C  14      15.337 -48.703 -21.421  1.00 94.74           O
ATOM   3715  CG  PHE C  14      12.229 -48.258 -18.555  1.00 94.74           C
ATOM   3716  CD1 PHE C  14      11.196 -47.348 -18.824  1.00 94.74           C
ATOM   3717  HD1 PHE C  14      11.195 -46.783 -19.745  1.00 94.74           H
ATOM   3718  CD2 PHE C  14      12.222 -48.984 -17.353  1.00 94.74           C
ATOM   3719  HD2 PHE C  14      13.019 -49.683 -17.143  1.00 94.74           H
ATOM   3720  CE1 PHE C  14      10.140 -47.192 -17.912  1.00 94.74           C
ATOM   3721  HE1 PHE C  14       9.327 -46.517 -18.137  1.00 94.74           H
ATOM   3722  CE2 PHE C  14      11.156 -48.846 -16.447  1.00 94.74           C
ATOM   3723  HE2 PHE C  14      11.120 -49.454 -15.556  1.00 94.74           H
ATOM   3724  CZ  PHE C  14      10.108 -47.956 -16.734  1.00 94.74           C
ATOM   3725  HZ  PHE C  14       9.267 -47.870 -16.062  1.00 94.74           H
ATOM   3726  N   LEU C  15      14.538 -50.587 -22.371  1.00 92.70           N
ATOM   3727  H   LEU C  15      13.807 -51.282 -22.344  1.00 92.70           H
ATOM   3728  CA  LEU C  15      15.652 -50.769 -23.311  1.00 92.70           C
ATOM   3729  HA  LEU C  15      16.536 -50.256 -22.932  1.00 92.70           H
ATOM   3730  C   LEU C  15      15.367 -50.146 -24.676  1.00 92.70           C
ATOM   3731  CB  LEU C  15      15.979 -52.266 -23.460  1.00 92.70           C
ATOM   3732  HB2 LEU C  15      16.714 -52.384 -24.256  1.00 92.70           H
ATOM   3733  HB3 LEU C  15      15.075 -52.795 -23.764  1.00 92.70           H
ATOM   3734  O   LEU C  15      16.162 -49.348 -25.163  1.00 92.70           O
ATOM   3735  CG  LEU C  15      16.533 -52.924 -22.188  1.00 92.70           C
ATOM   3736  HG  LEU C  15      15.826 -52.768 -21.374  1.00 92.70           H
ATOM   3737  CD1 LEU C  15      16.689 -54.426 -22.418  1.00 92.70           C
ATOM   3738 HD11 LEU C  15      17.057 -54.905 -21.511  1.00 92.70           H
ATOM   3739 HD12 LEU C  15      17.390 -54.613 -23.232  1.00 92.70           H
ATOM   3740 HD13 LEU C  15      15.723 -54.864 -22.670  1.00 92.70           H
ATOM   3741  CD2 LEU C  15      17.891 -52.352 -21.772  1.00 92.70           C
ATOM   3742 HD21 LEU C  15      17.779 -51.309 -21.477  1.00 92.70           H
ATOM   3743 HD22 LEU C  15      18.596 -52.428 -22.599  1.00 92.70           H
ATOM   3744 HD23 LEU C  15      18.274 -52.911 -20.919  1.00 92.70           H
ATOM   3745  N   VAL C  16      14.232 -50.504 -25.277  1.00 92.09           N
ATOM   3746  H   VAL C  16      13.609 -51.144 -24.805  1.00 92.09           H
ATOM   3747  CA  VAL C  16      13.832 -50.049 -26.610  1.00 92.09           C
ATOM   3748  HA  VAL C  16      14.589 -49.366 -26.997  1.00 92.09           H
ATOM   3749  C   VAL C  16      12.493 -49.328 -26.483  1.00 92.09           C
ATOM   3750  CB  VAL C  16      13.745 -51.219 -27.607  1.00 92.09           C
ATOM   3751  HB  VAL C  16      12.987 -51.929 -27.276  1.00 92.09           H
ATOM   3752  O   VAL C  16      11.515 -49.974 -26.097  1.00 92.09           O
ATOM   3753  CG1 VAL C  16      13.380 -50.722 -29.011  1.00 92.09           C
ATOM   3754 HG11 VAL C  16      13.368 -51.559 -29.709  1.00 92.09           H
ATOM   3755 HG12 VAL C  16      12.384 -50.280 -29.007  1.00 92.09           H
ATOM   3756 HG13 VAL C  16      14.101 -49.979 -29.353  1.00 92.09           H
ATOM   3757  CG2 VAL C  16      15.089 -51.956 -27.703  1.00 92.09           C
ATOM   3758 HG21 VAL C  16      15.025 -52.739 -28.458  1.00 92.09           H
ATOM   3759 HG22 VAL C  16      15.879 -51.257 -27.978  1.00 92.09           H
ATOM   3760 HG23 VAL C  16      15.334 -52.424 -26.750  1.00 92.09           H
ATOM   3761  N   PRO C  17      12.438 -48.011 -26.742  1.00 94.29           N
ATOM   3762  CA  PRO C  17      11.178 -47.286 -26.729  1.00 94.29           C
ATOM   3763  HA  PRO C  17      10.658 -47.451 -25.785  1.00 94.29           H
ATOM   3764  C   PRO C  17      10.294 -47.776 -27.878  1.00 94.29           C
ATOM   3765  CB  PRO C  17      11.553 -45.809 -26.855  1.00 94.29           C
ATOM   3766  HB2 PRO C  17      11.750 -45.405 -25.862  1.00 94.29           H
ATOM   3767  HB3 PRO C  17      10.782 -45.225 -27.358  1.00 94.29           H
ATOM   3768  O   PRO C  17      10.791 -48.154 -28.942  1.00 94.29           O
ATOM   3769  CG  PRO C  17      12.857 -45.847 -27.649  1.00 94.29           C
ATOM   3770  HG2 PRO C  17      12.633 -45.926 -28.713  1.00 94.29           H
ATOM   3771  HG3 PRO C  17      13.476 -44.972 -27.452  1.00 94.29           H
ATOM   3772  CD  PRO C  17      13.523 -47.135 -27.168  1.00 94.29           C
ATOM   3773  HD2 PRO C  17      14.095 -47.571 -27.987  1.00 94.29           H
ATOM   3774  HD3 PRO C  17      14.174 -46.923 -26.320  1.00 94.29           H
ATOM   3775  N   SER C  18       8.983 -47.775 -27.669  1.00 90.45           N
ATOM   3776  H   SER C  18       8.622 -47.465 -26.778  1.00 90.45           H
ATOM   3777  CA  SER C  18       8.034 -48.235 -28.675  1.00 90.45           C
ATOM   3778  HA  SER C  18       8.319 -49.250 -28.950  1.00 90.45           H
ATOM   3779  C   SER C  18       8.077 -47.314 -29.902  1.00 90.45           C
ATOM   3780  CB  SER C  18       6.623 -48.297 -28.105  1.00 90.45           C
ATOM   3781  HB2 SER C  18       6.290 -47.284 -27.877  1.00 90.45           H
ATOM   3782  HB3 SER C  18       5.944 -48.737 -28.835  1.00 90.45           H
ATOM   3783  O   SER C  18       7.966 -46.092 -29.758  1.00 90.45           O
ATOM   3784  OG  SER C  18       6.624 -49.068 -26.917  1.00 90.45           O
ATOM   3785  HG  SER C  18       6.707 -50.005 -27.110  1.00 90.45           H
ATOM   3786  N   PRO C  19       8.241 -47.866 -31.116  1.00 85.31           N
ATOM   3787  CA  PRO C  19       8.290 -47.059 -32.323  1.00 85.31           C
ATOM   3788  HA  PRO C  19       8.981 -46.227 -32.185  1.00 85.31           H
ATOM   3789  C   PRO C  19       6.895 -46.511 -32.654  1.00 85.31           C
ATOM   3790  CB  PRO C  19       8.838 -47.992 -33.407  1.00 85.31           C
ATOM   3791  HB2 PRO C  19       8.449 -47.750 -34.396  1.00 85.31           H
ATOM   3792  HB3 PRO C  19       9.927 -47.945 -33.407  1.00 85.31           H
ATOM   3793  O   PRO C  19       5.936 -47.263 -32.794  1.00 85.31           O
ATOM   3794  CG  PRO C  19       8.394 -49.381 -32.948  1.00 85.31           C
ATOM   3795  HG2 PRO C  19       7.372 -49.569 -33.279  1.00 85.31           H
ATOM   3796  HG3 PRO C  19       9.062 -50.162 -33.313  1.00 85.31           H
ATOM   3797  CD  PRO C  19       8.424 -49.278 -31.426  1.00 85.31           C
ATOM   3798  HD2 PRO C  19       7.627 -49.886 -30.999  1.00 85.31           H
ATOM   3799  HD3 PRO C  19       9.395 -49.606 -31.053  1.00 85.31           H
ATOM   3800  N   GLY C  20       6.784 -45.194 -32.831  1.00 83.91           N
ATOM   3801  H   GLY C  20       7.573 -44.610 -32.591  1.00 83.91           H
ATOM   3802  CA  GLY C  20       5.539 -44.556 -33.261  1.00 83.91           C
ATOM   3803  HA2 GLY C  20       5.750 -43.538 -33.590  1.00 83.91           H
ATOM   3804  HA3 GLY C  20       5.137 -45.107 -34.111  1.00 83.91           H
ATOM   3805  C   GLY C  20       4.472 -44.485 -32.164  1.00 83.91           C
ATOM   3806  O   GLY C  20       4.719 -43.942 -31.087  1.00 83.91           O
ATOM   3807  N   VAL C  21       3.258 -44.951 -32.476  1.00 90.31           N
ATOM   3808  H   VAL C  21       3.159 -45.490 -33.324  1.00 90.31           H
ATOM   3809  CA  VAL C  21       2.112 -44.920 -31.554  1.00 90.31           C
ATOM   3810  HA  VAL C  21       2.190 -44.032 -30.927  1.00 90.31           H
ATOM   3811  C   VAL C  21       2.166 -46.143 -30.647  1.00 90.31           C
ATOM   3812  CB  VAL C  21       0.765 -44.847 -32.300  1.00 90.31           C
ATOM   3813  HB  VAL C  21       0.641 -45.737 -32.917  1.00 90.31           H
ATOM   3814  O   VAL C  21       2.214 -47.276 -31.121  1.00 90.31           O
ATOM   3815  CG1 VAL C  21      -0.410 -44.758 -31.316  1.00 90.31           C
ATOM   3816 HG11 VAL C  21      -1.344 -44.624 -31.861  1.00 90.31           H
ATOM   3817 HG12 VAL C  21      -0.487 -45.681 -30.742  1.00 90.31           H
ATOM   3818 HG13 VAL C  21      -0.272 -43.923 -30.630  1.00 90.31           H
ATOM   3819  CG2 VAL C  21       0.703 -43.613 -33.212  1.00 90.31           C
ATOM   3820 HG21 VAL C  21       0.850 -42.706 -32.626  1.00 90.31           H
ATOM   3821 HG22 VAL C  21      -0.269 -43.571 -33.703  1.00 90.31           H
ATOM   3822 HG23 VAL C  21       1.470 -43.676 -33.983  1.00 90.31           H
ATOM   3823  N   PHE C  22       2.139 -45.916 -29.337  1.00 94.40           N
ATOM   3824  H   PHE C  22       2.017 -44.972 -28.998  1.00 94.40           H
ATOM   3825  CA  PHE C  22       2.156 -47.000 -28.364  1.00 94.40           C
ATOM   3826  HA  PHE C  22       2.942 -47.707 -28.628  1.00 94.40           H
ATOM   3827  C   PHE C  22       0.812 -47.725 -28.377  1.00 94.40           C
ATOM   3828  CB  PHE C  22       2.464 -46.418 -26.987  1.00 94.40           C
ATOM   3829  HB2 PHE C  22       3.370 -45.818 -27.065  1.00 94.40           H
ATOM   3830  HB3 PHE C  22       1.649 -45.757 -26.690  1.00 94.40           H
ATOM   3831  O   PHE C  22      -0.217 -47.092 -28.170  1.00 94.40           O
ATOM   3832  CG  PHE C  22       2.676 -47.470 -25.923  1.00 94.40           C
ATOM   3833  CD1 PHE C  22       1.602 -48.009 -25.190  1.00 94.40           C
ATOM   3834  HD1 PHE C  22       0.589 -47.690 -25.386  1.00 94.40           H
ATOM   3835  CD2 PHE C  22       3.972 -47.949 -25.698  1.00 94.40           C
ATOM   3836  HD2 PHE C  22       4.799 -47.530 -26.251  1.00 94.40           H
ATOM   3837  CE1 PHE C  22       1.840 -49.015 -24.236  1.00 94.40           C
ATOM   3838  HE1 PHE C  22       1.018 -49.471 -23.703  1.00 94.40           H
ATOM   3839  CE2 PHE C  22       4.204 -48.968 -24.764  1.00 94.40           C
ATOM   3840  HE2 PHE C  22       5.205 -49.352 -24.633  1.00 94.40           H
ATOM   3841  CZ  PHE C  22       3.140 -49.497 -24.021  1.00 94.40           C
ATOM   3842  HZ  PHE C  22       3.310 -50.292 -23.309  1.00 94.40           H
ATOM   3843  N   SER C  23       0.812 -49.031 -28.622  1.00 95.00           N
ATOM   3844  H   SER C  23       1.695 -49.516 -28.694  1.00 95.00           H
ATOM   3845  CA  SER C  23      -0.404 -49.847 -28.544  1.00 95.00           C
ATOM   3846  HA  SER C  23      -1.271 -49.223 -28.763  1.00 95.00           H
ATOM   3847  C   SER C  23      -0.561 -50.415 -27.136  1.00 95.00           C
ATOM   3848  CB  SER C  23      -0.377 -50.955 -29.592  1.00 95.00           C
ATOM   3849  HB2 SER C  23       0.485 -51.600 -29.423  1.00 95.00           H
ATOM   3850  HB3 SER C  23      -1.286 -51.553 -29.518  1.00 95.00           H
ATOM   3851  O   SER C  23       0.430 -50.853 -26.557  1.00 95.00           O
ATOM   3852  OG  SER C  23      -0.296 -50.371 -30.881  1.00 95.00           O
ATOM   3853  HG  SER C  23       0.368 -49.678 -30.854  1.00 95.00           H
ATOM   3854  N   VAL C  24      -1.776 -50.381 -26.593  1.00 94.97           N
ATOM   3855  H   VAL C  24      -2.540 -50.000 -27.132  1.00 94.97           H
ATOM   3856  CA  VAL C  24      -2.091 -50.854 -25.239  1.00 94.97           C
ATOM   3857  HA  VAL C  24      -1.348 -51.596 -24.946  1.00 94.97           H
ATOM   3858  C   VAL C  24      -3.453 -51.540 -25.210  1.00 94.97           C
ATOM   3859  CB  VAL C  24      -2.023 -49.684 -24.235  1.00 94.97           C
ATOM   3860  HB  VAL C  24      -1.064 -49.185 -24.378  1.00 94.97           H
ATOM   3861  O   VAL C  24      -4.406 -51.036 -25.804  1.00 94.97           O
ATOM   3862  CG1 VAL C  24      -3.103 -48.605 -24.415  1.00 94.97           C
ATOM   3863 HG11 VAL C  24      -2.897 -47.765 -23.752  1.00 94.97           H
ATOM   3864 HG12 VAL C  24      -4.084 -49.010 -24.166  1.00 94.97           H
ATOM   3865 HG13 VAL C  24      -3.113 -48.256 -25.447  1.00 94.97           H
ATOM   3866  CG2 VAL C  24      -2.054 -50.185 -22.792  1.00 94.97           C
ATOM   3867 HG21 VAL C  24      -3.002 -50.681 -22.583  1.00 94.97           H
ATOM   3868 HG22 VAL C  24      -1.242 -50.893 -22.628  1.00 94.97           H
ATOM   3869 HG23 VAL C  24      -1.941 -49.343 -22.109  1.00 94.97           H
ATOM   3870  N   ALA C  25      -3.557 -52.663 -24.509  1.00 94.26           N
ATOM   3871  H   ALA C  25      -2.711 -53.089 -24.156  1.00 94.26           H
ATOM   3872  CA  ALA C  25      -4.817 -53.343 -24.223  1.00 94.26           C
ATOM   3873  HA  ALA C  25      -5.619 -52.871 -24.791  1.00 94.26           H
ATOM   3874  C   ALA C  25      -5.204 -53.240 -22.737  1.00 94.26           C
ATOM   3875  CB  ALA C  25      -4.718 -54.791 -24.715  1.00 94.26           C
ATOM   3876  HB1 ALA C  25      -4.431 -54.804 -25.766  1.00 94.26           H
ATOM   3877  HB2 ALA C  25      -5.685 -55.284 -24.614  1.00 94.26           H
ATOM   3878  HB3 ALA C  25      -3.977 -55.339 -24.134  1.00 94.26           H
ATOM   3879  O   ALA C  25      -4.410 -52.833 -21.883  1.00 94.26           O
ATOM   3880  N   GLU C  26      -6.450 -53.600 -22.422  1.00 93.62           N
ATOM   3881  H   GLU C  26      -7.038 -53.955 -23.163  1.00 93.62           H
ATOM   3882  CA  GLU C  26      -6.958 -53.669 -21.047  1.00 93.62           C
ATOM   3883  HA  GLU C  26      -7.015 -52.657 -20.645  1.00 93.62           H
ATOM   3884  C   GLU C  26      -6.032 -54.504 -20.149  1.00 93.62           C
ATOM   3885  CB  GLU C  26      -8.372 -54.284 -21.056  1.00 93.62           C
ATOM   3886  HB2 GLU C  26      -8.301 -55.306 -21.427  1.00 93.62           H
ATOM   3887  HB3 GLU C  26      -8.999 -53.733 -21.758  1.00 93.62           H
ATOM   3888  O   GLU C  26      -5.634 -55.612 -20.506  1.00 93.62           O
ATOM   3889  CG  GLU C  26      -9.068 -54.325 -19.679  1.00 93.62           C
ATOM   3890  HG2 GLU C  26     -10.002 -54.876 -19.786  1.00 93.62           H
ATOM   3891  HG3 GLU C  26      -8.442 -54.878 -18.979  1.00 93.62           H
ATOM   3892  CD  GLU C  26      -9.381 -52.939 -19.110  1.00 93.62           C
ATOM   3893  OE1 GLU C  26      -9.677 -52.811 -17.900  1.00 93.62           O
ATOM   3894  OE2 GLU C  26      -9.314 -51.982 -19.902  1.00 93.62           O
ATOM   3895  N   ASN C  27      -5.732 -54.000 -18.951  1.00 94.43           N
ATOM   3896  H   ASN C  27      -6.066 -53.073 -18.729  1.00 94.43           H
ATOM   3897  CA  ASN C  27      -4.836 -54.626 -17.977  1.00 94.43           C
ATOM   3898  HA  ASN C  27      -4.784 -53.898 -17.167  1.00 94.43           H
ATOM   3899  C   ASN C  27      -3.367 -54.792 -18.410  1.00 94.43           C
ATOM   3900  CB  ASN C  27      -5.450 -55.914 -17.391  1.00 94.43           C
ATOM   3901  HB2 ASN C  27      -5.618 -56.637 -18.190  1.00 94.43           H
ATOM   3902  HB3 ASN C  27      -4.751 -56.365 -16.687  1.00 94.43           H
ATOM   3903  O   ASN C  27      -2.604 -55.497 -17.742  1.00 94.43           O
ATOM   3904  CG  ASN C  27      -6.735 -55.666 -16.631  1.00 94.43           C
ATOM   3905  ND2 ASN C  27      -7.793 -56.361 -16.972  1.00 94.43           N
ATOM   3906 HD21 ASN C  27      -7.758 -56.891 -17.830  1.00 94.43           H
ATOM   3907 HD22 ASN C  27      -8.663 -56.023 -16.585  1.00 94.43           H
ATOM   3908  OD1 ASN C  27      -6.799 -54.880 -15.700  1.00 94.43           O
ATOM   3909  N   GLU C  28      -2.925 -54.108 -19.464  1.00 95.85           N
ATOM   3910  H   GLU C  28      -3.584 -53.611 -20.047  1.00 95.85           H
ATOM   3911  CA  GLU C  28      -1.506 -54.031 -19.808  1.00 95.85           C
ATOM   3912  HA  GLU C  28      -1.024 -54.953 -19.485  1.00 95.85           H
ATOM   3913  C   GLU C  28      -0.802 -52.879 -19.090  1.00 95.85           C
ATOM   3914  CB  GLU C  28      -1.294 -53.941 -21.317  1.00 95.85           C
ATOM   3915  HB2 GLU C  28      -0.230 -53.789 -21.501  1.00 95.85           H
ATOM   3916  HB3 GLU C  28      -1.838 -53.084 -21.715  1.00 95.85           H
ATOM   3917  O   GLU C  28      -1.382 -51.835 -18.791  1.00 95.85           O
ATOM   3918  CG  GLU C  28      -1.725 -55.232 -22.025  1.00 95.85           C
ATOM   3919  HG2 GLU C  28      -2.807 -55.340 -21.959  1.00 95.85           H
ATOM   3920  HG3 GLU C  28      -1.263 -56.078 -21.516  1.00 95.85           H
ATOM   3921  CD  GLU C  28      -1.297 -55.235 -23.496  1.00 95.85           C
ATOM   3922  OE1 GLU C  28      -1.093 -56.345 -24.034  1.00 95.85           O
ATOM   3923  OE2 GLU C  28      -1.149 -54.128 -24.070  1.00 95.85           O
ATOM   3924  N   HIS C  29       0.488 -53.063 -18.813  1.00 96.85           N
ATOM   3925  H   HIS C  29       0.954 -53.876 -19.189  1.00 96.85           H
ATOM   3926  CA  HIS C  29       1.298 -52.015 -18.205  1.00 96.85           C
ATOM   3927  HA  HIS C  29       0.669 -51.446 -17.520  1.00 96.85           H
ATOM   3928  C   HIS C  29       1.836 -51.062 -19.270  1.00 96.85           C
ATOM   3929  CB  HIS C  29       2.443 -52.610 -17.385  1.00 96.85           C
ATOM   3930  HB2 HIS C  29       2.989 -53.325 -18.000  1.00 96.85           H
ATOM   3931  HB3 HIS C  29       3.130 -51.808 -17.117  1.00 96.85           H
ATOM   3932  O   HIS C  29       2.446 -51.485 -20.251  1.00 96.85           O
ATOM   3933  CG  HIS C  29       1.998 -53.289 -16.118  1.00 96.85           C
ATOM   3934  CD2 HIS C  29       2.229 -52.858 -14.839  1.00 96.85           C
ATOM   3935  HD2 HIS C  29       2.739 -51.948 -14.558  1.00 96.85           H
ATOM   3936  ND1 HIS C  29       1.342 -54.494 -16.029  1.00 96.85           N
ATOM   3937  HD1 HIS C  29       0.952 -55.020 -16.798  1.00 96.85           H
ATOM   3938  CE1 HIS C  29       1.205 -54.796 -14.729  1.00 96.85           C
ATOM   3939  HE1 HIS C  29       0.708 -55.676 -14.349  1.00 96.85           H
ATOM   3940  NE2 HIS C  29       1.745 -53.834 -13.963  1.00 96.85           N
ATOM   3941  N   VAL C  30       1.701 -49.762 -19.023  1.00 97.31           N
ATOM   3942  H   VAL C  30       1.155 -49.488 -18.218  1.00 97.31           H
ATOM   3943  CA  VAL C  30       2.365 -48.722 -19.815  1.00 97.31           C
ATOM   3944  HA  VAL C  30       2.682 -49.137 -20.772  1.00 97.31           H
ATOM   3945  C   VAL C  30       3.595 -48.255 -19.052  1.00 97.31           C
ATOM   3946  CB  VAL C  30       1.413 -47.554 -20.115  1.00 97.31           C
ATOM   3947  HB  VAL C  30       1.143 -47.073 -19.174  1.00 97.31           H
ATOM   3948  O   VAL C  30       3.472 -47.646 -17.989  1.00 97.31           O
ATOM   3949  CG1 VAL C  30       2.084 -46.520 -21.030  1.00 97.31           C
ATOM   3950 HG11 VAL C  30       1.386 -45.708 -21.236  1.00 97.31           H
ATOM   3951 HG12 VAL C  30       2.966 -46.104 -20.544  1.00 97.31           H
ATOM   3952 HG13 VAL C  30       2.373 -46.988 -21.971  1.00 97.31           H
ATOM   3953  CG2 VAL C  30       0.124 -48.024 -20.793  1.00 97.31           C
ATOM   3954 HG21 VAL C  30      -0.515 -47.171 -21.023  1.00 97.31           H
ATOM   3955 HG22 VAL C  30       0.360 -48.561 -21.712  1.00 97.31           H
ATOM   3956 HG23 VAL C  30      -0.427 -48.690 -20.129  1.00 97.31           H
ATOM   3957  N   TYR C  31       4.791 -48.521 -19.577  1.00 97.52           N
ATOM   3958  H   TYR C  31       4.840 -49.053 -20.434  1.00 97.52           H
ATOM   3959  CA  TYR C  31       6.047 -48.097 -18.955  1.00 97.52           C
ATOM   3960  HA  TYR C  31       5.891 -47.970 -17.883  1.00 97.52           H
ATOM   3961  C   TYR C  31       6.491 -46.758 -19.534  1.00 97.52           C
ATOM   3962  CB  TYR C  31       7.123 -49.171 -19.127  1.00 97.52           C
ATOM   3963  HB2 TYR C  31       8.042 -48.836 -18.647  1.00 97.52           H
ATOM   3964  HB3 TYR C  31       7.335 -49.295 -20.189  1.00 97.52           H
ATOM   3965  O   TYR C  31       6.782 -46.647 -20.722  1.00 97.52           O
ATOM   3966  CG  TYR C  31       6.739 -50.515 -18.558  1.00 97.52           C
ATOM   3967  CD1 TYR C  31       6.971 -50.794 -17.202  1.00 97.52           C
ATOM   3968  HD1 TYR C  31       7.464 -50.067 -16.573  1.00 97.52           H
ATOM   3969  CD2 TYR C  31       6.106 -51.472 -19.373  1.00 97.52           C
ATOM   3970  HD2 TYR C  31       5.885 -51.255 -20.408  1.00 97.52           H
ATOM   3971  CE1 TYR C  31       6.530 -52.014 -16.661  1.00 97.52           C
ATOM   3972  HE1 TYR C  31       6.634 -52.222 -15.607  1.00 97.52           H
ATOM   3973  CE2 TYR C  31       5.739 -52.721 -18.849  1.00 97.52           C
ATOM   3974  HE2 TYR C  31       5.260 -53.459 -19.476  1.00 97.52           H
ATOM   3975  OH  TYR C  31       5.599 -54.200 -16.973  1.00 97.52           O
ATOM   3976  HH  TYR C  31       5.706 -54.246 -16.020  1.00 97.52           H
ATOM   3977  CZ  TYR C  31       5.953 -52.996 -17.488  1.00 97.52           C
ATOM   3978  N   VAL C  32       6.570 -45.736 -18.690  1.00 97.62           N
ATOM   3979  H   VAL C  32       6.351 -45.907 -17.719  1.00 97.62           H
ATOM   3980  CA  VAL C  32       6.861 -44.356 -19.081  1.00 97.62           C
ATOM   3981  HA  VAL C  32       6.866 -44.281 -20.168  1.00 97.62           H
ATOM   3982  C   VAL C  32       8.237 -43.963 -18.559  1.00 97.62           C
ATOM   3983  CB  VAL C  32       5.780 -43.396 -18.547  1.00 97.62           C
ATOM   3984  HB  VAL C  32       5.896 -43.322 -17.466  1.00 97.62           H
ATOM   3985  O   VAL C  32       8.508 -44.043 -17.359  1.00 97.62           O
ATOM   3986  CG1 VAL C  32       5.945 -41.996 -19.158  1.00 97.62           C
ATOM   3987 HG11 VAL C  32       5.175 -41.330 -18.769  1.00 97.62           H
ATOM   3988 HG12 VAL C  32       5.854 -42.046 -20.243  1.00 97.62           H
ATOM   3989 HG13 VAL C  32       6.921 -41.584 -18.902  1.00 97.62           H
ATOM   3990  CG2 VAL C  32       4.349 -43.878 -18.822  1.00 97.62           C
ATOM   3991 HG21 VAL C  32       3.637 -43.155 -18.422  1.00 97.62           H
ATOM   3992 HG22 VAL C  32       4.163 -44.828 -18.321  1.00 97.62           H
ATOM   3993 HG23 VAL C  32       4.185 -43.998 -19.892  1.00 97.62           H
ATOM   3994  N   GLU C  33       9.115 -43.500 -19.443  1.00 96.79           N
ATOM   3995  H   GLU C  33       8.828 -43.454 -20.410  1.00 96.79           H
ATOM   3996  CA  GLU C  33      10.347 -42.805 -19.076  1.00 96.79           C
ATOM   3997  HA  GLU C  33      10.507 -42.887 -18.000  1.00 96.79           H
ATOM   3998  C   GLU C  33      10.218 -41.334 -19.436  1.00 96.79           C
ATOM   3999  CB  GLU C  33      11.571 -43.403 -19.778  1.00 96.79           C
ATOM   4000  HB2 GLU C  33      11.612 -44.476 -19.591  1.00 96.79           H
ATOM   4001  HB3 GLU C  33      11.471 -43.210 -20.846  1.00 96.79           H
ATOM   4002  O   GLU C  33       9.928 -40.974 -20.573  1.00 96.79           O
ATOM   4003  CG  GLU C  33      12.888 -42.758 -19.330  1.00 96.79           C
ATOM   4004  HG2 GLU C  33      12.886 -41.697 -19.581  1.00 96.79           H
ATOM   4005  HG3 GLU C  33      12.976 -42.841 -18.247  1.00 96.79           H
ATOM   4006  CD  GLU C  33      14.100 -43.420 -19.989  1.00 96.79           C
ATOM   4007  OE1 GLU C  33      14.564 -42.995 -21.069  1.00 96.79           O
ATOM   4008  OE2 GLU C  33      14.718 -44.293 -19.345  1.00 96.79           O
ATOM   4009  N   VAL C  34      10.518 -40.475 -18.478  1.00 95.42           N
ATOM   4010  H   VAL C  34      10.772 -40.840 -17.571  1.00 95.42           H
ATOM   4011  CA  VAL C  34      10.667 -39.047 -18.695  1.00 95.42           C
ATOM   4012  HA  VAL C  34      10.439 -38.799 -19.732  1.00 95.42           H
ATOM   4013  C   VAL C  34      12.109 -38.673 -18.414  1.00 95.42           C
ATOM   4014  CB  VAL C  34       9.705 -38.274 -17.799  1.00 95.42           C
ATOM   4015  HB  VAL C  34       9.958 -38.451 -16.754  1.00 95.42           H
ATOM   4016  O   VAL C  34      12.689 -39.119 -17.422  1.00 95.42           O
ATOM   4017  CG1 VAL C  34       9.854 -36.795 -18.097  1.00 95.42           C
ATOM   4018 HG11 VAL C  34      10.866 -36.439 -17.903  1.00 95.42           H
ATOM   4019 HG12 VAL C  34       9.192 -36.271 -17.408  1.00 95.42           H
ATOM   4020 HG13 VAL C  34       9.583 -36.597 -19.134  1.00 95.42           H
ATOM   4021  CG2 VAL C  34       8.238 -38.665 -18.022  1.00 95.42           C
ATOM   4022 HG21 VAL C  34       7.587 -38.064 -17.387  1.00 95.42           H
ATOM   4023 HG22 VAL C  34       7.962 -38.511 -19.065  1.00 95.42           H
ATOM   4024 HG23 VAL C  34       8.083 -39.713 -17.765  1.00 95.42           H
ATOM   4025  N   SER C  35      12.696 -37.832 -19.255  1.00 93.52           N
ATOM   4026  H   SER C  35      12.163 -37.485 -20.039  1.00 93.52           H
ATOM   4027  CA  SER C  35      14.081 -37.406 -19.094  1.00 93.52           C
ATOM   4028  HA  SER C  35      14.400 -37.639 -18.078  1.00 93.52           H
ATOM   4029  C   SER C  35      14.258 -35.912 -19.281  1.00 93.52           C
ATOM   4030  CB  SER C  35      14.985 -38.184 -20.044  1.00 93.52           C
ATOM   4031  HB2 SER C  35      14.809 -39.252 -19.913  1.00 93.52           H
ATOM   4032  HB3 SER C  35      16.025 -37.961 -19.803  1.00 93.52           H
ATOM   4033  O   SER C  35      13.612 -35.318 -20.143  1.00 93.52           O
ATOM   4034  OG  SER C  35      14.738 -37.844 -21.389  1.00 93.52           O
ATOM   4035  HG  SER C  35      14.204 -37.046 -21.404  1.00 93.52           H
ATOM   4036  N   VAL C  36      15.184 -35.332 -18.524  1.00 90.57           N
ATOM   4037  H   VAL C  36      15.648 -35.895 -17.825  1.00 90.57           H
ATOM   4038  CA  VAL C  36      15.605 -33.939 -18.664  1.00 90.57           C
ATOM   4039  HA  VAL C  36      15.127 -33.515 -19.547  1.00 90.57           H
ATOM   4040  C   VAL C  36      17.109 -33.883 -18.871  1.00 90.57           C
ATOM   4041  CB  VAL C  36      15.165 -33.089 -17.461  1.00 90.57           C
ATOM   4042  HB  VAL C  36      15.636 -33.454 -16.548  1.00 90.57           H
ATOM   4043  O   VAL C  36      17.880 -34.279 -17.998  1.00 90.57           O
ATOM   4044  CG1 VAL C  36      15.543 -31.619 -17.662  1.00 90.57           C
ATOM   4045 HG11 VAL C  36      15.194 -31.030 -16.814  1.00 90.57           H
ATOM   4046 HG12 VAL C  36      15.075 -31.245 -18.573  1.00 90.57           H
ATOM   4047 HG13 VAL C  36      16.625 -31.511 -17.737  1.00 90.57           H
ATOM   4048  CG2 VAL C  36      13.646 -33.170 -17.307  1.00 90.57           C
ATOM   4049 HG21 VAL C  36      13.286 -32.413 -16.611  1.00 90.57           H
ATOM   4050 HG22 VAL C  36      13.362 -34.153 -16.931  1.00 90.57           H
ATOM   4051 HG23 VAL C  36      13.188 -33.035 -18.287  1.00 90.57           H
ATOM   4052  N   THR C  37      17.515 -33.356 -20.020  1.00 88.66           N
ATOM   4053  H   THR C  37      16.807 -33.087 -20.689  1.00 88.66           H
ATOM   4054  CA  THR C  37      18.905 -33.053 -20.358  1.00 88.66           C
ATOM   4055  HA  THR C  37      19.563 -33.739 -19.824  1.00 88.66           H
ATOM   4056  C   THR C  37      19.211 -31.626 -19.936  1.00 88.66           C
ATOM   4057  CB  THR C  37      19.168 -33.215 -21.858  1.00 88.66           C
ATOM   4058  HB  THR C  37      18.637 -32.439 -22.410  1.00 88.66           H
ATOM   4059  O   THR C  37      18.584 -30.678 -20.416  1.00 88.66           O
ATOM   4060  CG2 THR C  37      20.661 -33.136 -22.176  1.00 88.66           C
ATOM   4061 HG21 THR C  37      20.824 -33.336 -23.235  1.00 88.66           H
ATOM   4062 HG22 THR C  37      21.038 -32.138 -21.952  1.00 88.66           H
ATOM   4063 HG23 THR C  37      21.212 -33.867 -21.584  1.00 88.66           H
ATOM   4064  OG1 THR C  37      18.707 -34.470 -22.299  1.00 88.66           O
ATOM   4065  HG1 THR C  37      18.830 -34.520 -23.250  1.00 88.66           H
ATOM   4066  N   LYS C  38      20.170 -31.458 -19.032  1.00 86.03           N
ATOM   4067  H   LYS C  38      20.643 -32.280 -18.685  1.00 86.03           H
ATOM   4068  CA  LYS C  38      20.492 -30.172 -18.400  1.00 86.03           C
ATOM   4069  HA  LYS C  38      20.228 -29.362 -19.080  1.00 86.03           H
ATOM   4070  C   LYS C  38      21.985 -30.079 -18.114  1.00 86.03           C
ATOM   4071  CB  LYS C  38      19.661 -30.025 -17.111  1.00 86.03           C
ATOM   4072  HB2 LYS C  38      19.867 -29.055 -16.660  1.00 86.03           H
ATOM   4073  HB3 LYS C  38      18.602 -30.078 -17.364  1.00 86.03           H
ATOM   4074  O   LYS C  38      22.621 -31.088 -17.835  1.00 86.03           O
ATOM   4075  CG  LYS C  38      20.006 -31.131 -16.102  1.00 86.03           C
ATOM   4076  HG2 LYS C  38      20.027 -32.098 -16.605  1.00 86.03           H
ATOM   4077  HG3 LYS C  38      21.006 -30.936 -15.713  1.00 86.03           H
ATOM   4078  CD  LYS C  38      19.025 -31.269 -14.940  1.00 86.03           C
ATOM   4079  HD2 LYS C  38      18.990 -30.355 -14.347  1.00 86.03           H
ATOM   4080  HD3 LYS C  38      18.029 -31.486 -15.328  1.00 86.03           H
ATOM   4081  CE  LYS C  38      19.503 -32.449 -14.084  1.00 86.03           C
ATOM   4082  HE2 LYS C  38      19.635 -33.311 -14.738  1.00 86.03           H
ATOM   4083  HE3 LYS C  38      18.736 -32.694 -13.350  1.00 86.03           H
ATOM   4084  NZ  LYS C  38      20.782 -32.146 -13.391  1.00 86.03           N
ATOM   4085  HZ1 LYS C  38      21.279 -31.397 -13.852  1.00 86.03           H
ATOM   4086  HZ2 LYS C  38      21.417 -32.929 -13.328  1.00 86.03           H
ATOM   4087  HZ3 LYS C  38      20.582 -31.780 -12.471  1.00 86.03           H
ATOM   4088  N   ALA C  39      22.528 -28.865 -18.145  1.00 83.81           N
ATOM   4089  H   ALA C  39      21.961 -28.081 -18.433  1.00 83.81           H
ATOM   4090  CA  ALA C  39      23.922 -28.627 -17.766  1.00 83.81           C
ATOM   4091  HA  ALA C  39      24.507 -29.506 -18.035  1.00 83.81           H
ATOM   4092  C   ALA C  39      24.109 -28.441 -16.253  1.00 83.81           C
ATOM   4093  CB  ALA C  39      24.446 -27.429 -18.565  1.00 83.81           C
ATOM   4094  HB1 ALA C  39      25.495 -27.269 -18.319  1.00 83.81           H
ATOM   4095  HB2 ALA C  39      23.883 -26.530 -18.316  1.00 83.81           H
ATOM   4096  HB3 ALA C  39      24.370 -27.635 -19.632  1.00 83.81           H
ATOM   4097  O   ALA C  39      25.113 -28.847 -15.678  1.00 83.81           O
ATOM   4098  N   ASP C  40      23.112 -27.850 -15.598  1.00 85.18           N
ATOM   4099  H   ASP C  40      22.292 -27.557 -16.109  1.00 85.18           H
ATOM   4100  CA  ASP C  40      23.136 -27.619 -14.160  1.00 85.18           C
ATOM   4101  HA  ASP C  40      24.130 -27.273 -13.876  1.00 85.18           H
ATOM   4102  C   ASP C  40      22.849 -28.925 -13.398  1.00 85.18           C
ATOM   4103  CB  ASP C  40      22.150 -26.490 -13.834  1.00 85.18           C
ATOM   4104  HB2 ASP C  40      21.142 -26.808 -14.098  1.00 85.18           H
ATOM   4105  HB3 ASP C  40      22.399 -25.623 -14.446  1.00 85.18           H
ATOM   4106  O   ASP C  40      21.804 -29.561 -13.581  1.00 85.18           O
ATOM   4107  CG  ASP C  40      22.178 -26.065 -12.365  1.00 85.18           C
ATOM   4108  OD1 ASP C  40      22.895 -26.721 -11.577  1.00 85.18           O
ATOM   4109  OD2 ASP C  40      21.433 -25.117 -12.046  1.00 85.18           O
ATOM   4110  N   GLN C  41      23.782 -29.336 -12.540  1.00 83.26           N
ATOM   4111  H   GLN C  41      24.579 -28.733 -12.394  1.00 83.26           H
ATOM   4112  CA  GLN C  41      23.659 -30.535 -11.707  1.00 83.26           C
ATOM   4113  HA  GLN C  41      23.304 -31.363 -12.320  1.00 83.26           H
ATOM   4114  C   GLN C  41      22.669 -30.350 -10.551  1.00 83.26           C
ATOM   4115  CB  GLN C  41      25.032 -30.916 -11.147  1.00 83.26           C
ATOM   4116  HB2 GLN C  41      25.445 -30.078 -10.586  1.00 83.26           H
ATOM   4117  HB3 GLN C  41      24.898 -31.755 -10.465  1.00 83.26           H
ATOM   4118  O   GLN C  41      22.029 -31.325 -10.131  1.00 83.26           O
ATOM   4119  CG  GLN C  41      26.020 -31.336 -12.247  1.00 83.26           C
ATOM   4120  HG2 GLN C  41      25.570 -32.120 -12.855  1.00 83.26           H
ATOM   4121  HG3 GLN C  41      26.239 -30.484 -12.891  1.00 83.26           H
ATOM   4122  CD  GLN C  41      27.332 -31.866 -11.677  1.00 83.26           C
ATOM   4123  NE2 GLN C  41      28.286 -32.200 -12.518  1.00 83.26           N
ATOM   4124 HE21 GLN C  41      29.144 -32.530 -12.101  1.00 83.26           H
ATOM   4125 HE22 GLN C  41      28.177 -32.054 -13.511  1.00 83.26           H
ATOM   4126  OE1 GLN C  41      27.528 -32.005 -10.482  1.00 83.26           O
ATOM   4127  N   ASP C  42      22.499 -29.116 -10.073  1.00 87.88           N
ATOM   4128  H   ASP C  42      22.976 -28.347 -10.521  1.00 87.88           H
ATOM   4129  CA  ASP C  42      21.573 -28.772  -8.993  1.00 87.88           C
ATOM   4130  HA  ASP C  42      21.626 -29.538  -8.219  1.00 87.88           H
ATOM   4131  C   ASP C  42      20.133 -28.690  -9.478  1.00 87.88           C
ATOM   4132  CB  ASP C  42      21.959 -27.427  -8.377  1.00 87.88           C
ATOM   4133  HB2 ASP C  42      21.227 -27.170  -7.611  1.00 87.88           H
ATOM   4134  HB3 ASP C  42      21.932 -26.649  -9.140  1.00 87.88           H
ATOM   4135  O   ASP C  42      19.195 -28.775  -8.682  1.00 87.88           O
ATOM   4136  CG  ASP C  42      23.329 -27.466  -7.720  1.00 87.88           C
ATOM   4137  OD1 ASP C  42      23.672 -28.503  -7.110  1.00 87.88           O
ATOM   4138  OD2 ASP C  42      23.997 -26.411  -7.672  1.00 87.88           O
ATOM   4139  N   LEU C  43      19.945 -28.557 -10.787  1.00 87.96           N
ATOM   4140  H   LEU C  43      20.761 -28.428 -11.369  1.00 87.96           H
ATOM   4141  CA  LEU C  43      18.638 -28.630 -11.400  1.00 87.96           C
ATOM   4142  HA  LEU C  43      17.959 -28.033 -10.792  1.00 87.96           H
ATOM   4143  C   LEU C  43      18.141 -30.083 -11.372  1.00 87.96           C
ATOM   4144  CB  LEU C  43      18.723 -27.980 -12.789  1.00 87.96           C
ATOM   4145  HB2 LEU C  43      19.416 -28.546 -13.411  1.00 87.96           H
ATOM   4146  HB3 LEU C  43      19.156 -26.986 -12.673  1.00 87.96           H
ATOM   4147  O   LEU C  43      18.866 -31.033 -11.674  1.00 87.96           O
ATOM   4148  CG  LEU C  43      17.368 -27.829 -13.498  1.00 87.96           C
ATOM   4149  HG  LEU C  43      16.835 -28.780 -13.495  1.00 87.96           H
ATOM   4150  CD1 LEU C  43      16.520 -26.762 -12.809  1.00 87.96           C
ATOM   4151 HD11 LEU C  43      15.617 -26.574 -13.390  1.00 87.96           H
ATOM   4152 HD12 LEU C  43      16.221 -27.103 -11.818  1.00 87.96           H
ATOM   4153 HD13 LEU C  43      17.083 -25.833 -12.718  1.00 87.96           H
ATOM   4154  CD2 LEU C  43      17.574 -27.400 -14.950  1.00 87.96           C
ATOM   4155 HD21 LEU C  43      16.606 -27.272 -15.434  1.00 87.96           H
ATOM   4156 HD22 LEU C  43      18.132 -28.172 -15.479  1.00 87.96           H
ATOM   4157 HD23 LEU C  43      18.126 -26.461 -14.982  1.00 87.96           H
ATOM   4158  N   GLY C  44      16.888 -30.260 -10.987  1.00 91.06           N
ATOM   4159  H   GLY C  44      16.355 -29.442 -10.728  1.00 91.06           H
ATOM   4160  CA  GLY C  44      16.147 -31.509 -11.060  1.00 91.06           C
ATOM   4161  HA2 GLY C  44      16.021 -31.914 -10.056  1.00 91.06           H
ATOM   4162  HA3 GLY C  44      16.671 -32.239 -11.676  1.00 91.06           H
ATOM   4163  C   GLY C  44      14.772 -31.263 -11.666  1.00 91.06           C
ATOM   4164  O   GLY C  44      14.448 -30.156 -12.102  1.00 91.06           O
ATOM   4165  N   PHE C  45      13.958 -32.308 -11.687  1.00 92.56           N
ATOM   4166  H   PHE C  45      14.261 -33.198 -11.317  1.00 92.56           H
ATOM   4167  CA  PHE C  45      12.569 -32.209 -12.108  1.00 92.56           C
ATOM   4168  HA  PHE C  45      12.217 -31.205 -11.872  1.00 92.56           H
ATOM   4169  C   PHE C  45      11.696 -33.193 -11.333  1.00 92.56           C
ATOM   4170  CB  PHE C  45      12.468 -32.419 -13.627  1.00 92.56           C
ATOM   4171  HB2 PHE C  45      13.224 -31.813 -14.127  1.00 92.56           H
ATOM   4172  HB3 PHE C  45      11.499 -32.048 -13.963  1.00 92.56           H
ATOM   4173  O   PHE C  45      12.203 -34.162 -10.758  1.00 92.56           O
ATOM   4174  CG  PHE C  45      12.611 -33.858 -14.080  1.00 92.56           C
ATOM   4175  CD1 PHE C  45      13.874 -34.480 -14.095  1.00 92.56           C
ATOM   4176  HD1 PHE C  45      14.756 -33.942 -13.779  1.00 92.56           H
ATOM   4177  CD2 PHE C  45      11.473 -34.574 -14.499  1.00 92.56           C
ATOM   4178  HD2 PHE C  45      10.501 -34.104 -14.488  1.00 92.56           H
ATOM   4179  CE1 PHE C  45      13.996 -35.805 -14.543  1.00 92.56           C
ATOM   4180  HE1 PHE C  45      14.965 -36.282 -14.557  1.00 92.56           H
ATOM   4181  CE2 PHE C  45      11.602 -35.895 -14.959  1.00 92.56           C
ATOM   4182  HE2 PHE C  45      10.731 -36.435 -15.301  1.00 92.56           H
ATOM   4183  CZ  PHE C  45      12.867 -36.505 -14.995  1.00 92.56           C
ATOM   4184  HZ  PHE C  45      12.973 -37.510 -15.374  1.00 92.56           H
ATOM   4185  N   ALA C  46      10.391 -32.960 -11.342  1.00 93.87           N
ATOM   4186  H   ALA C  46      10.061 -32.132 -11.818  1.00 93.87           H
ATOM   4187  CA  ALA C  46       9.382 -33.886 -10.847  1.00 93.87           C
ATOM   4188  HA  ALA C  46       9.836 -34.866 -10.702  1.00 93.87           H
ATOM   4189  C   ALA C  46       8.265 -34.054 -11.884  1.00 93.87           C
ATOM   4190  CB  ALA C  46       8.869 -33.407  -9.485  1.00 93.87           C
ATOM   4191  HB1 ALA C  46       8.380 -32.438  -9.583  1.00 93.87           H
ATOM   4192  HB2 ALA C  46       9.697 -33.321  -8.781  1.00 93.87           H
ATOM   4193  HB3 ALA C  46       8.148 -34.124  -9.091  1.00 93.87           H
ATOM   4194  O   ALA C  46       8.036 -33.177 -12.719  1.00 93.87           O
ATOM   4195  N   ILE C  47       7.593 -35.202 -11.841  1.00 95.61           N
ATOM   4196  H   ILE C  47       7.766 -35.833 -11.072  1.00 95.61           H
ATOM   4197  CA  ILE C  47       6.405 -35.474 -12.653  1.00 95.61           C
ATOM   4198  HA  ILE C  47       6.464 -34.942 -13.602  1.00 95.61           H
ATOM   4199  C   ILE C  47       5.225 -34.926 -11.855  1.00 95.61           C
ATOM   4200  CB  ILE C  47       6.282 -36.988 -12.942  1.00 95.61           C
ATOM   4201  HB  ILE C  47       6.200 -37.520 -11.994  1.00 95.61           H
ATOM   4202  O   ILE C  47       4.832 -35.533 -10.868  1.00 95.61           O
ATOM   4203  CG1 ILE C  47       7.529 -37.518 -13.694  1.00 95.61           C
ATOM   4204 HG12 ILE C  47       7.545 -37.106 -14.703  1.00 95.61           H
ATOM   4205 HG13 ILE C  47       8.437 -37.195 -13.186  1.00 95.61           H
ATOM   4206  CG2 ILE C  47       5.007 -37.247 -13.759  1.00 95.61           C
ATOM   4207 HG21 ILE C  47       4.124 -36.925 -13.208  1.00 95.61           H
ATOM   4208 HG22 ILE C  47       4.889 -38.314 -13.950  1.00 95.61           H
ATOM   4209 HG23 ILE C  47       5.047 -36.715 -14.710  1.00 95.61           H
ATOM   4210  CD1 ILE C  47       7.595 -39.046 -13.786  1.00 95.61           C
ATOM   4211 HD11 ILE C  47       8.527 -39.339 -14.268  1.00 95.61           H
ATOM   4212 HD12 ILE C  47       7.555 -39.483 -12.788  1.00 95.61           H
ATOM   4213 HD13 ILE C  47       6.765 -39.423 -14.383  1.00 95.61           H
ATOM   4214  N   GLN C  48       4.721 -33.752 -12.224  1.00 94.64           N
ATOM   4215  H   GLN C  48       5.011 -33.346 -13.102  1.00 94.64           H
ATOM   4216  CA  GLN C  48       3.701 -33.044 -11.452  1.00 94.64           C
ATOM   4217  HA  GLN C  48       3.984 -33.049 -10.399  1.00 94.64           H
ATOM   4218  C   GLN C  48       2.346 -33.727 -11.582  1.00 94.64           C
ATOM   4219  CB  GLN C  48       3.604 -31.586 -11.938  1.00 94.64           C
ATOM   4220  HB2 GLN C  48       3.237 -31.572 -12.964  1.00 94.64           H
ATOM   4221  HB3 GLN C  48       4.596 -31.135 -11.940  1.00 94.64           H
ATOM   4222  O   GLN C  48       1.655 -33.955 -10.593  1.00 94.64           O
ATOM   4223  CG  GLN C  48       2.655 -30.722 -11.083  1.00 94.64           C
ATOM   4224  HG2 GLN C  48       2.514 -29.764 -11.584  1.00 94.64           H
ATOM   4225  HG3 GLN C  48       1.675 -31.192 -11.001  1.00 94.64           H
ATOM   4226  CD  GLN C  48       3.196 -30.434  -9.687  1.00 94.64           C
ATOM   4227  NE2 GLN C  48       2.390 -29.942  -8.774  1.00 94.64           N
ATOM   4228 HE21 GLN C  48       2.805 -29.769  -7.869  1.00 94.64           H
ATOM   4229 HE22 GLN C  48       1.389 -29.896  -8.904  1.00 94.64           H
ATOM   4230  OE1 GLN C  48       4.360 -30.641  -9.393  1.00 94.64           O
ATOM   4231  N   THR C  49       1.921 -34.008 -12.808  1.00 95.68           N
ATOM   4232  H   THR C  49       2.519 -33.797 -13.594  1.00 95.68           H
ATOM   4233  CA  THR C  49       0.601 -34.581 -13.078  1.00 95.68           C
ATOM   4234  HA  THR C  49       0.330 -35.237 -12.251  1.00 95.68           H
ATOM   4235  C   THR C  49       0.674 -35.405 -14.346  1.00 95.68           C
ATOM   4236  CB  THR C  49      -0.470 -33.481 -13.203  1.00 95.68           C
ATOM   4237  HB  THR C  49      -0.225 -32.830 -14.042  1.00 95.68           H
ATOM   4238  O   THR C  49       1.238 -34.938 -15.330  1.00 95.68           O
ATOM   4239  CG2 THR C  49      -1.890 -34.015 -13.380  1.00 95.68           C
ATOM   4240 HG21 THR C  49      -2.581 -33.175 -13.453  1.00 95.68           H
ATOM   4241 HG22 THR C  49      -1.966 -34.607 -14.292  1.00 95.68           H
ATOM   4242 HG23 THR C  49      -2.175 -34.628 -12.525  1.00 95.68           H
ATOM   4243  OG1 THR C  49      -0.474 -32.722 -12.016  1.00 95.68           O
ATOM   4244  HG1 THR C  49       0.148 -33.144 -11.419  1.00 95.68           H
ATOM   4245  N   CYS C  50       0.109 -36.606 -14.332  1.00 97.13           N
ATOM   4246  H   CYS C  50      -0.386 -36.889 -13.498  1.00 97.13           H
ATOM   4247  CA  CYS C  50      -0.090 -37.409 -15.532  1.00 97.13           C
ATOM   4248  HA  CYS C  50       0.103 -36.776 -16.397  1.00 97.13           H
ATOM   4249  C   CYS C  50      -1.538 -37.878 -15.593  1.00 97.13           C
ATOM   4250  CB  CYS C  50       0.868 -38.604 -15.589  1.00 97.13           C
ATOM   4251  HB2 CYS C  50       0.542 -39.270 -16.388  1.00 97.13           H
ATOM   4252  HB3 CYS C  50       0.780 -39.155 -14.653  1.00 97.13           H
ATOM   4253  O   CYS C  50      -2.062 -38.352 -14.586  1.00 97.13           O
ATOM   4254  SG  CYS C  50       2.622 -38.240 -15.866  1.00 97.13           S
ATOM   4255  N   PHE C  51      -2.170 -37.773 -16.755  1.00 97.04           N
ATOM   4256  H   PHE C  51      -1.678 -37.387 -17.548  1.00 97.04           H
ATOM   4257  CA  PHE C  51      -3.548 -38.212 -16.969  1.00 97.04           C
ATOM   4258  HA  PHE C  51      -3.745 -39.069 -16.325  1.00 97.04           H
ATOM   4259  C   PHE C  51      -3.761 -38.679 -18.412  1.00 97.04           C
ATOM   4260  CB  PHE C  51      -4.529 -37.089 -16.582  1.00 97.04           C
ATOM   4261  HB2 PHE C  51      -5.544 -37.486 -16.602  1.00 97.04           H
ATOM   4262  HB3 PHE C  51      -4.332 -36.782 -15.555  1.00 97.04           H
ATOM   4263  O   PHE C  51      -3.028 -38.282 -19.323  1.00 97.04           O
ATOM   4264  CG  PHE C  51      -4.479 -35.864 -17.473  1.00 97.04           C
ATOM   4265  CD1 PHE C  51      -3.516 -34.865 -17.242  1.00 97.04           C
ATOM   4266  HD1 PHE C  51      -2.821 -34.965 -16.422  1.00 97.04           H
ATOM   4267  CD2 PHE C  51      -5.392 -35.728 -18.536  1.00 97.04           C
ATOM   4268  HD2 PHE C  51      -6.137 -36.490 -18.707  1.00 97.04           H
ATOM   4269  CE1 PHE C  51      -3.452 -33.741 -18.082  1.00 97.04           C
ATOM   4270  HE1 PHE C  51      -2.711 -32.975 -17.906  1.00 97.04           H
ATOM   4271  CE2 PHE C  51      -5.331 -34.601 -19.374  1.00 97.04           C
ATOM   4272  HE2 PHE C  51      -6.025 -34.493 -20.195  1.00 97.04           H
ATOM   4273  CZ  PHE C  51      -4.355 -33.617 -19.151  1.00 97.04           C
ATOM   4274  HZ  PHE C  51      -4.301 -32.762 -19.808  1.00 97.04           H
ATOM   4275  N   LEU C  52      -4.768 -39.524 -18.612  1.00 96.98           N
ATOM   4276  H   LEU C  52      -5.327 -39.789 -17.813  1.00 96.98           H
ATOM   4277  CA  LEU C  52      -5.187 -40.014 -19.922  1.00 96.98           C
ATOM   4278  HA  LEU C  52      -4.402 -39.809 -20.650  1.00 96.98           H
ATOM   4279  C   LEU C  52      -6.442 -39.294 -20.385  1.00 96.98           C
ATOM   4280  CB  LEU C  52      -5.438 -41.527 -19.855  1.00 96.98           C
ATOM   4281  HB2 LEU C  52      -6.047 -41.835 -20.706  1.00 96.98           H
ATOM   4282  HB3 LEU C  52      -5.998 -41.748 -18.946  1.00 96.98           H
ATOM   4283  O   LEU C  52      -7.428 -39.251 -19.658  1.00 96.98           O
ATOM   4284  CG  LEU C  52      -4.144 -42.345 -19.863  1.00 96.98           C
ATOM   4285  HG  LEU C  52      -3.437 -41.926 -19.147  1.00 96.98           H
ATOM   4286  CD1 LEU C  52      -4.436 -43.793 -19.496  1.00 96.98           C
ATOM   4287 HD11 LEU C  52      -4.728 -43.843 -18.446  1.00 96.98           H
ATOM   4288 HD12 LEU C  52      -5.241 -44.189 -20.114  1.00 96.98           H
ATOM   4289 HD13 LEU C  52      -3.541 -44.400 -19.636  1.00 96.98           H
ATOM   4290  CD2 LEU C  52      -3.500 -42.353 -21.245  1.00 96.98           C
ATOM   4291 HD21 LEU C  52      -2.548 -42.880 -21.179  1.00 96.98           H
ATOM   4292 HD22 LEU C  52      -3.311 -41.337 -21.592  1.00 96.98           H
ATOM   4293 HD23 LEU C  52      -4.156 -42.853 -21.957  1.00 96.98           H
ATOM   4294  N   SER C  53      -6.452 -38.765 -21.603  1.00 95.74           N
ATOM   4295  H   SER C  53      -5.620 -38.816 -22.173  1.00 95.74           H
ATOM   4296  CA  SER C  53      -7.649 -38.138 -22.165  1.00 95.74           C
ATOM   4297  HA  SER C  53      -8.510 -38.476 -21.588  1.00 95.74           H
ATOM   4298  C   SER C  53      -7.893 -38.575 -23.612  1.00 95.74           C
ATOM   4299  CB  SER C  53      -7.571 -36.612 -22.003  1.00 95.74           C
ATOM   4300  HB2 SER C  53      -8.563 -36.238 -21.750  1.00 95.74           H
ATOM   4301  HB3 SER C  53      -6.898 -36.354 -21.185  1.00 95.74           H
ATOM   4302  O   SER C  53      -6.947 -38.933 -24.315  1.00 95.74           O
ATOM   4303  OG  SER C  53      -7.160 -35.965 -23.187  1.00 95.74           O
ATOM   4304  HG  SER C  53      -6.203 -35.918 -23.245  1.00 95.74           H
ATOM   4305  N   PRO C  54      -9.145 -38.527 -24.096  1.00 95.84           N
ATOM   4306  CA  PRO C  54      -9.455 -38.744 -25.507  1.00 95.84           C
ATOM   4307  HA  PRO C  54      -8.895 -39.595 -25.894  1.00 95.84           H
ATOM   4308  C   PRO C  54      -9.114 -37.527 -26.390  1.00 95.84           C
ATOM   4309  CB  PRO C  54     -10.948 -39.081 -25.506  1.00 95.84           C
ATOM   4310  HB2 PRO C  54     -11.078 -40.133 -25.251  1.00 95.84           H
ATOM   4311  HB3 PRO C  54     -11.435 -38.851 -26.453  1.00 95.84           H
ATOM   4312  O   PRO C  54      -9.401 -37.531 -27.585  1.00 95.84           O
ATOM   4313  CG  PRO C  54     -11.495 -38.242 -24.355  1.00 95.84           C
ATOM   4314  HG2 PRO C  54     -12.422 -38.653 -23.957  1.00 95.84           H
ATOM   4315  HG3 PRO C  54     -11.639 -37.215 -24.692  1.00 95.84           H
ATOM   4316  CD  PRO C  54     -10.364 -38.297 -23.331  1.00 95.84           C
ATOM   4317  HD2 PRO C  54     -10.528 -39.136 -22.654  1.00 95.84           H
ATOM   4318  HD3 PRO C  54     -10.320 -37.362 -22.773  1.00 95.84           H
ATOM   4319  N   TYR C  55      -8.526 -36.466 -25.828  1.00 94.93           N
ATOM   4320  H   TYR C  55      -8.214 -36.527 -24.869  1.00 94.93           H
ATOM   4321  CA  TYR C  55      -8.211 -35.228 -26.533  1.00 94.93           C
ATOM   4322  HA  TYR C  55      -8.624 -35.270 -27.541  1.00 94.93           H
ATOM   4323  C   TYR C  55      -6.698 -35.044 -26.645  1.00 94.93           C
ATOM   4324  CB  TYR C  55      -8.852 -34.038 -25.803  1.00 94.93           C
ATOM   4325  HB2 TYR C  55      -8.698 -33.139 -26.400  1.00 94.93           H
ATOM   4326  HB3 TYR C  55      -8.329 -33.892 -24.858  1.00 94.93           H
ATOM   4327  O   TYR C  55      -5.971 -35.182 -25.674  1.00 94.93           O
ATOM   4328  CG  TYR C  55     -10.338 -34.187 -25.524  1.00 94.93           C
ATOM   4329  CD1 TYR C  55     -11.264 -34.181 -26.586  1.00 94.93           C
ATOM   4330  HD1 TYR C  55     -10.914 -34.101 -27.605  1.00 94.93           H
ATOM   4331  CD2 TYR C  55     -10.789 -34.364 -24.200  1.00 94.93           C
ATOM   4332  HD2 TYR C  55     -10.076 -34.395 -23.390  1.00 94.93           H
ATOM   4333  CE1 TYR C  55     -12.637 -34.349 -26.326  1.00 94.93           C
ATOM   4334  HE1 TYR C  55     -13.351 -34.397 -27.135  1.00 94.93           H
ATOM   4335  CE2 TYR C  55     -12.162 -34.534 -23.936  1.00 94.93           C
ATOM   4336  HE2 TYR C  55     -12.500 -34.684 -22.921  1.00 94.93           H
ATOM   4337  OH  TYR C  55     -14.414 -34.698 -24.767  1.00 94.93           O
ATOM   4338  HH  TYR C  55     -14.604 -34.909 -23.850  1.00 94.93           H
ATOM   4339  CZ  TYR C  55     -13.088 -34.534 -25.002  1.00 94.93           C
ATOM   4340  N   SER C  56      -6.202 -34.627 -27.808  1.00 95.01           N
ATOM   4341  H   SER C  56      -6.801 -34.553 -28.618  1.00 95.01           H
ATOM   4342  CA  SER C  56      -4.783 -34.274 -27.957  1.00 95.01           C
ATOM   4343  HA  SER C  56      -4.174 -35.090 -27.568  1.00 95.01           H
ATOM   4344  C   SER C  56      -4.397 -33.005 -27.186  1.00 95.01           C
ATOM   4345  CB  SER C  56      -4.452 -34.096 -29.436  1.00 95.01           C
ATOM   4346  HB2 SER C  56      -4.618 -35.039 -29.957  1.00 95.01           H
ATOM   4347  HB3 SER C  56      -3.405 -33.813 -29.543  1.00 95.01           H
ATOM   4348  O   SER C  56      -3.222 -32.800 -26.887  1.00 95.01           O
ATOM   4349  OG  SER C  56      -5.282 -33.095 -30.004  1.00 95.01           O
ATOM   4350  HG  SER C  56      -5.057 -33.009 -30.933  1.00 95.01           H
ATOM   4351  N   ASN C  57      -5.376 -32.153 -26.857  1.00 93.07           N
ATOM   4352  H   ASN C  57      -6.321 -32.417 -27.100  1.00 93.07           H
ATOM   4353  CA  ASN C  57      -5.158 -30.921 -26.112  1.00 93.07           C
ATOM   4354  HA  ASN C  57      -4.216 -30.497 -26.458  1.00 93.07           H
ATOM   4355  C   ASN C  57      -5.075 -31.200 -24.593  1.00 93.07           C
ATOM   4356  CB  ASN C  57      -6.256 -29.895 -26.462  1.00 93.07           C
ATOM   4357  HB2 ASN C  57      -6.261 -29.733 -27.540  1.00 93.07           H
ATOM   4358  HB3 ASN C  57      -7.229 -30.277 -26.155  1.00 93.07           H
ATOM   4359  O   ASN C  57      -6.113 -31.484 -23.987  1.00 93.07           O
ATOM   4360  CG  ASN C  57      -6.019 -28.558 -25.774  1.00 93.07           C
ATOM   4361  ND2 ASN C  57      -6.769 -27.533 -26.094  1.00 93.07           N
ATOM   4362 HD21 ASN C  57      -7.399 -27.567 -26.882  1.00 93.07           H
ATOM   4363 HD22 ASN C  57      -6.498 -26.669 -25.646  1.00 93.07           H
ATOM   4364  OD1 ASN C  57      -5.159 -28.409 -24.930  1.00 93.07           O
ATOM   4365  N   PRO C  58      -3.904 -31.017 -23.950  1.00 92.40           N
ATOM   4366  CA  PRO C  58      -3.736 -31.238 -22.513  1.00 92.40           C
ATOM   4367  HA  PRO C  58      -4.046 -32.252 -22.261  1.00 92.40           H
ATOM   4368  C   PRO C  58      -4.525 -30.261 -21.623  1.00 92.40           C
ATOM   4369  CB  PRO C  58      -2.235 -31.087 -22.265  1.00 92.40           C
ATOM   4370  HB2 PRO C  58      -1.737 -32.046 -22.402  1.00 92.40           H
ATOM   4371  HB3 PRO C  58      -2.033 -30.696 -21.268  1.00 92.40           H
ATOM   4372  O   PRO C  58      -4.584 -30.439 -20.407  1.00 92.40           O
ATOM   4373  CG  PRO C  58      -1.783 -30.119 -23.355  1.00 92.40           C
ATOM   4374  HG2 PRO C  58      -2.018 -29.095 -23.061  1.00 92.40           H
ATOM   4375  HG3 PRO C  58      -0.722 -30.225 -23.581  1.00 92.40           H
ATOM   4376  CD  PRO C  58      -2.658 -30.528 -24.533  1.00 92.40           C
ATOM   4377  HD2 PRO C  58      -2.817 -29.662 -25.176  1.00 92.40           H
ATOM   4378  HD3 PRO C  58      -2.173 -31.332 -25.086  1.00 92.40           H
ATOM   4379  N   ASP C  59      -5.122 -29.199 -22.164  1.00 87.97           N
ATOM   4380  H   ASP C  59      -4.975 -28.995 -23.142  1.00 87.97           H
ATOM   4381  CA  ASP C  59      -5.999 -28.306 -21.396  1.00 87.97           C
ATOM   4382  HA  ASP C  59      -5.579 -28.164 -20.401  1.00 87.97           H
ATOM   4383  C   ASP C  59      -7.381 -28.911 -21.147  1.00 87.97           C
ATOM   4384  CB  ASP C  59      -6.050 -26.921 -22.047  1.00 87.97           C
ATOM   4385  HB2 ASP C  59      -6.726 -26.287 -21.473  1.00 87.97           H
ATOM   4386  HB3 ASP C  59      -6.441 -27.006 -23.061  1.00 87.97           H
ATOM   4387  O   ASP C  59      -8.066 -28.557 -20.177  1.00 87.97           O
ATOM   4388  CG  ASP C  59      -4.664 -26.267 -22.057  1.00 87.97           C
ATOM   4389  OD1 ASP C  59      -3.894 -26.537 -21.094  1.00 87.97           O
ATOM   4390  OD2 ASP C  59      -4.393 -25.528 -23.022  1.00 87.97           O
ATOM   4391  N   ARG C  60      -7.770 -29.911 -21.941  1.00 88.51           N
ATOM   4392  H   ARG C  60      -7.120 -30.232 -22.643  1.00 88.51           H
ATOM   4393  CA  ARG C  60      -8.958 -30.729 -21.691  1.00 88.51           C
ATOM   4394  HA  ARG C  60      -9.715 -30.132 -21.183  1.00 88.51           H
ATOM   4395  C   ARG C  60      -8.620 -31.880 -20.744  1.00 88.51           C
ATOM   4396  CB  ARG C  60      -9.572 -31.200 -23.012  1.00 88.51           C
ATOM   4397  HB2 ARG C  60     -10.411 -31.855 -22.778  1.00 88.51           H
ATOM   4398  HB3 ARG C  60      -8.838 -31.769 -23.582  1.00 88.51           H
ATOM   4399  O   ARG C  60      -8.493 -33.026 -21.154  1.00 88.51           O
ATOM   4400  CG  ARG C  60     -10.080 -30.020 -23.848  1.00 88.51           C
ATOM   4401  HG2 ARG C  60     -10.695 -29.370 -23.226  1.00 88.51           H
ATOM   4402  HG3 ARG C  60      -9.235 -29.452 -24.238  1.00 88.51           H
ATOM   4403  CD  ARG C  60     -10.927 -30.546 -25.007  1.00 88.51           C
ATOM   4404  HD2 ARG C  60     -11.749 -31.130 -24.594  1.00 88.51           H
ATOM   4405  HD3 ARG C  60     -10.313 -31.202 -25.624  1.00 88.51           H
ATOM   4406  NE  ARG C  60     -11.456 -29.445 -25.833  1.00 88.51           N
ATOM   4407  HE  ARG C  60     -11.026 -28.539 -25.719  1.00 88.51           H
ATOM   4408  NH1 ARG C  60     -13.088 -30.661 -26.897  1.00 88.51           N
ATOM   4409 HH11 ARG C  60     -13.858 -30.720 -27.548  1.00 88.51           H
ATOM   4410 HH12 ARG C  60     -12.805 -31.485 -26.385  1.00 88.51           H
ATOM   4411  NH2 ARG C  60     -12.821 -28.499 -27.391  1.00 88.51           N
ATOM   4412 HH21 ARG C  60     -12.362 -27.608 -27.267  1.00 88.51           H
ATOM   4413 HH22 ARG C  60     -13.591 -28.575 -28.040  1.00 88.51           H
ATOM   4414  CZ  ARG C  60     -12.449 -29.540 -26.699  1.00 88.51           C
ATOM   4415  N   MET C  61      -8.481 -31.531 -19.464  1.00 87.13           N
ATOM   4416  H   MET C  61      -8.398 -30.543 -19.269  1.00 87.13           H
ATOM   4417  CA  MET C  61      -8.369 -32.491 -18.359  1.00 87.13           C
ATOM   4418  HA  MET C  61      -7.406 -32.998 -18.428  1.00 87.13           H
ATOM   4419  C   MET C  61      -9.464 -33.561 -18.409  1.00 87.13           C
ATOM   4420  CB  MET C  61      -8.462 -31.772 -17.004  1.00 87.13           C
ATOM   4421  HB2 MET C  61      -8.578 -32.507 -16.208  1.00 87.13           H
ATOM   4422  HB3 MET C  61      -9.347 -31.136 -16.996  1.00 87.13           H
ATOM   4423  O   MET C  61     -10.584 -33.292 -18.849  1.00 87.13           O
ATOM   4424  CG  MET C  61      -7.229 -30.922 -16.699  1.00 87.13           C
ATOM   4425  HG2 MET C  61      -7.055 -30.243 -17.534  1.00 87.13           H
ATOM   4426  HG3 MET C  61      -7.438 -30.321 -15.814  1.00 87.13           H
ATOM   4427  SD  MET C  61      -5.709 -31.862 -16.395  1.00 87.13           S
ATOM   4428  CE  MET C  61      -6.039 -32.567 -14.755  1.00 87.13           C
ATOM   4429  HE1 MET C  61      -6.888 -33.249 -14.804  1.00 87.13           H
ATOM   4430  HE2 MET C  61      -6.250 -31.774 -14.037  1.00 87.13           H
ATOM   4431  HE3 MET C  61      -5.166 -33.127 -14.420  1.00 87.13           H
ATOM   4432  N   SER C  62      -9.132 -34.737 -17.892  1.00 90.46           N
ATOM   4433  H   SER C  62      -8.211 -34.860 -17.496  1.00 90.46           H
ATOM   4434  CA  SER C  62     -10.050 -35.844 -17.652  1.00 90.46           C
ATOM   4435  HA  SER C  62     -11.075 -35.537 -17.858  1.00 90.46           H
ATOM   4436  C   SER C  62      -9.962 -36.289 -16.190  1.00 90.46           C
ATOM   4437  CB  SER C  62      -9.681 -37.014 -18.566  1.00 90.46           C
ATOM   4438  HB2 SER C  62      -9.536 -36.663 -19.588  1.00 90.46           H
ATOM   4439  HB3 SER C  62     -10.486 -37.749 -18.547  1.00 90.46           H
ATOM   4440  O   SER C  62      -9.049 -35.887 -15.467  1.00 90.46           O
ATOM   4441  OG  SER C  62      -8.496 -37.595 -18.068  1.00 90.46           O
ATOM   4442  HG  SER C  62      -8.156 -38.255 -18.677  1.00 90.46           H
ATOM   4443  N   ASP C  63     -10.876 -37.169 -15.787  1.00 91.31           N
ATOM   4444  H   ASP C  63     -11.669 -37.372 -16.378  1.00 91.31           H
ATOM   4445  CA  ASP C  63     -10.849 -37.798 -14.464  1.00 91.31           C
ATOM   4446  HA  ASP C  63     -10.519 -37.061 -13.731  1.00 91.31           H
ATOM   4447  C   ASP C  63      -9.869 -38.981 -14.378  1.00 91.31           C
ATOM   4448  CB  ASP C  63     -12.274 -38.224 -14.085  1.00 91.31           C
ATOM   4449  HB2 ASP C  63     -12.628 -38.963 -14.803  1.00 91.31           H
ATOM   4450  HB3 ASP C  63     -12.259 -38.688 -13.099  1.00 91.31           H
ATOM   4451  O   ASP C  63      -9.590 -39.476 -13.283  1.00 91.31           O
ATOM   4452  CG  ASP C  63     -13.236 -37.033 -14.045  1.00 91.31           C
ATOM   4453  OD1 ASP C  63     -12.841 -35.978 -13.497  1.00 91.31           O
ATOM   4454  OD2 ASP C  63     -14.343 -37.176 -14.606  1.00 91.31           O
ATOM   4455  N   TYR C  64      -9.308 -39.433 -15.510  1.00 95.73           N
ATOM   4456  H   TYR C  64      -9.468 -38.911 -16.360  1.00 95.73           H
ATOM   4457  CA  TYR C  64      -8.341 -40.531 -15.534  1.00 95.73           C
ATOM   4458  HA  TYR C  64      -8.621 -41.211 -14.729  1.00 95.73           H
ATOM   4459  C   TYR C  64      -6.930 -40.023 -15.219  1.00 95.73           C
ATOM   4460  CB  TYR C  64      -8.427 -41.353 -16.827  1.00 95.73           C
ATOM   4461  HB2 TYR C  64      -9.480 -41.541 -17.039  1.00 95.73           H
ATOM   4462  HB3 TYR C  64      -8.024 -40.767 -17.652  1.00 95.73           H
ATOM   4463  O   TYR C  64      -6.031 -40.001 -16.064  1.00 95.73           O
ATOM   4464  CG  TYR C  64      -7.722 -42.708 -16.789  1.00 95.73           C
ATOM   4465  CD1 TYR C  64      -7.853 -43.566 -17.897  1.00 95.73           C
ATOM   4466  HD1 TYR C  64      -8.437 -43.264 -18.754  1.00 95.73           H
ATOM   4467  CD2 TYR C  64      -6.972 -43.151 -15.671  1.00 95.73           C
ATOM   4468  HD2 TYR C  64      -6.858 -42.549 -14.781  1.00 95.73           H
ATOM   4469  CE1 TYR C  64      -7.239 -44.831 -17.897  1.00 95.73           C
ATOM   4470  HE1 TYR C  64      -7.319 -45.478 -18.758  1.00 95.73           H
ATOM   4471  CE2 TYR C  64      -6.368 -44.420 -15.663  1.00 95.73           C
ATOM   4472  HE2 TYR C  64      -5.813 -44.754 -14.798  1.00 95.73           H
ATOM   4473  OH  TYR C  64      -5.901 -46.486 -16.782  1.00 95.73           O
ATOM   4474  HH  TYR C  64      -5.460 -46.677 -15.951  1.00 95.73           H
ATOM   4475  CZ  TYR C  64      -6.502 -45.267 -16.778  1.00 95.73           C
ATOM   4476  N   THR C  65      -6.742 -39.625 -13.965  1.00 96.67           N
ATOM   4477  H   THR C  65      -7.555 -39.606 -13.366  1.00 96.67           H
ATOM   4478  CA  THR C  65      -5.475 -39.120 -13.437  1.00 96.67           C
ATOM   4479  HA  THR C  65      -4.902 -38.690 -14.259  1.00 96.67           H
ATOM   4480  C   THR C  65      -4.653 -40.244 -12.814  1.00 96.67           C
ATOM   4481  CB  THR C  65      -5.729 -37.994 -12.436  1.00 96.67           C
ATOM   4482  HB  THR C  65      -6.293 -38.386 -11.589  1.00 96.67           H
ATOM   4483  O   THR C  65      -5.104 -40.934 -11.904  1.00 96.67           O
ATOM   4484  CG2 THR C  65      -4.436 -37.338 -11.966  1.00 96.67           C
ATOM   4485 HG21 THR C  65      -3.871 -38.030 -11.341  1.00 96.67           H
ATOM   4486 HG22 THR C  65      -4.675 -36.446 -11.387  1.00 96.67           H
ATOM   4487 HG23 THR C  65      -3.830 -37.046 -12.824  1.00 96.67           H
ATOM   4488  OG1 THR C  65      -6.482 -36.975 -13.040  1.00 96.67           O
ATOM   4489  HG1 THR C  65      -6.637 -36.283 -12.393  1.00 96.67           H
ATOM   4490  N   ILE C  66      -3.418 -40.392 -13.286  1.00 97.70           N
ATOM   4491  H   ILE C  66      -3.122 -39.745 -14.002  1.00 97.70           H
ATOM   4492  CA  ILE C  66      -2.458 -41.422 -12.870  1.00 97.70           C
ATOM   4493  HA  ILE C  66      -2.997 -42.293 -12.498  1.00 97.70           H
ATOM   4494  C   ILE C  66      -1.573 -40.891 -11.736  1.00 97.70           C
ATOM   4495  CB  ILE C  66      -1.617 -41.852 -14.096  1.00 97.70           C
ATOM   4496  HB  ILE C  66      -1.090 -40.974 -14.468  1.00 97.70           H
ATOM   4497  O   ILE C  66      -1.365 -41.560 -10.726  1.00 97.70           O
ATOM   4498  CG1 ILE C  66      -2.493 -42.418 -15.239  1.00 97.70           C
ATOM   4499 HG12 ILE C  66      -2.727 -43.464 -15.040  1.00 97.70           H
ATOM   4500 HG13 ILE C  66      -3.441 -41.884 -15.313  1.00 97.70           H
ATOM   4501  CG2 ILE C  66      -0.573 -42.912 -13.706  1.00 97.70           C
ATOM   4502 HG21 ILE C  66       0.127 -42.522 -12.967  1.00 97.70           H
ATOM   4503 HG22 ILE C  66      -0.001 -43.231 -14.577  1.00 97.70           H
ATOM   4504 HG23 ILE C  66      -1.078 -43.783 -13.289  1.00 97.70           H
ATOM   4505  CD1 ILE C  66      -1.811 -42.299 -16.604  1.00 97.70           C
ATOM   4506 HD11 ILE C  66      -1.737 -41.248 -16.885  1.00 97.70           H
ATOM   4507 HD12 ILE C  66      -2.409 -42.830 -17.345  1.00 97.70           H
ATOM   4508 HD13 ILE C  66      -0.814 -42.738 -16.584  1.00 97.70           H
ATOM   4509  N   ILE C  67      -1.076 -39.661 -11.883  1.00 97.49           N
ATOM   4510  H   ILE C  67      -1.373 -39.144 -12.698  1.00 97.49           H
ATOM   4511  CA  ILE C  67      -0.271 -38.937 -10.887  1.00 97.49           C
ATOM   4512  HA  ILE C  67      -0.319 -39.447  -9.924  1.00 97.49           H
ATOM   4513  C   ILE C  67      -0.904 -37.558 -10.720  1.00 97.49           C
ATOM   4514  CB  ILE C  67       1.215 -38.847 -11.326  1.00 97.49           C
ATOM   4515  HB  ILE C  67       1.248 -38.416 -12.326  1.00 97.49           H
ATOM   4516  O   ILE C  67      -1.167 -36.898 -11.724  1.00 97.49           O
ATOM   4517  CG1 ILE C  67       1.864 -40.251 -11.376  1.00 97.49           C
ATOM   4518 HG12 ILE C  67       1.949 -40.648 -10.364  1.00 97.49           H
ATOM   4519 HG13 ILE C  67       1.221 -40.924 -11.942  1.00 97.49           H
ATOM   4520  CG2 ILE C  67       2.026 -37.930 -10.387  1.00 97.49           C
ATOM   4521 HG21 ILE C  67       2.020 -38.334  -9.375  1.00 97.49           H
ATOM   4522 HG22 ILE C  67       3.058 -37.843 -10.727  1.00 97.49           H
ATOM   4523 HG23 ILE C  67       1.611 -36.923 -10.370  1.00 97.49           H
ATOM   4524  CD1 ILE C  67       3.242 -40.300 -12.050  1.00 97.49           C
ATOM   4525 HD11 ILE C  67       3.174 -39.894 -13.059  1.00 97.49           H
ATOM   4526 HD12 ILE C  67       3.976 -39.736 -11.474  1.00 97.49           H
ATOM   4527 HD13 ILE C  67       3.573 -41.337 -12.110  1.00 97.49           H
ATOM   4528  N   GLU C  68      -1.120 -37.110  -9.485  1.00 96.09           N
ATOM   4529  H   GLU C  68      -0.830 -37.679  -8.703  1.00 96.09           H
ATOM   4530  CA  GLU C  68      -1.686 -35.795  -9.170  1.00 96.09           C
ATOM   4531  HA  GLU C  68      -1.668 -35.181 -10.071  1.00 96.09           H
ATOM   4532  C   GLU C  68      -0.845 -35.092  -8.103  1.00 96.09           C
ATOM   4533  CB  GLU C  68      -3.153 -35.931  -8.734  1.00 96.09           C
ATOM   4534  HB2 GLU C  68      -3.218 -36.384  -7.746  1.00 96.09           H
ATOM   4535  HB3 GLU C  68      -3.653 -36.594  -9.440  1.00 96.09           H
ATOM   4536  O   GLU C  68      -0.689 -35.590  -6.989  1.00 96.09           O
ATOM   4537  CG  GLU C  68      -3.853 -34.559  -8.727  1.00 96.09           C
ATOM   4538  HG2 GLU C  68      -3.535 -34.010  -7.841  1.00 96.09           H
ATOM   4539  HG3 GLU C  68      -3.519 -33.997  -9.600  1.00 96.09           H
ATOM   4540  CD  GLU C  68      -5.389 -34.630  -8.774  1.00 96.09           C
ATOM   4541  OE1 GLU C  68      -6.022 -33.557  -8.838  1.00 96.09           O
ATOM   4542  OE2 GLU C  68      -5.967 -35.741  -8.808  1.00 96.09           O
ATOM   4543  N   ASN C  69      -0.288 -33.930  -8.452  1.00 95.31           N
ATOM   4544  H   ASN C  69      -0.487 -33.567  -9.373  1.00 95.31           H
ATOM   4545  CA  ASN C  69       0.665 -33.184  -7.627  1.00 95.31           C
ATOM   4546  HA  ASN C  69       1.168 -32.473  -8.282  1.00 95.31           H
ATOM   4547  C   ASN C  69       1.795 -34.070  -7.070  1.00 95.31           C
ATOM   4548  CB  ASN C  69      -0.102 -32.362  -6.579  1.00 95.31           C
ATOM   4549  HB2 ASN C  69       0.601 -31.851  -5.921  1.00 95.31           H
ATOM   4550  HB3 ASN C  69      -0.719 -33.022  -5.969  1.00 95.31           H
ATOM   4551  O   ASN C  69       2.003 -34.161  -5.864  1.00 95.31           O
ATOM   4552  CG  ASN C  69      -0.966 -31.309  -7.245  1.00 95.31           C
ATOM   4553  ND2 ASN C  69      -2.238 -31.260  -6.939  1.00 95.31           N
ATOM   4554 HD21 ASN C  69      -2.824 -30.596  -7.424  1.00 95.31           H
ATOM   4555 HD22 ASN C  69      -2.648 -31.942  -6.317  1.00 95.31           H
ATOM   4556  OD1 ASN C  69      -0.499 -30.536  -8.074  1.00 95.31           O
ATOM   4557  N   ILE C  70       2.529 -34.725  -7.978  1.00 96.26           N
ATOM   4558  H   ILE C  70       2.242 -34.613  -8.940  1.00 96.26           H
ATOM   4559  CA  ILE C  70       3.702 -35.590  -7.735  1.00 96.26           C
ATOM   4560  HA  ILE C  70       4.079 -35.877  -8.717  1.00 96.26           H
ATOM   4561  C   ILE C  70       3.374 -36.939  -7.070  1.00 96.26           C
ATOM   4562  CB  ILE C  70       4.846 -34.791  -7.045  1.00 96.26           C
ATOM   4563  HB  ILE C  70       4.521 -34.504  -6.045  1.00 96.26           H
ATOM   4564  O   ILE C  70       4.088 -37.919  -7.287  1.00 96.26           O
ATOM   4565  CG1 ILE C  70       5.178 -33.492  -7.815  1.00 96.26           C
ATOM   4566 HG12 ILE C  70       5.538 -33.748  -8.811  1.00 96.26           H
ATOM   4567 HG13 ILE C  70       4.273 -32.894  -7.925  1.00 96.26           H
ATOM   4568  CG2 ILE C  70       6.116 -35.647  -6.903  1.00 96.26           C
ATOM   4569 HG21 ILE C  70       6.913 -35.102  -6.396  1.00 96.26           H
ATOM   4570 HG22 ILE C  70       6.454 -35.986  -7.882  1.00 96.26           H
ATOM   4571 HG23 ILE C  70       5.896 -36.513  -6.278  1.00 96.26           H
ATOM   4572  CD1 ILE C  70       6.209 -32.581  -7.142  1.00 96.26           C
ATOM   4573 HD11 ILE C  70       5.878 -32.301  -6.142  1.00 96.26           H
ATOM   4574 HD12 ILE C  70       6.322 -31.684  -7.751  1.00 96.26           H
ATOM   4575 HD13 ILE C  70       7.185 -33.064  -7.084  1.00 96.26           H
ATOM   4576  N   CYS C  71       2.269 -37.030  -6.339  1.00 96.73           N
ATOM   4577  H   CYS C  71       1.709 -36.199  -6.215  1.00 96.73           H
ATOM   4578  CA  CYS C  71       1.816 -38.254  -5.693  1.00 96.73           C
ATOM   4579  HA  CYS C  71       2.688 -38.805  -5.342  1.00 96.73           H
ATOM   4580  C   CYS C  71       0.984 -39.133  -6.654  1.00 96.73           C
ATOM   4581  CB  CYS C  71       1.018 -37.838  -4.462  1.00 96.73           C
ATOM   4582  HB2 CYS C  71       1.652 -37.218  -3.829  1.00 96.73           H
ATOM   4583  HB3 CYS C  71       0.184 -37.225  -4.805  1.00 96.73           H
ATOM   4584  O   CYS C  71       0.125 -38.613  -7.377  1.00 96.73           O
ATOM   4585  SG  CYS C  71       0.364 -39.196  -3.462  1.00 96.73           S
ATOM   4586  N   PRO C  72       1.191 -40.463  -6.682  1.00 97.68           N
ATOM   4587  CA  PRO C  72       0.317 -41.391  -7.392  1.00 97.68           C
ATOM   4588  HA  PRO C  72       0.430 -41.238  -8.465  1.00 97.68           H
ATOM   4589  C   PRO C  72      -1.146 -41.250  -6.994  1.00 97.68           C
ATOM   4590  CB  PRO C  72       0.802 -42.789  -7.028  1.00 97.68           C
ATOM   4591  HB2 PRO C  72       0.351 -43.133  -6.097  1.00 97.68           H
ATOM   4592  HB3 PRO C  72       0.593 -43.491  -7.835  1.00 97.68           H
ATOM   4593  O   PRO C  72      -1.494 -41.263  -5.813  1.00 97.68           O
ATOM   4594  CG  PRO C  72       2.282 -42.555  -6.808  1.00 97.68           C
ATOM   4595  HG2 PRO C  72       2.748 -42.474  -7.790  1.00 97.68           H
ATOM   4596  HG3 PRO C  72       2.738 -43.342  -6.208  1.00 97.68           H
ATOM   4597  CD  PRO C  72       2.300 -41.199  -6.099  1.00 97.68           C
ATOM   4598  HD2 PRO C  72       3.252 -40.696  -6.272  1.00 97.68           H
ATOM   4599  HD3 PRO C  72       2.129 -41.338  -5.031  1.00 97.68           H
ATOM   4600  N   LYS C  73      -2.010 -41.150  -7.999  1.00 96.57           N
ATOM   4601  H   LYS C  73      -1.643 -41.178  -8.940  1.00 96.57           H
ATOM   4602  CA  LYS C  73      -3.458 -41.227  -7.828  1.00 96.57           C
ATOM   4603  HA  LYS C  73      -3.695 -41.129  -6.768  1.00 96.57           H
ATOM   4604  C   LYS C  73      -4.015 -42.581  -8.254  1.00 96.57           C
ATOM   4605  CB  LYS C  73      -4.123 -40.059  -8.555  1.00 96.57           C
ATOM   4606  HB2 LYS C  73      -3.903 -40.111  -9.621  1.00 96.57           H
ATOM   4607  HB3 LYS C  73      -3.712 -39.128  -8.165  1.00 96.57           H
ATOM   4608  O   LYS C  73      -5.005 -43.013  -7.682  1.00 96.57           O
ATOM   4609  CG  LYS C  73      -5.644 -40.076  -8.344  1.00 96.57           C
ATOM   4610  HG2 LYS C  73      -5.882 -40.328  -7.310  1.00 96.57           H
ATOM   4611  HG3 LYS C  73      -6.096 -40.810  -9.011  1.00 96.57           H
ATOM   4612  CD  LYS C  73      -6.205 -38.695  -8.642  1.00 96.57           C
ATOM   4613  HD2 LYS C  73      -5.777 -38.323  -9.573  1.00 96.57           H
ATOM   4614  HD3 LYS C  73      -5.880 -38.025  -7.846  1.00 96.57           H
ATOM   4615  CE  LYS C  73      -7.728 -38.653  -8.728  1.00 96.57           C
ATOM   4616  HE2 LYS C  73      -8.159 -39.164  -7.867  1.00 96.57           H
ATOM   4617  HE3 LYS C  73      -8.033 -39.176  -9.635  1.00 96.57           H
ATOM   4618  NZ  LYS C  73      -8.174 -37.241  -8.769  1.00 96.57           N
ATOM   4619  HZ1 LYS C  73      -8.305 -36.876  -7.836  1.00 96.57           H
ATOM   4620  HZ2 LYS C  73      -7.419 -36.662  -9.110  1.00 96.57           H
ATOM   4621  HZ3 LYS C  73      -8.999 -37.099  -9.333  1.00 96.57           H
ATOM   4622  N   ASP C  74      -3.392 -43.266  -9.206  1.00 96.57           N
ATOM   4623  H   ASP C  74      -2.580 -42.861  -9.649  1.00 96.57           H
ATOM   4624  CA  ASP C  74      -3.726 -44.654  -9.535  1.00 96.57           C
ATOM   4625  HA  ASP C  74      -4.773 -44.835  -9.292  1.00 96.57           H
ATOM   4626  C   ASP C  74      -2.873 -45.616  -8.680  1.00 96.57           C
ATOM   4627  CB  ASP C  74      -3.589 -44.852 -11.052  1.00 96.57           C
ATOM   4628  HB2 ASP C  74      -2.543 -44.786 -11.351  1.00 96.57           H
ATOM   4629  HB3 ASP C  74      -4.126 -44.045 -11.551  1.00 96.57           H
ATOM   4630  O   ASP C  74      -1.660 -45.438  -8.571  1.00 96.57           O
ATOM   4631  CG  ASP C  74      -4.175 -46.182 -11.526  1.00 96.57           C
ATOM   4632  OD1 ASP C  74      -3.802 -47.233 -10.955  1.00 96.57           O
ATOM   4633  OD2 ASP C  74      -5.021 -46.159 -12.442  1.00 96.57           O
ATOM   4634  N   ASP C  75      -3.491 -46.629  -8.057  1.00 95.81           N
ATOM   4635  H   ASP C  75      -4.463 -46.802  -8.271  1.00 95.81           H
ATOM   4636  CA  ASP C  75      -2.784 -47.597  -7.189  1.00 95.81           C
ATOM   4637  HA  ASP C  75      -2.226 -47.062  -6.421  1.00 95.81           H
ATOM   4638  C   ASP C  75      -1.805 -48.483  -7.952  1.00 95.81           C
ATOM   4639  CB  ASP C  75      -3.756 -48.576  -6.521  1.00 95.81           C
ATOM   4640  HB2 ASP C  75      -3.190 -49.317  -5.957  1.00 95.81           H
ATOM   4641  HB3 ASP C  75      -4.315 -49.103  -7.294  1.00 95.81           H
ATOM   4642  O   ASP C  75      -0.889 -49.054  -7.364  1.00 95.81           O
ATOM   4643  CG  ASP C  75      -4.718 -47.917  -5.564  1.00 95.81           C
ATOM   4644  OD1 ASP C  75      -4.315 -47.043  -4.764  1.00 95.81           O
ATOM   4645  OD2 ASP C  75      -5.933 -48.191  -5.694  1.00 95.81           O
ATOM   4646  N   SER C  76      -2.012 -48.642  -9.257  1.00 97.40           N
ATOM   4647  H   SER C  76      -2.753 -48.119  -9.701  1.00 97.40           H
ATOM   4648  CA  SER C  76      -1.132 -49.451 -10.092  1.00 97.40           C
ATOM   4649  HA  SER C  76      -0.916 -50.382  -9.567  1.00 97.40           H
ATOM   4650  C   SER C  76       0.206 -48.779 -10.379  1.00 97.40           C
ATOM   4651  CB  SER C  76      -1.820 -49.800 -11.400  1.00 97.40           C
ATOM   4652  HB2 SER C  76      -2.768 -50.300 -11.200  1.00 97.40           H
ATOM   4653  HB3 SER C  76      -1.160 -50.483 -11.933  1.00 97.40           H
ATOM   4654  O   SER C  76       1.086 -49.399 -10.979  1.00 97.40           O
ATOM   4655  OG  SER C  76      -2.039 -48.653 -12.196  1.00 97.40           O
ATOM   4656  HG  SER C  76      -2.740 -48.138 -11.791  1.00 97.40           H
ATOM   4657  N   VAL C  77       0.375 -47.515  -9.975  1.00 97.93           N
ATOM   4658  H   VAL C  77      -0.364 -47.064  -9.455  1.00 97.93           H
ATOM   4659  CA  VAL C  77       1.596 -46.773 -10.258  1.00 97.93           C
ATOM   4660  HA  VAL C  77       1.758 -46.873 -11.331  1.00 97.93           H
ATOM   4661  C   VAL C  77       2.774 -47.377  -9.513  1.00 97.93           C
ATOM   4662  CB  VAL C  77       1.475 -45.276  -9.974  1.00 97.93           C
ATOM   4663  HB  VAL C  77       1.141 -45.154  -8.944  1.00 97.93           H
ATOM   4664  O   VAL C  77       2.825 -47.398  -8.285  1.00 97.93           O
ATOM   4665  CG1 VAL C  77       2.802 -44.522 -10.175  1.00 97.93           C
ATOM   4666 HG11 VAL C  77       3.521 -44.820  -9.412  1.00 97.93           H
ATOM   4667 HG12 VAL C  77       3.206 -44.734 -11.165  1.00 97.93           H
ATOM   4668 HG13 VAL C  77       2.634 -43.450 -10.078  1.00 97.93           H
ATOM   4669  CG2 VAL C  77       0.469 -44.639 -10.933  1.00 97.93           C
ATOM   4670 HG21 VAL C  77      -0.476 -45.180 -10.881  1.00 97.93           H
ATOM   4671 HG22 VAL C  77       0.293 -43.602 -10.646  1.00 97.93           H
ATOM   4672 HG23 VAL C  77       0.848 -44.687 -11.953  1.00 97.93           H
ATOM   4673  N   LYS C  78       3.790 -47.781 -10.272  1.00 97.56           N
ATOM   4674  H   LYS C  78       3.632 -47.780 -11.270  1.00 97.56           H
ATOM   4675  CA  LYS C  78       5.080 -48.216  -9.736  1.00 97.56           C
ATOM   4676  HA  LYS C  78       5.059 -48.131  -8.649  1.00 97.56           H
ATOM   4677  C   LYS C  78       6.184 -47.320 -10.260  1.00 97.56           C
ATOM   4678  CB  LYS C  78       5.288 -49.693 -10.082  1.00 97.56           C
ATOM   4679  HB2 LYS C  78       4.428 -50.257  -9.720  1.00 97.56           H
ATOM   4680  HB3 LYS C  78       5.342 -49.810 -11.164  1.00 97.56           H
ATOM   4681  O   LYS C  78       6.395 -47.250 -11.469  1.00 97.56           O
ATOM   4682  CG  LYS C  78       6.561 -50.258  -9.440  1.00 97.56           C
ATOM   4683  HG2 LYS C  78       7.435 -49.736  -9.831  1.00 97.56           H
ATOM   4684  HG3 LYS C  78       6.515 -50.125  -8.359  1.00 97.56           H
ATOM   4685  CD  LYS C  78       6.677 -51.747  -9.768  1.00 97.56           C
ATOM   4686  HD2 LYS C  78       5.800 -52.266  -9.382  1.00 97.56           H
ATOM   4687  HD3 LYS C  78       6.708 -51.868 -10.851  1.00 97.56           H
ATOM   4688  CE  LYS C  78       7.943 -52.340  -9.146  1.00 97.56           C
ATOM   4689  HE2 LYS C  78       7.887 -52.216  -8.065  1.00 97.56           H
ATOM   4690  HE3 LYS C  78       8.803 -51.776  -9.507  1.00 97.56           H
ATOM   4691  NZ  LYS C  78       8.077 -53.776  -9.498  1.00 97.56           N
ATOM   4692  HZ1 LYS C  78       8.141 -53.892 -10.500  1.00 97.56           H
ATOM   4693  HZ2 LYS C  78       7.266 -54.289  -9.184  1.00 97.56           H
ATOM   4694  HZ3 LYS C  78       8.900 -54.181  -9.076  1.00 97.56           H
ATOM   4695  N   PHE C  79       6.916 -46.668  -9.361  1.00 96.98           N
ATOM   4696  H   PHE C  79       6.672 -46.759  -8.385  1.00 96.98           H
ATOM   4697  CA  PHE C  79       8.133 -45.940  -9.714  1.00 96.98           C
ATOM   4698  HA  PHE C  79       8.003 -45.509 -10.707  1.00 96.98           H
ATOM   4699  C   PHE C  79       9.343 -46.867  -9.776  1.00 96.98           C
ATOM   4700  CB  PHE C  79       8.389 -44.783  -8.748  1.00 96.98           C
ATOM   4701  HB2 PHE C  79       8.395 -45.161  -7.725  1.00 96.98           H
ATOM   4702  HB3 PHE C  79       9.376 -44.366  -8.947  1.00 96.98           H
ATOM   4703  O   PHE C  79       9.453 -47.842  -9.032  1.00 96.98           O
ATOM   4704  CG  PHE C  79       7.381 -43.667  -8.880  1.00 96.98           C
ATOM   4705  CD1 PHE C  79       7.439 -42.782  -9.975  1.00 96.98           C
ATOM   4706  HD1 PHE C  79       8.206 -42.906 -10.725  1.00 96.98           H
ATOM   4707  CD2 PHE C  79       6.387 -43.510  -7.905  1.00 96.98           C
ATOM   4708  HD2 PHE C  79       6.346 -44.163  -7.046  1.00 96.98           H
ATOM   4709  CE1 PHE C  79       6.483 -41.757 -10.109  1.00 96.98           C
ATOM   4710  HE1 PHE C  79       6.503 -41.096 -10.963  1.00 96.98           H
ATOM   4711  CE2 PHE C  79       5.467 -42.463  -8.021  1.00 96.98           C
ATOM   4712  HE2 PHE C  79       4.771 -42.303  -7.211  1.00 96.98           H
ATOM   4713  CZ  PHE C  79       5.492 -41.596  -9.126  1.00 96.98           C
ATOM   4714  HZ  PHE C  79       4.768 -40.798  -9.200  1.00 96.98           H
ATOM   4715  N   TYR C  80      10.283 -46.517 -10.646  1.00 95.55           N
ATOM   4716  H   TYR C  80      10.128 -45.693 -11.210  1.00 95.55           H
ATOM   4717  CA  TYR C  80      11.555 -47.213 -10.794  1.00 95.55           C
ATOM   4718  HA  TYR C  80      11.582 -48.065 -10.115  1.00 95.55           H
ATOM   4719  C   TYR C  80      12.715 -46.297 -10.421  1.00 95.55           C
ATOM   4720  CB  TYR C  80      11.698 -47.760 -12.217  1.00 95.55           C
ATOM   4721  HB2 TYR C  80      12.652 -48.280 -12.309  1.00 95.55           H
ATOM   4722  HB3 TYR C  80      11.712 -46.923 -12.916  1.00 95.55           H
ATOM   4723  O   TYR C  80      12.589 -45.068 -10.384  1.00 95.55           O
ATOM   4724  CG  TYR C  80      10.589 -48.701 -12.623  1.00 95.55           C
ATOM   4725  CD1 TYR C  80      10.751 -50.088 -12.454  1.00 95.55           C
ATOM   4726  HD1 TYR C  80      11.679 -50.490 -12.074  1.00 95.55           H
ATOM   4727  CD2 TYR C  80       9.390 -48.186 -13.147  1.00 95.55           C
ATOM   4728  HD2 TYR C  80       9.267 -47.121 -13.275  1.00 95.55           H
ATOM   4729  CE1 TYR C  80       9.706 -50.962 -12.798  1.00 95.55           C
ATOM   4730  HE1 TYR C  80       9.838 -52.030 -12.703  1.00 95.55           H
ATOM   4731  CE2 TYR C  80       8.337 -49.055 -13.471  1.00 95.55           C
ATOM   4732  HE2 TYR C  80       7.401 -48.676 -13.855  1.00 95.55           H
ATOM   4733  OH  TYR C  80       7.479 -51.282 -13.579  1.00 95.55           O
ATOM   4734  HH  TYR C  80       7.757 -52.200 -13.601  1.00 95.55           H
ATOM   4735  CZ  TYR C  80       8.495 -50.442 -13.290  1.00 95.55           C
ATOM   4736  N   SER C  81      13.873 -46.906 -10.166  1.00 88.95           N
ATOM   4737  H   SER C  81      13.940 -47.908 -10.277  1.00 88.95           H
ATOM   4738  CA  SER C  81      15.093 -46.175  -9.846  1.00 88.95           C
ATOM   4739  HA  SER C  81      14.919 -45.644  -8.910  1.00 88.95           H
ATOM   4740  C   SER C  81      15.405 -45.138 -10.927  1.00 88.95           C
ATOM   4741  CB  SER C  81      16.265 -47.133  -9.610  1.00 88.95           C
ATOM   4742  HB2 SER C  81      16.085 -47.678  -8.684  1.00 88.95           H
ATOM   4743  HB3 SER C  81      17.187 -46.562  -9.501  1.00 88.95           H
ATOM   4744  O   SER C  81      15.434 -45.420 -12.129  1.00 88.95           O
ATOM   4745  OG  SER C  81      16.404 -48.068 -10.665  1.00 88.95           O
ATOM   4746  HG  SER C  81      16.986 -48.772 -10.368  1.00 88.95           H
ATOM   4747  N   SER C  82      15.614 -43.899 -10.482  1.00 81.94           N
ATOM   4748  H   SER C  82      15.604 -43.734  -9.485  1.00 81.94           H
ATOM   4749  CA  SER C  82      16.016 -42.818 -11.378  1.00 81.94           C
ATOM   4750  HA  SER C  82      15.340 -42.806 -12.233  1.00 81.94           H
ATOM   4751  C   SER C  82      17.431 -43.088 -11.887  1.00 81.94           C
ATOM   4752  CB  SER C  82      15.927 -41.460 -10.675  1.00 81.94           C
ATOM   4753  HB2 SER C  82      16.598 -41.456  -9.816  1.00 81.94           H
ATOM   4754  HB3 SER C  82      16.233 -40.671 -11.362  1.00 81.94           H
ATOM   4755  O   SER C  82      18.298 -43.512 -11.120  1.00 81.94           O
ATOM   4756  OG  SER C  82      14.597 -41.216 -10.236  1.00 81.94           O
ATOM   4757  HG  SER C  82      14.165 -42.068 -10.144  1.00 81.94           H
ATOM   4758  N   LYS C  83      17.676 -42.837 -13.175  1.00 80.55           N
ATOM   4759  H   LYS C  83      16.942 -42.399 -13.714  1.00 80.55           H
ATOM   4760  CA  LYS C  83      19.001 -43.002 -13.786  1.00 80.55           C
ATOM   4761  HA  LYS C  83      19.682 -43.432 -13.052  1.00 80.55           H
ATOM   4762  C   LYS C  83      19.559 -41.642 -14.163  1.00 80.55           C
ATOM   4763  CB  LYS C  83      18.965 -43.958 -14.990  1.00 80.55           C
ATOM   4764  HB2 LYS C  83      19.936 -43.919 -15.483  1.00 80.55           H
ATOM   4765  HB3 LYS C  83      18.207 -43.631 -15.702  1.00 80.55           H
ATOM   4766  O   LYS C  83      18.903 -40.878 -14.864  1.00 80.55           O
ATOM   4767  CG  LYS C  83      18.688 -45.411 -14.571  1.00 80.55           C
ATOM   4768  HG2 LYS C  83      19.364 -45.686 -13.762  1.00 80.55           H
ATOM   4769  HG3 LYS C  83      17.661 -45.495 -14.213  1.00 80.55           H
ATOM   4770  CD  LYS C  83      18.901 -46.379 -15.745  1.00 80.55           C
ATOM   4771  HD2 LYS C  83      19.931 -46.297 -16.090  1.00 80.55           H
ATOM   4772  HD3 LYS C  83      18.228 -46.110 -16.559  1.00 80.55           H
ATOM   4773  CE  LYS C  83      18.624 -47.821 -15.296  1.00 80.55           C
ATOM   4774  HE2 LYS C  83      17.587 -47.885 -14.966  1.00 80.55           H
ATOM   4775  HE3 LYS C  83      19.254 -48.044 -14.435  1.00 80.55           H
ATOM   4776  NZ  LYS C  83      18.878 -48.807 -16.380  1.00 80.55           N
ATOM   4777  HZ1 LYS C  83      19.849 -48.799 -16.657  1.00 80.55           H
ATOM   4778  HZ2 LYS C  83      18.308 -48.607 -17.189  1.00 80.55           H
ATOM   4779  HZ3 LYS C  83      18.656 -49.742 -16.067  1.00 80.55           H
ATOM   4780  N   ARG C  84      20.787 -41.374 -13.729  1.00 77.34           N
ATOM   4781  H   ARG C  84      21.259 -42.072 -13.171  1.00 77.34           H
ATOM   4782  CA  ARG C  84      21.574 -40.223 -14.168  1.00 77.34           C
ATOM   4783  HA  ARG C  84      20.947 -39.517 -14.712  1.00 77.34           H
ATOM   4784  C   ARG C  84      22.644 -40.732 -15.109  1.00 77.34           C
ATOM   4785  CB  ARG C  84      22.173 -39.491 -12.968  1.00 77.34           C
ATOM   4786  HB2 ARG C  84      22.856 -38.719 -13.322  1.00 77.34           H
ATOM   4787  HB3 ARG C  84      22.739 -40.198 -12.362  1.00 77.34           H
ATOM   4788  O   ARG C  84      23.460 -41.562 -14.718  1.00 77.34           O
ATOM   4789  CG  ARG C  84      21.073 -38.839 -12.122  1.00 77.34           C
ATOM   4790  HG2 ARG C  84      20.302 -39.567 -11.871  1.00 77.34           H
ATOM   4791  HG3 ARG C  84      20.616 -38.019 -12.677  1.00 77.34           H
ATOM   4792  CD  ARG C  84      21.694 -38.325 -10.826  1.00 77.34           C
ATOM   4793  HD2 ARG C  84      22.141 -39.169 -10.301  1.00 77.34           H
ATOM   4794  HD3 ARG C  84      22.495 -37.620 -11.050  1.00 77.34           H
ATOM   4795  NE  ARG C  84      20.681 -37.710  -9.956  1.00 77.34           N
ATOM   4796  HE  ARG C  84      19.717 -37.866 -10.212  1.00 77.34           H
ATOM   4797  NH1 ARG C  84      22.161 -36.674  -8.550  1.00 77.34           N
ATOM   4798 HH11 ARG C  84      22.377 -36.155  -7.711  1.00 77.34           H
ATOM   4799 HH12 ARG C  84      22.895 -36.888  -9.210  1.00 77.34           H
ATOM   4800  NH2 ARG C  84      19.982 -36.695  -8.048  1.00 77.34           N
ATOM   4801 HH21 ARG C  84      20.206 -36.252  -7.169  1.00 77.34           H
ATOM   4802 HH22 ARG C  84      19.045 -37.018  -8.245  1.00 77.34           H
ATOM   4803  CZ  ARG C  84      20.945 -37.028  -8.861  1.00 77.34           C
ATOM   4804  N   VAL C  85      22.593 -40.286 -16.355  1.00 74.36           N
ATOM   4805  H   VAL C  85      21.893 -39.597 -16.588  1.00 74.36           H
ATOM   4806  CA  VAL C  85      23.591 -40.644 -17.361  1.00 74.36           C
ATOM   4807  HA  VAL C  85      24.232 -41.437 -16.974  1.00 74.36           H
ATOM   4808  C   VAL C  85      24.453 -39.413 -17.587  1.00 74.36           C
ATOM   4809  CB  VAL C  85      22.950 -41.184 -18.652  1.00 74.36           C
ATOM   4810  HB  VAL C  85      22.423 -40.380 -19.165  1.00 74.36           H
ATOM   4811  O   VAL C  85      23.963 -38.381 -18.051  1.00 74.36           O
ATOM   4812  CG1 VAL C  85      24.029 -41.749 -19.584  1.00 74.36           C
ATOM   4813 HG11 VAL C  85      24.579 -42.552 -19.093  1.00 74.36           H
ATOM   4814 HG12 VAL C  85      23.570 -42.134 -20.495  1.00 74.36           H
ATOM   4815 HG13 VAL C  85      24.727 -40.961 -19.869  1.00 74.36           H
ATOM   4816  CG2 VAL C  85      21.945 -42.311 -18.360  1.00 74.36           C
ATOM   4817 HG21 VAL C  85      22.437 -43.113 -17.810  1.00 74.36           H
ATOM   4818 HG22 VAL C  85      21.553 -42.703 -19.298  1.00 74.36           H
ATOM   4819 HG23 VAL C  85      21.111 -41.926 -17.773  1.00 74.36           H
ATOM   4820  N   HIS C  86      25.724 -39.510 -17.204  1.00 71.70           N
ATOM   4821  H   HIS C  86      26.054 -40.380 -16.809  1.00 71.70           H
ATOM   4822  CA  HIS C  86      26.715 -38.482 -17.488  1.00 71.70           C
ATOM   4823  HA  HIS C  86      26.240 -37.501 -17.457  1.00 71.70           H
ATOM   4824  C   HIS C  86      27.258 -38.700 -18.898  1.00 71.70           C
ATOM   4825  CB  HIS C  86      27.827 -38.504 -16.429  1.00 71.70           C
ATOM   4826  HB2 HIS C  86      28.616 -37.818 -16.737  1.00 71.70           H
ATOM   4827  HB3 HIS C  86      28.258 -39.504 -16.370  1.00 71.70           H
ATOM   4828  O   HIS C  86      27.763 -39.780 -19.207  1.00 71.70           O
ATOM   4829  CG  HIS C  86      27.342 -38.078 -15.066  1.00 71.70           C
ATOM   4830  CD2 HIS C  86      27.316 -38.832 -13.923  1.00 71.70           C
ATOM   4831  HD2 HIS C  86      27.655 -39.853 -13.826  1.00 71.70           H
ATOM   4832  ND1 HIS C  86      26.817 -36.846 -14.750  1.00 71.70           N
ATOM   4833  HD1 HIS C  86      26.741 -36.053 -15.371  1.00 71.70           H
ATOM   4834  CE1 HIS C  86      26.474 -36.859 -13.451  1.00 71.70           C
ATOM   4835  HE1 HIS C  86      26.041 -36.028 -12.915  1.00 71.70           H
ATOM   4836  NE2 HIS C  86      26.755 -38.051 -12.905  1.00 71.70           N
ATOM   4837  N   PHE C  87      27.156 -37.685 -19.754  1.00 67.04           N
ATOM   4838  H   PHE C  87      26.744 -36.813 -19.455  1.00 67.04           H
ATOM   4839  CA  PHE C  87      27.880 -37.690 -21.018  1.00 67.04           C
ATOM   4840  HA  PHE C  87      27.927 -38.718 -21.376  1.00 67.04           H
ATOM   4841  C   PHE C  87      29.312 -37.176 -20.791  1.00 67.04           C
ATOM   4842  CB  PHE C  87      27.123 -36.878 -22.069  1.00 67.04           C
ATOM   4843  HB2 PHE C  87      26.896 -35.889 -21.669  1.00 67.04           H
ATOM   4844  HB3 PHE C  87      27.775 -36.740 -22.932  1.00 67.04           H
ATOM   4845  O   PHE C  87      29.492 -36.231 -20.026  1.00 67.04           O
ATOM   4846  CG  PHE C  87      25.857 -37.553 -22.557  1.00 67.04           C
ATOM   4847  CD1 PHE C  87      25.945 -38.708 -23.359  1.00 67.04           C
ATOM   4848  HD1 PHE C  87      26.911 -39.131 -23.595  1.00 67.04           H
ATOM   4849  CD2 PHE C  87      24.597 -37.003 -22.268  1.00 67.04           C
ATOM   4850  HD2 PHE C  87      24.521 -36.101 -21.679  1.00 67.04           H
ATOM   4851  CE1 PHE C  87      24.782 -39.319 -23.861  1.00 67.04           C
ATOM   4852  HE1 PHE C  87      24.859 -40.204 -24.476  1.00 67.04           H
ATOM   4853  CE2 PHE C  87      23.444 -37.585 -22.824  1.00 67.04           C
ATOM   4854  HE2 PHE C  87      22.490 -37.087 -22.729  1.00 67.04           H
ATOM   4855  CZ  PHE C  87      23.527 -38.755 -23.593  1.00 67.04           C
ATOM   4856  HZ  PHE C  87      22.635 -39.191 -24.019  1.00 67.04           H
ATOM   4857  N   PRO C  88      30.337 -37.776 -21.425  1.00 60.85           N
ATOM   4858  CA  PRO C  88      31.733 -37.423 -21.165  1.00 60.85           C
ATOM   4859  HA  PRO C  88      31.905 -37.430 -20.088  1.00 60.85           H
ATOM   4860  C   PRO C  88      32.153 -36.034 -21.678  1.00 60.85           C
ATOM   4861  CB  PRO C  88      32.565 -38.549 -21.792  1.00 60.85           C
ATOM   4862  HB2 PRO C  88      32.792 -39.292 -21.027  1.00 60.85           H
ATOM   4863  HB3 PRO C  88      33.489 -38.182 -22.238  1.00 60.85           H
ATOM   4864  O   PRO C  88      32.859 -35.335 -20.963  1.00 60.85           O
ATOM   4865  CG  PRO C  88      31.642 -39.172 -22.838  1.00 60.85           C
ATOM   4866  HG2 PRO C  88      31.864 -40.227 -22.997  1.00 60.85           H
ATOM   4867  HG3 PRO C  88      31.725 -38.619 -23.773  1.00 60.85           H
ATOM   4868  CD  PRO C  88      30.250 -38.970 -22.250  1.00 60.85           C
ATOM   4869  HD2 PRO C  88      29.519 -38.851 -23.050  1.00 60.85           H
ATOM   4870  HD3 PRO C  88      29.990 -39.824 -21.623  1.00 60.85           H
ATOM   4871  N   ILE C  89      31.770 -35.625 -22.900  1.00 51.06           N
ATOM   4872  H   ILE C  89      31.182 -36.235 -23.451  1.00 51.06           H
ATOM   4873  CA  ILE C  89      32.229 -34.341 -23.481  1.00 51.06           C
ATOM   4874  HA  ILE C  89      33.215 -34.133 -23.064  1.00 51.06           H
ATOM   4875  C   ILE C  89      31.347 -33.159 -23.050  1.00 51.06           C
ATOM   4876  CB  ILE C  89      32.426 -34.369 -25.023  1.00 51.06           C
ATOM   4877  HB  ILE C  89      31.467 -34.490 -25.526  1.00 51.06           H
ATOM   4878  O   ILE C  89      31.846 -32.238 -22.396  1.00 51.06           O
ATOM   4879  CG1 ILE C  89      33.312 -35.543 -25.487  1.00 51.06           C
ATOM   4880 HG12 ILE C  89      34.345 -35.366 -25.189  1.00 51.06           H
ATOM   4881 HG13 ILE C  89      32.978 -36.466 -25.012  1.00 51.06           H
ATOM   4882  CG2 ILE C  89      33.003 -33.022 -25.502  1.00 51.06           C
ATOM   4883 HG21 ILE C  89      33.132 -33.019 -26.585  1.00 51.06           H
ATOM   4884 HG22 ILE C  89      32.334 -32.197 -25.257  1.00 51.06           H
ATOM   4885 HG23 ILE C  89      33.970 -32.842 -25.033  1.00 51.06           H
ATOM   4886  CD1 ILE C  89      33.248 -35.777 -27.004  1.00 51.06           C
ATOM   4887 HD11 ILE C  89      32.213 -35.903 -27.322  1.00 51.06           H
ATOM   4888 HD12 ILE C  89      33.803 -36.682 -27.248  1.00 51.06           H
ATOM   4889 HD13 ILE C  89      33.699 -34.944 -27.544  1.00 51.06           H
ATOM   4890  N   PRO C  90      30.058 -33.093 -23.440  1.00 59.25           N
ATOM   4891  CA  PRO C  90      29.251 -31.917 -23.157  1.00 59.25           C
ATOM   4892  HA  PRO C  90      29.799 -31.017 -23.435  1.00 59.25           H
ATOM   4893  C   PRO C  90      28.958 -31.920 -21.661  1.00 59.25           C
ATOM   4894  CB  PRO C  90      27.982 -32.042 -24.017  1.00 59.25           C
ATOM   4895  HB2 PRO C  90      27.822 -31.148 -24.618  1.00 59.25           H
ATOM   4896  HB3 PRO C  90      27.114 -32.230 -23.385  1.00 59.25           H
ATOM   4897  O   PRO C  90      28.609 -32.964 -21.117  1.00 59.25           O
ATOM   4898  CG  PRO C  90      28.237 -33.262 -24.908  1.00 59.25           C
ATOM   4899  HG2 PRO C  90      27.319 -33.809 -25.119  1.00 59.25           H
ATOM   4900  HG3 PRO C  90      28.726 -32.951 -25.831  1.00 59.25           H
ATOM   4901  CD  PRO C  90      29.205 -34.086 -24.070  1.00 59.25           C
ATOM   4902  HD2 PRO C  90      28.650 -34.607 -23.290  1.00 59.25           H
ATOM   4903  HD3 PRO C  90      29.719 -34.826 -24.683  1.00 59.25           H
ATOM   4904  N   HIS C  91      29.079 -30.771 -20.996  1.00 66.16           N
ATOM   4905  H   HIS C  91      29.426 -29.966 -21.497  1.00 66.16           H
ATOM   4906  CA  HIS C  91      28.780 -30.593 -19.569  1.00 66.16           C
ATOM   4907  HA  HIS C  91      29.275 -31.383 -19.004  1.00 66.16           H
ATOM   4908  C   HIS C  91      27.270 -30.712 -19.290  1.00 66.16           C
ATOM   4909  CB  HIS C  91      29.339 -29.238 -19.102  1.00 66.16           C
ATOM   4910  HB2 HIS C  91      29.027 -29.075 -18.071  1.00 66.16           H
ATOM   4911  HB3 HIS C  91      28.908 -28.442 -19.709  1.00 66.16           H
ATOM   4912  O   HIS C  91      26.656 -29.789 -18.768  1.00 66.16           O
ATOM   4913  CG  HIS C  91      30.839 -29.108 -19.130  1.00 66.16           C
ATOM   4914  CD2 HIS C  91      31.553 -28.105 -18.531  1.00 66.16           C
ATOM   4915  HD2 HIS C  91      31.141 -27.276 -17.976  1.00 66.16           H
ATOM   4916  ND1 HIS C  91      31.754 -29.965 -19.710  1.00 66.16           N
ATOM   4917  HD1 HIS C  91      31.563 -30.812 -20.226  1.00 66.16           H
ATOM   4918  CE1 HIS C  91      32.983 -29.486 -19.460  1.00 66.16           C
ATOM   4919  HE1 HIS C  91      33.905 -29.945 -19.784  1.00 66.16           H
ATOM   4920  NE2 HIS C  91      32.909 -28.352 -18.747  1.00 66.16           N
ATOM   4921  N   ALA C  92      26.653 -31.816 -19.709  1.00 77.28           N
ATOM   4922  H   ALA C  92      27.234 -32.548 -20.092  1.00 77.28           H
ATOM   4923  CA  ALA C  92      25.234 -32.095 -19.650  1.00 77.28           C
ATOM   4924  HA  ALA C  92      24.760 -31.353 -19.009  1.00 77.28           H
ATOM   4925  C   ALA C  92      24.996 -33.475 -19.026  1.00 77.28           C
ATOM   4926  CB  ALA C  92      24.624 -31.968 -21.052  1.00 77.28           C
ATOM   4927  HB1 ALA C  92      23.551 -32.149 -20.999  1.00 77.28           H
ATOM   4928  HB2 ALA C  92      25.079 -32.700 -21.720  1.00 77.28           H
ATOM   4929  HB3 ALA C  92      24.800 -30.964 -21.440  1.00 77.28           H
ATOM   4930  O   ALA C  92      25.611 -34.479 -19.385  1.00 77.28           O
ATOM   4931  N   GLU C  93      24.061 -33.512 -18.090  1.00 86.03           N
ATOM   4932  H   GLU C  93      23.578 -32.650 -17.880  1.00 86.03           H
ATOM   4933  CA  GLU C  93      23.556 -34.708 -17.430  1.00 86.03           C
ATOM   4934  HA  GLU C  93      24.175 -35.571 -17.675  1.00 86.03           H
ATOM   4935  C   GLU C  93      22.129 -34.957 -17.925  1.00 86.03           C
ATOM   4936  CB  GLU C  93      23.604 -34.466 -15.912  1.00 86.03           C
ATOM   4937  HB2 GLU C  93      22.953 -33.617 -15.704  1.00 86.03           H
ATOM   4938  HB3 GLU C  93      24.620 -34.192 -15.627  1.00 86.03           H
ATOM   4939  O   GLU C  93      21.328 -34.020 -18.032  1.00 86.03           O
ATOM   4940  CG  GLU C  93      23.168 -35.659 -15.042  1.00 86.03           C
ATOM   4941  HG2 GLU C  93      23.948 -36.420 -15.065  1.00 86.03           H
ATOM   4942  HG3 GLU C  93      22.262 -36.097 -15.461  1.00 86.03           H
ATOM   4943  CD  GLU C  93      22.862 -35.255 -13.583  1.00 86.03           C
ATOM   4944  OE1 GLU C  93      22.451 -36.120 -12.785  1.00 86.03           O
ATOM   4945  OE2 GLU C  93      22.855 -34.051 -13.233  1.00 86.03           O
ATOM   4946  N   VAL C  94      21.798 -36.219 -18.198  1.00 86.98           N
ATOM   4947  H   VAL C  94      22.503 -36.938 -18.123  1.00 86.98           H
ATOM   4948  CA  VAL C  94      20.407 -36.635 -18.402  1.00 86.98           C
ATOM   4949  HA  VAL C  94      19.795 -35.761 -18.624  1.00 86.98           H
ATOM   4950  C   VAL C  94      19.905 -37.251 -17.114  1.00 86.98           C
ATOM   4951  CB  VAL C  94      20.232 -37.606 -19.575  1.00 86.98           C
ATOM   4952  HB  VAL C  94      20.759 -38.539 -19.375  1.00 86.98           H
ATOM   4953  O   VAL C  94      20.370 -38.317 -16.707  1.00 86.98           O
ATOM   4954  CG1 VAL C  94      18.750 -37.906 -19.831  1.00 86.98           C
ATOM   4955 HG11 VAL C  94      18.649 -38.595 -20.669  1.00 86.98           H
ATOM   4956 HG12 VAL C  94      18.298 -38.353 -18.946  1.00 86.98           H
ATOM   4957 HG13 VAL C  94      18.222 -36.982 -20.068  1.00 86.98           H
ATOM   4958  CG2 VAL C  94      20.788 -36.986 -20.847  1.00 86.98           C
ATOM   4959 HG21 VAL C  94      20.627 -37.666 -21.684  1.00 86.98           H
ATOM   4960 HG22 VAL C  94      21.855 -36.806 -20.714  1.00 86.98           H
ATOM   4961 HG23 VAL C  94      20.290 -36.038 -21.046  1.00 86.98           H
ATOM   4962  N   ASP C  95      18.945 -36.585 -16.488  1.00 91.70           N
ATOM   4963  H   ASP C  95      18.603 -35.733 -16.911  1.00 91.70           H
ATOM   4964  CA  ASP C  95      18.206 -37.130 -15.357  1.00 91.70           C
ATOM   4965  HA  ASP C  95      18.824 -37.867 -14.843  1.00 91.70           H
ATOM   4966  C   ASP C  95      16.950 -37.825 -15.881  1.00 91.70           C
ATOM   4967  CB  ASP C  95      17.890 -36.000 -14.368  1.00 91.70           C
ATOM   4968  HB2 ASP C  95      17.169 -35.314 -14.812  1.00 91.70           H
ATOM   4969  HB3 ASP C  95      18.806 -35.442 -14.177  1.00 91.70           H
ATOM   4970  O   ASP C  95      16.155 -37.207 -16.590  1.00 91.70           O
ATOM   4971  CG  ASP C  95      17.365 -36.498 -13.017  1.00 91.70           C
ATOM   4972  OD1 ASP C  95      17.548 -37.686 -12.684  1.00 91.70           O
ATOM   4973  OD2 ASP C  95      16.918 -35.641 -12.216  1.00 91.70           O
ATOM   4974  N   LYS C  96      16.778 -39.108 -15.564  1.00 94.23           N
ATOM   4975  H   LYS C  96      17.488 -39.552 -15.000  1.00 94.23           H
ATOM   4976  CA  LYS C  96      15.651 -39.930 -16.014  1.00 94.23           C
ATOM   4977  HA  LYS C  96      15.014 -39.337 -16.672  1.00 94.23           H
ATOM   4978  C   LYS C  96      14.806 -40.373 -14.831  1.00 94.23           C
ATOM   4979  CB  LYS C  96      16.137 -41.151 -16.808  1.00 94.23           C
ATOM   4980  HB2 LYS C  96      16.731 -41.793 -16.157  1.00 94.23           H
ATOM   4981  HB3 LYS C  96      15.259 -41.712 -17.129  1.00 94.23           H
ATOM   4982  O   LYS C  96      15.331 -40.908 -13.853  1.00 94.23           O
ATOM   4983  CG  LYS C  96      16.969 -40.781 -18.044  1.00 94.23           C
ATOM   4984  HG2 LYS C  96      17.897 -40.296 -17.741  1.00 94.23           H
ATOM   4985  HG3 LYS C  96      16.388 -40.092 -18.658  1.00 94.23           H
ATOM   4986  CD  LYS C  96      17.304 -42.033 -18.863  1.00 94.23           C
ATOM   4987  HD2 LYS C  96      16.414 -42.663 -18.878  1.00 94.23           H
ATOM   4988  HD3 LYS C  96      18.105 -42.590 -18.378  1.00 94.23           H
ATOM   4989  CE  LYS C  96      17.692 -41.694 -20.307  1.00 94.23           C
ATOM   4990  HE2 LYS C  96      17.158 -40.790 -20.601  1.00 94.23           H
ATOM   4991  HE3 LYS C  96      18.761 -41.490 -20.361  1.00 94.23           H
ATOM   4992  NZ  LYS C  96      17.299 -42.787 -21.235  1.00 94.23           N
ATOM   4993  HZ1 LYS C  96      17.490 -42.556 -22.199  1.00 94.23           H
ATOM   4994  HZ2 LYS C  96      16.298 -42.916 -21.191  1.00 94.23           H
ATOM   4995  HZ3 LYS C  96      17.714 -43.677 -20.999  1.00 94.23           H
ATOM   4996  N   LYS C  97      13.491 -40.237 -14.963  1.00 95.86           N
[truncated: 299,153 more chars]
