# Supplementary material for: Structures of TGF-β with betaglycan and signaling receptors reveal mechanisms of complex assembly and signaling
Source: Nat Commun. 2025 Feb 26;16:1778. doi: 10.1038/s41467-025-56796-9 (PMC11865472; doi:10.1038/s41467-025-56796-9)
Supplement: Supplementary file 4 — Supplementary Data 2 [file 41467_2025_56796_MOESM4_ESM.txt]

SEQRES   1 A  112  ALA LEU ASP THR ASN TYR CYS PHE SER SER THR GLU LYS
SEQRES   2 A  112  ASN CYS CYS VAL ARG GLN LEU TYR ILE ASP PHE ARG LYS
SEQRES   3 A  112  ASP LEU GLY TRP LYS TRP ILE HIS GLU PRO LYS GLY TYR
SEQRES   4 A  112  HIS ALA ASN PHE CYS LEU GLY PRO CYS PRO TYR ILE TRP
SEQRES   5 A  112  SER LEU ASP THR GLN TYR SER LYS VAL LEU ALA LEU TYR
SEQRES   6 A  112  ASN GLN HIS ASN PRO GLY ALA SER ALA ALA PRO CYS CYS
SEQRES   7 A  112  VAL PRO GLN ALA LEU GLU PRO LEU PRO ILE VAL TYR TYR
SEQRES   8 A  112  VAL GLY ARG LYS PRO LYS VAL GLU GLN LEU SER ASN MET
SEQRES   9 A  112  ILE VAL ARG SER CYS LYS CYS SER
SEQRES   1 B  112  ALA LEU ASP THR ASN TYR CYS PHE SER SER THR GLU LYS
SEQRES   2 B  112  ASN CYS CYS VAL ARG GLN LEU TYR ILE ASP PHE ARG LYS
SEQRES   3 B  112  ASP LEU GLY TRP LYS TRP ILE HIS GLU PRO LYS GLY TYR
SEQRES   4 B  112  HIS ALA ASN PHE CYS LEU GLY PRO CYS PRO TYR ILE TRP
SEQRES   5 B  112  SER LEU ASP THR GLN TYR SER LYS VAL LEU ALA LEU TYR
SEQRES   6 B  112  ASN GLN HIS ASN PRO GLY ALA SER ALA ALA PRO CYS CYS
SEQRES   7 B  112  VAL PRO GLN ALA LEU GLU PRO LEU PRO ILE VAL TYR TYR
SEQRES   8 B  112  VAL GLY ARG LYS PRO LYS VAL GLU GLN LEU SER ASN MET
SEQRES   9 B  112  ILE VAL ARG SER CYS LYS CYS SER
SEQRES   1 C  332  GLY SER PRO CYS GLU LEU LEU PRO VAL GLY VAL GLY HIS
SEQRES   2 C  332  PRO VAL GLN ALA MET LEU LYS SER PHE THR ALA LEU SER
SEQRES   3 C  332  GLY CYS ALA SER ARG GLY THR THR SER HIS PRO GLN GLU
SEQRES   4 C  332  VAL HIS ILE ILE ASN LEU ARG LYS GLY SER ALA GLN GLY
SEQRES   5 C  332  ALA ARG GLU LYS THR ALA GLU VAL ALA LEU HIS LEU ARG
SEQRES   6 C  332  PRO ILE GLN SER LEU HIS VAL HIS GLN LYS PRO LEU VAL
SEQRES   7 C  332  PHE ILE LEU ASN SER PRO GLN PRO ILE LEU TRP LYS VAL
SEQRES   8 C  332  ARG THR GLU LYS LEU ALA PRO GLY VAL LYS ARG ILE PHE
SEQRES   9 C  332  HIS VAL VAL GLU GLY SER GLU VAL HIS PHE GLU VAL GLY
SEQRES  10 C  332  ASN PHE SER LYS SER CYS GLU VAL LYS VAL GLU THR LEU
SEQRES  11 C  332  PRO HIS GLY ASN GLU HIS LEU LEU ASN TRP ALA HIS HIS
SEQRES  12 C  332  ARG TYR THR ALA VAL THR SER PHE SER GLU LEU ARG MET
SEQRES  13 C  332  ALA HIS ASP ILE TYR ILE LYS VAL GLY GLU ASP PRO VAL
SEQRES  14 C  332  PHE SER GLU THR CYS LYS ILE ASP ASN LYS PHE LEU SER
SEQRES  15 C  332  LEU ASN TYR LEU ALA SER TYR ILE GLU PRO GLN PRO SER
SEQRES  16 C  332  THR GLY CYS VAL LEU SER GLY PRO ASP HIS GLU GLN GLU
SEQRES  17 C  332  VAL HIS ILE ILE GLU LEU GLN ALA PRO ASN SER SER SER
SEQRES  18 C  332  ALA PHE GLN VAL ASP VAL ILE VAL ASP LEU ARG PRO LEU
SEQRES  19 C  332  ASP GLY ASP ILE PRO LEU HIS ARG ASP VAL VAL LEU LEU
SEQRES  20 C  332  LEU LYS CYS GLU LYS SER VAL ASN TRP VAL ILE LYS ALA
SEQRES  21 C  332  HIS LYS VAL MET GLY LYS LEU GLU ILE MET THR SER ASP
SEQRES  22 C  332  THR VAL SER LEU SER GLU ASP THR GLU ARG LEU MET GLN
SEQRES  23 C  332  VAL SER LYS THR VAL LYS GLN LYS LEU PRO ALA GLY SER
SEQRES  24 C  332  GLN ALA LEU ILE GLN TRP ALA GLU GLU ASN GLY PHE ASN
SEQRES  25 C  332  PRO VAL THR SER TYR THR ASN THR PRO VAL ALA ASN HIS
SEQRES  26 C  332  PHE ASN LEU ARG LEU ARG GLU
SEQRES   1 E  116  VAL THR ASP ASN ASN GLY ALA VAL LYS PHE PRO GLN LEU
SEQRES   2 E  116  CYS LYS PHE CYS ASP VAL ARG PHE SER THR CYS ASP ASN
SEQRES   3 E  116  GLN LYS SER CYS MET SER ASN CYS SER ILE THR SER ILE
SEQRES   4 E  116  CYS GLU LYS PRO GLN GLU VAL CYS VAL ALA VAL TRP ARG
SEQRES   5 E  116  LYS ASN ASP GLU ASN ILE THR LEU GLU THR VAL CYS HIS
SEQRES   6 E  116  ASP PRO LYS LEU PRO TYR HIS ASP PHE ILE LEU GLU ASP
SEQRES   7 E  116  ALA ALA SER PRO LYS CYS ILE MET LYS GLU LYS LYS LYS
SEQRES   8 E  116  PRO GLY GLU THR PHE PHE MET CYS SER CYS SER SER ASP
SEQRES   9 E  116  GLU CYS ASN ASP ASN ILE ILE PHE SER GLU GLU TYR
SEQRES   1 F   85  ALA THR ALA LEU GLN CYS PHE CYS HIS LEU CYS THR LYS
SEQRES   2 F   85  ASP ASN PHE THR CYS VAL THR ASP GLY LEU CYS PHE VAL
SEQRES   3 F   85  SER VAL THR GLU THR THR ASP LYS VAL ILE HIS ASN SER
SEQRES   4 F   85  MET CYS ILE ALA GLU ILE ASP LEU ILE PRO ARG ASP ARG
SEQRES   5 F   85  PRO PHE VAL CYS ALA PRO SER SER LYS THR GLY SER VAL
SEQRES   6 F   85  THR THR THR TYR CYS CYS ASN GLN ASP HIS CYS ASN LYS
SEQRES   7 F   85  ILE GLU LEU PRO THR THR VAL
HELIX    1   1 THR A    4  SER A    9  1                                   6
HELIX    2   2 PHE A   24  LEU A   28  1                                   5
HELIX    3   3 GLN A   57  HIS A   68  1                                  12
HELIX    4   4 THR B    4  SER B    9  1                                   6
HELIX    5   5 PHE B   24  ASP B   27  1                                   4
HELIX    6   6 GLN B   57  HIS B   68  1                                  12
HELIX    7   7 GLY C   32  SER C   35  1                                   4
HELIX    8   8 SER C  120  SER C  122  1                                   3
HELIX    9   9 ASN C  134  TYR C  145  1                                  12
HELIX   10  10 GLU C  279  LEU C  284  1                                   6
HELIX   11  11 SER C  299  GLU C  308  1                                  10
HELIX   12  12 CYS E  106  ASP E  108  1                                   3
HELIX   13  13 THR F   12  ASP F   14  1                                   3
HELIX   14  14 GLU F   44  ASP F   46  1                                   3
HELIX   15  15 PHE F   54  CYS F   56  1                                   3
SHEET    1   1 1 CYS A  16  ARG A  18  0
SHEET    2   2 1 TYR A  21  ASP A  23  0
SHEET    3   3 1 GLY A  38  HIS A  40  0
SHEET    4   4 1 PHE A  43  LEU A  45  0
SHEET    5   5 1 CYS A  77  ALA A  82  0
SHEET    6   6 1 LEU A  86  VAL A  92  0
SHEET    7   7 1 LYS A  95  LEU A 101  0
SHEET    8   8 1 SER A 108  SER A 112  0
SHEET    9   9 1 CYS B  16  ARG B  18  0
SHEET   10  10 1 TYR B  21  ASP B  23  0
SHEET   11  11 1 GLY B  38  HIS B  40  0
SHEET   12  12 1 PHE B  43  LEU B  45  0
SHEET   13  13 1 CYS B  77  ALA B  82  0
SHEET   14  14 1 LEU B  86  VAL B  92  0
SHEET   15  15 1 LYS B  95  LEU B 101  0
SHEET   16  16 1 SER B 108  SER B 112  0
SHEET   17  17 1 VAL C  15  THR C  23  0
SHEET   18  18 1 SER C  26  ALA C  29  0
SHEET   19  19 1 GLU C  39  ARG C  46  0
SHEET   20  20 1 ALA C  58  PRO C  66  0
SHEET   21  21 1 LEU C  77  ASN C  82  0
SHEET   22  22 1 ILE C  87  THR C  93  0
SHEET   23  23 1 ARG C 102  VAL C 106  0
SHEET   24  24 1 GLU C 111  PHE C 114  0
SHEET   25  25 1 CYS C 123  VAL C 127  0
SHEET   26  26 1 SER C 150  ARG C 155  0
SHEET   27  27 1 ASP C 159  VAL C 164  0
SHEET   28  28 1 TYR C 185  PRO C 192  0
SHEET   29  29 1 THR C 196  VAL C 199  0
SHEET   30  30 1 GLN C 207  LEU C 214  0
SHEET   31  31 1 VAL C 225  PRO C 233  0
SHEET   32  32 1 ASP C 243  CYS C 250  0
SHEET   33  33 1 VAL C 254  ALA C 260  0
SHEET   34  34 1 GLY C 265  THR C 271  0
SHEET   35  35 1 THR C 274  LEU C 277  0
SHEET   36  36 1 MET C 285  THR C 290  0
SHEET   37  37 1 SER C 316  THR C 320  0
SHEET   38  38 1 HIS C 325  LEU C 330  0
SHEET   39  39 1 LEU E  13  LYS E  15  0
SHEET   40  40 1 ASP E  18  PHE E  21  0
SHEET   41  41 1 SER E  29  MET E  31  0
SHEET   42  42 1 THR E  37  ILE E  39  0
SHEET   43  43 1 VAL E  46  LYS E  53  0
SHEET   44  44 1 ILE E  58  HIS E  65  0
SHEET   45  45 1 LYS E  87  LYS E  89  0
SHEET   46  46 1 THR E  95  CYS E 101  0
SHEET   47  47 1 ASN E 109  ILE E 111  0
SHEET   48  48 1 LEU F   4  PHE F   7  0
SHEET   49  49 1 THR F  17  THR F  20  0
SHEET   50  50 1 LEU F  23  THR F  31  0
SHEET   51  51 1 LYS F  34  ILE F  42  0
SHEET   52  52 1 SER F  59  LYS F  61  0
SHEET   53  53 1 SER F  64  CYS F  71  0
ATOM      1  N   ALA A   1     167.059 165.694 155.938  1.00 96.69           N
ATOM      2  H   ALA A   1     166.094 165.970 156.046  1.00 73.61           H
ATOM      3  H2  ALA A   1     167.422 166.062 155.070  1.00 73.61           H
ATOM      4  H3  ALA A   1     167.618 166.113 156.667  1.00 73.61           H
ATOM      5  CA  ALA A   1     167.197 164.234 155.952  1.00 73.61           C
ATOM      6  HA  ALA A   1     166.928 163.857 156.939  1.00 73.61           H
ATOM      7  C   ALA A   1     168.639 163.826 155.661  1.00 73.61           C
ATOM      8  CB  ALA A   1     166.241 163.633 154.919  1.00 73.61           C
ATOM      9  HB1 ALA A   1     166.489 163.997 153.922  1.00 73.61           H
ATOM     10  HB2 ALA A   1     165.213 163.908 155.158  1.00 73.61           H
ATOM     11  HB3 ALA A   1     166.320 162.545 154.934  1.00 73.61           H
ATOM     12  O   ALA A   1     169.361 164.575 155.012  1.00 73.61           O
ATOM     13  N   LEU A   2     169.034 162.624 156.087  1.00 78.73           N
ATOM     14  H   LEU A   2     168.409 162.063 156.649  1.00 78.73           H
ATOM     15  CA  LEU A   2     170.258 161.960 155.626  1.00 78.73           C
ATOM     16  HA  LEU A   2     171.081 162.672 155.589  1.00 78.73           H
ATOM     17  C   LEU A   2     170.028 161.426 154.208  1.00 78.73           C
ATOM     18  CB  LEU A   2     170.617 160.815 156.590  1.00 78.73           C
ATOM     19  HB2 LEU A   2     171.500 160.305 156.206  1.00 78.73           H
ATOM     20  HB3 LEU A   2     169.797 160.098 156.585  1.00 78.73           H
ATOM     21  O   LEU A   2     169.844 160.228 154.011  1.00 78.73           O
ATOM     22  CG  LEU A   2     170.886 161.220 158.043  1.00 78.73           C
ATOM     23  HG  LEU A   2     170.061 161.825 158.420  1.00 78.73           H
ATOM     24  CD1 LEU A   2     170.971 159.939 158.871  1.00 78.73           C
ATOM     25 HD11 LEU A   2     169.973 159.515 158.979  1.00 78.73           H
ATOM     26 HD12 LEU A   2     171.597 159.202 158.369  1.00 78.73           H
ATOM     27 HD13 LEU A   2     171.383 160.154 159.858  1.00 78.73           H
ATOM     28  CD2 LEU A   2     172.176 162.027 158.176  1.00 78.73           C
ATOM     29 HD21 LEU A   2     172.125 162.936 157.578  1.00 78.73           H
ATOM     30 HD22 LEU A   2     172.320 162.314 159.218  1.00 78.73           H
ATOM     31 HD23 LEU A   2     173.028 161.432 157.849  1.00 78.73           H
ATOM     32  N   ASP A   3     169.903 162.329 153.239  1.00 82.55           N
ATOM     33  H   ASP A   3     170.096 163.296 153.463  1.00 82.55           H
ATOM     34  CA  ASP A   3     169.571 162.012 151.853  1.00 82.55           C
ATOM     35  HA  ASP A   3     169.119 161.021 151.827  1.00 82.55           H
ATOM     36  C   ASP A   3     170.813 161.927 150.956  1.00 82.55           C
ATOM     37  CB  ASP A   3     168.499 162.990 151.337  1.00 82.55           C
ATOM     38  HB2 ASP A   3     167.655 162.966 152.025  1.00 82.55           H
ATOM     39  HB3 ASP A   3     168.137 162.627 150.374  1.00 82.55           H
ATOM     40  O   ASP A   3     171.935 162.206 151.375  1.00 82.55           O
ATOM     41  CG  ASP A   3     168.953 164.444 151.155  1.00 82.55           C
ATOM     42  OD1 ASP A   3     170.173 164.697 151.046  1.00 82.55           O
ATOM     43  OD2 ASP A   3     168.054 165.297 151.021  1.00 82.55           O
ATOM     44  N   THR A   4     170.626 161.541 149.693  1.00 83.14           N
ATOM     45  H   THR A   4     169.708 161.223 149.417  1.00 83.14           H
ATOM     46  CA  THR A   4     171.749 161.470 148.742  1.00 83.14           C
ATOM     47  HA  THR A   4     172.489 160.772 149.135  1.00 83.14           H
ATOM     48  C   THR A   4     172.461 162.810 148.546  1.00 83.14           C
ATOM     49  CB  THR A   4     171.333 160.973 147.351  1.00 83.14           C
ATOM     50  HB  THR A   4     172.239 160.820 146.764  1.00 83.14           H
ATOM     51  O   THR A   4     173.644 162.809 148.240  1.00 83.14           O
ATOM     52  CG2 THR A   4     170.561 159.654 147.374  1.00 83.14           C
ATOM     53 HG21 THR A   4     169.641 159.744 147.950  1.00 83.14           H
ATOM     54 HG22 THR A   4     170.318 159.359 146.353  1.00 83.14           H
ATOM     55 HG23 THR A   4     171.194 158.883 147.814  1.00 83.14           H
ATOM     56  OG1 THR A   4     170.563 161.944 146.673  1.00 83.14           O
ATOM     57  HG1 THR A   4     171.180 162.579 146.299  1.00 83.14           H
ATOM     58  N   ASN A   5     171.773 163.950 148.684  1.00 79.25           N
ATOM     59  H   ASN A   5     170.891 163.932 149.177  1.00 79.25           H
ATOM     60  CA  ASN A   5     172.385 165.255 148.433  1.00 79.25           C
ATOM     61  HA  ASN A   5     172.939 165.221 147.496  1.00 79.25           H
ATOM     62  C   ASN A   5     173.390 165.573 149.541  1.00 79.25           C
ATOM     63  CB  ASN A   5     171.307 166.349 148.331  1.00 79.25           C
ATOM     64  HB2 ASN A   5     170.703 166.356 149.239  1.00 79.25           H
ATOM     65  HB3 ASN A   5     171.804 167.316 148.263  1.00 79.25           H
ATOM     66  O   ASN A   5     174.526 165.942 149.252  1.00 79.25           O
ATOM     67  CG  ASN A   5     170.379 166.234 147.135  1.00 79.25           C
ATOM     68  ND2 ASN A   5     169.352 167.050 147.103  1.00 79.25           N
ATOM     69 HD21 ASN A   5     169.208 167.688 147.873  1.00 79.25           H
ATOM     70 HD22 ASN A   5     168.808 167.095 146.253  1.00 79.25           H
ATOM     71  OD1 ASN A   5     170.528 165.426 146.229  1.00 79.25           O
ATOM     72  N   TYR A   6     172.996 165.363 150.799  1.00 78.13           N
ATOM     73  H   TYR A   6     172.046 165.061 150.964  1.00 78.13           H
ATOM     74  CA  TYR A   6     173.885 165.500 151.948  1.00 78.13           C
ATOM     75  HA  TYR A   6     174.380 166.470 151.908  1.00 78.13           H
ATOM     76  C   TYR A   6     174.985 164.427 151.940  1.00 78.13           C
ATOM     77  CB  TYR A   6     173.046 165.437 153.232  1.00 78.13           C
ATOM     78  HB2 TYR A   6     172.463 164.516 153.237  1.00 78.13           H
ATOM     79  HB3 TYR A   6     172.343 166.270 153.239  1.00 78.13           H
ATOM     80  O   TYR A   6     176.173 164.739 152.007  1.00 78.13           O
ATOM     81  CG  TYR A   6     173.886 165.500 154.491  1.00 78.13           C
ATOM     82  CD1 TYR A   6     174.164 164.326 155.220  1.00 78.13           C
ATOM     83  HD1 TYR A   6     173.741 163.381 154.910  1.00 78.13           H
ATOM     84  CD2 TYR A   6     174.434 166.727 154.908  1.00 78.13           C
ATOM     85  HD2 TYR A   6     174.225 167.632 154.357  1.00 78.13           H
ATOM     86  CE1 TYR A   6     175.013 164.372 156.346  1.00 78.13           C
ATOM     87  HE1 TYR A   6     175.238 163.474 156.903  1.00 78.13           H
ATOM     88  CE2 TYR A   6     175.271 166.775 156.040  1.00 78.13           C
ATOM     89  HE2 TYR A   6     175.706 167.708 156.364  1.00 78.13           H
ATOM     90  OH  TYR A   6     176.438 165.675 157.807  1.00 78.13           O
ATOM     91  HH  TYR A   6     176.796 164.843 158.129  1.00 78.13           H
ATOM     92  CZ  TYR A   6     175.582 165.597 156.753  1.00 78.13           C
ATOM     93  N   CYS A   7     174.610 163.156 151.803  1.00 86.52           N
ATOM     94  H   CYS A   7     173.623 162.951 151.735  1.00 86.52           H
ATOM     95  CA  CYS A   7     175.525 162.035 152.010  1.00 86.52           C
ATOM     96  HA  CYS A   7     176.109 162.225 152.912  1.00 86.52           H
ATOM     97  C   CYS A   7     176.531 161.812 150.870  1.00 86.52           C
ATOM     98  CB  CYS A   7     174.699 160.769 152.236  1.00 86.52           C
ATOM     99  HB2 CYS A   7     175.387 159.929 152.334  1.00 86.52           H
ATOM    100  HB3 CYS A   7     174.078 160.593 151.358  1.00 86.52           H
ATOM    101  O   CYS A   7     177.576 161.217 151.111  1.00 86.52           O
ATOM    102  SG  CYS A   7     173.637 160.803 153.705  1.00 86.52           S
ATOM    103  N   PHE A   8     176.235 162.242 149.636  1.00 84.50           N
ATOM    104  H   PHE A   8     175.330 162.652 149.454  1.00 84.50           H
ATOM    105  CA  PHE A   8     177.180 162.105 148.516  1.00 84.50           C
ATOM    106  HA  PHE A   8     177.845 161.262 148.703  1.00 84.50           H
ATOM    107  C   PHE A   8     178.098 163.322 148.359  1.00 84.50           C
ATOM    108  CB  PHE A   8     176.440 161.820 147.199  1.00 84.50           C
ATOM    109  HB2 PHE A   8     177.190 161.751 146.412  1.00 84.50           H
ATOM    110  HB3 PHE A   8     175.815 162.679 146.957  1.00 84.50           H
ATOM    111  O   PHE A   8     179.164 163.194 147.764  1.00 84.50           O
ATOM    112  CG  PHE A   8     175.599 160.551 147.110  1.00 84.50           C
ATOM    113  CD1 PHE A   8     175.654 159.536 148.088  1.00 84.50           C
ATOM    114  HD1 PHE A   8     176.290 159.632 148.957  1.00 84.50           H
ATOM    115  CD2 PHE A   8     174.778 160.366 145.980  1.00 84.50           C
ATOM    116  HD2 PHE A   8     174.747 161.128 145.215  1.00 84.50           H
ATOM    117  CE1 PHE A   8     174.887 158.369 147.943  1.00 84.50           C
ATOM    118  HE1 PHE A   8     174.930 157.604 148.703  1.00 84.50           H
ATOM    119  CE2 PHE A   8     174.023 159.189 145.829  1.00 84.50           C
ATOM    120  HE2 PHE A   8     173.409 159.050 144.951  1.00 84.50           H
ATOM    121  CZ  PHE A   8     174.071 158.191 146.815  1.00 84.50           C
ATOM    122  HZ  PHE A   8     173.491 157.288 146.700  1.00 84.50           H
ATOM    123  N   SER A   9     177.703 164.492 148.873  1.00 76.65           N
ATOM    124  H   SER A   9     176.821 164.537 149.363  1.00 76.65           H
ATOM    125  CA  SER A   9     178.543 165.701 148.856  1.00 76.65           C
ATOM    126  HA  SER A   9     179.180 165.677 147.972  1.00 76.65           H
ATOM    127  C   SER A   9     179.476 165.803 150.064  1.00 76.65           C
ATOM    128  CB  SER A   9     177.679 166.959 148.761  1.00 76.65           C
ATOM    129  HB2 SER A   9     178.333 167.831 148.707  1.00 76.65           H
ATOM    130  HB3 SER A   9     177.077 166.921 147.853  1.00 76.65           H
ATOM    131  O   SER A   9     180.507 166.469 149.985  1.00 76.65           O
ATOM    132  OG  SER A   9     176.833 167.089 149.884  1.00 76.65           O
ATOM    133  HG  SER A   9     175.992 166.672 149.685  1.00 76.65           H
ATOM    134  N   SER A  10     179.141 165.136 151.170  1.00 68.41           N
ATOM    135  H   SER A  10     178.271 164.624 151.177  1.00 68.41           H
ATOM    136  CA  SER A  10     179.947 165.113 152.389  1.00 68.41           C
ATOM    137  HA  SER A  10     180.682 165.916 152.340  1.00 68.41           H
ATOM    138  C   SER A  10     180.708 163.797 152.539  1.00 68.41           C
ATOM    139  CB  SER A  10     179.071 165.391 153.616  1.00 68.41           C
ATOM    140  HB2 SER A  10     178.546 166.338 153.487  1.00 68.41           H
ATOM    141  HB3 SER A  10     179.705 165.461 154.500  1.00 68.41           H
ATOM    142  O   SER A  10     180.236 162.721 152.176  1.00 68.41           O
ATOM    143  OG  SER A  10     178.134 164.355 153.808  1.00 68.41           O
ATOM    144  HG  SER A  10     177.387 164.527 153.230  1.00 68.41           H
ATOM    145  N   THR A  11     181.885 163.850 153.161  1.00 74.59           N
ATOM    146  H   THR A  11     182.272 164.751 153.404  1.00 74.59           H
ATOM    147  CA  THR A  11     182.585 162.655 153.655  1.00 74.59           C
ATOM    148  HA  THR A  11     182.413 161.836 152.956  1.00 74.59           H
ATOM    149  C   THR A  11     182.006 162.208 155.001  1.00 74.59           C
ATOM    150  CB  THR A  11     184.101 162.883 153.727  1.00 74.59           C
ATOM    151  HB  THR A  11     184.576 162.019 154.191  1.00 74.59           H
ATOM    152  O   THR A  11     182.750 161.969 155.955  1.00 74.59           O
ATOM    153  CG2 THR A  11     184.719 163.073 152.343  1.00 74.59           C
ATOM    154 HG21 THR A  11     184.512 162.201 151.722  1.00 74.59           H
ATOM    155 HG22 THR A  11     185.797 163.194 152.442  1.00 74.59           H
ATOM    156 HG23 THR A  11     184.306 163.961 151.864  1.00 74.59           H
ATOM    157  OG1 THR A  11     184.378 164.031 154.494  1.00 74.59           O
ATOM    158  HG1 THR A  11     184.037 163.868 155.377  1.00 74.59           H
ATOM    159  N   GLU A  12     180.674 162.150 155.105  1.00 77.14           N
ATOM    160  H   GLU A  12     180.112 162.365 154.293  1.00 77.14           H
ATOM    161  CA  GLU A  12     179.987 161.776 156.337  1.00 77.14           C
ATOM    162  HA  GLU A  12     180.345 162.432 157.130  1.00 77.14           H
ATOM    163  C   GLU A  12     180.336 160.333 156.703  1.00 77.14           C
ATOM    164  CB  GLU A  12     178.466 161.973 156.210  1.00 77.14           C
ATOM    165  HB2 GLU A  12     178.088 161.374 155.383  1.00 77.14           H
ATOM    166  HB3 GLU A  12     178.267 163.024 156.000  1.00 77.14           H
ATOM    167  O   GLU A  12     180.198 159.409 155.894  1.00 77.14           O
ATOM    168  CG  GLU A  12     177.710 161.594 157.492  1.00 77.14           C
ATOM    169  HG2 GLU A  12     176.648 161.803 157.359  1.00 77.14           H
ATOM    170  HG3 GLU A  12     177.807 160.524 157.667  1.00 77.14           H
ATOM    171  CD  GLU A  12     178.243 162.380 158.690  1.00 77.14           C
ATOM    172  OE1 GLU A  12     179.053 161.777 159.439  1.00 77.14           O
ATOM    173  OE2 GLU A  12     177.892 163.572 158.792  1.00 77.14           O
ATOM    174  N   LYS A  13     180.790 160.129 157.938  1.00 82.19           N
ATOM    175  H   LYS A  13     180.699 160.902 158.582  1.00 82.19           H
ATOM    176  CA  LYS A  13     181.138 158.802 158.453  1.00 82.19           C
ATOM    177  HA  LYS A  13     181.393 158.147 157.620  1.00 82.19           H
ATOM    178  C   LYS A  13     179.950 158.141 159.137  1.00 82.19           C
ATOM    179  CB  LYS A  13     182.358 158.890 159.380  1.00 82.19           C
ATOM    180  HB2 LYS A  13     182.492 157.925 159.867  1.00 82.19           H
ATOM    181  HB3 LYS A  13     182.173 159.646 160.145  1.00 82.19           H
ATOM    182  O   LYS A  13     179.902 156.917 159.133  1.00 82.19           O
ATOM    183  CG  LYS A  13     183.642 159.231 158.604  1.00 82.19           C
ATOM    184  HG2 LYS A  13     183.529 160.203 158.125  1.00 82.19           H
ATOM    185  HG3 LYS A  13     183.802 158.479 157.832  1.00 82.19           H
ATOM    186  CD  LYS A  13     184.868 159.274 159.528  1.00 82.19           C
ATOM    187  HD2 LYS A  13     184.982 158.307 160.018  1.00 82.19           H
ATOM    188  HD3 LYS A  13     184.710 160.059 160.267  1.00 82.19           H
ATOM    189  CE  LYS A  13     186.136 159.592 158.726  1.00 82.19           C
ATOM    190  HE2 LYS A  13     186.269 158.819 157.969  1.00 82.19           H
ATOM    191  HE3 LYS A  13     185.979 160.533 158.199  1.00 82.19           H
ATOM    192  NZ  LYS A  13     187.356 159.689 159.578  1.00 82.19           N
ATOM    193  HZ1 LYS A  13     187.552 158.824 160.060  1.00 82.19           H
ATOM    194  HZ2 LYS A  13     187.282 160.443 160.245  1.00 82.19           H
ATOM    195  HZ3 LYS A  13     188.158 159.899 159.002  1.00 82.19           H
ATOM    196  N   ASN A  14     179.026 158.920 159.696  1.00 87.70           N
ATOM    197  H   ASN A  14     179.130 159.922 159.615  1.00 87.70           H
ATOM    198  CA  ASN A  14     177.831 158.438 160.381  1.00 87.70           C
ATOM    199  HA  ASN A  14     178.112 157.656 161.086  1.00 87.70           H
ATOM    200  C   ASN A  14     176.819 157.818 159.409  1.00 87.70           C
ATOM    201  CB  ASN A  14     177.243 159.598 161.201  1.00 87.70           C
ATOM    202  HB2 ASN A  14     176.341 159.272 161.718  1.00 87.70           H
ATOM    203  HB3 ASN A  14     176.980 160.414 160.529  1.00 87.70           H
ATOM    204  O   ASN A  14     177.064 157.731 158.201  1.00 87.70           O
ATOM    205  CG  ASN A  14     178.195 160.112 162.266  1.00 87.70           C
ATOM    206  ND2 ASN A  14     178.054 161.359 162.645  1.00 87.70           N
ATOM    207 HD21 ASN A  14     177.417 161.964 162.145  1.00 87.70           H
ATOM    208 HD22 ASN A  14     178.708 161.733 163.318  1.00 87.70           H
ATOM    209  OD1 ASN A  14     179.054 159.401 162.774  1.00 87.70           O
ATOM    210  N   CYS A  15     175.698 157.334 159.946  1.00 90.79           N
ATOM    211  H   CYS A  15     175.599 157.341 160.951  1.00 90.79           H
ATOM    212  CA  CYS A  15     174.593 156.809 159.155  1.00 90.79           C
ATOM    213  HA  CYS A  15     174.892 155.843 158.746  1.00 90.79           H
ATOM    214  C   CYS A  15     174.262 157.758 158.002  1.00 90.79           C
ATOM    215  CB  CYS A  15     173.368 156.610 160.048  1.00 90.79           C
ATOM    216  HB2 CYS A  15     173.601 155.859 160.802  1.00 90.79           H
ATOM    217  HB3 CYS A  15     173.143 157.545 160.562  1.00 90.79           H
ATOM    218  O   CYS A  15     173.978 158.934 158.228  1.00 90.79           O
ATOM    219  SG  CYS A  15     171.879 156.097 159.151  1.00 90.79           S
ATOM    220  N   CYS A  16     174.343 157.242 156.777  1.00 92.09           N
ATOM    221  H   CYS A  16     174.634 156.281 156.672  1.00 92.09           H
ATOM    222  CA  CYS A  16     174.100 158.001 155.564  1.00 92.09           C
ATOM    223  HA  CYS A  16     173.231 158.640 155.723  1.00 92.09           H
ATOM    224  C   CYS A  16     173.791 157.065 154.392  1.00 92.09           C
ATOM    225  CB  CYS A  16     175.327 158.879 155.265  1.00 92.09           C
ATOM    226  HB2 CYS A  16     175.753 158.609 154.298  1.00 92.09           H
ATOM    227  HB3 CYS A  16     176.095 158.713 156.020  1.00 92.09           H
ATOM    228  O   CYS A  16     174.151 155.883 154.413  1.00 92.09           O
ATOM    229  SG  CYS A  16     174.950 160.645 155.256  1.00 92.09           S
ATOM    230  N   VAL A  17     173.165 157.616 153.350  1.00 94.07           N
ATOM    231  H   VAL A  17     172.911 158.592 153.400  1.00 94.07           H
ATOM    232  CA  VAL A  17     172.983 156.919 152.076  1.00 94.07           C
ATOM    233  HA  VAL A  17     172.571 155.932 152.289  1.00 94.07           H
ATOM    234  C   VAL A  17     174.345 156.753 151.413  1.00 94.07           C
ATOM    235  CB  VAL A  17     172.015 157.639 151.118  1.00 94.07           C
ATOM    236  HB  VAL A  17     172.458 158.581 150.792  1.00 94.07           H
ATOM    237  O   VAL A  17     175.107 157.706 151.261  1.00 94.07           O
ATOM    238  CG1 VAL A  17     171.723 156.765 149.894  1.00 94.07           C
ATOM    239 HG11 VAL A  17     170.921 157.201 149.299  1.00 94.07           H
ATOM    240 HG12 VAL A  17     172.613 156.680 149.270  1.00 94.07           H
ATOM    241 HG13 VAL A  17     171.408 155.773 150.217  1.00 94.07           H
ATOM    242  CG2 VAL A  17     170.662 157.944 151.758  1.00 94.07           C
ATOM    243 HG21 VAL A  17     170.113 157.021 151.942  1.00 94.07           H
ATOM    244 HG22 VAL A  17     170.810 158.467 152.703  1.00 94.07           H
ATOM    245 HG23 VAL A  17     170.080 158.581 151.092  1.00 94.07           H
ATOM    246  N   ARG A  18     174.648 155.533 150.993  1.00 93.76           N
ATOM    247  H   ARG A  18     173.978 154.804 151.194  1.00 93.76           H
ATOM    248  CA  ARG A  18     175.838 155.146 150.245  1.00 93.76           C
ATOM    249  HA  ARG A  18     176.498 156.007 150.132  1.00 93.76           H
ATOM    250  C   ARG A  18     175.418 154.691 148.858  1.00 93.76           C
ATOM    251  CB  ARG A  18     176.574 154.030 150.998  1.00 93.76           C
ATOM    252  HB2 ARG A  18     177.496 153.791 150.468  1.00 93.76           H
ATOM    253  HB3 ARG A  18     175.931 153.151 150.993  1.00 93.76           H
ATOM    254  O   ARG A  18     174.371 154.063 148.688  1.00 93.76           O
ATOM    255  CG  ARG A  18     176.900 154.323 152.467  1.00 93.76           C
ATOM    256  HG2 ARG A  18     177.519 153.504 152.835  1.00 93.76           H
ATOM    257  HG3 ARG A  18     175.976 154.343 153.043  1.00 93.76           H
ATOM    258  CD  ARG A  18     177.658 155.634 152.682  1.00 93.76           C
ATOM    259  HD2 ARG A  18     177.085 156.460 152.260  1.00 93.76           H
ATOM    260  HD3 ARG A  18     178.619 155.573 152.171  1.00 93.76           H
ATOM    261  NE  ARG A  18     177.867 155.900 154.115  1.00 93.76           N
ATOM    262  HE  ARG A  18     177.343 155.354 154.784  1.00 93.76           H
ATOM    263  NH1 ARG A  18     179.232 157.737 153.866  1.00 93.76           N
ATOM    264 HH11 ARG A  18     179.696 158.503 154.333  1.00 93.76           H
ATOM    265 HH12 ARG A  18     179.085 157.756 152.866  1.00 93.76           H
ATOM    266  NH2 ARG A  18     178.694 157.047 155.891  1.00 93.76           N
ATOM    267 HH21 ARG A  18     178.073 156.573 156.531  1.00 93.76           H
ATOM    268 HH22 ARG A  18     179.184 157.869 156.214  1.00 93.76           H
ATOM    269  CZ  ARG A  18     178.598 156.877 154.610  1.00 93.76           C
ATOM    270  N   GLN A  19     176.226 155.025 147.861  1.00 92.63           N
ATOM    271  H   GLN A  19     177.087 155.516 148.055  1.00 92.63           H
ATOM    272  CA  GLN A  19     175.919 154.677 146.483  1.00 92.63           C
ATOM    273  HA  GLN A  19     174.863 154.889 146.313  1.00 92.63           H
ATOM    274  C   GLN A  19     176.156 153.181 146.251  1.00 92.63           C
ATOM    275  CB  GLN A  19     176.731 155.566 145.537  1.00 92.63           C
ATOM    276  HB2 GLN A  19     176.674 156.595 145.891  1.00 92.63           H
ATOM    277  HB3 GLN A  19     177.775 155.255 145.543  1.00 92.63           H
ATOM    278  O   GLN A  19     177.203 152.644 146.605  1.00 92.63           O
ATOM    279  CG  GLN A  19     176.182 155.527 144.102  1.00 92.63           C
ATOM    280  HG2 GLN A  19     176.300 154.526 143.688  1.00 92.63           H
ATOM    281  HG3 GLN A  19     175.120 155.774 144.120  1.00 92.63           H
ATOM    282  CD  GLN A  19     176.891 156.520 143.185  1.00 92.63           C
ATOM    283  NE2 GLN A  19     176.353 156.798 142.018  1.00 92.63           N
ATOM    284 HE21 GLN A  19     175.466 156.413 141.725  1.00 92.63           H
ATOM    285 HE22 GLN A  19     176.864 157.465 141.456  1.00 92.63           H
ATOM    286  OE1 GLN A  19     177.942 157.056 143.483  1.00 92.63           O
ATOM    287  N   LEU A  20     175.180 152.522 145.634  1.00 94.64           N
ATOM    288  H   LEU A  20     174.330 153.025 145.416  1.00 94.64           H
ATOM    289  CA  LEU A  20     175.275 151.134 145.193  1.00 94.64           C
ATOM    290  HA  LEU A  20     176.322 150.884 145.021  1.00 94.64           H
ATOM    291  C   LEU A  20     174.517 151.002 143.881  1.00 94.64           C
ATOM    292  CB  LEU A  20     174.722 150.198 146.280  1.00 94.64           C
ATOM    293  HB2 LEU A  20     173.738 150.552 146.586  1.00 94.64           H
ATOM    294  HB3 LEU A  20     175.401 150.249 147.130  1.00 94.64           H
ATOM    295  O   LEU A  20     173.321 151.284 143.825  1.00 94.64           O
ATOM    296  CG  LEU A  20     174.594 148.722 145.872  1.00 94.64           C
ATOM    297  HG  LEU A  20     173.977 148.639 144.976  1.00 94.64           H
ATOM    298  CD1 LEU A  20     175.963 148.111 145.592  1.00 94.64           C
ATOM    299 HD11 LEU A  20     176.456 148.618 144.763  1.00 94.64           H
ATOM    300 HD12 LEU A  20     175.816 147.073 145.298  1.00 94.64           H
ATOM    301 HD13 LEU A  20     176.591 148.150 146.482  1.00 94.64           H
ATOM    302  CD2 LEU A  20     173.918 147.933 146.991  1.00 94.64           C
ATOM    303 HD21 LEU A  20     172.919 148.328 147.174  1.00 94.64           H
ATOM    304 HD22 LEU A  20     173.829 146.886 146.699  1.00 94.64           H
ATOM    305 HD23 LEU A  20     174.506 148.001 147.906  1.00 94.64           H
ATOM    306  N   TYR A  21     175.230 150.605 142.833  1.00 94.67           N
ATOM    307  H   TYR A  21     176.189 150.324 142.982  1.00 94.67           H
ATOM    308  CA  TYR A  21     174.633 150.222 141.562  1.00 94.67           C
ATOM    309  HA  TYR A  21     173.657 150.694 141.453  1.00 94.67           H
ATOM    310  C   TYR A  21     174.442 148.708 141.546  1.00 94.67           C
ATOM    311  CB  TYR A  21     175.517 150.700 140.410  1.00 94.67           C
ATOM    312  HB2 TYR A  21     175.679 151.774 140.505  1.00 94.67           H
ATOM    313  HB3 TYR A  21     176.490 150.215 140.478  1.00 94.67           H
ATOM    314  O   TYR A  21     175.378 147.977 141.864  1.00 94.67           O
ATOM    315  CG  TYR A  21     174.916 150.419 139.050  1.00 94.67           C
ATOM    316  CD1 TYR A  21     175.241 149.225 138.377  1.00 94.67           C
ATOM    317  HD1 TYR A  21     175.904 148.506 138.834  1.00 94.67           H
ATOM    318  CD2 TYR A  21     174.014 151.333 138.472  1.00 94.67           C
ATOM    319  HD2 TYR A  21     173.759 152.247 138.986  1.00 94.67           H
ATOM    320  CE1 TYR A  21     174.686 148.955 137.114  1.00 94.67           C
ATOM    321  HE1 TYR A  21     174.933 148.038 136.601  1.00 94.67           H
ATOM    322  CE2 TYR A  21     173.451 151.062 137.209  1.00 94.67           C
ATOM    323  HE2 TYR A  21     172.768 151.758 136.746  1.00 94.67           H
ATOM    324  OH  TYR A  21     173.263 149.613 135.303  1.00 94.67           O
ATOM    325  HH  TYR A  21     173.604 148.786 134.954  1.00 94.67           H
ATOM    326  CZ  TYR A  21     173.794 149.876 136.526  1.00 94.67           C
ATOM    327  N   ILE A  22     173.242 148.264 141.185  1.00 96.18           N
ATOM    328  H   ILE A  22     172.535 148.939 140.929  1.00 96.18           H
ATOM    329  CA  ILE A  22     172.901 146.852 141.032  1.00 96.18           C
ATOM    330  HA  ILE A  22     173.757 146.231 141.297  1.00 96.18           H
ATOM    331  C   ILE A  22     172.587 146.611 139.562  1.00 96.18           C
ATOM    332  CB  ILE A  22     171.725 146.462 141.958  1.00 96.18           C
ATOM    333  HB  ILE A  22     170.870 147.093 141.721  1.00 96.18           H
ATOM    334  O   ILE A  22     171.624 147.169 139.033  1.00 96.18           O
ATOM    335  CG1 ILE A  22     172.109 146.698 143.438  1.00 96.18           C
ATOM    336 HG12 ILE A  22     172.263 147.767 143.589  1.00 96.18           H
ATOM    337 HG13 ILE A  22     173.049 146.189 143.656  1.00 96.18           H
ATOM    338  CG2 ILE A  22     171.318 144.998 141.715  1.00 96.18           C
ATOM    339 HG21 ILE A  22     170.460 144.738 142.336  1.00 96.18           H
ATOM    340 HG22 ILE A  22     172.151 144.340 141.957  1.00 96.18           H
ATOM    341 HG23 ILE A  22     171.030 144.841 140.675  1.00 96.18           H
ATOM    342  CD1 ILE A  22     171.060 146.243 144.462  1.00 96.18           C
ATOM    343 HD11 ILE A  22     171.328 146.625 145.447  1.00 96.18           H
ATOM    344 HD12 ILE A  22     171.029 145.155 144.514  1.00 96.18           H
ATOM    345 HD13 ILE A  22     170.076 146.623 144.186  1.00 96.18           H
ATOM    346  N   ASP A  23     173.382 145.770 138.912  1.00 96.56           N
ATOM    347  H   ASP A  23     174.147 145.349 139.420  1.00 96.56           H
ATOM    348  CA  ASP A  23     173.063 145.196 137.611  1.00 96.56           C
ATOM    349  HA  ASP A  23     172.533 145.933 137.007  1.00 96.56           H
ATOM    350  C   ASP A  23     172.157 143.977 137.806  1.00 96.56           C
ATOM    351  CB  ASP A  23     174.354 144.834 136.877  1.00 96.56           C
ATOM    352  HB2 ASP A  23     174.988 145.717 136.816  1.00 96.56           H
ATOM    353  HB3 ASP A  23     174.889 144.084 137.459  1.00 96.56           H
ATOM    354  O   ASP A  23     172.487 143.033 138.526  1.00 96.56           O
ATOM    355  CG  ASP A  23     174.074 144.314 135.464  1.00 96.56           C
ATOM    356  OD1 ASP A  23     173.538 143.185 135.330  1.00 96.56           O
ATOM    357  OD2 ASP A  23     174.390 145.056 134.510  1.00 96.56           O
ATOM    358  N   PHE A  24     170.995 143.976 137.155  1.00 95.73           N
ATOM    359  H   PHE A  24     170.793 144.724 136.508  1.00 95.73           H
ATOM    360  CA  PHE A  24     170.005 142.925 137.357  1.00 95.73           C
ATOM    361  HA  PHE A  24     169.749 142.882 138.416  1.00 95.73           H
ATOM    362  C   PHE A  24     170.528 141.544 136.981  1.00 95.73           C
ATOM    363  CB  PHE A  24     168.760 143.254 136.532  1.00 95.73           C
ATOM    364  HB2 PHE A  24     169.055 143.506 135.513  1.00 95.73           H
ATOM    365  HB3 PHE A  24     168.119 142.375 136.470  1.00 95.73           H
ATOM    366  O   PHE A  24     170.333 140.581 137.721  1.00 95.73           O
ATOM    367  CG  PHE A  24     167.942 144.369 137.128  1.00 95.73           C
ATOM    368  CD1 PHE A  24     167.424 144.219 138.426  1.00 95.73           C
ATOM    369  HD1 PHE A  24     167.623 143.316 138.981  1.00 95.73           H
ATOM    370  CD2 PHE A  24     167.648 145.519 136.379  1.00 95.73           C
ATOM    371  HD2 PHE A  24     168.019 145.620 135.370  1.00 95.73           H
ATOM    372  CE1 PHE A  24     166.597 145.206 138.974  1.00 95.73           C
ATOM    373  HE1 PHE A  24     166.170 145.074 139.957  1.00 95.73           H
ATOM    374  CE2 PHE A  24     166.824 146.513 136.925  1.00 95.73           C
ATOM    375  HE2 PHE A  24     166.560 147.378 136.335  1.00 95.73           H
ATOM    376  CZ  PHE A  24     166.288 146.341 138.213  1.00 95.73           C
ATOM    377  HZ  PHE A  24     165.594 147.062 138.617  1.00 95.73           H
ATOM    378  N   ARG A  25     171.213 141.436 135.843  1.00 95.77           N
ATOM    379  H   ARG A  25     171.533 142.288 135.405  1.00 95.77           H
ATOM    380  CA  ARG A  25     171.677 140.151 135.327  1.00 95.77           C
ATOM    381  HA  ARG A  25     170.905 139.402 135.499  1.00 95.77           H
ATOM    382  C   ARG A  25     172.915 139.680 136.075  1.00 95.77           C
ATOM    383  CB  ARG A  25     171.913 140.285 133.821  1.00 95.77           C
ATOM    384  HB2 ARG A  25     170.964 140.547 133.353  1.00 95.77           H
ATOM    385  HB3 ARG A  25     172.624 141.090 133.636  1.00 95.77           H
ATOM    386  O   ARG A  25     172.965 138.518 136.462  1.00 95.77           O
ATOM    387  CG  ARG A  25     172.455 138.987 133.208  1.00 95.77           C
ATOM    388  HG2 ARG A  25     173.449 138.784 133.607  1.00 95.77           H
ATOM    389  HG3 ARG A  25     171.800 138.151 133.456  1.00 95.77           H
ATOM    390  CD  ARG A  25     172.571 139.117 131.688  1.00 95.77           C
ATOM    391  HD2 ARG A  25     173.090 140.046 131.448  1.00 95.77           H
ATOM    392  HD3 ARG A  25     173.181 138.296 131.314  1.00 95.77           H
ATOM    393  NE  ARG A  25     171.238 139.116 131.057  1.00 95.77           N
ATOM    394  HE  ARG A  25     170.654 139.920 131.234  1.00 95.77           H
ATOM    395  NH1 ARG A  25     171.322 137.036 130.083  1.00 95.77           N
ATOM    396 HH11 ARG A  25     172.307 136.930 130.279  1.00 95.77           H
ATOM    397 HH12 ARG A  25     170.786 136.258 129.726  1.00 95.77           H
ATOM    398  NH2 ARG A  25     169.441 138.208 130.027  1.00 95.77           N
ATOM    399 HH21 ARG A  25     168.824 138.959 130.299  1.00 95.77           H
ATOM    400 HH22 ARG A  25     169.062 137.432 129.503  1.00 95.77           H
ATOM    401  CZ  ARG A  25     170.682 138.124 130.390  1.00 95.77           C
ATOM    402  N   LYS A  26     173.900 140.559 136.251  1.00 95.28           N
ATOM    403  H   LYS A  26     173.748 141.504 135.927  1.00 95.28           H
ATOM    404  CA  LYS A  26     175.191 140.227 136.854  1.00 95.28           C
ATOM    405  HA  LYS A  26     175.553 139.284 136.444  1.00 95.28           H
ATOM    406  C   LYS A  26     175.078 140.022 138.361  1.00 95.28           C
ATOM    407  CB  LYS A  26     176.185 141.337 136.502  1.00 95.28           C
ATOM    408  HB2 LYS A  26     175.809 142.271 136.921  1.00 95.28           H
ATOM    409  HB3 LYS A  26     176.245 141.445 135.420  1.00 95.28           H
ATOM    410  O   LYS A  26     175.626 139.050 138.868  1.00 95.28           O
ATOM    411  CG  LYS A  26     177.590 141.085 137.062  1.00 95.28           C
ATOM    412  HG2 LYS A  26     178.050 140.241 136.548  1.00 95.28           H
ATOM    413  HG3 LYS A  26     177.527 140.860 138.127  1.00 95.28           H
ATOM    414  CD  LYS A  26     178.442 142.341 136.892  1.00 95.28           C
ATOM    415  HD2 LYS A  26     177.894 143.187 137.305  1.00 95.28           H
ATOM    416  HD3 LYS A  26     178.646 142.518 135.835  1.00 95.28           H
ATOM    417  CE  LYS A  26     179.740 142.158 137.675  1.00 95.28           C
ATOM    418  HE2 LYS A  26     179.478 141.769 138.659  1.00 95.28           H
ATOM    419  HE3 LYS A  26     180.368 141.422 137.174  1.00 95.28           H
ATOM    420  NZ  LYS A  26     180.436 143.452 137.833  1.00 95.28           N
ATOM    421  HZ1 LYS A  26     179.811 144.085 138.312  1.00 95.28           H
ATOM    422  HZ2 LYS A  26     181.259 143.341 138.406  1.00 95.28           H
ATOM    423  HZ3 LYS A  26     180.678 143.847 136.935  1.00 95.28           H
ATOM    424  N   ASP A  27     174.357 140.900 139.057  1.00 94.37           N
ATOM    425  H   ASP A  27     173.933 141.684 138.585  1.00 94.37           H
ATOM    426  CA  ASP A  27     174.376 140.912 140.519  1.00 94.37           C
ATOM    427  HA  ASP A  27     175.280 140.407 140.862  1.00 94.37           H
ATOM    428  C   ASP A  27     173.188 140.154 141.132  1.00 94.37           C
ATOM    429  CB  ASP A  27     174.459 142.349 141.044  1.00 94.37           C
ATOM    430  HB2 ASP A  27     173.513 142.856 140.855  1.00 94.37           H
ATOM    431  HB3 ASP A  27     174.595 142.282 142.123  1.00 94.37           H
ATOM    432  O   ASP A  27     173.328 139.592 142.214  1.00 94.37           O
ATOM    433  CG  ASP A  27     175.617 143.185 140.474  1.00 94.37           C
ATOM    434  OD1 ASP A  27     176.718 142.636 140.239  1.00 94.37           O
ATOM    435  OD2 ASP A  27     175.403 144.402 140.288  1.00 94.37           O
ATOM    436  N   LEU A  28     172.035 140.073 140.452  1.00 93.23           N
ATOM    437  H   LEU A  28     171.961 140.601 139.593  1.00 93.23           H
ATOM    438  CA  LEU A  28     170.844 139.357 140.953  1.00 93.23           C
ATOM    439  HA  LEU A  28     171.033 139.010 141.968  1.00 93.23           H
ATOM    440  C   LEU A  28     170.471 138.103 140.145  1.00 93.23           C
ATOM    441  CB  LEU A  28     169.630 140.301 141.022  1.00 93.23           C
ATOM    442  HB2 LEU A  28     169.307 140.530 140.006  1.00 93.23           H
ATOM    443  HB3 LEU A  28     168.816 139.761 141.503  1.00 93.23           H
ATOM    444  O   LEU A  28     169.608 137.339 140.572  1.00 93.23           O
ATOM    445  CG  LEU A  28     169.831 141.626 141.770  1.00 93.23           C
ATOM    446  HG  LEU A  28     170.559 142.237 141.235  1.00 93.23           H
ATOM    447  CD1 LEU A  28     168.493 142.363 141.794  1.00 93.23           C
ATOM    448 HD11 LEU A  28     167.797 141.858 142.462  1.00 93.23           H
ATOM    449 HD12 LEU A  28     168.641 143.393 142.119  1.00 93.23           H
ATOM    450 HD13 LEU A  28     168.058 142.366 140.794  1.00 93.23           H
ATOM    451  CD2 LEU A  28     170.289 141.438 143.217  1.00 93.23           C
ATOM    452 HD21 LEU A  28     171.289 141.006 143.240  1.00 93.23           H
ATOM    453 HD22 LEU A  28     170.317 142.409 143.713  1.00 93.23           H
ATOM    454 HD23 LEU A  28     169.602 140.783 143.752  1.00 93.23           H
ATOM    455  N   GLY A  29     171.070 137.884 138.970  1.00 94.35           N
ATOM    456  H   GLY A  29     171.784 138.528 138.663  1.00 94.35           H
ATOM    457  CA  GLY A  29     170.661 136.809 138.055  1.00 94.35           C
ATOM    458  HA2 GLY A  29     171.423 136.693 137.284  1.00 94.35           H
ATOM    459  HA3 GLY A  29     170.593 135.874 138.610  1.00 94.35           H
ATOM    460  C   GLY A  29     169.311 137.054 137.363  1.00 94.35           C
ATOM    461  O   GLY A  29     168.746 136.147 136.753  1.00 94.35           O
ATOM    462  N   TRP A  30     168.767 138.269 137.438  1.00 93.82           N
ATOM    463  H   TRP A  30     169.300 138.998 137.892  1.00 93.82           H
ATOM    464  CA  TRP A  30     167.473 138.634 136.868  1.00 93.82           C
ATOM    465  HA  TRP A  30     166.785 137.796 136.984  1.00 93.82           H
ATOM    466  C   TRP A  30     167.599 138.925 135.376  1.00 93.82           C
ATOM    467  CB  TRP A  30     166.875 139.814 137.630  1.00 93.82           C
ATOM    468  HB2 TRP A  30     166.027 140.198 137.063  1.00 93.82           H
ATOM    469  HB3 TRP A  30     167.618 140.609 137.691  1.00 93.82           H
ATOM    470  O   TRP A  30     167.855 140.042 134.934  1.00 93.82           O
ATOM    471  CG  TRP A  30     166.393 139.539 139.018  1.00 93.82           C
ATOM    472  CD1 TRP A  30     166.606 138.429 139.762  1.00 93.82           C
ATOM    473  HD1 TRP A  30     167.182 137.566 139.461  1.00 93.82           H
ATOM    474  CD2 TRP A  30     165.637 140.445 139.868  1.00 93.82           C
ATOM    475  CE2 TRP A  30     165.410 139.811 141.122  1.00 93.82           C
ATOM    476  CE3 TRP A  30     165.135 141.749 139.702  1.00 93.82           C
ATOM    477  HE3 TRP A  30     165.309 142.256 138.763  1.00 93.82           H
ATOM    478  NE1 TRP A  30     166.029 138.587 141.004  1.00 93.82           N
ATOM    479  HE1 TRP A  30     166.139 137.917 141.753  1.00 93.82           H
ATOM    480  CH2 TRP A  30     164.192 141.730 141.949  1.00 93.82           C
ATOM    481  HH2 TRP A  30     163.631 142.225 142.730  1.00 93.82           H
ATOM    482  CZ2 TRP A  30     164.702 140.437 142.157  1.00 93.82           C
ATOM    483  HZ2 TRP A  30     164.552 139.931 143.099  1.00 93.82           H
ATOM    484  CZ3 TRP A  30     164.415 142.389 140.727  1.00 93.82           C
ATOM    485  HZ3 TRP A  30     164.026 143.384 140.572  1.00 93.82           H
ATOM    486  N   LYS A  31     167.393 137.882 134.578  1.00 96.11           N
ATOM    487  H   LYS A  31     167.317 136.978 135.024  1.00 96.11           H
ATOM    488  CA  LYS A  31     167.476 137.935 133.113  1.00 96.11           C
ATOM    489  HA  LYS A  31     168.311 138.573 132.825  1.00 96.11           H
ATOM    490  C   LYS A  31     166.227 138.518 132.437  1.00 96.11           C
ATOM    491  CB  LYS A  31     167.734 136.511 132.617  1.00 96.11           C
ATOM    492  HB2 LYS A  31     167.677 136.486 131.529  1.00 96.11           H
ATOM    493  HB3 LYS A  31     166.944 135.873 133.012  1.00 96.11           H
ATOM    494  O   LYS A  31     166.281 138.823 131.250  1.00 96.11           O
ATOM    495  CG  LYS A  31     169.084 135.925 133.053  1.00 96.11           C
ATOM    496  HG2 LYS A  31     169.274 136.102 134.111  1.00 96.11           H
ATOM    497  HG3 LYS A  31     169.883 136.382 132.467  1.00 96.11           H
ATOM    498  CD  LYS A  31     169.038 134.416 132.801  1.00 96.11           C
ATOM    499  HD2 LYS A  31     168.607 134.230 131.817  1.00 96.11           H
ATOM    500  HD3 LYS A  31     168.383 133.951 133.537  1.00 96.11           H
ATOM    501  CE  LYS A  31     170.417 133.767 132.874  1.00 96.11           C
ATOM    502  HE2 LYS A  31     170.755 133.758 133.910  1.00 96.11           H
ATOM    503  HE3 LYS A  31     171.108 134.361 132.277  1.00 96.11           H
ATOM    504  NZ  LYS A  31     170.343 132.391 132.323  1.00 96.11           N
ATOM    505  HZ1 LYS A  31     169.652 131.842 132.812  1.00 96.11           H
ATOM    506  HZ2 LYS A  31     171.233 131.915 132.361  1.00 96.11           H
ATOM    507  HZ3 LYS A  31     170.048 132.420 131.357  1.00 96.11           H
ATOM    508  N   TRP A  32     165.124 138.641 133.178  1.00 93.22           N
ATOM    509  H   TRP A  32     165.191 138.392 134.153  1.00 93.22           H
ATOM    510  CA  TRP A  32     163.789 138.976 132.671  1.00 93.22           C
ATOM    511  HA  TRP A  32     163.676 138.572 131.665  1.00 93.22           H
ATOM    512  C   TRP A  32     163.513 140.481 132.561  1.00 93.22           C
ATOM    513  CB  TRP A  32     162.758 138.288 133.577  1.00 93.22           C
ATOM    514  HB2 TRP A  32     162.893 137.211 133.488  1.00 93.22           H
ATOM    515  HB3 TRP A  32     161.757 138.524 133.215  1.00 93.22           H
ATOM    516  O   TRP A  32     162.588 140.872 131.854  1.00 93.22           O
ATOM    517  CG  TRP A  32     162.844 138.647 135.031  1.00 93.22           C
ATOM    518  CD1 TRP A  32     163.540 137.972 135.976  1.00 93.22           C
ATOM    519  HD1 TRP A  32     164.097 137.061 135.803  1.00 93.22           H
ATOM    520  CD2 TRP A  32     162.208 139.762 135.725  1.00 93.22           C
ATOM    521  CE2 TRP A  32     162.620 139.735 137.091  1.00 93.22           C
ATOM    522  CE3 TRP A  32     161.318 140.788 135.338  1.00 93.22           C
ATOM    523  HE3 TRP A  32     160.971 140.831 134.317  1.00 93.22           H
ATOM    524  NE1 TRP A  32     163.429 138.624 137.189  1.00 93.22           N
ATOM    525  HE1 TRP A  32     163.877 138.319 138.041  1.00 93.22           H
ATOM    526  CH2 TRP A  32     161.321 141.709 137.602  1.00 93.22           C
ATOM    527  HH2 TRP A  32     160.969 142.445 138.309  1.00 93.22           H
ATOM    528  CZ2 TRP A  32     162.203 140.697 138.020  1.00 93.22           C
ATOM    529  HZ2 TRP A  32     162.542 140.656 139.044  1.00 93.22           H
ATOM    530  CZ3 TRP A  32     160.867 141.740 136.271  1.00 93.22           C
ATOM    531  HZ3 TRP A  32     160.163 142.499 135.963  1.00 93.22           H
ATOM    532  N   ILE A  33     164.304 141.334 133.220  1.00 94.33           N
ATOM    533  H   ILE A  33     165.072 140.973 133.766  1.00 94.33           H
ATOM    534  CA  ILE A  33     164.175 142.789 133.072  1.00 94.33           C
ATOM    535  HA  ILE A  33     163.115 143.031 133.004  1.00 94.33           H
ATOM    536  C   ILE A  33     164.825 143.217 131.757  1.00 94.33           C
ATOM    537  CB  ILE A  33     164.726 143.551 134.295  1.00 94.33           C
ATOM    538  HB  ILE A  33     165.758 143.252 134.474  1.00 94.33           H
ATOM    539  O   ILE A  33     165.998 142.938 131.494  1.00 94.33           O
ATOM    540  CG1 ILE A  33     163.864 143.184 135.521  1.00 94.33           C
ATOM    541 HG12 ILE A  33     162.828 143.457 135.323  1.00 94.33           H
ATOM    542 HG13 ILE A  33     163.914 142.107 135.684  1.00 94.33           H
ATOM    543  CG2 ILE A  33     164.684 145.070 134.037  1.00 94.33           C
ATOM    544 HG21 ILE A  33     165.083 145.618 134.890  1.00 94.33           H
ATOM    545 HG22 ILE A  33     163.664 145.401 133.848  1.00 94.33           H
ATOM    546 HG23 ILE A  33     165.312 145.334 133.186  1.00 94.33           H
ATOM    547  CD1 ILE A  33     164.291 143.849 136.825  1.00 94.33           C
ATOM    548 HD11 ILE A  33     163.685 143.462 137.644  1.00 94.33           H
ATOM    549 HD12 ILE A  33     165.341 143.613 136.998  1.00 94.33           H
ATOM    550 HD13 ILE A  33     164.148 144.929 136.777  1.00 94.33           H
ATOM    551  N   HIS A  34     164.057 143.916 130.929  1.00 94.06           N
ATOM    552  H   HIS A  34     163.129 144.176 131.230  1.00 94.06           H
ATOM    553  CA  HIS A  34     164.544 144.461 129.672  1.00 94.06           C
ATOM    554  HA  HIS A  34     165.293 143.782 129.264  1.00 94.06           H
ATOM    555  C   HIS A  34     165.216 145.821 129.874  1.00 94.06           C
ATOM    556  CB  HIS A  34     163.398 144.544 128.664  1.00 94.06           C
ATOM    557  HB2 HIS A  34     162.634 145.237 129.017  1.00 94.06           H
ATOM    558  HB3 HIS A  34     162.948 143.556 128.557  1.00 94.06           H
ATOM    559  O   HIS A  34     166.351 146.008 129.422  1.00 94.06           O
ATOM    560  CG  HIS A  34     163.884 145.003 127.319  1.00 94.06           C
ATOM    561  CD2 HIS A  34     163.674 146.229 126.742  1.00 94.06           C
ATOM    562  HD2 HIS A  34     163.131 147.060 127.168  1.00 94.06           H
ATOM    563  ND1 HIS A  34     164.626 144.252 126.433  1.00 94.06           N
ATOM    564  HD1 HIS A  34     164.918 143.291 126.546  1.00 94.06           H
ATOM    565  CE1 HIS A  34     164.833 144.996 125.337  1.00 94.06           C
ATOM    566  HE1 HIS A  34     165.351 144.665 124.449  1.00 94.06           H
ATOM    567  NE2 HIS A  34     164.282 146.205 125.484  1.00 94.06           N
ATOM    568  N   GLU A  35     164.543 146.737 130.572  1.00 92.58           N
ATOM    569  H   GLU A  35     163.643 146.484 130.956  1.00 92.58           H
ATOM    570  CA  GLU A  35     165.037 148.082 130.871  1.00 92.58           C
ATOM    571  HA  GLU A  35     166.123 148.057 130.803  1.00 92.58           H
ATOM    572  C   GLU A  35     164.615 148.512 132.290  1.00 92.58           C
ATOM    573  CB  GLU A  35     164.523 149.076 129.812  1.00 92.58           C
ATOM    574  HB2 GLU A  35     164.642 148.621 128.828  1.00 92.58           H
ATOM    575  HB3 GLU A  35     163.462 149.270 129.977  1.00 92.58           H
ATOM    576  O   GLU A  35     163.484 148.233 132.685  1.00 92.58           O
ATOM    577  CG  GLU A  35     165.285 150.412 129.824  1.00 92.58           C
ATOM    578  HG2 GLU A  35     166.344 150.216 129.653  1.00 92.58           H
ATOM    579  HG3 GLU A  35     165.176 150.873 130.805  1.00 92.58           H
ATOM    580  CD  GLU A  35     164.779 151.389 128.753  1.00 92.58           C
ATOM    581  OE1 GLU A  35     164.680 152.609 129.021  1.00 92.58           O
ATOM    582  OE2 GLU A  35     164.432 150.949 127.646  1.00 92.58           O
ATOM    583  N   PRO A  36     165.473 149.198 133.065  1.00 93.53           N
ATOM    584  CA  PRO A  36     166.890 149.424 132.791  1.00 93.53           C
ATOM    585  HA  PRO A  36     167.050 149.781 131.773  1.00 93.53           H
ATOM    586  C   PRO A  36     167.711 148.135 132.994  1.00 93.53           C
ATOM    587  CB  PRO A  36     167.272 150.548 133.752  1.00 93.53           C
ATOM    588  HB2 PRO A  36     168.340 150.561 133.969  1.00 93.53           H
ATOM    589  HB3 PRO A  36     166.969 151.504 133.325  1.00 93.53           H
ATOM    590  O   PRO A  36     167.201 147.135 133.488  1.00 93.53           O
ATOM    591  CG  PRO A  36     166.422 150.256 134.987  1.00 93.53           C
ATOM    592  HG2 PRO A  36     166.232 151.160 135.567  1.00 93.53           H
ATOM    593  HG3 PRO A  36     166.915 149.505 135.604  1.00 93.53           H
ATOM    594  CD  PRO A  36     165.133 149.682 134.399  1.00 93.53           C
ATOM    595  HD2 PRO A  36     164.378 150.464 134.330  1.00 93.53           H
ATOM    596  HD3 PRO A  36     164.770 148.865 135.022  1.00 93.53           H
ATOM    597  N   LYS A  37     168.991 148.126 132.600  1.00 93.13           N
ATOM    598  H   LYS A  37     169.375 148.964 132.187  1.00 93.13           H
ATOM    599  CA  LYS A  37     169.892 146.976 132.858  1.00 93.13           C
ATOM    600  HA  LYS A  37     169.353 146.046 132.673  1.00 93.13           H
ATOM    601  C   LYS A  37     170.314 146.863 134.322  1.00 93.13           C
ATOM    602  CB  LYS A  37     171.133 147.046 131.951  1.00 93.13           C
ATOM    603  HB2 LYS A  37     171.678 147.969 132.152  1.00 93.13           H
ATOM    604  HB3 LYS A  37     171.792 146.215 132.202  1.00 93.13           H
ATOM    605  O   LYS A  37     170.611 145.778 134.812  1.00 93.13           O
ATOM    606  CG  LYS A  37     170.816 146.972 130.448  1.00 93.13           C
ATOM    607  HG2 LYS A  37     170.305 147.884 130.140  1.00 93.13           H
ATOM    608  HG3 LYS A  37     171.757 146.906 129.901  1.00 93.13           H
ATOM    609  CD  LYS A  37     169.941 145.760 130.099  1.00 93.13           C
ATOM    610  HD2 LYS A  37     170.404 144.850 130.482  1.00 93.13           H
ATOM    611  HD3 LYS A  37     168.964 145.886 130.567  1.00 93.13           H
ATOM    612  CE  LYS A  37     169.735 145.639 128.591  1.00 93.13           C
ATOM    613  HE2 LYS A  37     169.536 146.633 128.189  1.00 93.13           H
ATOM    614  HE3 LYS A  37     170.649 145.261 128.134  1.00 93.13           H
ATOM    615  NZ  LYS A  37     168.581 144.754 128.303  1.00 93.13           N
ATOM    616  HZ1 LYS A  37     167.748 145.176 128.691  1.00 93.13           H
ATOM    617  HZ2 LYS A  37     168.422 144.656 127.310  1.00 93.13           H
ATOM    618  HZ3 LYS A  37     168.686 143.849 128.737  1.00 93.13           H
ATOM    619  N   GLY A  38     170.279 147.984 135.017  1.00 95.30           N
ATOM    620  H   GLY A  38     170.008 148.835 134.548  1.00 95.30           H
ATOM    621  CA  GLY A  38     170.533 148.098 136.436  1.00 95.30           C
ATOM    622  HA2 GLY A  38     171.598 147.973 136.632  1.00 95.30           H
ATOM    623  HA3 GLY A  38     169.979 147.335 136.983  1.00 95.30           H
ATOM    624  C   GLY A  38     170.098 149.469 136.917  1.00 95.30           C
ATOM    625  O   GLY A  38     169.541 150.264 136.158  1.00 95.30           O
ATOM    626  N   TYR A  39     170.314 149.739 138.193  1.00 94.92           N
ATOM    627  H   TYR A  39     170.782 149.049 138.763  1.00 94.92           H
ATOM    628  CA  TYR A  39     169.879 150.981 138.813  1.00 94.92           C
ATOM    629  HA  TYR A  39     170.051 151.795 138.109  1.00 94.92           H
ATOM    630  C   TYR A  39     170.690 151.271 140.075  1.00 94.92           C
ATOM    631  CB  TYR A  39     168.371 150.908 139.111  1.00 94.92           C
ATOM    632  HB2 TYR A  39     168.026 151.913 139.352  1.00 94.92           H
ATOM    633  HB3 TYR A  39     167.834 150.603 138.212  1.00 94.92           H
ATOM    634  O   TYR A  39     171.289 150.379 140.680  1.00 94.92           O
ATOM    635  CG  TYR A  39     167.990 149.972 140.239  1.00 94.92           C
ATOM    636  CD1 TYR A  39     168.140 148.575 140.113  1.00 94.92           C
ATOM    637  HD1 TYR A  39     168.509 148.142 139.195  1.00 94.92           H
ATOM    638  CD2 TYR A  39     167.492 150.514 141.435  1.00 94.92           C
ATOM    639  HD2 TYR A  39     167.380 151.583 141.536  1.00 94.92           H
ATOM    640  CE1 TYR A  39     167.835 147.728 141.194  1.00 94.92           C
ATOM    641  HE1 TYR A  39     167.988 146.663 141.102  1.00 94.92           H
ATOM    642  CE2 TYR A  39     167.147 149.667 142.500  1.00 94.92           C
ATOM    643  HE2 TYR A  39     166.766 150.077 143.424  1.00 94.92           H
ATOM    644  OH  TYR A  39     167.061 147.480 143.452  1.00 94.92           O
ATOM    645  HH  TYR A  39     167.311 146.567 143.297  1.00 94.92           H
ATOM    646  CZ  TYR A  39     167.339 148.278 142.393  1.00 94.92           C
ATOM    647  N   HIS A  40     170.696 152.535 140.490  1.00 94.72           N
ATOM    648  H   HIS A  40     170.195 153.229 139.954  1.00 94.72           H
ATOM    649  CA  HIS A  40     171.256 152.930 141.776  1.00 94.72           C
ATOM    650  HA  HIS A  40     172.155 152.343 141.968  1.00 94.72           H
ATOM    651  C   HIS A  40     170.261 152.623 142.898  1.00 94.72           C
ATOM    652  CB  HIS A  40     171.672 154.404 141.738  1.00 94.72           C
ATOM    653  HB2 HIS A  40     171.901 154.730 142.752  1.00 94.72           H
ATOM    654  HB3 HIS A  40     170.849 155.013 141.367  1.00 94.72           H
ATOM    655  O   HIS A  40     169.451 153.474 143.254  1.00 94.72           O
ATOM    656  CG  HIS A  40     172.898 154.625 140.895  1.00 94.72           C
ATOM    657  CD2 HIS A  40     172.962 155.244 139.677  1.00 94.72           C
ATOM    658  HD2 HIS A  40     172.135 155.684 139.138  1.00 94.72           H
ATOM    659  ND1 HIS A  40     174.171 154.202 141.207  1.00 94.72           N
ATOM    660  HD1 HIS A  40     174.429 153.653 142.015  1.00 94.72           H
ATOM    661  CE1 HIS A  40     174.984 154.553 140.197  1.00 94.72           C
ATOM    662  HE1 HIS A  40     176.040 154.336 140.139  1.00 94.72           H
ATOM    663  NE2 HIS A  40     174.291 155.203 139.253  1.00 94.72           N
ATOM    664  N   ALA A  41     170.317 151.405 143.435  1.00 96.44           N
ATOM    665  H   ALA A  41     170.970 150.739 143.047  1.00 96.44           H
ATOM    666  CA  ALA A  41     169.522 151.002 144.593  1.00 96.44           C
ATOM    667  HA  ALA A  41     168.468 151.195 144.393  1.00 96.44           H
ATOM    668  C   ALA A  41     169.910 151.785 145.852  1.00 96.44           C
ATOM    669  CB  ALA A  41     169.726 149.500 144.812  1.00 96.44           C
ATOM    670  HB1 ALA A  41     170.746 149.302 145.141  1.00 96.44           H
ATOM    671  HB2 ALA A  41     169.541 148.960 143.883  1.00 96.44           H
ATOM    672  HB3 ALA A  41     169.030 149.147 145.573  1.00 96.44           H
ATOM    673  O   ALA A  41     169.045 152.128 146.659  1.00 96.44           O
ATOM    674  N   ASN A  42     171.206 152.103 145.982  1.00 95.83           N
ATOM    675  H   ASN A  42     171.822 151.799 145.240  1.00 95.83           H
ATOM    676  CA  ASN A  42     171.818 152.677 147.180  1.00 95.83           C
ATOM    677  HA  ASN A  42     172.893 152.735 147.010  1.00 95.83           H
ATOM    678  C   ASN A  42     171.631 151.790 148.425  1.00 95.83           C
ATOM    679  CB  ASN A  42     171.317 154.119 147.382  1.00 95.83           C
ATOM    680  HB2 ASN A  42     170.255 154.097 147.629  1.00 95.83           H
ATOM    681  HB3 ASN A  42     171.849 154.580 148.213  1.00 95.83           H
ATOM    682  O   ASN A  42     170.976 150.747 148.398  1.00 95.83           O
ATOM    683  CG  ASN A  42     171.491 155.008 146.172  1.00 95.83           C
ATOM    684  ND2 ASN A  42     170.553 155.901 145.952  1.00 95.83           N
ATOM    685 HD21 ASN A  42     169.743 155.932 146.554  1.00 95.83           H
ATOM    686 HD22 ASN A  42     170.598 156.419 145.087  1.00 95.83           H
ATOM    687  OD1 ASN A  42     172.467 154.926 145.437  1.00 95.83           O
ATOM    688  N   PHE A  43     172.255 152.183 149.531  1.00 95.26           N
ATOM    689  H   PHE A  43     172.854 152.995 149.497  1.00 95.26           H
ATOM    690  CA  PHE A  43     172.061 151.537 150.826  1.00 95.26           C
ATOM    691  HA  PHE A  43     170.996 151.336 150.939  1.00 95.26           H
ATOM    692  C   PHE A  43     172.380 152.462 151.985  1.00 95.26           C
ATOM    693  CB  PHE A  43     172.856 150.220 150.909  1.00 95.26           C
ATOM    694  HB2 PHE A  43     172.605 149.586 150.058  1.00 95.26           H
ATOM    695  HB3 PHE A  43     172.534 149.679 151.798  1.00 95.26           H
ATOM    696  O   PHE A  43     172.964 153.523 151.798  1.00 95.26           O
ATOM    697  CG  PHE A  43     174.361 150.382 150.952  1.00 95.26           C
ATOM    698  CD1 PHE A  43     175.063 150.789 149.803  1.00 95.26           C
ATOM    699  HD1 PHE A  43     174.514 151.033 148.905  1.00 95.26           H
ATOM    700  CD2 PHE A  43     175.070 150.092 152.129  1.00 95.26           C
ATOM    701  HD2 PHE A  43     174.547 149.767 153.017  1.00 95.26           H
ATOM    702  CE1 PHE A  43     176.464 150.888 149.814  1.00 95.26           C
ATOM    703  HE1 PHE A  43     176.993 151.192 148.923  1.00 95.26           H
ATOM    704  CE2 PHE A  43     176.471 150.188 152.141  1.00 95.26           C
ATOM    705  HE2 PHE A  43     177.014 149.907 153.032  1.00 95.26           H
ATOM    706  CZ  PHE A  43     177.171 150.588 150.991  1.00 95.26           C
ATOM    707  HZ  PHE A  43     178.249 150.643 151.003  1.00 95.26           H
ATOM    708  N   CYS A  44     171.968 152.068 153.184  1.00 93.86           N
ATOM    709  H   CYS A  44     171.521 151.167 153.274  1.00 93.86           H
ATOM    710  CA  CYS A  44     172.226 152.808 154.408  1.00 93.86           C
ATOM    711  HA  CYS A  44     172.523 153.830 154.171  1.00 93.86           H
ATOM    712  C   CYS A  44     173.374 152.153 155.169  1.00 93.86           C
ATOM    713  CB  CYS A  44     170.927 152.868 155.212  1.00 93.86           C
ATOM    714  HB2 CYS A  44     170.550 151.857 155.363  1.00 93.86           H
ATOM    715  HB3 CYS A  44     171.122 153.292 156.197  1.00 93.86           H
ATOM    716  O   CYS A  44     173.346 150.952 155.422  1.00 93.86           O
ATOM    717  SG  CYS A  44     169.659 153.870 154.406  1.00 93.86           S
ATOM    718  N   LEU A  45     174.402 152.935 155.509  1.00 92.77           N
ATOM    719  H   LEU A  45     174.383 153.907 155.235  1.00 92.77           H
ATOM    720  CA  LEU A  45     175.524 152.450 156.309  1.00 92.77           C
ATOM    721  HA  LEU A  45     175.140 151.705 157.006  1.00 92.77           H
ATOM    722  C   LEU A  45     176.164 153.578 157.116  1.00 92.77           C
ATOM    723  CB  LEU A  45     176.565 151.773 155.393  1.00 92.77           C
ATOM    724  HB2 LEU A  45     176.061 151.009 154.801  1.00 92.77           H
ATOM    725  HB3 LEU A  45     176.953 152.531 154.713  1.00 92.77           H
ATOM    726  O   LEU A  45     176.404 154.678 156.606  1.00 92.77           O
ATOM    727  CG  LEU A  45     177.753 151.120 156.128  1.00 92.77           C
ATOM    728  HG  LEU A  45     178.178 151.830 156.836  1.00 92.77           H
ATOM    729  CD1 LEU A  45     177.327 149.861 156.883  1.00 92.77           C
ATOM    730 HD11 LEU A  45     178.191 149.411 157.371  1.00 92.77           H
ATOM    731 HD12 LEU A  45     176.898 149.137 156.191  1.00 92.77           H
ATOM    732 HD13 LEU A  45     176.585 150.101 157.644  1.00 92.77           H
ATOM    733  CD2 LEU A  45     178.873 150.743 155.158  1.00 92.77           C
ATOM    734 HD21 LEU A  45     179.754 150.444 155.726  1.00 92.77           H
ATOM    735 HD22 LEU A  45     178.568 149.901 154.537  1.00 92.77           H
ATOM    736 HD23 LEU A  45     179.132 151.594 154.529  1.00 92.77           H
ATOM    737  N   GLY A  46     176.509 153.250 158.357  1.00 90.52           N
ATOM    738  H   GLY A  46     176.194 152.360 158.716  1.00 90.52           H
ATOM    739  CA  GLY A  46     177.282 154.084 159.269  1.00 90.52           C
ATOM    740  HA2 GLY A  46     177.218 155.133 158.979  1.00 90.52           H
ATOM    741  HA3 GLY A  46     178.328 153.780 159.216  1.00 90.52           H
ATOM    742  C   GLY A  46     176.793 153.943 160.715  1.00 90.52           C
ATOM    743  O   GLY A  46     175.702 153.417 160.939  1.00 90.52           O
ATOM    744  N   PRO A  47     177.587 154.393 161.698  1.00 89.10           N
ATOM    745  CA  PRO A  47     177.187 154.421 163.096  1.00 89.10           C
ATOM    746  HA  PRO A  47     176.868 153.426 163.407  1.00 89.10           H
ATOM    747  C   PRO A  47     176.035 155.403 163.339  1.00 89.10           C
ATOM    748  CB  PRO A  47     178.449 154.813 163.872  1.00 89.10           C
ATOM    749  HB2 PRO A  47     178.222 155.373 164.779  1.00 89.10           H
ATOM    750  HB3 PRO A  47     179.018 153.916 164.115  1.00 89.10           H
ATOM    751  O   PRO A  47     175.877 156.398 162.625  1.00 89.10           O
ATOM    752  CG  PRO A  47     179.234 155.654 162.870  1.00 89.10           C
ATOM    753  HG2 PRO A  47     178.853 156.676 162.882  1.00 89.10           H
ATOM    754  HG3 PRO A  47     180.304 155.641 163.076  1.00 89.10           H
ATOM    755  CD  PRO A  47     178.903 154.979 161.540  1.00 89.10           C
ATOM    756  HD2 PRO A  47     178.885 155.717 160.739  1.00 89.10           H
ATOM    757  HD3 PRO A  47     179.632 154.196 161.327  1.00 89.10           H
ATOM    758  N   CYS A  48     175.277 155.131 164.396  1.00 89.05           N
ATOM    759  H   CYS A  48     175.463 154.279 164.907  1.00 89.05           H
ATOM    760  CA  CYS A  48     174.149 155.928 164.864  1.00 89.05           C
ATOM    761  HA  CYS A  48     173.944 156.747 164.174  1.00 89.05           H
ATOM    762  C   CYS A  48     174.464 156.537 166.238  1.00 89.05           C
ATOM    763  CB  CYS A  48     172.918 155.019 164.887  1.00 89.05           C
ATOM    764  HB2 CYS A  48     173.173 154.072 165.363  1.00 89.05           H
ATOM    765  HB3 CYS A  48     172.141 155.492 165.489  1.00 89.05           H
ATOM    766  O   CYS A  48     174.025 155.995 167.256  1.00 89.05           O
ATOM    767  SG  CYS A  48     172.244 154.709 163.242  1.00 89.05           S
ATOM    768  N   PRO A  49     175.271 157.615 166.296  1.00 84.63           N
ATOM    769  CA  PRO A  49     175.562 158.281 167.556  1.00 84.63           C
ATOM    770  HA  PRO A  49     175.929 157.552 168.279  1.00 84.63           H
ATOM    771  C   PRO A  49     174.304 158.935 168.141  1.00 84.63           C
ATOM    772  CB  PRO A  49     176.681 159.282 167.252  1.00 84.63           C
ATOM    773  HB2 PRO A  49     177.644 158.799 167.419  1.00 84.63           H
ATOM    774  HB3 PRO A  49     176.609 160.187 167.855  1.00 84.63           H
ATOM    775  O   PRO A  49     173.274 159.082 167.476  1.00 84.63           O
ATOM    776  CG  PRO A  49     176.530 159.587 165.763  1.00 84.63           C
ATOM    777  HG2 PRO A  49     175.866 160.440 165.631  1.00 84.63           H
ATOM    778  HG3 PRO A  49     177.495 159.797 165.303  1.00 84.63           H
ATOM    779  CD  PRO A  49     175.907 158.316 165.183  1.00 84.63           C
ATOM    780  HD2 PRO A  49     176.701 157.693 164.771  1.00 84.63           H
ATOM    781  HD3 PRO A  49     175.189 158.571 164.403  1.00 84.63           H
ATOM    782  N   TYR A  50     174.390 159.341 169.405  1.00 80.94           N
ATOM    783  H   TYR A  50     175.255 159.217 169.913  1.00 80.94           H
ATOM    784  CA  TYR A  50     173.282 159.991 170.090  1.00 80.94           C
ATOM    785  HA  TYR A  50     172.456 159.280 170.120  1.00 80.94           H
ATOM    786  C   TYR A  50     172.788 161.235 169.332  1.00 80.94           C
ATOM    787  CB  TYR A  50     173.696 160.296 171.529  1.00 80.94           C
ATOM    788  HB2 TYR A  50     174.081 159.382 171.984  1.00 80.94           H
ATOM    789  HB3 TYR A  50     174.501 161.028 171.487  1.00 80.94           H
ATOM    790  O   TYR A  50     173.571 162.031 168.816  1.00 80.94           O
ATOM    791  CG  TYR A  50     172.590 160.823 172.419  1.00 80.94           C
ATOM    792  CD1 TYR A  50     172.800 161.993 173.175  1.00 80.94           C
ATOM    793  HD1 TYR A  50     173.758 162.492 173.144  1.00 80.94           H
ATOM    794  CD2 TYR A  50     171.355 160.151 172.490  1.00 80.94           C
ATOM    795  HD2 TYR A  50     171.205 159.222 171.960  1.00 80.94           H
ATOM    796  CE1 TYR A  50     171.761 162.508 173.973  1.00 80.94           C
ATOM    797  HE1 TYR A  50     171.906 163.407 174.554  1.00 80.94           H
ATOM    798  CE2 TYR A  50     170.306 160.678 173.263  1.00 80.94           C
ATOM    799  HE2 TYR A  50     169.359 160.161 173.308  1.00 80.94           H
ATOM    800  OH  TYR A  50     169.502 162.372 174.748  1.00 80.94           O
ATOM    801  HH  TYR A  50     168.701 161.845 174.686  1.00 80.94           H
ATOM    802  CZ  TYR A  50     170.510 161.861 174.002  1.00 80.94           C
ATOM    803  N   ILE A  51     171.462 161.357 169.237  1.00 75.29           N
ATOM    804  H   ILE A  51     170.910 160.674 169.734  1.00 75.29           H
ATOM    805  CA  ILE A  51     170.718 162.414 168.524  1.00 75.29           C
ATOM    806  HA  ILE A  51     169.663 162.171 168.649  1.00 75.29           H
ATOM    807  C   ILE A  51     170.897 162.401 166.987  1.00 75.29           C
ATOM    808  CB  ILE A  51     170.852 163.781 169.251  1.00 75.29           C
ATOM    809  HB  ILE A  51     171.870 164.154 169.145  1.00 75.29           H
ATOM    810  O   ILE A  51     170.293 163.198 166.274  1.00 75.29           O
ATOM    811  CG1 ILE A  51     170.543 163.587 170.760  1.00 75.29           C
ATOM    812 HG12 ILE A  51     169.537 163.187 170.881  1.00 75.29           H
ATOM    813 HG13 ILE A  51     171.246 162.866 171.176  1.00 75.29           H
ATOM    814  CG2 ILE A  51     169.877 164.819 168.667  1.00 75.29           C
ATOM    815 HG21 ILE A  51     168.876 164.398 168.572  1.00 75.29           H
ATOM    816 HG22 ILE A  51     170.216 165.173 167.694  1.00 75.29           H
ATOM    817 HG23 ILE A  51     169.814 165.701 169.306  1.00 75.29           H
ATOM    818  CD1 ILE A  51     170.683 164.829 171.639  1.00 75.29           C
ATOM    819 HD11 ILE A  51     169.846 165.505 171.462  1.00 75.29           H
ATOM    820 HD12 ILE A  51     170.639 164.545 172.691  1.00 75.29           H
ATOM    821 HD13 ILE A  51     171.639 165.315 171.442  1.00 75.29           H
ATOM    822  N   TRP A  52     171.624 161.441 166.411  1.00 72.70           N
ATOM    823  H   TRP A  52     172.104 160.764 166.987  1.00 72.70           H
ATOM    824  CA  TRP A  52     171.816 161.367 164.960  1.00 72.70           C
ATOM    825  HA  TRP A  52     171.948 162.381 164.582  1.00 72.70           H
ATOM    826  C   TRP A  52     170.622 160.752 164.220  1.00 72.70           C
ATOM    827  CB  TRP A  52     173.110 160.623 164.653  1.00 72.70           C
ATOM    828  HB2 TRP A  52     173.879 161.041 165.303  1.00 72.70           H
ATOM    829  HB3 TRP A  52     173.000 159.564 164.890  1.00 72.70           H
ATOM    830  O   TRP A  52     170.526 159.535 164.078  1.00 72.70           O
ATOM    831  CG  TRP A  52     173.569 160.776 163.239  1.00 72.70           C
ATOM    832  CD1 TRP A  52     173.365 159.902 162.227  1.00 72.70           C
ATOM    833  HD1 TRP A  52     172.834 158.968 162.333  1.00 72.70           H
ATOM    834  CD2 TRP A  52     174.253 161.920 162.653  1.00 72.70           C
ATOM    835  CE2 TRP A  52     174.455 161.659 161.266  1.00 72.70           C
ATOM    836  CE3 TRP A  52     174.696 163.162 163.158  1.00 72.70           C
ATOM    837  HE3 TRP A  52     174.539 163.401 164.200  1.00 72.70           H
ATOM    838  NE1 TRP A  52     173.898 160.415 161.055  1.00 72.70           N
ATOM    839  HE1 TRP A  52     173.826 159.967 160.153  1.00 72.70           H
ATOM    840  CH2 TRP A  52     175.525 163.806 160.956  1.00 72.70           C
ATOM    841  HH2 TRP A  52     176.005 164.535 160.320  1.00 72.70           H
ATOM    842  CZ2 TRP A  52     175.091 162.580 160.424  1.00 72.70           C
ATOM    843  HZ2 TRP A  52     175.233 162.364 159.376  1.00 72.70           H
ATOM    844  CZ3 TRP A  52     175.321 164.098 162.315  1.00 72.70           C
ATOM    845  HZ3 TRP A  52     175.631 165.058 162.703  1.00 72.70           H
ATOM    846  N   SER A  53     169.729 161.606 163.707  1.00 68.22           N
ATOM    847  H   SER A  53     169.841 162.582 163.941  1.00 68.22           H
ATOM    848  CA  SER A  53     168.633 161.230 162.796  1.00 68.22           C
ATOM    849  HA  SER A  53     167.959 162.086 162.748  1.00 68.22           H
ATOM    850  C   SER A  53     167.794 160.044 163.302  1.00 68.22           C
ATOM    851  CB  SER A  53     169.201 161.020 161.392  1.00 68.22           C
ATOM    852  HB2 SER A  53     169.518 159.983 161.269  1.00 68.22           H
ATOM    853  HB3 SER A  53     170.071 161.663 161.261  1.00 68.22           H
ATOM    854  O   SER A  53     167.543 159.071 162.584  1.00 68.22           O
ATOM    855  OG  SER A  53     168.256 161.381 160.407  1.00 68.22           O
ATOM    856  HG  SER A  53     167.598 160.683 160.377  1.00 68.22           H
ATOM    857  N   LEU A  54     167.417 160.129 164.578  1.00 70.46           N
ATOM    858  H   LEU A  54     167.642 160.979 165.074  1.00 70.46           H
ATOM    859  CA  LEU A  54     166.758 159.068 165.333  1.00 70.46           C
ATOM    860  HA  LEU A  54     167.186 158.109 165.039  1.00 70.46           H
ATOM    861  C   LEU A  54     165.256 159.007 165.050  1.00 70.46           C
ATOM    862  CB  LEU A  54     167.022 159.294 166.823  1.00 70.46           C
ATOM    863  HB2 LEU A  54     166.449 158.563 167.394  1.00 70.46           H
ATOM    864  HB3 LEU A  54     166.650 160.285 167.085  1.00 70.46           H
ATOM    865  O   LEU A  54     164.586 160.036 164.994  1.00 70.46           O
ATOM    866  CG  LEU A  54     168.505 159.182 167.218  1.00 70.46           C
ATOM    867  HG  LEU A  54     169.129 159.814 166.587  1.00 70.46           H
ATOM    868  CD1 LEU A  54     168.613 159.664 168.647  1.00 70.46           C
ATOM    869 HD11 LEU A  54     168.295 160.705 168.721  1.00 70.46           H
ATOM    870 HD12 LEU A  54     167.902 159.059 169.210  1.00 70.46           H
ATOM    871 HD13 LEU A  54     169.622 159.507 169.030  1.00 70.46           H
ATOM    872  CD2 LEU A  54     169.014 157.741 167.187  1.00 70.46           C
ATOM    873 HD21 LEU A  54     168.940 157.348 166.173  1.00 70.46           H
ATOM    874 HD22 LEU A  54     170.060 157.711 167.489  1.00 70.46           H
ATOM    875 HD23 LEU A  54     168.419 157.111 167.850  1.00 70.46           H
ATOM    876  N   ASP A  55     164.747 157.787 164.900  1.00 68.47           N
ATOM    877  H   ASP A  55     165.389 157.011 164.963  1.00 68.47           H
ATOM    878  CA  ASP A  55     163.387 157.480 164.447  1.00 68.47           C
ATOM    879  HA  ASP A  55     163.081 158.195 163.684  1.00 68.47           H
ATOM    880  C   ASP A  55     162.340 157.502 165.570  1.00 68.47           C
ATOM    881  CB  ASP A  55     163.478 156.080 163.825  1.00 68.47           C
ATOM    882  HB2 ASP A  55     163.737 155.360 164.600  1.00 68.47           H
ATOM    883  HB3 ASP A  55     164.290 156.077 163.098  1.00 68.47           H
ATOM    884  O   ASP A  55     161.280 158.108 165.458  1.00 68.47           O
ATOM    885  CG  ASP A  55     162.224 155.598 163.108  1.00 68.47           C
ATOM    886  OD1 ASP A  55     161.492 156.404 162.498  1.00 68.47           O
ATOM    887  OD2 ASP A  55     162.103 154.369 162.917  1.00 68.47           O
ATOM    888  N   THR A  56     162.636 156.818 166.674  1.00 77.98           N
ATOM    889  H   THR A  56     163.562 156.420 166.723  1.00 77.98           H
ATOM    890  CA  THR A  56     161.696 156.548 167.776  1.00 77.98           C
ATOM    891  HA  THR A  56     160.819 157.186 167.665  1.00 77.98           H
ATOM    892  C   THR A  56     162.318 156.853 169.137  1.00 77.98           C
ATOM    893  CB  THR A  56     161.227 155.083 167.762  1.00 77.98           C
ATOM    894  HB  THR A  56     160.526 154.937 168.584  1.00 77.98           H
ATOM    895  O   THR A  56     163.538 156.990 169.264  1.00 77.98           O
ATOM    896  CG2 THR A  56     160.528 154.670 166.469  1.00 77.98           C
ATOM    897 HG21 THR A  56     161.225 154.688 165.631  1.00 77.98           H
ATOM    898 HG22 THR A  56     160.127 153.663 166.577  1.00 77.98           H
ATOM    899 HG23 THR A  56     159.709 155.358 166.259  1.00 77.98           H
ATOM    900  OG1 THR A  56     162.326 154.220 167.956  1.00 77.98           O
ATOM    901  HG1 THR A  56     162.612 153.931 167.088  1.00 77.98           H
ATOM    902  N   GLN A  57     161.497 156.900 170.190  1.00 86.40           N
ATOM    903  H   GLN A  57     160.501 156.810 170.050  1.00 86.40           H
ATOM    904  CA  GLN A  57     161.991 157.012 171.567  1.00 86.40           C
ATOM    905  HA  GLN A  57     162.584 157.923 171.648  1.00 86.40           H
ATOM    906  C   GLN A  57     162.942 155.871 171.941  1.00 86.40           C
ATOM    907  CB  GLN A  57     160.806 157.103 172.538  1.00 86.40           C
ATOM    908  HB2 GLN A  57     160.102 156.297 172.333  1.00 86.40           H
ATOM    909  HB3 GLN A  57     161.163 156.989 173.561  1.00 86.40           H
ATOM    910  O   GLN A  57     164.020 156.137 172.469  1.00 86.40           O
ATOM    911  CG  GLN A  57     160.091 158.459 172.408  1.00 86.40           C
ATOM    912  HG2 GLN A  57     159.737 158.594 171.386  1.00 86.40           H
ATOM    913  HG3 GLN A  57     159.214 158.451 173.055  1.00 86.40           H
ATOM    914  CD  GLN A  57     160.976 159.648 172.795  1.00 86.40           C
ATOM    915  NE2 GLN A  57     160.680 160.840 172.340  1.00 86.40           N
ATOM    916 HE21 GLN A  57     159.901 160.978 171.711  1.00 86.40           H
ATOM    917 HE22 GLN A  57     161.094 161.623 172.824  1.00 86.40           H
ATOM    918  OE1 GLN A  57     161.981 159.536 173.477  1.00 86.40           O
ATOM    919  N   TYR A  58     162.634 154.633 171.544  1.00 91.53           N
ATOM    920  H   TYR A  58     161.688 154.431 171.253  1.00 91.53           H
ATOM    921  CA  TYR A  58     163.556 153.503 171.664  1.00 91.53           C
ATOM    922  HA  TYR A  58     163.710 153.286 172.721  1.00 91.53           H
ATOM    923  C   TYR A  58     164.932 153.808 171.059  1.00 91.53           C
ATOM    924  CB  TYR A  58     162.945 152.263 171.003  1.00 91.53           C
ATOM    925  HB2 TYR A  58     162.526 152.521 170.032  1.00 91.53           H
ATOM    926  HB3 TYR A  58     162.147 151.875 171.634  1.00 91.53           H
ATOM    927  O   TYR A  58     165.942 153.652 171.740  1.00 91.53           O
ATOM    928  CG  TYR A  58     163.933 151.141 170.835  1.00 91.53           C
ATOM    929  CD1 TYR A  58     164.590 150.969 169.604  1.00 91.53           C
ATOM    930  HD1 TYR A  58     164.376 151.613 168.763  1.00 91.53           H
ATOM    931  CD2 TYR A  58     164.238 150.319 171.935  1.00 91.53           C
ATOM    932  HD2 TYR A  58     163.744 150.467 172.884  1.00 91.53           H
ATOM    933  CE1 TYR A  58     165.552 149.961 169.466  1.00 91.53           C
ATOM    934  HE1 TYR A  58     166.063 149.846 168.522  1.00 91.53           H
ATOM    935  CE2 TYR A  58     165.197 149.301 171.797  1.00 91.53           C
ATOM    936  HE2 TYR A  58     165.437 148.652 172.625  1.00 91.53           H
ATOM    937  OH  TYR A  58     166.729 148.116 170.371  1.00 91.53           O
ATOM    938  HH  TYR A  58     167.155 148.226 169.518  1.00 91.53           H
ATOM    939  CZ  TYR A  58     165.833 149.112 170.554  1.00 91.53           C
ATOM    940  N   SER A  59     164.992 154.303 169.818  1.00 92.36           N
ATOM    941  H   SER A  59     164.138 154.381 169.286  1.00 92.36           H
ATOM    942  CA  SER A  59     166.280 154.603 169.174  1.00 92.36           C
ATOM    943  HA  SER A  59     166.891 153.701 169.223  1.00 92.36           H
ATOM    944  C   SER A  59     167.062 155.707 169.906  1.00 92.36           C
ATOM    945  CB  SER A  59     166.079 154.917 167.689  1.00 92.36           C
ATOM    946  HB2 SER A  59     167.050 155.024 167.206  1.00 92.36           H
ATOM    947  HB3 SER A  59     165.555 154.086 167.218  1.00 92.36           H
ATOM    948  O   SER A  59     168.283 155.618 170.018  1.00 92.36           O
ATOM    949  OG  SER A  59     165.333 156.103 167.502  1.00 92.36           O
ATOM    950  HG  SER A  59     164.745 156.256 168.245  1.00 92.36           H
ATOM    951  N   LYS A  60     166.374 156.700 170.495  1.00 89.12           N
ATOM    952  H   LYS A  60     165.368 156.687 170.405  1.00 89.12           H
ATOM    953  CA  LYS A  60     166.982 157.739 171.354  1.00 89.12           C
ATOM    954  HA  LYS A  60     167.872 158.147 170.875  1.00 89.12           H
ATOM    955  C   LYS A  60     167.562 157.161 172.631  1.00 89.12           C
ATOM    956  CB  LYS A  60     165.969 158.865 171.659  1.00 89.12           C
ATOM    957  HB2 LYS A  60     165.107 158.430 172.166  1.00 89.12           H
ATOM    958  HB3 LYS A  60     166.431 159.571 172.350  1.00 89.12           H
ATOM    959  O   LYS A  60     168.709 157.460 172.963  1.00 89.12           O
ATOM    960  CG  LYS A  60     165.477 159.653 170.430  1.00 89.12           C
ATOM    961  HG2 LYS A  60     166.279 160.295 170.067  1.00 89.12           H
ATOM    962  HG3 LYS A  60     165.194 158.959 169.637  1.00 89.12           H
ATOM    963  CD  LYS A  60     164.270 160.543 170.761  1.00 89.12           C
ATOM    964  HD2 LYS A  60     163.507 159.938 171.251  1.00 89.12           H
ATOM    965  HD3 LYS A  60     164.577 161.338 171.443  1.00 89.12           H
ATOM    966  CE  LYS A  60     163.672 161.147 169.480  1.00 89.12           C
ATOM    967  HE2 LYS A  60     164.404 161.804 169.013  1.00 89.12           H
ATOM    968  HE3 LYS A  60     163.460 160.338 168.780  1.00 89.12           H
ATOM    969  NZ  LYS A  60     162.419 161.892 169.753  1.00 89.12           N
ATOM    970  HZ1 LYS A  60     162.563 162.694 170.351  1.00 89.12           H
ATOM    971  HZ2 LYS A  60     161.707 161.318 170.181  1.00 89.12           H
ATOM    972  HZ3 LYS A  60     161.960 162.226 168.917  1.00 89.12           H
ATOM    973  N   VAL A  61     166.800 156.316 173.314  1.00 91.82           N
ATOM    974  H   VAL A  61     165.871 156.126 172.969  1.00 91.82           H
ATOM    975  CA  VAL A  61     167.238 155.660 174.547  1.00 91.82           C
ATOM    976  HA  VAL A  61     167.609 156.417 175.238  1.00 91.82           H
ATOM    977  C   VAL A  61     168.398 154.708 174.277  1.00 91.82           C
ATOM    978  CB  VAL A  61     166.053 154.944 175.216  1.00 91.82           C
ATOM    979  HB  VAL A  61     165.555 154.293 174.496  1.00 91.82           H
ATOM    980  O   VAL A  61     169.383 154.734 175.007  1.00 91.82           O
ATOM    981  CG1 VAL A  61     166.509 154.101 176.411  1.00 91.82           C
ATOM    982 HG11 VAL A  61     167.062 153.227 176.067  1.00 91.82           H
ATOM    983 HG12 VAL A  61     167.148 154.699 177.060  1.00 91.82           H
ATOM    984 HG13 VAL A  61     165.644 153.755 176.975  1.00 91.82           H
ATOM    985  CG2 VAL A  61     165.053 155.987 175.728  1.00 91.82           C
ATOM    986 HG21 VAL A  61     164.682 156.608 174.911  1.00 91.82           H
ATOM    987 HG22 VAL A  61     164.199 155.486 176.182  1.00 91.82           H
ATOM    988 HG23 VAL A  61     165.535 156.625 176.469  1.00 91.82           H
ATOM    989  N   LEU A  62     168.337 153.918 173.204  1.00 93.39           N
ATOM    990  H   LEU A  62     167.491 153.916 172.652  1.00 93.39           H
ATOM    991  CA  LEU A  62     169.397 152.979 172.848  1.00 93.39           C
ATOM    992  HA  LEU A  62     169.624 152.386 173.734  1.00 93.39           H
ATOM    993  C   LEU A  62     170.685 153.692 172.420  1.00 93.39           C
ATOM    994  CB  LEU A  62     168.884 152.051 171.740  1.00 93.39           C
ATOM    995  HB2 LEU A  62     168.762 152.634 170.827  1.00 93.39           H
ATOM    996  HB3 LEU A  62     167.904 151.662 172.018  1.00 93.39           H
ATOM    997  O   LEU A  62     171.772 153.262 172.795  1.00 93.39           O
ATOM    998  CG  LEU A  62     169.830 150.869 171.475  1.00 93.39           C
ATOM    999  HG  LEU A  62     170.854 151.217 171.332  1.00 93.39           H
ATOM   1000  CD1 LEU A  62     169.793 149.858 172.623  1.00 93.39           C
ATOM   1001 HD11 LEU A  62     170.233 150.290 173.522  1.00 93.39           H
ATOM   1002 HD12 LEU A  62     168.767 149.553 172.824  1.00 93.39           H
ATOM   1003 HD13 LEU A  62     170.374 148.978 172.345  1.00 93.39           H
ATOM   1004  CD2 LEU A  62     169.397 150.171 170.194  1.00 93.39           C
ATOM   1005 HD21 LEU A  62     169.455 150.863 169.355  1.00 93.39           H
ATOM   1006 HD22 LEU A  62     168.352 149.878 170.302  1.00 93.39           H
ATOM   1007 HD23 LEU A  62     170.021 149.300 169.998  1.00 93.39           H
ATOM   1008  N   ALA A  63     170.585 154.796 171.675  1.00 89.99           N
ATOM   1009  H   ALA A  63     169.677 155.087 171.342  1.00 89.99           H
ATOM   1010  CA  ALA A  63     171.750 155.603 171.320  1.00 89.99           C
ATOM   1011  HA  ALA A  63     172.496 154.956 170.856  1.00 89.99           H
ATOM   1012  C   ALA A  63     172.395 156.247 172.558  1.00 89.99           C
ATOM   1013  CB  ALA A  63     171.336 156.666 170.301  1.00 89.99           C
ATOM   1014  HB1 ALA A  63     172.230 157.167 169.929  1.00 89.99           H
ATOM   1015  HB2 ALA A  63     170.832 156.202 169.454  1.00 89.99           H
ATOM   1016  HB3 ALA A  63     170.653 157.382 170.755  1.00 89.99           H
ATOM   1017  O   ALA A  63     173.619 156.231 172.688  1.00 89.99           O
ATOM   1018  N   LEU A  64     171.579 156.761 173.489  1.00 88.72           N
ATOM   1019  H   LEU A  64     170.583 156.762 173.321  1.00 88.72           H
ATOM   1020  CA  LEU A  64     172.064 157.284 174.768  1.00 88.72           C
ATOM   1021  HA  LEU A  64     172.805 158.056 174.556  1.00 88.72           H
ATOM   1022  C   LEU A  64     172.753 156.180 175.575  1.00 88.72           C
ATOM   1023  CB  LEU A  64     170.897 157.904 175.558  1.00 88.72           C
ATOM   1024  HB2 LEU A  64     170.413 158.661 174.941  1.00 88.72           H
ATOM   1025  HB3 LEU A  64     170.160 157.129 175.765  1.00 88.72           H
ATOM   1026  O   LEU A  64     173.880 156.370 176.021  1.00 88.72           O
ATOM   1027  CG  LEU A  64     171.315 158.549 176.895  1.00 88.72           C
ATOM   1028  HG  LEU A  64     171.766 157.794 177.539  1.00 88.72           H
ATOM   1029  CD1 LEU A  64     172.309 159.696 176.703  1.00 88.72           C
ATOM   1030 HD11 LEU A  64     172.487 160.193 177.657  1.00 88.72           H
ATOM   1031 HD12 LEU A  64     171.916 160.423 175.992  1.00 88.72           H
ATOM   1032 HD13 LEU A  64     173.261 159.312 176.335  1.00 88.72           H
ATOM   1033  CD2 LEU A  64     170.079 159.102 177.606  1.00 88.72           C
ATOM   1034 HD21 LEU A  64     169.641 159.908 177.017  1.00 88.72           H
ATOM   1035 HD22 LEU A  64     169.346 158.308 177.745  1.00 88.72           H
ATOM   1036 HD23 LEU A  64     170.373 159.482 178.586  1.00 88.72           H
ATOM   1037  N   TYR A  65     172.111 155.013 175.697  1.00 91.40           N
ATOM   1038  H   TYR A  65     171.177 154.944 175.319  1.00 91.40           H
ATOM   1039  CA  TYR A  65     172.668 153.829 176.347  1.00 91.40           C
ATOM   1040  HA  TYR A  65     172.831 154.050 177.403  1.00 91.40           H
ATOM   1041  C   TYR A  65     174.013 153.426 175.738  1.00 91.40           C
ATOM   1042  CB  TYR A  65     171.676 152.660 176.244  1.00 91.40           C
ATOM   1043  HB2 TYR A  65     170.750 152.926 176.756  1.00 91.40           H
ATOM   1044  HB3 TYR A  65     171.428 152.482 175.199  1.00 91.40           H
ATOM   1045  O   TYR A  65     174.947 153.146 176.484  1.00 91.40           O
ATOM   1046  CG  TYR A  65     172.214 151.372 176.834  1.00 91.40           C
ATOM   1047  CD1 TYR A  65     172.916 150.460 176.020  1.00 91.40           C
ATOM   1048  HD1 TYR A  65     173.034 150.651 174.964  1.00 91.40           H
ATOM   1049  CD2 TYR A  65     172.052 151.111 178.205  1.00 91.40           C
ATOM   1050  HD2 TYR A  65     171.495 151.805 178.817  1.00 91.40           H
ATOM   1051  CE1 TYR A  65     173.488 149.309 176.593  1.00 91.40           C
ATOM   1052  HE1 TYR A  65     174.032 148.606 175.979  1.00 91.40           H
ATOM   1053  CE2 TYR A  65     172.616 149.954 178.778  1.00 91.40           C
ATOM   1054  HE2 TYR A  65     172.483 149.749 179.830  1.00 91.40           H
ATOM   1055  OH  TYR A  65     173.929 147.968 178.536  1.00 91.40           O
ATOM   1056  HH  TYR A  65     173.733 147.936 179.475  1.00 91.40           H
ATOM   1057  CZ  TYR A  65     173.358 149.066 177.975  1.00 91.40           C
ATOM   1058  N   ASN A  66     174.139 153.432 174.406  1.00 89.33           N
ATOM   1059  H   ASN A  66     173.321 153.627 173.849  1.00 89.33           H
ATOM   1060  CA  ASN A  66     175.377 153.080 173.711  1.00 89.33           C
ATOM   1061  HA  ASN A  66     175.720 152.117 174.088  1.00 89.33           H
ATOM   1062  C   ASN A  66     176.501 154.093 173.969  1.00 89.33           C
ATOM   1063  CB  ASN A  66     175.102 152.946 172.209  1.00 89.33           C
ATOM   1064  HB2 ASN A  66     174.243 152.295 172.042  1.00 89.33           H
ATOM   1065  HB3 ASN A  66     174.885 153.921 171.773  1.00 89.33           H
ATOM   1066  O   ASN A  66     177.606 153.692 174.323  1.00 89.33           O
ATOM   1067  CG  ASN A  66     176.321 152.361 171.523  1.00 89.33           C
ATOM   1068  ND2 ASN A  66     176.428 151.056 171.501  1.00 89.33           N
ATOM   1069 HD21 ASN A  66     177.313 150.657 171.220  1.00 89.33           H
ATOM   1070 HD22 ASN A  66     175.676 150.490 171.868  1.00 89.33           H
ATOM   1071  OD1 ASN A  66     177.199 153.065 171.057  1.00 89.33           O
ATOM   1072  N   GLN A  67     176.212 155.398 173.891  1.00 85.44           N
ATOM   1073  H   GLN A  67     175.291 155.675 173.583  1.00 85.44           H
ATOM   1074  CA  GLN A  67     177.166 156.445 174.293  1.00 85.44           C
ATOM   1075  HA  GLN A  67     178.054 156.379 173.663  1.00 85.44           H
ATOM   1076  C   GLN A  67     177.608 156.250 175.746  1.00 85.44           C
ATOM   1077  CB  GLN A  67     176.514 157.829 174.107  1.00 85.44           C
ATOM   1078  HB2 GLN A  67     176.322 157.969 173.043  1.00 85.44           H
ATOM   1079  HB3 GLN A  67     175.557 157.857 174.629  1.00 85.44           H
ATOM   1080  O   GLN A  67     178.747 156.526 176.119  1.00 85.44           O
ATOM   1081  CG  GLN A  67     177.387 158.996 174.624  1.00 85.44           C
ATOM   1082  HG2 GLN A  67     178.375 158.938 174.169  1.00 85.44           H
ATOM   1083  HG3 GLN A  67     177.502 158.916 175.705  1.00 85.44           H
ATOM   1084  CD  GLN A  67     176.799 160.372 174.318  1.00 85.44           C
ATOM   1085  NE2 GLN A  67     177.205 161.425 174.998  1.00 85.44           N
ATOM   1086 HE21 GLN A  67     178.023 161.376 175.587  1.00 85.44           H
ATOM   1087 HE22 GLN A  67     176.948 162.313 174.591  1.00 85.44           H
ATOM   1088  OE1 GLN A  67     175.980 160.534 173.438  1.00 85.44           O
ATOM   1089  N   HIS A  68     176.684 155.774 176.575  1.00 87.30           N
ATOM   1090  H   HIS A  68     175.754 155.631 176.210  1.00 87.30           H
ATOM   1091  CA  HIS A  68     176.896 155.573 177.992  1.00 87.30           C
ATOM   1092  HA  HIS A  68     177.563 156.375 178.305  1.00 87.30           H
ATOM   1093  C   HIS A  68     177.621 154.276 178.349  1.00 87.30           C
ATOM   1094  CB  HIS A  68     175.529 155.706 178.680  1.00 87.30           C
ATOM   1095  HB2 HIS A  68     175.482 155.050 179.549  1.00 87.30           H
ATOM   1096  HB3 HIS A  68     174.742 155.318 178.035  1.00 87.30           H
ATOM   1097  O   HIS A  68     178.233 154.210 179.418  1.00 87.30           O
ATOM   1098  CG  HIS A  68     175.176 157.127 179.070  1.00 87.30           C
ATOM   1099  CD2 HIS A  68     175.303 158.232 178.279  1.00 87.30           C
ATOM   1100  HD2 HIS A  68     175.605 158.241 177.242  1.00 87.30           H
ATOM   1101  ND1 HIS A  68     174.721 157.529 180.327  1.00 87.30           N
ATOM   1102  CE1 HIS A  68     174.505 158.852 180.232  1.00 87.30           C
ATOM   1103  HE1 HIS A  68     174.089 159.466 181.018  1.00 87.30           H
ATOM   1104  NE2 HIS A  68     174.885 159.308 179.027  1.00 87.30           N
ATOM   1105  HE2 HIS A  68     174.805 160.262 178.705  1.00 87.30           H
ATOM   1106  N   ASN A  69     177.547 153.278 177.476  1.00 86.22           N
ATOM   1107  H   ASN A  69     176.990 153.442 176.649  1.00 86.22           H
ATOM   1108  CA  ASN A  69     178.060 151.926 177.648  1.00 86.22           C
ATOM   1109  HA  ASN A  69     178.849 151.929 178.401  1.00 86.22           H
ATOM   1110  C   ASN A  69     178.662 151.438 176.315  1.00 86.22           C
ATOM   1111  CB  ASN A  69     176.929 151.000 178.139  1.00 86.22           C
ATOM   1112  HB2 ASN A  69     177.326 150.001 178.318  1.00 86.22           H
ATOM   1113  HB3 ASN A  69     176.159 150.919 177.372  1.00 86.22           H
ATOM   1114  O   ASN A  69     178.154 150.483 175.729  1.00 86.22           O
ATOM   1115  CG  ASN A  69     176.287 151.480 179.422  1.00 86.22           C
ATOM   1116  ND2 ASN A  69     175.196 152.202 179.318  1.00 86.22           N
ATOM   1117 HD21 ASN A  69     174.700 152.446 180.164  1.00 86.22           H
ATOM   1118 HD22 ASN A  69     174.830 152.400 178.398  1.00 86.22           H
ATOM   1119  OD1 ASN A  69     176.782 151.242 180.511  1.00 86.22           O
ATOM   1120  N   PRO A  70     179.751 152.053 175.819  1.00 80.72           N
ATOM   1121  CA  PRO A  70     180.281 151.774 174.480  1.00 80.72           C
ATOM   1122  HA  PRO A  70     179.500 151.946 173.739  1.00 80.72           H
ATOM   1123  C   PRO A  70     180.785 150.334 174.295  1.00 80.72           C
ATOM   1124  CB  PRO A  70     181.396 152.807 174.274  1.00 80.72           C
ATOM   1125  HB2 PRO A  70     180.981 153.684 173.779  1.00 80.72           H
ATOM   1126  HB3 PRO A  70     182.228 152.409 173.694  1.00 80.72           H
ATOM   1127  O   PRO A  70     180.920 149.865 173.170  1.00 80.72           O
ATOM   1128  CG  PRO A  70     181.823 153.184 175.693  1.00 80.72           C
ATOM   1129  HG2 PRO A  70     182.521 152.442 176.079  1.00 80.72           H
ATOM   1130  HG3 PRO A  70     182.259 154.182 175.733  1.00 80.72           H
ATOM   1131  CD  PRO A  70     180.511 153.111 176.464  1.00 80.72           C
ATOM   1132  HD2 PRO A  70     180.701 152.897 177.516  1.00 80.72           H
ATOM   1133  HD3 PRO A  70     179.976 154.054 176.361  1.00 80.72           H
ATOM   1134  N   GLY A  71     181.047 149.609 175.390  1.00 79.40           N
ATOM   1135  H   GLY A  71     180.911 150.052 176.287  1.00 79.40           H
ATOM   1136  CA  GLY A  71     181.368 148.179 175.351  1.00 79.40           C
ATOM   1137  HA2 GLY A  71     181.787 147.884 176.314  1.00 79.40           H
ATOM   1138  HA3 GLY A  71     182.117 148.001 174.580  1.00 79.40           H
ATOM   1139  C   GLY A  71     180.166 147.271 175.061  1.00 79.40           C
ATOM   1140  O   GLY A  71     180.352 146.082 174.813  1.00 79.40           O
ATOM   1141  N   ALA A  72     178.940 147.800 175.095  1.00 80.29           N
ATOM   1142  H   ALA A  72     178.834 148.794 175.240  1.00 80.29           H
ATOM   1143  CA  ALA A  72     177.748 147.060 174.724  1.00 80.29           C
ATOM   1144  HA  ALA A  72     177.877 146.017 175.013  1.00 80.29           H
ATOM   1145  C   ALA A  72     177.538 147.120 173.204  1.00 80.29           C
ATOM   1146  CB  ALA A  72     176.546 147.611 175.498  1.00 80.29           C
ATOM   1147  HB1 ALA A  72     176.352 148.641 175.199  1.00 80.29           H
ATOM   1148  HB2 ALA A  72     175.665 147.006 175.282  1.00 80.29           H
ATOM   1149  HB3 ALA A  72     176.743 147.581 176.569  1.00 80.29           H
ATOM   1150  O   ALA A  72     177.426 148.194 172.617  1.00 80.29           O
ATOM   1151  N   SER A  73     177.377 145.962 172.565  1.00 82.90           N
ATOM   1152  H   SER A  73     177.604 145.110 173.058  1.00 82.90           H
ATOM   1153  CA  SER A  73     177.081 145.841 171.125  1.00 82.90           C
ATOM   1154  HA  SER A  73     177.750 146.515 170.591  1.00 82.90           H
ATOM   1155  C   SER A  73     175.645 146.242 170.743  1.00 82.90           C
ATOM   1156  CB  SER A  73     177.369 144.416 170.639  1.00 82.90           C
ATOM   1157  HB2 SER A  73     177.335 144.396 169.550  1.00 82.90           H
ATOM   1158  HB3 SER A  73     176.609 143.739 171.030  1.00 82.90           H
ATOM   1159  O   SER A  73     175.131 145.798 169.718  1.00 82.90           O
ATOM   1160  OG  SER A  73     178.643 143.984 171.076  1.00 82.90           O
ATOM   1161  HG  SER A  73     178.932 143.248 170.530  1.00 82.90           H
ATOM   1162  N   ALA A  74     174.970 147.023 171.587  1.00 90.16           N
ATOM   1163  H   ALA A  74     175.494 147.454 172.335  1.00 90.16           H
ATOM   1164  CA  ALA A  74     173.591 147.447 171.410  1.00 90.16           C
ATOM   1165  HA  ALA A  74     173.121 146.858 170.624  1.00 90.16           H
ATOM   1166  C   ALA A  74     173.575 148.921 170.986  1.00 90.16           C
ATOM   1167  CB  ALA A  74     172.832 147.168 172.714  1.00 90.16           C
ATOM   1168  HB1 ALA A  74     173.188 147.820 173.511  1.00 90.16           H
ATOM   1169  HB2 ALA A  74     172.972 146.128 173.007  1.00 90.16           H
ATOM   1170  HB3 ALA A  74     171.766 147.332 172.556  1.00 90.16           H
ATOM   1171  O   ALA A  74     173.856 149.806 171.793  1.00 90.16           O
ATOM   1172  N   ALA A  75     173.284 149.169 169.712  1.00 91.62           N
ATOM   1173  H   ALA A  75     173.067 148.394 169.103  1.00 91.62           H
ATOM   1174  CA  ALA A  75     173.174 150.494 169.108  1.00 91.62           C
ATOM   1175  HA  ALA A  75     172.948 151.223 169.886  1.00 91.62           H
ATOM   1176  C   ALA A  75     172.045 150.484 168.064  1.00 91.62           C
ATOM   1177  CB  ALA A  75     174.507 150.861 168.443  1.00 91.62           C
ATOM   1178  HB1 ALA A  75     175.321 150.799 169.165  1.00 91.62           H
ATOM   1179  HB2 ALA A  75     174.711 150.177 167.620  1.00 91.62           H
ATOM   1180  HB3 ALA A  75     174.458 151.878 168.053  1.00 91.62           H
ATOM   1181  O   ALA A  75     171.750 149.413 167.523  1.00 91.62           O
ATOM   1182  N   PRO A  76     171.428 151.638 167.752  1.00 92.72           N
ATOM   1183  CA  PRO A  76     170.502 151.730 166.629  1.00 92.72           C
ATOM   1184  HA  PRO A  76     169.680 151.030 166.777  1.00 92.72           H
ATOM   1185  C   PRO A  76     171.217 151.417 165.319  1.00 92.72           C
ATOM   1186  CB  PRO A  76     169.960 153.160 166.621  1.00 92.72           C
ATOM   1187  HB2 PRO A  76     168.885 153.185 166.437  1.00 92.72           H
ATOM   1188  HB3 PRO A  76     170.481 153.756 165.872  1.00 92.72           H
ATOM   1189  O   PRO A  76     172.426 151.643 165.191  1.00 92.72           O
ATOM   1190  CG  PRO A  76     170.294 153.691 168.008  1.00 92.72           C
ATOM   1191  HG2 PRO A  76     170.464 154.767 167.962  1.00 92.72           H
ATOM   1192  HG3 PRO A  76     169.485 153.452 168.697  1.00 92.72           H
ATOM   1193  CD  PRO A  76     171.556 152.930 168.405  1.00 92.72           C
ATOM   1194  HD2 PRO A  76     172.436 153.448 168.024  1.00 92.72           H
ATOM   1195  HD3 PRO A  76     171.605 152.839 169.491  1.00 92.72           H
ATOM   1196  N   CYS A  77     170.468 150.947 164.328  1.00 92.67           N
ATOM   1197  H   CYS A  77     169.470 150.880 164.471  1.00 92.67           H
ATOM   1198  CA  CYS A  77     171.028 150.654 163.022  1.00 92.67           C
ATOM   1199  HA  CYS A  77     172.114 150.706 163.096  1.00 92.67           H
ATOM   1200  C   CYS A  77     170.617 151.669 161.960  1.00 92.67           C
ATOM   1201  CB  CYS A  77     170.718 149.228 162.600  1.00 92.67           C
ATOM   1202  HB2 CYS A  77     170.776 148.571 163.468  1.00 92.67           H
ATOM   1203  HB3 CYS A  77     169.714 149.175 162.176  1.00 92.67           H
ATOM   1204  O   CYS A  77     169.503 152.189 161.958  1.00 92.67           O
ATOM   1205  SG  CYS A  77     171.939 148.700 161.383  1.00 92.67           S
ATOM   1206  N   CYS A  78     171.533 151.917 161.025  1.00 93.39           N
ATOM   1207  H   CYS A  78     172.408 151.414 161.070  1.00 93.39           H
ATOM   1208  CA  CYS A  78     171.294 152.776 159.878  1.00 93.39           C
ATOM   1209  HA  CYS A  78     170.755 153.662 160.213  1.00 93.39           H
ATOM   1210  C   CYS A  78     170.454 152.041 158.829  1.00 93.39           C
ATOM   1211  CB  CYS A  78     172.648 153.207 159.316  1.00 93.39           C
ATOM   1212  HB2 CYS A  78     173.266 153.570 160.136  1.00 93.39           H
ATOM   1213  HB3 CYS A  78     173.140 152.340 158.876  1.00 93.39           H
ATOM   1214  O   CYS A  78     170.944 151.117 158.181  1.00 93.39           O
ATOM   1215  SG  CYS A  78     172.541 154.512 158.072  1.00 93.39           S
ATOM   1216  N   VAL A  79     169.204 152.460 158.641  1.00 93.67           N
ATOM   1217  H   VAL A  79     168.873 153.227 159.208  1.00 93.67           H
ATOM   1218  CA  VAL A  79     168.234 151.815 157.741  1.00 93.67           C
ATOM   1219  HA  VAL A  79     168.776 151.128 157.091  1.00 93.67           H
ATOM   1220  C   VAL A  79     167.527 152.824 156.838  1.00 93.67           C
ATOM   1221  CB  VAL A  79     167.198 150.985 158.522  1.00 93.67           C
ATOM   1222  HB  VAL A  79     166.453 150.607 157.822  1.00 93.67           H
ATOM   1223  O   VAL A  79     167.546 154.025 157.129  1.00 93.67           O
ATOM   1224  CG1 VAL A  79     167.867 149.762 159.145  1.00 93.67           C
ATOM   1225 HG11 VAL A  79     168.506 150.057 159.977  1.00 93.67           H
ATOM   1226 HG12 VAL A  79     168.466 149.251 158.391  1.00 93.67           H
ATOM   1227 HG13 VAL A  79     167.097 149.069 159.483  1.00 93.67           H
ATOM   1228  CG2 VAL A  79     166.446 151.794 159.585  1.00 93.67           C
ATOM   1229 HG21 VAL A  79     165.949 152.650 159.128  1.00 93.67           H
ATOM   1230 HG22 VAL A  79     167.134 152.151 160.353  1.00 93.67           H
ATOM   1231 HG23 VAL A  79     165.692 151.164 160.057  1.00 93.67           H
ATOM   1232  N   PRO A  80     166.896 152.381 155.733  1.00 93.04           N
ATOM   1233  CA  PRO A  80     166.139 153.275 154.865  1.00 93.04           C
ATOM   1234  HA  PRO A  80     166.826 154.008 154.442  1.00 93.04           H
ATOM   1235  C   PRO A  80     165.016 154.013 155.608  1.00 93.04           C
ATOM   1236  CB  PRO A  80     165.607 152.399 153.727  1.00 93.04           C
ATOM   1237  HB2 PRO A  80     164.623 152.005 153.980  1.00 93.04           H
ATOM   1238  HB3 PRO A  80     165.567 152.945 152.785  1.00 93.04           H
ATOM   1239  O   PRO A  80     164.232 153.420 156.350  1.00 93.04           O
ATOM   1240  CG  PRO A  80     166.609 151.245 153.675  1.00 93.04           C
ATOM   1241  HG2 PRO A  80     166.164 150.347 153.250  1.00 93.04           H
ATOM   1242  HG3 PRO A  80     167.496 151.547 153.118  1.00 93.04           H
ATOM   1243  CD  PRO A  80     166.971 151.048 155.142  1.00 93.04           C
ATOM   1244  HD2 PRO A  80     166.237 150.391 155.608  1.00 93.04           H
ATOM   1245  HD3 PRO A  80     167.967 150.612 155.216  1.00 93.04           H
ATOM   1246  N   GLN A  81     164.924 155.324 155.378  1.00 89.51           N
ATOM   1247  H   GLN A  81     165.612 155.737 154.765  1.00 89.51           H
ATOM   1248  CA  GLN A  81     163.820 156.170 155.833  1.00 89.51           C
ATOM   1249  HA  GLN A  81     163.314 155.689 156.670  1.00 89.51           H
ATOM   1250  C   GLN A  81     162.787 156.356 154.723  1.00 89.51           C
ATOM   1251  CB  GLN A  81     164.363 157.521 156.317  1.00 89.51           C
ATOM   1252  HB2 GLN A  81     164.946 157.984 155.522  1.00 89.51           H
ATOM   1253  HB3 GLN A  81     165.032 157.349 157.161  1.00 89.51           H
ATOM   1254  O   GLN A  81     161.608 156.089 154.938  1.00 89.51           O
ATOM   1255  CG  GLN A  81     163.234 158.475 156.747  1.00 89.51           C
ATOM   1256  HG2 GLN A  81     162.603 158.716 155.892  1.00 89.51           H
ATOM   1257  HG3 GLN A  81     162.608 157.983 157.493  1.00 89.51           H
ATOM   1258  CD  GLN A  81     163.744 159.794 157.315  1.00 89.51           C
ATOM   1259  NE2 GLN A  81     162.977 160.437 158.168  1.00 89.51           N
ATOM   1260 HE21 GLN A  81     162.063 160.090 158.421  1.00 89.51           H
ATOM   1261 HE22 GLN A  81     163.328 161.308 158.539  1.00 89.51           H
ATOM   1262  OE1 GLN A  81     164.804 160.290 156.967  1.00 89.51           O
ATOM   1263  N   ALA A  82     163.235 156.808 153.549  1.00 88.58           N
ATOM   1264  H   ALA A  82     164.218 157.022 153.456  1.00 88.58           H
ATOM   1265  CA  ALA A  82     162.398 156.980 152.370  1.00 88.58           C
ATOM   1266  HA  ALA A  82     161.386 156.650 152.602  1.00 88.58           H
ATOM   1267  C   ALA A  82     162.918 156.116 151.222  1.00 88.58           C
ATOM   1268  CB  ALA A  82     162.310 158.461 151.986  1.00 88.58           C
ATOM   1269  HB1 ALA A  82     163.277 158.819 151.634  1.00 88.58           H
ATOM   1270  HB2 ALA A  82     161.990 159.049 152.846  1.00 88.58           H
ATOM   1271  HB3 ALA A  82     161.576 158.581 151.190  1.00 88.58           H
ATOM   1272  O   ALA A  82     164.115 156.119 150.906  1.00 88.58           O
ATOM   1273  N   LEU A  83     161.992 155.394 150.599  1.00 92.13           N
ATOM   1274  H   LEU A  83     161.026 155.501 150.875  1.00 92.13           H
ATOM   1275  CA  LEU A  83     162.239 154.539 149.452  1.00 92.13           C
ATOM   1276  HA  LEU A  83     163.299 154.569 149.201  1.00 92.13           H
ATOM   1277  C   LEU A  83     161.450 155.071 148.255  1.00 92.13           C
ATOM   1278  CB  LEU A  83     161.862 153.088 149.789  1.00 92.13           C
ATOM   1279  HB2 LEU A  83     160.837 153.077 150.160  1.00 92.13           H
ATOM   1280  HB3 LEU A  83     161.902 152.517 148.862  1.00 92.13           H
ATOM   1281  O   LEU A  83     160.264 155.373 148.360  1.00 92.13           O
ATOM   1282  CG  LEU A  83     162.789 152.390 150.801  1.00 92.13           C
ATOM   1283  HG  LEU A  83     163.027 153.069 151.621  1.00 92.13           H
ATOM   1284  CD1 LEU A  83     162.133 151.143 151.392  1.00 92.13           C
ATOM   1285 HD11 LEU A  83     162.737 150.784 152.226  1.00 92.13           H
ATOM   1286 HD12 LEU A  83     161.136 151.383 151.759  1.00 92.13           H
ATOM   1287 HD13 LEU A  83     162.081 150.357 150.639  1.00 92.13           H
ATOM   1288  CD2 LEU A  83     164.080 151.932 150.124  1.00 92.13           C
ATOM   1289 HD21 LEU A  83     164.657 152.803 149.814  1.00 92.13           H
ATOM   1290 HD22 LEU A  83     164.676 151.337 150.816  1.00 92.13           H
ATOM   1291 HD23 LEU A  83     163.859 151.327 149.244  1.00 92.13           H
ATOM   1292  N   GLU A  84     162.115 155.173 147.114  1.00 92.42           N
ATOM   1293  H   GLU A  84     163.091 154.914 147.111  1.00 92.42           H
ATOM   1294  CA  GLU A  84     161.510 155.520 145.837  1.00 92.42           C
ATOM   1295  HA  GLU A  84     160.553 156.003 146.034  1.00 92.42           H
ATOM   1296  C   GLU A  84     161.247 154.255 145.008  1.00 92.42           C
ATOM   1297  CB  GLU A  84     162.388 156.529 145.076  1.00 92.42           C
ATOM   1298  HB2 GLU A  84     162.096 156.534 144.026  1.00 92.42           H
ATOM   1299  HB3 GLU A  84     163.433 156.227 145.147  1.00 92.42           H
ATOM   1300  O   GLU A  84     161.940 153.236 145.150  1.00 92.42           O
ATOM   1301  CG  GLU A  84     162.243 157.956 145.628  1.00 92.42           C
ATOM   1302  HG2 GLU A  84     161.200 158.258 145.535  1.00 92.42           H
ATOM   1303  HG3 GLU A  84     162.499 157.953 146.688  1.00 92.42           H
ATOM   1304  CD  GLU A  84     163.131 158.988 144.904  1.00 92.42           C
ATOM   1305  OE1 GLU A  84     163.141 160.163 145.344  1.00 92.42           O
ATOM   1306  OE2 GLU A  84     163.841 158.623 143.940  1.00 92.42           O
ATOM   1307  N   PRO A  85     160.239 154.293 144.132  1.00 93.41           N
ATOM   1308  CA  PRO A  85     159.952 153.192 143.239  1.00 93.41           C
ATOM   1309  HA  PRO A  85     160.043 152.247 143.774  1.00 93.41           H
ATOM   1310  C   PRO A  85     160.896 153.175 142.030  1.00 93.41           C
ATOM   1311  CB  PRO A  85     158.505 153.406 142.838  1.00 93.41           C
ATOM   1312  HB2 PRO A  85     158.318 152.963 141.859  1.00 93.41           H
ATOM   1313  HB3 PRO A  85     157.853 152.971 143.595  1.00 93.41           H
ATOM   1314  O   PRO A  85     161.448 154.198 141.624  1.00 93.41           O
ATOM   1315  CG  PRO A  85     158.356 154.929 142.835  1.00 93.41           C
ATOM   1316  HG2 PRO A  85     158.704 155.339 141.888  1.00 93.41           H
ATOM   1317  HG3 PRO A  85     157.335 155.241 143.056  1.00 93.41           H
ATOM   1318  CD  PRO A  85     159.274 155.370 143.963  1.00 93.41           C
ATOM   1319  HD2 PRO A  85     159.763 156.309 143.704  1.00 93.41           H
ATOM   1320  HD3 PRO A  85     158.693 155.483 144.879  1.00 93.41           H
ATOM   1321  N   LEU A  86     161.036 152.008 141.407  1.00 94.24           N
ATOM   1322  H   LEU A  86     160.520 151.221 141.773  1.00 94.24           H
ATOM   1323  CA  LEU A  86     161.820 151.811 140.193  1.00 94.24           C
ATOM   1324  HA  LEU A  86     162.350 152.736 139.966  1.00 94.24           H
ATOM   1325  C   LEU A  86     160.901 151.432 139.024  1.00 94.24           C
ATOM   1326  CB  LEU A  86     162.884 150.741 140.454  1.00 94.24           C
ATOM   1327  HB2 LEU A  86     162.381 149.826 140.764  1.00 94.24           H
ATOM   1328  HB3 LEU A  86     163.532 151.077 141.265  1.00 94.24           H
ATOM   1329  O   LEU A  86     160.328 150.339 139.034  1.00 94.24           O
ATOM   1330  CG  LEU A  86     163.752 150.423 139.228  1.00 94.24           C
ATOM   1331  HG  LEU A  86     163.127 150.174 138.371  1.00 94.24           H
ATOM   1332  CD1 LEU A  86     164.690 151.566 138.840  1.00 94.24           C
ATOM   1333 HD11 LEU A  86     164.121 152.468 138.616  1.00 94.24           H
ATOM   1334 HD12 LEU A  86     165.250 151.287 137.947  1.00 94.24           H
ATOM   1335 HD13 LEU A  86     165.387 151.763 139.655  1.00 94.24           H
ATOM   1336  CD2 LEU A  86     164.609 149.216 139.558  1.00 94.24           C
ATOM   1337 HD21 LEU A  86     165.112 149.359 140.515  1.00 94.24           H
ATOM   1338 HD22 LEU A  86     165.360 149.106 138.776  1.00 94.24           H
ATOM   1339 HD23 LEU A  86     163.978 148.330 139.607  1.00 94.24           H
ATOM   1340  N   PRO A  87     160.762 152.284 137.996  1.00 93.06           N
ATOM   1341  CA  PRO A  87     160.103 151.879 136.767  1.00 93.06           C
ATOM   1342  HA  PRO A  87     159.130 151.439 136.989  1.00 93.06           H
ATOM   1343  C   PRO A  87     160.968 150.857 136.024  1.00 93.06           C
ATOM   1344  CB  PRO A  87     159.895 153.166 135.974  1.00 93.06           C
ATOM   1345  HB2 PRO A  87     159.898 152.989 134.899  1.00 93.06           H
ATOM   1346  HB3 PRO A  87     158.958 153.631 136.281  1.00 93.06           H
ATOM   1347  O   PRO A  87     162.175 151.053 135.867  1.00 93.06           O
ATOM   1348  CG  PRO A  87     161.068 154.041 136.416  1.00 93.06           C
ATOM   1349  HG2 PRO A  87     160.837 155.102 136.319  1.00 93.06           H
ATOM   1350  HG3 PRO A  87     161.956 153.788 135.836  1.00 93.06           H
ATOM   1351  CD  PRO A  87     161.279 153.642 137.876  1.00 93.06           C
ATOM   1352  HD2 PRO A  87     160.709 154.302 138.531  1.00 93.06           H
ATOM   1353  HD3 PRO A  87     162.340 153.699 138.115  1.00 93.06           H
ATOM   1354  N   ILE A  88     160.338 149.794 135.540  1.00 92.77           N
ATOM   1355  H   ILE A  88     159.354 149.691 135.743  1.00 92.77           H
ATOM   1356  CA  ILE A  88     160.959 148.752 134.728  1.00 92.77           C
ATOM   1357  HA  ILE A  88     161.925 149.114 134.378  1.00 92.77           H
ATOM   1358  C   ILE A  88     160.113 148.459 133.487  1.00 92.77           C
ATOM   1359  CB  ILE A  88     161.229 147.465 135.539  1.00 92.77           C
ATOM   1360  HB  ILE A  88     161.708 146.756 134.863  1.00 92.77           H
ATOM   1361  O   ILE A  88     158.897 148.655 133.475  1.00 92.77           O
ATOM   1362  CG1 ILE A  88     159.927 146.822 136.067  1.00 92.77           C
ATOM   1363 HG12 ILE A  88     159.541 147.405 136.903  1.00 92.77           H
ATOM   1364 HG13 ILE A  88     159.161 146.820 135.291  1.00 92.77           H
ATOM   1365  CG2 ILE A  88     162.216 147.744 136.689  1.00 92.77           C
ATOM   1366 HG21 ILE A  88     161.731 148.335 137.466  1.00 92.77           H
ATOM   1367 HG22 ILE A  88     163.077 148.296 136.313  1.00 92.77           H
ATOM   1368 HG23 ILE A  88     162.570 146.808 137.122  1.00 92.77           H
ATOM   1369  CD1 ILE A  88     160.120 145.365 136.491  1.00 92.77           C
ATOM   1370 HD11 ILE A  88     159.189 144.981 136.910  1.00 92.77           H
ATOM   1371 HD12 ILE A  88     160.915 145.277 137.232  1.00 92.77           H
ATOM   1372 HD13 ILE A  88     160.387 144.772 135.617  1.00 92.77           H
ATOM   1373  N   VAL A  89     160.771 147.938 132.457  1.00 93.16           N
ATOM   1374  H   VAL A  89     161.773 147.855 132.553  1.00 93.16           H
ATOM   1375  CA  VAL A  89     160.169 147.288 131.297  1.00 93.16           C
ATOM   1376  HA  VAL A  89     159.084 147.330 131.394  1.00 93.16           H
ATOM   1377  C   VAL A  89     160.616 145.842 131.289  1.00 93.16           C
ATOM   1378  CB  VAL A  89     160.548 147.957 129.963  1.00 93.16           C
ATOM   1379  HB  VAL A  89     161.629 147.910 129.833  1.00 93.16           H
ATOM   1380  O   VAL A  89     161.803 145.542 131.415  1.00 93.16           O
ATOM   1381  CG1 VAL A  89     159.887 147.268 128.763  1.00 93.16           C
ATOM   1382 HG11 VAL A  89     160.125 147.814 127.851  1.00 93.16           H
ATOM   1383 HG12 VAL A  89     160.267 146.252 128.647  1.00 93.16           H
ATOM   1384 HG13 VAL A  89     158.806 147.234 128.901  1.00 93.16           H
ATOM   1385  CG2 VAL A  89     160.110 149.416 129.955  1.00 93.16           C
ATOM   1386 HG21 VAL A  89     160.617 149.924 130.776  1.00 93.16           H
ATOM   1387 HG22 VAL A  89     159.033 149.484 130.107  1.00 93.16           H
ATOM   1388 HG23 VAL A  89     160.393 149.890 129.015  1.00 93.16           H
ATOM   1389  N   TYR A  90     159.670 144.942 131.091  1.00 92.12           N
ATOM   1390  H   TYR A  90     158.713 145.256 131.017  1.00 92.12           H
ATOM   1391  CA  TYR A  90     159.932 143.530 130.851  1.00 92.12           C
ATOM   1392  HA  TYR A  90     160.915 143.417 130.395  1.00 92.12           H
ATOM   1393  C   TYR A  90     158.903 142.987 129.860  1.00 92.12           C
ATOM   1394  CB  TYR A  90     159.940 142.764 132.178  1.00 92.12           C
ATOM   1395  HB2 TYR A  90     160.296 141.752 131.979  1.00 92.12           H
ATOM   1396  HB3 TYR A  90     160.652 143.229 132.860  1.00 92.12           H
ATOM   1397  O   TYR A  90     157.919 143.656 129.544  1.00 92.12           O
ATOM   1398  CG  TYR A  90     158.599 142.654 132.866  1.00 92.12           C
ATOM   1399  CD1 TYR A  90     158.035 143.774 133.505  1.00 92.12           C
ATOM   1400  HD1 TYR A  90     158.557 144.719 133.524  1.00 92.12           H
ATOM   1401  CD2 TYR A  90     157.924 141.418 132.874  1.00 92.12           C
ATOM   1402  HD2 TYR A  90     158.365 140.556 132.394  1.00 92.12           H
ATOM   1403  CE1 TYR A  90     156.776 143.667 134.116  1.00 92.12           C
ATOM   1404  HE1 TYR A  90     156.336 144.520 134.611  1.00 92.12           H
ATOM   1405  CE2 TYR A  90     156.686 141.299 133.528  1.00 92.12           C
ATOM   1406  HE2 TYR A  90     156.179 140.346 133.559  1.00 92.12           H
ATOM   1407  OH  TYR A  90     154.873 142.330 134.690  1.00 92.12           O
ATOM   1408  HH  TYR A  90     154.728 141.483 135.118  1.00 92.12           H
ATOM   1409  CZ  TYR A  90     156.101 142.431 134.128  1.00 92.12           C
ATOM   1410  N   TYR A  91     159.138 141.789 129.336  1.00 92.71           N
ATOM   1411  H   TYR A  91     159.930 141.253 129.660  1.00 92.71           H
ATOM   1412  CA  TYR A  91     158.250 141.169 128.356  1.00 92.71           C
ATOM   1413  HA  TYR A  91     157.438 141.852 128.112  1.00 92.71           H
ATOM   1414  C   TYR A  91     157.607 139.915 128.940  1.00 92.71           C
ATOM   1415  CB  TYR A  91     158.996 140.901 127.043  1.00 92.71           C
ATOM   1416  HB2 TYR A  91     158.369 140.271 126.414  1.00 92.71           H
ATOM   1417  HB3 TYR A  91     159.913 140.349 127.253  1.00 92.71           H
ATOM   1418  O   TYR A  91     158.255 139.131 129.637  1.00 92.71           O
ATOM   1419  CG  TYR A  91     159.342 142.155 126.258  1.00 92.71           C
ATOM   1420  CD1 TYR A  91     158.578 142.521 125.130  1.00 92.71           C
ATOM   1421  HD1 TYR A  91     157.745 141.906 124.822  1.00 92.71           H
ATOM   1422  CD2 TYR A  91     160.436 142.949 126.647  1.00 92.71           C
ATOM   1423  HD2 TYR A  91     161.033 142.665 127.500  1.00 92.71           H
ATOM   1424  CE1 TYR A  91     158.911 143.673 124.386  1.00 92.71           C
ATOM   1425  HE1 TYR A  91     158.333 143.947 123.516  1.00 92.71           H
ATOM   1426  CE2 TYR A  91     160.750 144.111 125.919  1.00 92.71           C
ATOM   1427  HE2 TYR A  91     161.578 144.743 126.207  1.00 92.71           H
ATOM   1428  OH  TYR A  91     160.346 145.604 124.109  1.00 92.71           O
ATOM   1429  HH  TYR A  91     159.844 145.786 123.312  1.00 92.71           H
ATOM   1430  CZ  TYR A  91     160.000 144.478 124.787  1.00 92.71           C
ATOM   1431  N   VAL A  92     156.320 139.740 128.636  1.00 91.24           N
ATOM   1432  H   VAL A  92     155.869 140.450 128.078  1.00 91.24           H
ATOM   1433  CA  VAL A  92     155.592 138.486 128.845  1.00 91.24           C
ATOM   1434  HA  VAL A  92     156.296 137.719 129.167  1.00 91.24           H
ATOM   1435  C   VAL A  92     155.014 138.075 127.498  1.00 91.24           C
ATOM   1436  CB  VAL A  92     154.508 138.610 129.927  1.00 91.24           C
ATOM   1437  HB  VAL A  92     153.760 139.340 129.616  1.00 91.24           H
ATOM   1438  O   VAL A  92     154.174 138.781 126.936  1.00 91.24           O
ATOM   1439  CG1 VAL A  92     153.810 137.265 130.164  1.00 91.24           C
ATOM   1440 HG11 VAL A  92     153.102 137.337 130.989  1.00 91.24           H
ATOM   1441 HG12 VAL A  92     153.265 136.966 129.268  1.00 91.24           H
ATOM   1442 HG13 VAL A  92     154.549 136.499 130.395  1.00 91.24           H
ATOM   1443  CG2 VAL A  92     155.104 139.072 131.262  1.00 91.24           C
ATOM   1444 HG21 VAL A  92     155.512 140.078 131.154  1.00 91.24           H
ATOM   1445 HG22 VAL A  92     154.351 139.069 132.050  1.00 91.24           H
ATOM   1446 HG23 VAL A  92     155.915 138.402 131.549  1.00 91.24           H
ATOM   1447  N   GLY A  93     155.529 136.984 126.939  1.00 91.73           N
ATOM   1448  H   GLY A  93     156.203 136.453 127.471  1.00 91.73           H
ATOM   1449  CA  GLY A  93     155.325 136.640 125.539  1.00 91.73           C
ATOM   1450  HA2 GLY A  93     155.863 135.723 125.301  1.00 91.73           H
ATOM   1451  HA3 GLY A  93     154.261 136.484 125.359  1.00 91.73           H
ATOM   1452  C   GLY A  93     155.804 137.757 124.617  1.00 91.73           C
ATOM   1453  O   GLY A  93     156.935 138.235 124.724  1.00 91.73           O
ATOM   1454  N   ARG A  94     154.914 138.215 123.733  1.00 90.25           N
ATOM   1455  H   ARG A  94     153.996 137.793 123.747  1.00 90.25           H
ATOM   1456  CA  ARG A  94     155.171 139.349 122.827  1.00 90.25           C
ATOM   1457  HA  ARG A  94     156.244 139.417 122.643  1.00 90.25           H
ATOM   1458  C   ARG A  94     154.782 140.706 123.418  1.00 90.25           C
ATOM   1459  CB  ARG A  94     154.476 139.110 121.478  1.00 90.25           C
ATOM   1460  HB2 ARG A  94     154.604 139.994 120.854  1.00 90.25           H
ATOM   1461  HB3 ARG A  94     153.408 138.955 121.638  1.00 90.25           H
ATOM   1462  O   ARG A  94     154.968 141.727 122.760  1.00 90.25           O
ATOM   1463  CG  ARG A  94     155.069 137.910 120.730  1.00 90.25           C
ATOM   1464  HG2 ARG A  94     156.144 138.051 120.619  1.00 90.25           H
ATOM   1465  HG3 ARG A  94     154.885 136.995 121.293  1.00 90.25           H
ATOM   1466  CD  ARG A  94     154.436 137.788 119.341  1.00 90.25           C
ATOM   1467  HD2 ARG A  94     153.363 137.623 119.437  1.00 90.25           H
ATOM   1468  HD3 ARG A  94     154.593 138.722 118.801  1.00 90.25           H
ATOM   1469  NE  ARG A  94     155.060 136.708 118.566  1.00 90.25           N
ATOM   1470  HE  ARG A  94     155.910 136.937 118.070  1.00 90.25           H
ATOM   1471  NH1 ARG A  94     153.667 134.947 119.090  1.00 90.25           N
ATOM   1472 HH11 ARG A  94     153.485 133.956 119.027  1.00 90.25           H
ATOM   1473 HH12 ARG A  94     153.121 135.547 119.691  1.00 90.25           H
ATOM   1474  NH2 ARG A  94     155.440 134.652 117.748  1.00 90.25           N
ATOM   1475 HH21 ARG A  94     156.261 135.064 117.329  1.00 90.25           H
ATOM   1476 HH22 ARG A  94     155.267 133.663 117.640  1.00 90.25           H
ATOM   1477  CZ  ARG A  94     154.707 135.442 118.473  1.00 90.25           C
ATOM   1478  N   LYS A  95     154.204 140.741 124.624  1.00 88.35           N
ATOM   1479  H   LYS A  95     154.157 139.889 125.163  1.00 88.35           H
ATOM   1480  CA  LYS A  95     153.661 141.967 125.219  1.00 88.35           C
ATOM   1481  HA  LYS A  95     153.415 142.662 124.416  1.00 88.35           H
ATOM   1482  C   LYS A  95     154.697 142.614 126.138  1.00 88.35           C
ATOM   1483  CB  LYS A  95     152.359 141.672 125.972  1.00 88.35           C
ATOM   1484  HB2 LYS A  95     152.536 140.885 126.706  1.00 88.35           H
ATOM   1485  HB3 LYS A  95     152.044 142.572 126.500  1.00 88.35           H
ATOM   1486  O   LYS A  95     155.049 142.003 127.152  1.00 88.35           O
ATOM   1487  CG  LYS A  95     151.244 141.245 125.009  1.00 88.35           C
ATOM   1488  HG2 LYS A  95     151.570 140.378 124.433  1.00 88.35           H
ATOM   1489  HG3 LYS A  95     151.023 142.063 124.323  1.00 88.35           H
ATOM   1490  CD  LYS A  95     149.981 140.868 125.785  1.00 88.35           C
ATOM   1491  HD2 LYS A  95     149.613 141.735 126.335  1.00 88.35           H
ATOM   1492  HD3 LYS A  95     150.230 140.070 126.483  1.00 88.35           H
ATOM   1493  CE  LYS A  95     148.919 140.373 124.801  1.00 88.35           C
ATOM   1494  HE2 LYS A  95     149.379 139.623 124.159  1.00 88.35           H
ATOM   1495  HE3 LYS A  95     148.599 141.205 124.174  1.00 88.35           H
ATOM   1496  NZ  LYS A  95     147.767 139.769 125.509  1.00 88.35           N
ATOM   1497  HZ1 LYS A  95     147.080 139.439 124.845  1.00 88.35           H
ATOM   1498  HZ2 LYS A  95     147.335 140.430 126.140  1.00 88.35           H
ATOM   1499  HZ3 LYS A  95     148.086 138.966 126.032  1.00 88.35           H
ATOM   1500  N   PRO A  96     155.157 143.838 125.839  1.00 90.19           N
ATOM   1501  CA  PRO A  96     155.921 144.597 126.808  1.00 90.19           C
ATOM   1502  HA  PRO A  96     156.748 144.004 127.199  1.00 90.19           H
ATOM   1503  C   PRO A  96     155.011 145.039 127.957  1.00 90.19           C
ATOM   1504  CB  PRO A  96     156.471 145.791 126.046  1.00 90.19           C
ATOM   1505  HB2 PRO A  96     157.429 145.541 125.589  1.00 90.19           H
ATOM   1506  HB3 PRO A  96     156.582 146.638 126.722  1.00 90.19           H
ATOM   1507  O   PRO A  96     153.834 145.355 127.760  1.00 90.19           O
ATOM   1508  CG  PRO A  96     155.424 146.046 124.963  1.00 90.19           C
ATOM   1509  HG2 PRO A  96     154.618 146.658 125.368  1.00 90.19           H
ATOM   1510  HG3 PRO A  96     155.860 146.522 124.084  1.00 90.19           H
ATOM   1511  CD  PRO A  96     154.898 144.645 124.648  1.00 90.19           C
ATOM   1512  HD2 PRO A  96     155.443 144.228 123.802  1.00 90.19           H
ATOM   1513  HD3 PRO A  96     153.833 144.706 124.423  1.00 90.19           H
ATOM   1514  N   LYS A  97     155.568 145.086 129.161  1.00 87.51           N
ATOM   1515  H   LYS A  97     156.521 144.765 129.254  1.00 87.51           H
ATOM   1516  CA  LYS A  97     154.913 145.567 130.372  1.00 87.51           C
ATOM   1517  HA  LYS A  97     153.964 146.039 130.117  1.00 87.51           H
ATOM   1518  C   LYS A  97     155.794 146.606 131.027  1.00 87.51           C
ATOM   1519  CB  LYS A  97     154.644 144.402 131.328  1.00 87.51           C
ATOM   1520  HB2 LYS A  97     154.273 144.796 132.275  1.00 87.51           H
ATOM   1521  HB3 LYS A  97     155.569 143.857 131.514  1.00 87.51           H
ATOM   1522  O   LYS A  97     156.981 146.370 131.231  1.00 87.51           O
ATOM   1523  CG  LYS A  97     153.600 143.458 130.730  1.00 87.51           C
ATOM   1524  HG2 LYS A  97     152.714 144.030 130.456  1.00 87.51           H
ATOM   1525  HG3 LYS A  97     154.004 142.978 129.839  1.00 87.51           H
ATOM   1526  CD  LYS A  97     153.208 142.387 131.739  1.00 87.51           C
ATOM   1527  HD2 LYS A  97     152.802 142.857 132.635  1.00 87.51           H
ATOM   1528  HD3 LYS A  97     154.089 141.801 132.006  1.00 87.51           H
ATOM   1529  CE  LYS A  97     152.155 141.503 131.079  1.00 87.51           C
ATOM   1530  HE2 LYS A  97     152.564 141.100 130.153  1.00 87.51           H
ATOM   1531  HE3 LYS A  97     151.293 142.125 130.836  1.00 87.51           H
ATOM   1532  NZ  LYS A  97     151.758 140.418 131.989  1.00 87.51           N
ATOM   1533  HZ1 LYS A  97     152.553 139.832 132.200  1.00 87.51           H
ATOM   1534  HZ2 LYS A  97     151.459 140.833 132.861  1.00 87.51           H
ATOM   1535  HZ3 LYS A  97     151.004 139.863 131.609  1.00 87.51           H
ATOM   1536  N   VAL A  98     155.188 147.743 131.350  1.00 89.10           N
ATOM   1537  H   VAL A  98     154.199 147.828 131.162  1.00 89.10           H
ATOM   1538  CA  VAL A  98     155.804 148.792 132.157  1.00 89.10           C
ATOM   1539  HA  VAL A  98     156.879 148.624 132.206  1.00 89.10           H
ATOM   1540  C   VAL A  98     155.219 148.684 133.554  1.00 89.10           C
ATOM   1541  CB  VAL A  98     155.576 150.196 131.572  1.00 89.10           C
ATOM   1542  HB  VAL A  98     154.523 150.461 131.662  1.00 89.10           H
ATOM   1543  O   VAL A  98     154.009 148.823 133.726  1.00 89.10           O
ATOM   1544  CG1 VAL A  98     156.412 151.231 132.335  1.00 89.10           C
ATOM   1545 HG11 VAL A  98     156.105 151.266 133.380  1.00 89.10           H
ATOM   1546 HG12 VAL A  98     157.468 150.964 132.286  1.00 89.10           H
ATOM   1547 HG13 VAL A  98     156.273 152.222 131.901  1.00 89.10           H
ATOM   1548  CG2 VAL A  98     155.953 150.266 130.088  1.00 89.10           C
ATOM   1549 HG21 VAL A  98     155.251 149.674 129.501  1.00 89.10           H
ATOM   1550 HG22 VAL A  98     156.961 149.881 129.938  1.00 89.10           H
ATOM   1551 HG23 VAL A  98     155.903 151.296 129.734  1.00 89.10           H
ATOM   1552  N   GLU A  99     156.066 148.428 134.539  1.00 87.01           N
ATOM   1553  H   GLU A  99     157.054 148.376 134.331  1.00 87.01           H
ATOM   1554  CA  GLU A  99     155.665 148.360 135.943  1.00 87.01           C
ATOM   1555  HA  GLU A  99     154.641 148.719 136.043  1.00 87.01           H
ATOM   1556  C   GLU A  99     156.529 149.291 136.784  1.00 87.01           C
ATOM   1557  CB  GLU A  99     155.701 146.919 136.480  1.00 87.01           C
ATOM   1558  HB2 GLU A  99     156.645 146.446 136.208  1.00 87.01           H
ATOM   1559  HB3 GLU A  99     155.636 146.963 137.567  1.00 87.01           H
ATOM   1560  O   GLU A  99     157.691 149.546 136.473  1.00 87.01           O
ATOM   1561  CG  GLU A  99     154.517 146.080 135.964  1.00 87.01           C
ATOM   1562  HG2 GLU A  99     153.601 146.643 136.144  1.00 87.01           H
ATOM   1563  HG3 GLU A  99     154.610 145.941 134.888  1.00 87.01           H
ATOM   1564  CD  GLU A  99     154.381 144.709 136.659  1.00 87.01           C
ATOM   1565  OE1 GLU A  99     153.302 144.088 136.498  1.00 87.01           O
ATOM   1566  OE2 GLU A  99     155.306 144.297 137.392  1.00 87.01           O
ATOM   1567  N   GLN A 100     155.945 149.807 137.860  1.00 88.73           N
ATOM   1568  H   GLN A 100     154.996 149.535 138.074  1.00 88.73           H
ATOM   1569  CA  GLN A 100     156.632 150.631 138.840  1.00 88.73           C
ATOM   1570  HA  GLN A 100     157.622 150.905 138.475  1.00 88.73           H
ATOM   1571  C   GLN A 100     156.820 149.795 140.106  1.00 88.73           C
ATOM   1572  CB  GLN A 100     155.827 151.924 139.020  1.00 88.73           C
ATOM   1573  HB2 GLN A 100     155.751 152.415 138.049  1.00 88.73           H
ATOM   1574  HB3 GLN A 100     154.822 151.696 139.375  1.00 88.73           H
ATOM   1575  O   GLN A 100     155.897 149.656 140.910  1.00 88.73           O
ATOM   1576  CG  GLN A 100     156.507 152.872 140.005  1.00 88.73           C
ATOM   1577  HG2 GLN A 100     156.414 152.435 141.000  1.00 88.73           H
ATOM   1578  HG3 GLN A 100     157.559 152.975 139.744  1.00 88.73           H
ATOM   1579  CD  GLN A 100     155.886 154.262 140.024  1.00 88.73           C
ATOM   1580  NE2 GLN A 100     155.685 154.849 141.177  1.00 88.73           N
ATOM   1581 HE21 GLN A 100     155.749 154.319 142.034  1.00 88.73           H
ATOM   1582 HE22 GLN A 100     155.221 155.746 141.165  1.00 88.73           H
ATOM   1583  OE1 GLN A 100     155.572 154.861 139.007  1.00 88.73           O
ATOM   1584  N   LEU A 101     158.002 149.191 140.243  1.00 90.72           N
ATOM   1585  H   LEU A 101     158.728 149.386 139.570  1.00 90.72           H
ATOM   1586  CA  LEU A 101     158.352 148.390 141.409  1.00 90.72           C
ATOM   1587  HA  LEU A 101     157.566 147.658 141.594  1.00 90.72           H
ATOM   1588  C   LEU A 101     158.450 149.298 142.629  1.00 90.72           C
ATOM   1589  CB  LEU A 101     159.684 147.660 141.184  1.00 90.72           C
ATOM   1590  HB2 LEU A 101     160.449 148.404 140.961  1.00 90.72           H
ATOM   1591  HB3 LEU A 101     159.951 147.168 142.119  1.00 90.72           H
ATOM   1592  O   LEU A 101     159.276 150.210 142.663  1.00 90.72           O
ATOM   1593  CG  LEU A 101     159.709 146.615 140.059  1.00 90.72           C
ATOM   1594  HG  LEU A 101     159.593 147.116 139.098  1.00 90.72           H
ATOM   1595  CD1 LEU A 101     161.065 145.906 140.094  1.00 90.72           C
ATOM   1596 HD11 LEU A 101     161.263 145.519 141.094  1.00 90.72           H
ATOM   1597 HD12 LEU A 101     161.846 146.611 139.809  1.00 90.72           H
ATOM   1598 HD13 LEU A 101     161.073 145.067 139.397  1.00 90.72           H
ATOM   1599  CD2 LEU A 101     158.606 145.571 140.207  1.00 90.72           C
ATOM   1600 HD21 LEU A 101     158.659 145.128 141.201  1.00 90.72           H
ATOM   1601 HD22 LEU A 101     157.629 146.030 140.055  1.00 90.72           H
ATOM   1602 HD23 LEU A 101     158.725 144.792 139.454  1.00 90.72           H
ATOM   1603  N   SER A 102     157.609 149.049 143.624  1.00 91.81           N
ATOM   1604  H   SER A 102     156.962 148.278 143.531  1.00 91.81           H
ATOM   1605  CA  SER A 102     157.590 149.842 144.851  1.00 91.81           C
ATOM   1606  HA  SER A 102     157.518 150.896 144.580  1.00 91.81           H
ATOM   1607  C   SER A 102     158.862 149.637 145.669  1.00 91.81           C
ATOM   1608  CB  SER A 102     156.353 149.506 145.683  1.00 91.81           C
ATOM   1609  HB2 SER A 102     156.309 150.168 146.549  1.00 91.81           H
ATOM   1610  HB3 SER A 102     155.460 149.661 145.078  1.00 91.81           H
ATOM   1611  O   SER A 102     159.436 148.547 145.682  1.00 91.81           O
ATOM   1612  OG  SER A 102     156.387 148.161 146.118  1.00 91.81           O
ATOM   1613  HG  SER A 102     156.417 147.602 145.338  1.00 91.81           H
ATOM   1614  N   ASN A 103     159.261 150.675 146.407  1.00 92.15           N
ATOM   1615  H   ASN A 103     158.721 151.528 146.358  1.00 92.15           H
ATOM   1616  CA  ASN A 103     160.282 150.587 147.445  1.00 92.15           C
ATOM   1617  HA  ASN A 103     160.520 151.614 147.720  1.00 92.15           H
ATOM   1618  C   ASN A 103     161.589 149.920 146.977  1.00 92.15           C
ATOM   1619  CB  ASN A 103     159.665 149.880 148.668  1.00 92.15           C
ATOM   1620  HB2 ASN A 103     160.407 149.790 149.461  1.00 92.15           H
ATOM   1621  HB3 ASN A 103     159.361 148.872 148.386  1.00 92.15           H
ATOM   1622  O   ASN A 103     161.979 148.897 147.536  1.00 92.15           O
ATOM   1623  CG  ASN A 103     158.481 150.625 149.239  1.00 92.15           C
ATOM   1624  ND2 ASN A 103     157.390 149.949 149.512  1.00 92.15           N
ATOM   1625 HD21 ASN A 103     156.610 150.500 149.840  1.00 92.15           H
ATOM   1626 HD22 ASN A 103     157.286 148.987 149.223  1.00 92.15           H
ATOM   1627  OD1 ASN A 103     158.525 151.821 149.445  1.00 92.15           O
ATOM   1628  N   MET A 104     162.236 150.465 145.944  1.00 94.79           N
ATOM   1629  H   MET A 104     161.869 151.320 145.551  1.00 94.79           H
ATOM   1630  CA  MET A 104     163.439 149.882 145.329  1.00 94.79           C
ATOM   1631  HA  MET A 104     163.654 148.909 145.771  1.00 94.79           H
ATOM   1632  C   MET A 104     164.695 150.734 145.528  1.00 94.79           C
ATOM   1633  CB  MET A 104     163.188 149.679 143.828  1.00 94.79           C
ATOM   1634  HB2 MET A 104     164.138 149.517 143.317  1.00 94.79           H
ATOM   1635  HB3 MET A 104     162.735 150.584 143.425  1.00 94.79           H
ATOM   1636  O   MET A 104     165.793 150.191 145.581  1.00 94.79           O
ATOM   1637  CG  MET A 104     162.268 148.489 143.541  1.00 94.79           C
ATOM   1638  HG2 MET A 104     161.366 148.590 144.146  1.00 94.79           H
ATOM   1639  HG3 MET A 104     161.967 148.541 142.496  1.00 94.79           H
ATOM   1640  SD  MET A 104     162.978 146.844 143.831  1.00 94.79           S
ATOM   1641  CE  MET A 104     164.046 146.708 142.371  1.00 94.79           C
ATOM   1642  HE1 MET A 104     163.434 146.713 141.469  1.00 94.79           H
ATOM   1643  HE2 MET A 104     164.731 147.554 142.336  1.00 94.79           H
ATOM   1644  HE3 MET A 104     164.615 145.779 142.414  1.00 94.79           H
ATOM   1645  N   ILE A 105     164.557 152.056 145.629  1.00 95.07           N
ATOM   1646  H   ILE A 105     163.627 152.449 145.591  1.00 95.07           H
ATOM   1647  CA  ILE A 105     165.684 152.996 145.656  1.00 95.07           C
ATOM   1648  HA  ILE A 105     166.625 152.463 145.532  1.00 95.07           H
ATOM   1649  C   ILE A 105     165.717 153.704 147.005  1.00 95.07           C
ATOM   1650  CB  ILE A 105     165.551 154.006 144.494  1.00 95.07           C
ATOM   1651  HB  ILE A 105     164.575 154.484 144.573  1.00 95.07           H
ATOM   1652  O   ILE A 105     164.759 154.378 147.368  1.00 95.07           O
ATOM   1653  CG1 ILE A 105     165.615 153.291 143.129  1.00 95.07           C
ATOM   1654 HG12 ILE A 105     164.965 152.416 143.129  1.00 95.07           H
ATOM   1655 HG13 ILE A 105     166.641 152.958 142.970  1.00 95.07           H
ATOM   1656  CG2 ILE A 105     166.642 155.091 144.591  1.00 95.07           C
ATOM   1657 HG21 ILE A 105     167.632 154.633 144.610  1.00 95.07           H
ATOM   1658 HG22 ILE A 105     166.507 155.687 145.494  1.00 95.07           H
ATOM   1659 HG23 ILE A 105     166.574 155.780 143.748  1.00 95.07           H
ATOM   1660  CD1 ILE A 105     165.177 154.172 141.953  1.00 95.07           C
ATOM   1661 HD11 ILE A 105     165.889 154.981 141.789  1.00 95.07           H
ATOM   1662 HD12 ILE A 105     164.189 154.588 142.150  1.00 95.07           H
ATOM   1663 HD13 ILE A 105     165.127 153.567 141.047  1.00 95.07           H
ATOM   1664  N   VAL A 106     166.824 153.623 147.738  1.00 94.87           N
ATOM   1665  H   VAL A 106     167.590 153.055 147.406  1.00 94.87           H
ATOM   1666  CA  VAL A 106     166.988 154.399 148.975  1.00 94.87           C
ATOM   1667  HA  VAL A 106     166.061 154.350 149.547  1.00 94.87           H
ATOM   1668  C   VAL A 106     167.239 155.861 148.637  1.00 94.87           C
ATOM   1669  CB  VAL A 106     168.100 153.845 149.875  1.00 94.87           C
ATOM   1670  HB  VAL A 106     169.056 153.890 149.353  1.00 94.87           H
ATOM   1671  O   VAL A 106     168.222 156.199 147.968  1.00 94.87           O
ATOM   1672  CG1 VAL A 106     168.234 154.646 151.170  1.00 94.87           C
ATOM   1673 HG11 VAL A 106     168.449 155.694 150.959  1.00 94.87           H
ATOM   1674 HG12 VAL A 106     167.319 154.577 151.758  1.00 94.87           H
ATOM   1675 HG13 VAL A 106     169.068 154.245 151.744  1.00 94.87           H
ATOM   1676  CG2 VAL A 106     167.828 152.394 150.248  1.00 94.87           C
ATOM   1677 HG21 VAL A 106     168.621 152.024 150.898  1.00 94.87           H
ATOM   1678 HG22 VAL A 106     167.810 151.792 149.340  1.00 94.87           H
ATOM   1679 HG23 VAL A 106     166.871 152.301 150.761  1.00 94.87           H
ATOM   1680  N   ARG A 107     166.364 156.733 149.152  1.00 91.99           N
ATOM   1681  H   ARG A 107     165.561 156.360 149.638  1.00 91.99           H
ATOM   1682  CA  ARG A 107     166.479 158.188 149.008  1.00 91.99           C
ATOM   1683  HA  ARG A 107     167.176 158.376 148.192  1.00 91.99           H
ATOM   1684  C   ARG A 107     167.066 158.864 150.241  1.00 91.99           C
ATOM   1685  CB  ARG A 107     165.097 158.760 148.647  1.00 91.99           C
ATOM   1686  HB2 ARG A 107     164.434 158.659 149.506  1.00 91.99           H
ATOM   1687  HB3 ARG A 107     164.671 158.177 147.829  1.00 91.99           H
ATOM   1688  O   ARG A 107     167.818 159.829 150.083  1.00 91.99           O
ATOM   1689  CG  ARG A 107     165.137 160.235 148.220  1.00 91.99           C
ATOM   1690  HG2 ARG A 107     164.113 160.578 148.068  1.00 91.99           H
ATOM   1691  HG3 ARG A 107     165.585 160.843 149.007  1.00 91.99           H
ATOM   1692  CD  ARG A 107     165.911 160.410 146.910  1.00 91.99           C
ATOM   1693  HD2 ARG A 107     166.902 159.961 146.982  1.00 91.99           H
ATOM   1694  HD3 ARG A 107     165.393 159.865 146.120  1.00 91.99           H
ATOM   1695  NE  ARG A 107     166.034 161.824 146.513  1.00 91.99           N
ATOM   1696  HE  ARG A 107     165.312 162.145 145.884  1.00 91.99           H
ATOM   1697  NH1 ARG A 107     168.031 162.146 147.523  1.00 91.99           N
ATOM   1698 HH11 ARG A 107     168.979 162.474 147.400  1.00 91.99           H
ATOM   1699 HH12 ARG A 107     167.859 161.297 148.043  1.00 91.99           H
ATOM   1700  NH2 ARG A 107     167.297 163.715 146.142  1.00 91.99           N
ATOM   1701 HH21 ARG A 107     166.604 164.070 145.499  1.00 91.99           H
ATOM   1702 HH22 ARG A 107     168.149 164.219 146.342  1.00 91.99           H
ATOM   1703  CZ  ARG A 107     167.108 162.562 146.719  1.00 91.99           C
ATOM   1704  N   SER A 108     166.736 158.355 151.426  1.00 91.69           N
ATOM   1705  H   SER A 108     166.094 157.576 151.446  1.00 91.69           H
ATOM   1706  CA  SER A 108     167.258 158.807 152.717  1.00 91.69           C
ATOM   1707  HA  SER A 108     168.269 159.183 152.560  1.00 91.69           H
ATOM   1708  C   SER A 108     167.352 157.665 153.727  1.00 91.69           C
ATOM   1709  CB  SER A 108     166.408 159.944 153.302  1.00 91.69           C
ATOM   1710  HB2 SER A 108     166.834 160.251 154.256  1.00 91.69           H
ATOM   1711  HB3 SER A 108     166.428 160.797 152.623  1.00 91.69           H
ATOM   1712  O   SER A 108     166.667 156.649 153.592  1.00 91.69           O
ATOM   1713  OG  SER A 108     165.070 159.532 153.497  1.00 91.69           O
ATOM   1714  HG  SER A 108     164.669 160.092 154.166  1.00 91.69           H
ATOM   1715  N   CYS A 109     168.187 157.852 154.746  1.00 92.36           N
ATOM   1716  H   CYS A 109     168.721 158.709 154.769  1.00 92.36           H
ATOM   1717  CA  CYS A 109     168.384 156.917 155.854  1.00 92.36           C
ATOM   1718  HA  CYS A 109     167.786 156.020 155.682  1.00 92.36           H
ATOM   1719  C   CYS A 109     167.949 157.515 157.198  1.00 92.36           C
ATOM   1720  CB  CYS A 109     169.857 156.500 155.905  1.00 92.36           C
ATOM   1721  HB2 CYS A 109     170.459 157.385 156.109  1.00 92.36           H
ATOM   1722  HB3 CYS A 109     169.998 155.798 156.727  1.00 92.36           H
ATOM   1723  O   CYS A 109     167.826 158.732 157.341  1.00 92.36           O
ATOM   1724  SG  CYS A 109     170.469 155.727 154.393  1.00 92.36           S
ATOM   1725  N   LYS A 110     167.767 156.651 158.194  1.00 92.08           N
ATOM   1726  H   LYS A 110     167.856 155.667 157.984  1.00 92.08           H
ATOM   1727  CA  LYS A 110     167.535 156.996 159.601  1.00 92.08           C
ATOM   1728  HA  LYS A 110     168.003 157.956 159.818  1.00 92.08           H
ATOM   1729  C   LYS A 110     168.180 155.965 160.522  1.00 92.08           C
ATOM   1730  CB  LYS A 110     166.029 157.121 159.879  1.00 92.08           C
ATOM   1731  HB2 LYS A 110     165.885 157.433 160.913  1.00 92.08           H
ATOM   1732  HB3 LYS A 110     165.616 157.906 159.245  1.00 92.08           H
ATOM   1733  O   LYS A 110     168.558 154.882 160.076  1.00 92.08           O
ATOM   1734  CG  LYS A 110     165.263 155.805 159.649  1.00 92.08           C
ATOM   1735  HG2 LYS A 110     165.403 155.455 158.626  1.00 92.08           H
ATOM   1736  HG3 LYS A 110     165.634 155.043 160.335  1.00 92.08           H
ATOM   1737  CD  LYS A 110     163.773 156.017 159.906  1.00 92.08           C
ATOM   1738  HD2 LYS A 110     163.646 156.418 160.912  1.00 92.08           H
ATOM   1739  HD3 LYS A 110     163.376 156.742 159.195  1.00 92.08           H
ATOM   1740  CE  LYS A 110     163.017 154.695 159.773  1.00 92.08           C
ATOM   1741  HE2 LYS A 110     163.517 153.956 160.398  1.00 92.08           H
ATOM   1742  HE3 LYS A 110     163.066 154.352 158.739  1.00 92.08           H
ATOM   1743  NZ  LYS A 110     161.615 154.848 160.225  1.00 92.08           N
ATOM   1744  HZ1 LYS A 110     161.121 155.577 159.731  1.00 92.08           H
ATOM   1745  HZ2 LYS A 110     161.123 153.967 160.218  1.00 92.08           H
ATOM   1746  HZ3 LYS A 110     161.615 155.130 161.194  1.00 92.08           H
ATOM   1747  N   CYS A 111     168.277 156.312 161.796  1.00 91.65           N
ATOM   1748  H   CYS A 111     167.930 157.217 162.076  1.00 91.65           H
ATOM   1749  CA  CYS A 111     168.728 155.417 162.850  1.00 91.65           C
ATOM   1750  HA  CYS A 111     169.273 154.577 162.421  1.00 91.65           H
ATOM   1751  C   CYS A 111     167.521 154.865 163.616  1.00 91.65           C
ATOM   1752  CB  CYS A 111     169.698 156.202 163.728  1.00 91.65           C
ATOM   1753  HB2 CYS A 111     169.257 157.170 163.964  1.00 91.65           H
ATOM   1754  HB3 CYS A 111     169.862 155.662 164.661  1.00 91.65           H
ATOM   1755  O   CYS A 111     166.787 155.636 164.243  1.00 91.65           O
ATOM   1756  SG  CYS A 111     171.292 156.473 162.918  1.00 91.65           S
ATOM   1757  N   SER A 112     167.329 153.545 163.556  1.00 90.79           N
ATOM   1758  H   SER A 112     168.005 152.984 163.057  1.00 90.79           H
ATOM   1759  CA  SER A 112     166.192 152.828 164.159  1.00 90.79           C
ATOM   1760  HA  SER A 112     165.566 153.528 164.711  1.00 90.79           H
ATOM   1761  C   SER A 112     166.626 151.782 165.178  1.00 90.79           C
ATOM   1762  CB  SER A 112     165.332 152.170 163.081  1.00 90.79           C
ATOM   1763  HB2 SER A 112     165.974 151.565 162.441  1.00 90.79           H
ATOM   1764  HB3 SER A 112     164.607 151.511 163.558  1.00 90.79           H
ATOM   1765  O   SER A 112     167.724 151.200 165.017  1.00 90.79           O
ATOM   1766  OG  SER A 112     164.643 153.144 162.309  1.00 90.79           O
ATOM   1767  HG  SER A 112     163.900 153.479 162.817  1.00 90.79           H
ATOM   1768  OXT SER A 112     165.816 151.578 166.107  1.00 90.79           O
TER    1769      SER A 112
ATOM   1770  N   ALA B   1     156.968 135.236 164.813  1.00 75.40           N
ATOM   1771  H   ALA B   1     157.434 134.353 164.658  1.00 75.40           H
ATOM   1772  H2  ALA B   1     156.964 135.375 165.814  1.00 75.40           H
ATOM   1773  H3  ALA B   1     156.016 135.216 164.478  1.00 75.40           H
ATOM   1774  CA  ALA B   1     157.751 136.326 164.193  1.00 75.40           C
ATOM   1775  HA  ALA B   1     157.748 136.210 163.110  1.00 75.40           H
ATOM   1776  C   ALA B   1     159.192 136.176 164.682  1.00 75.40           C
ATOM   1777  CB  ALA B   1     157.122 137.676 164.566  1.00 75.40           C
ATOM   1778  HB1 ALA B   1     157.684 138.488 164.105  1.00 75.40           H
ATOM   1779  HB2 ALA B   1     157.133 137.809 165.647  1.00 75.40           H
ATOM   1780  HB3 ALA B   1     156.093 137.719 164.209  1.00 75.40           H
ATOM   1781  O   ALA B   1     159.470 135.178 165.336  1.00 75.40           O
ATOM   1782  N   LEU B   2     160.111 137.110 164.411  1.00 82.12           N
ATOM   1783  H   LEU B   2     159.872 137.923 163.861  1.00 82.12           H
ATOM   1784  CA  LEU B   2     161.386 137.152 165.147  1.00 82.12           C
ATOM   1785  HA  LEU B   2     161.735 136.141 165.355  1.00 82.12           H
ATOM   1786  C   LEU B   2     161.144 137.831 166.497  1.00 82.12           C
ATOM   1787  CB  LEU B   2     162.473 137.871 164.338  1.00 82.12           C
ATOM   1788  HB2 LEU B   2     162.168 138.909 164.207  1.00 82.12           H
ATOM   1789  HB3 LEU B   2     163.390 137.871 164.928  1.00 82.12           H
ATOM   1790  O   LEU B   2     161.577 138.957 166.718  1.00 82.12           O
ATOM   1791  CG  LEU B   2     162.786 137.284 162.958  1.00 82.12           C
ATOM   1792  HG  LEU B   2     161.876 137.251 162.359  1.00 82.12           H
ATOM   1793  CD1 LEU B   2     163.775 138.232 162.279  1.00 82.12           C
ATOM   1794 HD11 LEU B   2     164.566 138.510 162.974  1.00 82.12           H
ATOM   1795 HD12 LEU B   2     164.223 137.759 161.406  1.00 82.12           H
ATOM   1796 HD13 LEU B   2     163.266 139.149 161.986  1.00 82.12           H
ATOM   1797  CD2 LEU B   2     163.355 135.871 163.046  1.00 82.12           C
ATOM   1798 HD21 LEU B   2     162.638 135.193 163.509  1.00 82.12           H
ATOM   1799 HD22 LEU B   2     163.575 135.503 162.044  1.00 82.12           H
ATOM   1800 HD23 LEU B   2     164.275 135.876 163.631  1.00 82.12           H
ATOM   1801  N   ASP B   3     160.318 137.204 167.329  1.00 85.11           N
ATOM   1802  H   ASP B   3     160.076 136.248 167.114  1.00 85.11           H
ATOM   1803  CA  ASP B   3     159.852 137.729 168.612  1.00 85.11           C
ATOM   1804  HA  ASP B   3     160.008 138.808 168.632  1.00 85.11           H
ATOM   1805  C   ASP B   3     160.662 137.161 169.783  1.00 85.11           C
ATOM   1806  CB  ASP B   3     158.337 137.491 168.755  1.00 85.11           C
ATOM   1807  HB2 ASP B   3     157.826 138.117 168.025  1.00 85.11           H
ATOM   1808  HB3 ASP B   3     158.008 137.809 169.745  1.00 85.11           H
ATOM   1809  O   ASP B   3     161.458 136.236 169.619  1.00 85.11           O
ATOM   1810  CG  ASP B   3     157.929 136.030 168.536  1.00 85.11           C
ATOM   1811  OD1 ASP B   3     158.496 135.153 169.222  1.00 85.11           O
ATOM   1812  OD2 ASP B   3     157.077 135.799 167.640  1.00 85.11           O
ATOM   1813  N   THR B   4     160.467 137.714 170.982  1.00 87.50           N
ATOM   1814  H   THR B   4     159.845 138.506 171.060  1.00 87.50           H
ATOM   1815  CA  THR B   4     161.192 137.255 172.179  1.00 87.50           C
ATOM   1816  HA  THR B   4     162.257 137.441 172.046  1.00 87.50           H
ATOM   1817  C   THR B   4     161.014 135.762 172.441  1.00 87.50           C
ATOM   1818  CB  THR B   4     160.733 137.971 173.455  1.00 87.50           C
ATOM   1819  HB  THR B   4     161.351 137.626 174.284  1.00 87.50           H
ATOM   1820  O   THR B   4     161.940 135.127 172.924  1.00 87.50           O
ATOM   1821  CG2 THR B   4     160.848 139.492 173.380  1.00 87.50           C
ATOM   1822 HG21 THR B   4     161.894 139.761 173.233  1.00 87.50           H
ATOM   1823 HG22 THR B   4     160.513 139.929 174.321  1.00 87.50           H
ATOM   1824 HG23 THR B   4     160.246 139.893 172.565  1.00 87.50           H
ATOM   1825  OG1 THR B   4     159.396 137.624 173.743  1.00 87.50           O
ATOM   1826  HG1 THR B   4     159.376 136.685 173.940  1.00 87.50           H
ATOM   1827  N   ASN B   5     159.836 135.193 172.155  1.00 85.28           N
ATOM   1828  H   ASN B   5     159.161 135.714 171.614  1.00 85.28           H
ATOM   1829  CA  ASN B   5     159.553 133.797 172.477  1.00 85.28           C
ATOM   1830  HA  ASN B   5     159.806 133.607 173.521  1.00 85.28           H
ATOM   1831  C   ASN B   5     160.440 132.891 171.632  1.00 85.28           C
ATOM   1832  CB  ASN B   5     158.065 133.481 172.258  1.00 85.28           C
ATOM   1833  HB2 ASN B   5     157.777 133.751 171.242  1.00 85.28           H
ATOM   1834  HB3 ASN B   5     157.920 132.407 172.373  1.00 85.28           H
ATOM   1835  O   ASN B   5     161.123 132.031 172.173  1.00 85.28           O
ATOM   1836  CG  ASN B   5     157.128 134.174 173.230  1.00 85.28           C
ATOM   1837  ND2 ASN B   5     155.841 133.993 173.054  1.00 85.28           N
ATOM   1838 HD21 ASN B   5     155.226 134.354 173.770  1.00 85.28           H
ATOM   1839 HD22 ASN B   5     155.518 133.390 172.312  1.00 85.28           H
ATOM   1840  OD1 ASN B   5     157.510 134.898 174.138  1.00 85.28           O
ATOM   1841  N   TYR B   6     160.482 133.145 170.326  1.00 84.00           N
ATOM   1842  H   TYR B   6     159.900 133.882 169.953  1.00 84.00           H
ATOM   1843  CA  TYR B   6     161.358 132.425 169.413  1.00 84.00           C
ATOM   1844  HA  TYR B   6     161.199 131.354 169.538  1.00 84.00           H
ATOM   1845  C   TYR B   6     162.844 132.700 169.690  1.00 84.00           C
ATOM   1846  CB  TYR B   6     160.968 132.825 167.988  1.00 84.00           C
ATOM   1847  HB2 TYR B   6     159.952 132.483 167.788  1.00 84.00           H
ATOM   1848  HB3 TYR B   6     160.968 133.913 167.908  1.00 84.00           H
ATOM   1849  O   TYR B   6     163.648 131.772 169.789  1.00 84.00           O
ATOM   1850  CG  TYR B   6     161.891 132.254 166.940  1.00 84.00           C
ATOM   1851  CD1 TYR B   6     162.805 133.095 166.280  1.00 84.00           C
ATOM   1852  HD1 TYR B   6     162.838 134.150 166.508  1.00 84.00           H
ATOM   1853  CD2 TYR B   6     161.866 130.874 166.662  1.00 84.00           C
ATOM   1854  HD2 TYR B   6     161.175 130.230 167.186  1.00 84.00           H
ATOM   1855  CE1 TYR B   6     163.685 132.559 165.325  1.00 84.00           C
ATOM   1856  HE1 TYR B   6     164.395 133.189 164.809  1.00 84.00           H
ATOM   1857  CE2 TYR B   6     162.755 130.331 165.716  1.00 84.00           C
ATOM   1858  HE2 TYR B   6     162.746 129.274 165.498  1.00 84.00           H
ATOM   1859  OH  TYR B   6     164.504 130.689 164.106  1.00 84.00           O
ATOM   1860  HH  TYR B   6     164.598 129.734 164.114  1.00 84.00           H
ATOM   1861  CZ  TYR B   6     163.661 131.181 165.043  1.00 84.00           C
ATOM   1862  N   CYS B   7     163.223 133.970 169.833  1.00 89.24           N
ATOM   1863  H   CYS B   7     162.523 134.693 169.745  1.00 89.24           H
ATOM   1864  CA  CYS B   7     164.625 134.375 169.900  1.00 89.24           C
ATOM   1865  HA  CYS B   7     165.183 133.831 169.139  1.00 89.24           H
ATOM   1866  C   CYS B   7     165.300 134.073 171.245  1.00 89.24           C
ATOM   1867  CB  CYS B   7     164.715 135.867 169.577  1.00 89.24           C
ATOM   1868  HB2 CYS B   7     164.109 136.419 170.293  1.00 89.24           H
ATOM   1869  HB3 CYS B   7     165.752 136.178 169.705  1.00 89.24           H
ATOM   1870  O   CYS B   7     166.515 133.911 171.278  1.00 89.24           O
ATOM   1871  SG  CYS B   7     164.195 136.315 167.897  1.00 89.24           S
ATOM   1872  N   PHE B   8     164.550 134.000 172.351  1.00 88.65           N
ATOM   1873  H   PHE B   8     163.564 134.212 172.300  1.00 88.65           H
ATOM   1874  CA  PHE B   8     165.117 133.657 173.661  1.00 88.65           C
ATOM   1875  HA  PHE B   8     166.156 133.984 173.704  1.00 88.65           H
ATOM   1876  C   PHE B   8     165.155 132.145 173.902  1.00 88.65           C
ATOM   1877  CB  PHE B   8     164.362 134.378 174.790  1.00 88.65           C
ATOM   1878  HB2 PHE B   8     164.796 134.054 175.735  1.00 88.65           H
ATOM   1879  HB3 PHE B   8     163.327 134.037 174.787  1.00 88.65           H
ATOM   1880  O   PHE B   8     166.001 131.679 174.660  1.00 88.65           O
ATOM   1881  CG  PHE B   8     164.380 135.904 174.793  1.00 88.65           C
ATOM   1882  CD1 PHE B   8     165.224 136.652 173.946  1.00 88.65           C
ATOM   1883  HD1 PHE B   8     165.885 136.167 173.243  1.00 88.65           H
ATOM   1884  CD2 PHE B   8     163.552 136.584 175.707  1.00 88.65           C
ATOM   1885  HD2 PHE B   8     162.914 136.021 176.372  1.00 88.65           H
ATOM   1886  CE1 PHE B   8     165.224 138.056 174.005  1.00 88.65           C
ATOM   1887  HE1 PHE B   8     165.866 138.619 173.344  1.00 88.65           H
ATOM   1888  CE2 PHE B   8     163.565 137.990 175.776  1.00 88.65           C
ATOM   1889  HE2 PHE B   8     162.936 138.502 176.489  1.00 88.65           H
ATOM   1890  CZ  PHE B   8     164.399 138.727 174.921  1.00 88.65           C
ATOM   1891  HZ  PHE B   8     164.411 139.807 174.974  1.00 88.65           H
ATOM   1892  N   SER B   9     164.278 131.364 173.257  1.00 82.94           N
ATOM   1893  H   SER B   9     163.567 131.786 172.678  1.00 82.94           H
ATOM   1894  CA  SER B   9     164.296 129.898 173.362  1.00 82.94           C
ATOM   1895  HA  SER B   9     164.624 129.624 174.364  1.00 82.94           H
ATOM   1896  C   SER B   9     165.254 129.223 172.378  1.00 82.94           C
ATOM   1897  CB  SER B   9     162.888 129.330 173.169  1.00 82.94           C
ATOM   1898  HB2 SER B   9     162.888 128.279 173.456  1.00 82.94           H
ATOM   1899  HB3 SER B   9     162.190 129.864 173.813  1.00 82.94           H
ATOM   1900  O   SER B   9     165.540 128.037 172.524  1.00 82.94           O
ATOM   1901  OG  SER B   9     162.458 129.438 171.823  1.00 82.94           O
ATOM   1902  HG  SER B   9     163.071 128.964 171.255  1.00 82.94           H
ATOM   1903  N   SER B  10     165.699 129.933 171.339  1.00 74.51           N
ATOM   1904  H   SER B  10     165.447 130.910 171.280  1.00 74.51           H
ATOM   1905  CA  SER B  10     166.577 129.397 170.300  1.00 74.51           C
ATOM   1906  HA  SER B  10     166.709 128.327 170.465  1.00 74.51           H
ATOM   1907  C   SER B  10     167.962 130.032 170.357  1.00 74.51           C
ATOM   1908  CB  SER B  10     165.950 129.549 168.909  1.00 74.51           C
ATOM   1909  HB2 SER B  10     166.578 129.040 168.179  1.00 74.51           H
ATOM   1910  HB3 SER B  10     164.961 129.088 168.898  1.00 74.51           H
ATOM   1911  O   SER B  10     168.126 131.215 170.643  1.00 74.51           O
ATOM   1912  OG  SER B  10     165.840 130.903 168.538  1.00 74.51           O
ATOM   1913  HG  SER B  10     165.053 131.262 168.953  1.00 74.51           H
ATOM   1914  N   THR B  11     168.987 129.259 170.012  1.00 78.74           N
ATOM   1915  H   THR B  11     168.829 128.278 169.828  1.00 78.74           H
ATOM   1916  CA  THR B  11     170.332 129.784 169.739  1.00 78.74           C
ATOM   1917  HA  THR B  11     170.530 130.613 170.418  1.00 78.74           H
ATOM   1918  C   THR B  11     170.407 130.353 168.319  1.00 78.74           C
ATOM   1919  CB  THR B  11     171.405 128.716 169.989  1.00 78.74           C
ATOM   1920  HB  THR B  11     172.378 129.098 169.682  1.00 78.74           H
ATOM   1921  O   THR B  11     171.321 130.020 167.561  1.00 78.74           O
ATOM   1922  CG2 THR B  11     171.495 128.328 171.464  1.00 78.74           C
ATOM   1923 HG21 THR B  11     171.712 129.209 172.065  1.00 78.74           H
ATOM   1924 HG22 THR B  11     170.555 127.887 171.798  1.00 78.74           H
ATOM   1925 HG23 THR B  11     172.294 127.598 171.598  1.00 78.74           H
ATOM   1926  OG1 THR B  11     171.104 127.557 169.243  1.00 78.74           O
ATOM   1927  HG1 THR B  11     171.156 127.813 168.319  1.00 78.74           H
ATOM   1928  N   GLU B  12     169.412 131.151 167.925  1.00 80.27           N
ATOM   1929  H   GLU B  12     168.688 131.393 168.586  1.00 80.27           H
ATOM   1930  CA  GLU B  12     169.354 131.750 166.594  1.00 80.27           C
ATOM   1931  HA  GLU B  12     169.507 130.951 165.868  1.00 80.27           H
ATOM   1932  C   GLU B  12     170.492 132.761 166.441  1.00 80.27           C
ATOM   1933  CB  GLU B  12     167.972 132.370 166.325  1.00 80.27           C
ATOM   1934  HB2 GLU B  12     167.222 131.587 166.429  1.00 80.27           H
ATOM   1935  HB3 GLU B  12     167.769 133.145 167.063  1.00 80.27           H
ATOM   1936  O   GLU B  12     170.680 133.656 167.273  1.00 80.27           O
ATOM   1937  CG  GLU B  12     167.831 132.968 164.916  1.00 80.27           C
ATOM   1938  HG2 GLU B  12     166.793 133.261 164.763  1.00 80.27           H
ATOM   1939  HG3 GLU B  12     168.441 133.869 164.850  1.00 80.27           H
ATOM   1940  CD  GLU B  12     168.257 131.967 163.835  1.00 80.27           C
ATOM   1941  OE1 GLU B  12     169.390 132.140 163.323  1.00 80.27           O
ATOM   1942  OE2 GLU B  12     167.529 130.987 163.593  1.00 80.27           O
ATOM   1943  N   LYS B  13     171.274 132.608 165.372  1.00 86.76           N
ATOM   1944  H   LYS B  13     170.949 131.969 164.661  1.00 86.76           H
ATOM   1945  CA  LYS B  13     172.403 133.488 165.068  1.00 86.76           C
ATOM   1946  HA  LYS B  13     172.805 133.901 165.993  1.00 86.76           H
ATOM   1947  C   LYS B  13     171.968 134.678 164.232  1.00 86.76           C
ATOM   1948  CB  LYS B  13     173.513 132.706 164.359  1.00 86.76           C
ATOM   1949  HB2 LYS B  13     174.266 133.414 164.012  1.00 86.76           H
ATOM   1950  HB3 LYS B  13     173.099 132.189 163.493  1.00 86.76           H
ATOM   1951  O   LYS B  13     172.555 135.741 164.395  1.00 86.76           O
ATOM   1952  CG  LYS B  13     174.179 131.700 165.303  1.00 86.76           C
ATOM   1953  HG2 LYS B  13     173.455 130.945 165.608  1.00 86.76           H
ATOM   1954  HG3 LYS B  13     174.542 132.220 166.189  1.00 86.76           H
ATOM   1955  CD  LYS B  13     175.356 131.018 164.601  1.00 86.76           C
ATOM   1956  HD2 LYS B  13     176.078 131.775 164.293  1.00 86.76           H
ATOM   1957  HD3 LYS B  13     174.987 130.494 163.718  1.00 86.76           H
ATOM   1958  CE  LYS B  13     176.020 130.023 165.555  1.00 86.76           C
ATOM   1959  HE2 LYS B  13     175.269 129.301 165.876  1.00 86.76           H
ATOM   1960  HE3 LYS B  13     176.361 130.564 166.439  1.00 86.76           H
ATOM   1961  NZ  LYS B  13     177.157 129.329 164.902  1.00 86.76           N
ATOM   1962  HZ1 LYS B  13     177.584 128.674 165.541  1.00 86.76           H
ATOM   1963  HZ2 LYS B  13     177.855 129.998 164.609  1.00 86.76           H
ATOM   1964  HZ3 LYS B  13     176.835 128.824 164.090  1.00 86.76           H
ATOM   1965  N   ASN B  14     170.955 134.505 163.386  1.00 90.80           N
ATOM   1966  H   ASN B  14     170.506 133.600 163.362  1.00 90.80           H
ATOM   1967  CA  ASN B  14     170.406 135.536 162.516  1.00 90.80           C
ATOM   1968  HA  ASN B  14     171.215 135.995 161.949  1.00 90.80           H
ATOM   1969  C   ASN B  14     169.722 136.654 163.309  1.00 90.80           C
ATOM   1970  CB  ASN B  14     169.460 134.864 161.510  1.00 90.80           C
ATOM   1971  HB2 ASN B  14     169.029 135.616 160.848  1.00 90.80           H
ATOM   1972  HB3 ASN B  14     168.654 134.370 162.051  1.00 90.80           H
ATOM   1973  O   ASN B  14     169.653 136.624 164.541  1.00 90.80           O
ATOM   1974  CG  ASN B  14     170.161 133.860 160.619  1.00 90.80           C
ATOM   1975  ND2 ASN B  14     169.482 132.809 160.235  1.00 90.80           N
ATOM   1976 HD21 ASN B  14     169.982 132.104 159.713  1.00 90.80           H
ATOM   1977 HD22 ASN B  14     168.605 132.603 160.693  1.00 90.80           H
ATOM   1978  OD1 ASN B  14     171.314 134.019 160.243  1.00 90.80           O
ATOM   1979  N   CYS B  15     169.244 137.673 162.592  1.00 92.39           N
ATOM   1980  H   CYS B  15     169.423 137.685 161.598  1.00 92.39           H
ATOM   1981  CA  CYS B  15     168.478 138.770 163.162  1.00 92.39           C
ATOM   1982  HA  CYS B  15     169.159 139.419 163.713  1.00 92.39           H
ATOM   1983  C   CYS B  15     167.406 138.243 164.123  1.00 92.39           C
ATOM   1984  CB  CYS B  15     167.833 139.573 162.031  1.00 92.39           C
ATOM   1985  HB2 CYS B  15     168.623 140.020 161.426  1.00 92.39           H
ATOM   1986  HB3 CYS B  15     167.261 138.898 161.395  1.00 92.39           H
ATOM   1987  O   CYS B  15     166.565 137.435 163.728  1.00 92.39           O
ATOM   1988  SG  CYS B  15     166.719 140.884 162.594  1.00 92.39           S
ATOM   1989  N   CYS B  16     167.474 138.682 165.378  1.00 93.55           N
ATOM   1990  H   CYS B  16     168.229 139.303 165.635  1.00 93.55           H
ATOM   1991  CA  CYS B  16     166.568 138.267 166.436  1.00 93.55           C
ATOM   1992  HA  CYS B  16     165.559 138.218 166.029  1.00 93.55           H
ATOM   1993  C   CYS B  16     166.567 139.285 167.581  1.00 93.55           C
ATOM   1994  CB  CYS B  16     166.982 136.870 166.933  1.00 93.55           C
ATOM   1995  HB2 CYS B  16     167.243 136.915 167.989  1.00 93.55           H
ATOM   1996  HB3 CYS B  16     167.867 136.533 166.393  1.00 93.55           H
ATOM   1997  O   CYS B  16     167.514 140.064 167.733  1.00 93.55           O
ATOM   1998  SG  CYS B  16     165.699 135.617 166.707  1.00 93.55           S
ATOM   1999  N   VAL B  17     165.520 139.243 168.409  1.00 94.98           N
ATOM   2000  H   VAL B  17     164.791 138.567 168.234  1.00 94.98           H
ATOM   2001  CA  VAL B  17     165.462 140.008 169.659  1.00 94.98           C
ATOM   2002  HA  VAL B  17     165.730 141.041 169.436  1.00 94.98           H
ATOM   2003  C   VAL B  17     166.484 139.433 170.631  1.00 94.98           C
ATOM   2004  CB  VAL B  17     164.066 140.009 170.314  1.00 94.98           C
ATOM   2005  HB  VAL B  17     163.830 139.008 170.673  1.00 94.98           H
ATOM   2006  O   VAL B  17     166.530 138.225 170.868  1.00 94.98           O
ATOM   2007  CG1 VAL B  17     164.026 140.992 171.490  1.00 94.98           C
ATOM   2008 HG11 VAL B  17     164.395 141.968 171.172  1.00 94.98           H
ATOM   2009 HG12 VAL B  17     163.005 141.116 171.848  1.00 94.98           H
ATOM   2010 HG13 VAL B  17     164.639 140.623 172.312  1.00 94.98           H
ATOM   2011  CG2 VAL B  17     162.960 140.440 169.352  1.00 94.98           C
ATOM   2012 HG21 VAL B  17     162.989 139.818 168.457  1.00 94.98           H
ATOM   2013 HG22 VAL B  17     163.087 141.486 169.073  1.00 94.98           H
ATOM   2014 HG23 VAL B  17     161.992 140.314 169.835  1.00 94.98           H
ATOM   2015  N   ARG B  18     167.301 140.302 171.211  1.00 94.10           N
ATOM   2016  H   ARG B  18     167.214 141.269 170.933  1.00 94.10           H
ATOM   2017  CA  ARG B  18     168.293 139.994 172.236  1.00 94.10           C
ATOM   2018  HA  ARG B  18     168.303 138.923 172.435  1.00 94.10           H
ATOM   2019  C   ARG B  18     167.904 140.706 173.521  1.00 94.10           C
ATOM   2020  CB  ARG B  18     169.682 140.440 171.760  1.00 94.10           C
ATOM   2021  HB2 ARG B  18     169.674 141.527 171.688  1.00 94.10           H
ATOM   2022  HB3 ARG B  18     170.425 140.147 172.503  1.00 94.10           H
ATOM   2023  O   ARG B  18     167.389 141.822 173.488  1.00 94.10           O
ATOM   2024  CG  ARG B  18     170.109 139.912 170.384  1.00 94.10           C
ATOM   2025  HG2 ARG B  18     171.142 140.219 170.219  1.00 94.10           H
ATOM   2026  HG3 ARG B  18     169.490 140.375 169.616  1.00 94.10           H
ATOM   2027  CD  ARG B  18     170.029 138.389 170.250  1.00 94.10           C
ATOM   2028  HD2 ARG B  18     170.715 137.937 170.966  1.00 94.10           H
ATOM   2029  HD3 ARG B  18     169.016 138.056 170.474  1.00 94.10           H
ATOM   2030  NE  ARG B  18     170.371 137.959 168.884  1.00 94.10           N
ATOM   2031  HE  ARG B  18     170.438 138.668 168.168  1.00 94.10           H
ATOM   2032  NH1 ARG B  18     170.339 135.681 169.255  1.00 94.10           N
ATOM   2033 HH11 ARG B  18     170.388 134.766 168.828  1.00 94.10           H
ATOM   2034 HH12 ARG B  18     169.977 135.798 170.191  1.00 94.10           H
ATOM   2035  NH2 ARG B  18     170.802 136.455 167.242  1.00 94.10           N
ATOM   2036 HH21 ARG B  18     170.764 137.171 166.530  1.00 94.10           H
ATOM   2037 HH22 ARG B  18     170.818 135.488 166.952  1.00 94.10           H
ATOM   2038  CZ  ARG B  18     170.510 136.713 168.477  1.00 94.10           C
ATOM   2039  N   GLN B  19     168.135 140.052 174.651  1.00 93.88           N
ATOM   2040  H   GLN B  19     168.588 139.150 174.627  1.00 93.88           H
ATOM   2041  CA  GLN B  19     167.771 140.614 175.942  1.00 93.88           C
ATOM   2042  HA  GLN B  19     166.773 141.042 175.846  1.00 93.88           H
ATOM   2043  C   GLN B  19     168.741 141.734 176.329  1.00 93.88           C
ATOM   2044  CB  GLN B  19     167.699 139.497 176.987  1.00 93.88           C
ATOM   2045  HB2 GLN B  19     168.708 139.174 177.246  1.00 93.88           H
ATOM   2046  HB3 GLN B  19     167.164 138.651 176.557  1.00 93.88           H
ATOM   2047  O   GLN B  19     169.957 141.572 176.245  1.00 93.88           O
ATOM   2048  CG  GLN B  19     166.948 139.942 178.251  1.00 93.88           C
ATOM   2049  HG2 GLN B  19     165.970 140.332 177.969  1.00 93.88           H
ATOM   2050  HG3 GLN B  19     167.505 140.734 178.753  1.00 93.88           H
ATOM   2051  CD  GLN B  19     166.745 138.794 179.236  1.00 93.88           C
ATOM   2052  NE2 GLN B  19     165.888 138.949 180.221  1.00 93.88           N
ATOM   2053 HE21 GLN B  19     165.324 139.781 180.317  1.00 93.88           H
ATOM   2054 HE22 GLN B  19     165.797 138.164 180.850  1.00 93.88           H
ATOM   2055  OE1 GLN B  19     167.357 137.743 179.154  1.00 93.88           O
ATOM   2056  N   LEU B  20     168.191 142.861 176.772  1.00 95.60           N
ATOM   2057  H   LEU B  20     167.183 142.932 176.766  1.00 95.60           H
ATOM   2058  CA  LEU B  20     168.941 143.986 177.323  1.00 95.60           C
ATOM   2059  HA  LEU B  20     169.881 143.622 177.737  1.00 95.60           H
ATOM   2060  C   LEU B  20     168.115 144.600 178.443  1.00 95.60           C
ATOM   2061  CB  LEU B  20     169.257 145.001 176.211  1.00 95.60           C
ATOM   2062  HB2 LEU B  20     168.337 145.242 175.677  1.00 95.60           H
ATOM   2063  HB3 LEU B  20     169.955 144.527 175.522  1.00 95.60           H
ATOM   2064  O   LEU B  20     166.969 144.992 178.225  1.00 95.60           O
ATOM   2065  CG  LEU B  20     169.888 146.320 176.689  1.00 95.60           C
ATOM   2066  HG  LEU B  20     169.243 146.789 177.432  1.00 95.60           H
ATOM   2067  CD1 LEU B  20     171.265 146.082 177.302  1.00 95.60           C
ATOM   2068 HD11 LEU B  20     171.194 145.448 178.185  1.00 95.60           H
ATOM   2069 HD12 LEU B  20     171.939 145.635 176.571  1.00 95.60           H
ATOM   2070 HD13 LEU B  20     171.666 147.044 177.619  1.00 95.60           H
ATOM   2071  CD2 LEU B  20     170.036 147.281 175.511  1.00 95.60           C
ATOM   2072 HD21 LEU B  20     169.057 147.496 175.081  1.00 95.60           H
ATOM   2073 HD22 LEU B  20     170.676 146.842 174.745  1.00 95.60           H
ATOM   2074 HD23 LEU B  20     170.476 148.216 175.853  1.00 95.60           H
ATOM   2075  N   TYR B  21     168.696 144.647 179.636  1.00 96.87           N
ATOM   2076  H   TYR B  21     169.665 144.373 179.710  1.00 96.87           H
ATOM   2077  CA  TYR B  21     168.146 145.380 180.767  1.00 96.87           C
ATOM   2078  HA  TYR B  21     167.078 145.540 180.624  1.00 96.87           H
ATOM   2079  C   TYR B  21     168.831 146.742 180.849  1.00 96.87           C
ATOM   2080  CB  TYR B  21     168.335 144.568 182.048  1.00 96.87           C
ATOM   2081  HB2 TYR B  21     169.400 144.446 182.246  1.00 96.87           H
ATOM   2082  HB3 TYR B  21     167.911 143.574 181.906  1.00 96.87           H
ATOM   2083  O   TYR B  21     170.057 146.805 180.773  1.00 96.87           O
ATOM   2084  CG  TYR B  21     167.674 145.206 183.251  1.00 96.87           C
ATOM   2085  CD1 TYR B  21     168.414 146.057 184.094  1.00 96.87           C
ATOM   2086  HD1 TYR B  21     169.451 146.270 183.882  1.00 96.87           H
ATOM   2087  CD2 TYR B  21     166.308 144.975 183.503  1.00 96.87           C
ATOM   2088  HD2 TYR B  21     165.734 144.336 182.848  1.00 96.87           H
ATOM   2089  CE1 TYR B  21     167.792 146.661 185.204  1.00 96.87           C
ATOM   2090  HE1 TYR B  21     168.343 147.325 185.853  1.00 96.87           H
ATOM   2091  CE2 TYR B  21     165.684 145.578 184.609  1.00 96.87           C
ATOM   2092  HE2 TYR B  21     164.637 145.397 184.803  1.00 96.87           H
ATOM   2093  OH  TYR B  21     165.822 146.993 186.535  1.00 96.87           O
ATOM   2094  HH  TYR B  21     164.894 146.750 186.589  1.00 96.87           H
ATOM   2095  CZ  TYR B  21     166.428 146.417 185.466  1.00 96.87           C
ATOM   2096  N   ILE B  22     168.040 147.801 181.000  1.00 97.06           N
ATOM   2097  H   ILE B  22     167.043 147.654 181.068  1.00 97.06           H
ATOM   2098  CA  ILE B  22     168.520 149.171 181.171  1.00 97.06           C
ATOM   2099  HA  ILE B  22     169.610 149.188 181.153  1.00 97.06           H
ATOM   2100  C   ILE B  22     168.068 149.653 182.542  1.00 97.06           C
ATOM   2101  CB  ILE B  22     168.010 150.084 180.031  1.00 97.06           C
ATOM   2102  HB  ILE B  22     166.921 150.042 180.015  1.00 97.06           H
ATOM   2103  O   ILE B  22     166.868 149.744 182.806  1.00 97.06           O
ATOM   2104  CG1 ILE B  22     168.533 149.581 178.664  1.00 97.06           C
ATOM   2105 HG12 ILE B  22     169.617 149.469 178.708  1.00 97.06           H
ATOM   2106 HG13 ILE B  22     168.103 148.599 178.471  1.00 97.06           H
ATOM   2107  CG2 ILE B  22     168.424 151.546 180.280  1.00 97.06           C
ATOM   2108 HG21 ILE B  22     168.065 151.897 181.247  1.00 97.06           H
ATOM   2109 HG22 ILE B  22     167.984 152.190 179.520  1.00 97.06           H
ATOM   2110 HG23 ILE B  22     169.510 151.635 180.247  1.00 97.06           H
ATOM   2111  CD1 ILE B  22     168.187 150.473 177.463  1.00 97.06           C
ATOM   2112 HD11 ILE B  22     168.423 149.942 176.541  1.00 97.06           H
ATOM   2113 HD12 ILE B  22     168.774 151.390 177.490  1.00 97.06           H
ATOM   2114 HD13 ILE B  22     167.125 150.721 177.471  1.00 97.06           H
ATOM   2115  N   ASP B  23     169.027 149.980 183.400  1.00 97.55           N
ATOM   2116  H   ASP B  23     169.987 149.869 183.108  1.00 97.55           H
ATOM   2117  CA  ASP B  23     168.795 150.723 184.633  1.00 97.55           C
ATOM   2118  HA  ASP B  23     167.823 150.455 185.046  1.00 97.55           H
ATOM   2119  C   ASP B  23     168.803 152.224 184.329  1.00 97.55           C
ATOM   2120  CB  ASP B  23     169.858 150.336 185.661  1.00 97.55           C
ATOM   2121  HB2 ASP B  23     170.843 150.565 185.253  1.00 97.55           H
ATOM   2122  HB3 ASP B  23     169.815 149.258 185.821  1.00 97.55           H
ATOM   2123  O   ASP B  23     169.767 152.766 183.783  1.00 97.55           O
ATOM   2124  CG  ASP B  23     169.668 151.052 187.005  1.00 97.55           C
ATOM   2125  OD1 ASP B  23     169.807 152.299 187.051  1.00 97.55           O
ATOM   2126  OD2 ASP B  23     169.419 150.345 188.003  1.00 97.55           O
ATOM   2127  N   PHE B  24     167.728 152.922 184.691  1.00 96.22           N
ATOM   2128  H   PHE B  24     166.993 152.460 185.208  1.00 96.22           H
ATOM   2129  CA  PHE B  24     167.572 154.332 184.345  1.00 96.22           C
ATOM   2130  HA  PHE B  24     167.618 154.434 183.261  1.00 96.22           H
ATOM   2131  C   PHE B  24     168.686 155.206 184.913  1.00 96.22           C
ATOM   2132  CB  PHE B  24     166.211 154.816 184.854  1.00 96.22           C
ATOM   2133  HB2 PHE B  24     166.176 155.905 184.825  1.00 96.22           H
ATOM   2134  HB3 PHE B  24     166.090 154.522 185.897  1.00 96.22           H
ATOM   2135  O   PHE B  24     169.242 156.050 184.209  1.00 96.22           O
ATOM   2136  CG  PHE B  24     165.051 154.305 184.035  1.00 96.22           C
ATOM   2137  CD1 PHE B  24     165.000 154.585 182.659  1.00 96.22           C
ATOM   2138  HD1 PHE B  24     165.792 155.152 182.193  1.00 96.22           H
ATOM   2139  CD2 PHE B  24     163.998 153.609 184.649  1.00 96.22           C
ATOM   2140  HD2 PHE B  24     164.017 153.425 185.713  1.00 96.22           H
ATOM   2141  CE1 PHE B  24     163.894 154.190 181.896  1.00 96.22           C
ATOM   2142  HE1 PHE B  24     163.839 154.436 180.846  1.00 96.22           H
ATOM   2143  CE2 PHE B  24     162.888 153.210 183.890  1.00 96.22           C
ATOM   2144  HE2 PHE B  24     162.053 152.723 184.372  1.00 96.22           H
ATOM   2145  CZ  PHE B  24     162.833 153.521 182.523  1.00 96.22           C
ATOM   2146  HZ  PHE B  24     161.948 153.294 181.949  1.00 96.22           H
ATOM   2147  N   ARG B  25     169.048 155.001 186.179  1.00 94.80           N
ATOM   2148  H   ARG B  25     168.726 154.155 186.626  1.00 94.80           H
ATOM   2149  CA  ARG B  25     170.030 155.842 186.864  1.00 94.80           C
ATOM   2150  HA  ARG B  25     169.872 156.879 186.569  1.00 94.80           H
ATOM   2151  C   ARG B  25     171.448 155.480 186.447  1.00 94.80           C
ATOM   2152  CB  ARG B  25     169.808 155.715 188.374  1.00 94.80           C
ATOM   2153  HB2 ARG B  25     168.800 156.066 188.598  1.00 94.80           H
ATOM   2154  HB3 ARG B  25     169.880 154.667 188.663  1.00 94.80           H
ATOM   2155  O   ARG B  25     172.239 156.377 186.169  1.00 94.80           O
ATOM   2156  CG  ARG B  25     170.829 156.529 189.180  1.00 94.80           C
ATOM   2157  HG2 ARG B  25     171.824 156.110 189.029  1.00 94.80           H
ATOM   2158  HG3 ARG B  25     170.831 157.566 188.841  1.00 94.80           H
ATOM   2159  CD  ARG B  25     170.511 156.476 190.676  1.00 94.80           C
ATOM   2160  HD2 ARG B  25     170.346 155.439 190.968  1.00 94.80           H
ATOM   2161  HD3 ARG B  25     171.380 156.837 191.230  1.00 94.80           H
ATOM   2162  NE  ARG B  25     169.315 157.281 190.995  1.00 94.80           N
ATOM   2163  HE  ARG B  25     168.433 156.929 190.652  1.00 94.80           H
ATOM   2164  NH1 ARG B  25     170.343 159.043 192.064  1.00 94.80           N
ATOM   2165 HH11 ARG B  25     171.230 158.564 192.109  1.00 94.80           H
ATOM   2166 HH12 ARG B  25     170.273 160.012 192.339  1.00 94.80           H
ATOM   2167  NH2 ARG B  25     168.168 159.118 191.655  1.00 94.80           N
ATOM   2168 HH21 ARG B  25     167.308 158.820 191.216  1.00 94.80           H
ATOM   2169 HH22 ARG B  25     168.189 160.015 192.117  1.00 94.80           H
ATOM   2170  CZ  ARG B  25     169.286 158.467 191.572  1.00 94.80           C
ATOM   2171  N   LYS B  26     171.774 154.190 186.430  1.00 93.75           N
ATOM   2172  H   LYS B  26     171.044 153.524 186.640  1.00 93.75           H
ATOM   2173  CA  LYS B  26     173.124 153.687 186.162  1.00 93.75           C
ATOM   2174  HA  LYS B  26     173.851 154.283 186.711  1.00 93.75           H
ATOM   2175  C   LYS B  26     173.488 153.798 184.683  1.00 93.75           C
ATOM   2176  CB  LYS B  26     173.181 152.238 186.652  1.00 93.75           C
ATOM   2177  HB2 LYS B  26     172.456 151.663 186.077  1.00 93.75           H
ATOM   2178  HB3 LYS B  26     172.895 152.196 187.704  1.00 93.75           H
ATOM   2179  O   LYS B  26     174.595 154.233 184.361  1.00 93.75           O
ATOM   2180  CG  LYS B  26     174.559 151.593 186.479  1.00 93.75           C
ATOM   2181  HG2 LYS B  26     174.909 151.736 185.457  1.00 93.75           H
ATOM   2182  HG3 LYS B  26     175.273 152.047 187.167  1.00 93.75           H
ATOM   2183  CD  LYS B  26     174.448 150.092 186.744  1.00 93.75           C
ATOM   2184  HD2 LYS B  26     174.237 149.912 187.798  1.00 93.75           H
ATOM   2185  HD3 LYS B  26     173.632 149.698 186.139  1.00 93.75           H
ATOM   2186  CE  LYS B  26     175.749 149.415 186.325  1.00 93.75           C
ATOM   2187  HE2 LYS B  26     176.538 149.673 187.030  1.00 93.75           H
ATOM   2188  HE3 LYS B  26     176.022 149.801 185.343  1.00 93.75           H
ATOM   2189  NZ  LYS B  26     175.553 147.952 186.235  1.00 93.75           N
ATOM   2190  HZ1 LYS B  26     175.241 147.575 187.119  1.00 93.75           H
ATOM   2191  HZ2 LYS B  26     176.402 147.495 185.933  1.00 93.75           H
ATOM   2192  HZ3 LYS B  26     174.839 147.777 185.542  1.00 93.75           H
ATOM   2193  N   ASP B  27     172.564 153.432 183.798  1.00 92.81           N
ATOM   2194  H   ASP B  27     171.672 153.086 184.122  1.00 92.81           H
ATOM   2195  CA  ASP B  27     172.878 153.274 182.382  1.00 92.81           C
ATOM   2196  HA  ASP B  27     173.955 153.141 182.277  1.00 92.81           H
ATOM   2197  C   ASP B  27     172.507 154.504 181.544  1.00 92.81           C
ATOM   2198  CB  ASP B  27     172.242 151.997 181.820  1.00 92.81           C
ATOM   2199  HB2 ASP B  27     172.595 151.893 180.793  1.00 92.81           H
ATOM   2200  HB3 ASP B  27     171.159 152.113 181.788  1.00 92.81           H
ATOM   2201  O   ASP B  27     173.166 154.728 180.533  1.00 92.81           O
ATOM   2202  CG  ASP B  27     172.610 150.713 182.575  1.00 92.81           C
ATOM   2203  OD1 ASP B  27     173.756 150.597 183.070  1.00 92.81           O
ATOM   2204  OD2 ASP B  27     171.740 149.817 182.638  1.00 92.81           O
ATOM   2205  N   LEU B  28     171.519 155.313 181.962  1.00 91.54           N
ATOM   2206  H   LEU B  28     170.976 155.015 182.761  1.00 91.54           H
ATOM   2207  CA  LEU B  28     171.100 156.539 181.251  1.00 91.54           C
ATOM   2208  HA  LEU B  28     171.683 156.635 180.334  1.00 91.54           H
ATOM   2209  C   LEU B  28     171.336 157.842 182.035  1.00 91.54           C
ATOM   2210  CB  LEU B  28     169.613 156.452 180.855  1.00 91.54           C
ATOM   2211  HB2 LEU B  28     169.006 156.538 181.756  1.00 91.54           H
ATOM   2212  HB3 LEU B  28     169.384 157.315 180.231  1.00 91.54           H
ATOM   2213  O   LEU B  28     171.198 158.930 181.478  1.00 91.54           O
ATOM   2214  CG  LEU B  28     169.167 155.190 180.100  1.00 91.54           C
ATOM   2215  HG  LEU B  28     169.296 154.318 180.741  1.00 91.54           H
ATOM   2216  CD1 LEU B  28     167.684 155.333 179.760  1.00 91.54           C
ATOM   2217 HD11 LEU B  28     167.130 155.621 180.653  1.00 91.54           H
ATOM   2218 HD12 LEU B  28     167.543 156.112 179.010  1.00 91.54           H
ATOM   2219 HD13 LEU B  28     167.291 154.389 179.386  1.00 91.54           H
ATOM   2220  CD2 LEU B  28     169.929 154.978 178.793  1.00 91.54           C
ATOM   2221 HD21 LEU B  28     169.509 154.122 178.266  1.00 91.54           H
ATOM   2222 HD22 LEU B  28     169.849 155.860 178.159  1.00 91.54           H
ATOM   2223 HD23 LEU B  28     170.981 154.779 179.001  1.00 91.54           H
ATOM   2224  N   GLY B  29     171.642 157.771 183.335  1.00 91.73           N
ATOM   2225  H   GLY B  29     171.743 156.857 183.754  1.00 91.73           H
ATOM   2226  CA  GLY B  29     171.724 158.953 184.204  1.00 91.73           C
ATOM   2227  HA2 GLY B  29     172.317 159.720 183.708  1.00 91.73           H
ATOM   2228  HA3 GLY B  29     172.228 158.678 185.131  1.00 91.73           H
ATOM   2229  C   GLY B  29     170.362 159.565 184.566  1.00 91.73           C
ATOM   2230  O   GLY B  29     170.292 160.676 185.093  1.00 91.73           O
ATOM   2231  N   TRP B  30     169.259 158.865 184.298  1.00 93.71           N
ATOM   2232  H   TRP B  30     169.366 157.936 183.919  1.00 93.71           H
ATOM   2233  CA  TRP B  30     167.903 159.339 184.554  1.00 93.71           C
ATOM   2234  HA  TRP B  30     167.852 160.404 184.331  1.00 93.71           H
ATOM   2235  C   TRP B  30     167.534 159.149 186.022  1.00 93.71           C
ATOM   2236  CB  TRP B  30     166.916 158.641 183.627  1.00 93.71           C
ATOM   2237  HB2 TRP B  30     167.057 157.563 183.709  1.00 93.71           H
ATOM   2238  HB3 TRP B  30     165.904 158.868 183.962  1.00 93.71           H
ATOM   2239  O   TRP B  30     167.037 158.114 186.457  1.00 93.71           O
ATOM   2240  CG  TRP B  30     166.995 158.991 182.178  1.00 93.71           C
ATOM   2241  CD1 TRP B  30     167.962 159.695 181.540  1.00 93.71           C
ATOM   2242  HD1 TRP B  30     168.848 160.112 181.994  1.00 93.71           H
ATOM   2243  CD2 TRP B  30     166.061 158.579 181.144  1.00 93.71           C
ATOM   2244  CE2 TRP B  30     166.528 159.054 179.888  1.00 93.71           C
ATOM   2245  CE3 TRP B  30     164.873 157.825 181.153  1.00 93.71           C
ATOM   2246  HE3 TRP B  30     164.513 157.442 182.095  1.00 93.71           H
ATOM   2247  NE1 TRP B  30     167.688 159.731 180.188  1.00 93.71           N
ATOM   2248  HE1 TRP B  30     168.313 160.137 179.506  1.00 93.71           H
ATOM   2249  CH2 TRP B  30     164.641 158.065 178.740  1.00 93.71           C
ATOM   2250  HH2 TRP B  30     164.085 157.882 177.833  1.00 93.71           H
ATOM   2251  CZ2 TRP B  30     165.847 158.784 178.694  1.00 93.71           C
ATOM   2252  HZ2 TRP B  30     166.234 159.138 177.750  1.00 93.71           H
ATOM   2253  CZ3 TRP B  30     164.159 157.579 179.968  1.00 93.71           C
ATOM   2254  HZ3 TRP B  30     163.236 157.019 179.998  1.00 93.71           H
ATOM   2255  N   LYS B  31     167.778 160.199 186.798  1.00 95.67           N
ATOM   2256  H   LYS B  31     168.321 160.946 186.390  1.00 95.67           H
ATOM   2257  CA  LYS B  31     167.492 160.242 188.236  1.00 95.67           C
ATOM   2258  HA  LYS B  31     167.727 159.274 188.680  1.00 95.67           H
ATOM   2259  C   LYS B  31     166.021 160.526 188.572  1.00 95.67           C
ATOM   2260  CB  LYS B  31     168.397 161.312 188.850  1.00 95.67           C
ATOM   2261  HB2 LYS B  31     168.225 162.243 188.310  1.00 95.67           H
ATOM   2262  HB3 LYS B  31     168.124 161.467 189.893  1.00 95.67           H
ATOM   2263  O   LYS B  31     165.637 160.377 189.727  1.00 95.67           O
ATOM   2264  CG  LYS B  31     169.898 160.994 188.778  1.00 95.67           C
ATOM   2265  HG2 LYS B  31     170.136 160.217 189.503  1.00 95.67           H
ATOM   2266  HG3 LYS B  31     170.187 160.652 187.784  1.00 95.67           H
ATOM   2267  CD  LYS B  31     170.665 162.279 189.105  1.00 95.67           C
ATOM   2268  HD2 LYS B  31     170.181 162.776 189.947  1.00 95.67           H
ATOM   2269  HD3 LYS B  31     170.611 162.959 188.254  1.00 95.67           H
ATOM   2270  CE  LYS B  31     172.129 162.017 189.452  1.00 95.67           C
ATOM   2271  HE2 LYS B  31     172.174 161.144 190.102  1.00 95.67           H
ATOM   2272  HE3 LYS B  31     172.687 161.811 188.539  1.00 95.67           H
ATOM   2273  NZ  LYS B  31     172.689 163.188 190.175  1.00 95.67           N
ATOM   2274  HZ1 LYS B  31     173.660 163.060 190.425  1.00 95.67           H
ATOM   2275  HZ2 LYS B  31     172.174 163.341 191.030  1.00 95.67           H
ATOM   2276  HZ3 LYS B  31     172.598 164.038 189.637  1.00 95.67           H
ATOM   2277  N   TRP B  32     165.236 160.960 187.584  1.00 95.25           N
ATOM   2278  H   TRP B  32     165.633 161.000 186.656  1.00 95.25           H
ATOM   2279  CA  TRP B  32     163.878 161.492 187.743  1.00 95.25           C
ATOM   2280  HA  TRP B  32     163.790 161.972 188.718  1.00 95.25           H
ATOM   2281  C   TRP B  32     162.776 160.427 187.688  1.00 95.25           C
ATOM   2282  CB  TRP B  32     163.662 162.564 186.666  1.00 95.25           C
ATOM   2283  HB2 TRP B  32     162.670 162.997 186.791  1.00 95.25           H
ATOM   2284  HB3 TRP B  32     164.393 163.357 186.826  1.00 95.25           H
ATOM   2285  O   TRP B  32     161.683 160.668 188.193  1.00 95.25           O
ATOM   2286  CG  TRP B  32     163.807 162.087 185.252  1.00 95.25           C
ATOM   2287  CD1 TRP B  32     164.941 162.109 184.512  1.00 95.25           C
ATOM   2288  HD1 TRP B  32     165.890 162.509 184.842  1.00 95.25           H
ATOM   2289  CD2 TRP B  32     162.783 161.498 184.392  1.00 95.25           C
ATOM   2290  CE2 TRP B  32     163.398 161.106 183.165  1.00 95.25           C
ATOM   2291  CE3 TRP B  32     161.401 161.249 184.529  1.00 95.25           C
ATOM   2292  HE3 TRP B  32     160.893 161.553 185.432  1.00 95.25           H
ATOM   2293  NE1 TRP B  32     164.704 161.526 183.282  1.00 95.25           N
ATOM   2294  HE1 TRP B  32     165.397 161.416 182.554  1.00 95.25           H
ATOM   2295  CH2 TRP B  32     161.317 160.217 182.313  1.00 95.25           C
ATOM   2296  HH2 TRP B  32     160.746 159.742 181.529  1.00 95.25           H
ATOM   2297  CZ2 TRP B  32     162.695 160.444 182.150  1.00 95.25           C
ATOM   2298  HZ2 TRP B  32     163.193 160.149 181.238  1.00 95.25           H
ATOM   2299  CZ3 TRP B  32     160.671 160.640 183.490  1.00 95.25           C
ATOM   2300  HZ3 TRP B  32     159.607 160.497 183.600  1.00 95.25           H
ATOM   2301  N   ILE B  33     163.044 159.251 187.114  1.00 97.03           N
ATOM   2302  H   ILE B  33     163.961 159.084 186.726  1.00 97.03           H
ATOM   2303  CA  ILE B  33     162.086 158.142 187.147  1.00 97.03           C
ATOM   2304  HA  ILE B  33     161.091 158.548 186.961  1.00 97.03           H
ATOM   2305  C   ILE B  33     162.078 157.537 188.547  1.00 97.03           C
ATOM   2306  CB  ILE B  33     162.354 157.094 186.047  1.00 97.03           C
ATOM   2307  HB  ILE B  33     163.383 156.745 186.121  1.00 97.03           H
ATOM   2308  O   ILE B  33     163.112 157.128 189.084  1.00 97.03           O
ATOM   2309  CG1 ILE B  33     162.138 157.770 184.678  1.00 97.03           C
ATOM   2310 HG12 ILE B  33     161.131 158.184 184.639  1.00 97.03           H
ATOM   2311 HG13 ILE B  33     162.855 158.583 184.567  1.00 97.03           H
ATOM   2312  CG2 ILE B  33     161.410 155.888 186.220  1.00 97.03           C
ATOM   2313 HG21 ILE B  33     161.591 155.140 185.448  1.00 97.03           H
ATOM   2314 HG22 ILE B  33     161.588 155.388 187.173  1.00 97.03           H
ATOM   2315 HG23 ILE B  33     160.367 156.203 186.167  1.00 97.03           H
ATOM   2316  CD1 ILE B  33     162.313 156.844 183.478  1.00 97.03           C
ATOM   2317 HD11 ILE B  33     162.260 157.427 182.558  1.00 97.03           H
ATOM   2318 HD12 ILE B  33     163.284 156.355 183.557  1.00 97.03           H
ATOM   2319 HD13 ILE B  33     161.522 156.095 183.449  1.00 97.03           H
ATOM   2320  N   HIS B  34     160.890 157.463 189.139  1.00 97.43           N
ATOM   2321  H   HIS B  34     160.069 157.749 188.623  1.00 97.43           H
ATOM   2322  CA  HIS B  34     160.700 156.827 190.429  1.00 97.43           C
ATOM   2323  HA  HIS B  34     161.589 156.993 191.038  1.00 97.43           H
ATOM   2324  C   HIS B  34     160.514 155.319 190.281  1.00 97.43           C
ATOM   2325  CB  HIS B  34     159.517 157.470 191.148  1.00 97.43           C
ATOM   2326  HB2 HIS B  34     158.596 157.300 190.591  1.00 97.43           H
ATOM   2327  HB3 HIS B  34     159.686 158.545 191.216  1.00 97.43           H
ATOM   2328  O   HIS B  34     161.187 154.553 190.977  1.00 97.43           O
ATOM   2329  CG  HIS B  34     159.349 156.918 192.533  1.00 97.43           C
ATOM   2330  CD2 HIS B  34     158.358 156.077 192.968  1.00 97.43           C
ATOM   2331  HD2 HIS B  34     157.564 155.656 192.368  1.00 97.43           H
ATOM   2332  ND1 HIS B  34     160.144 157.217 193.617  1.00 97.43           N
ATOM   2333  HD1 HIS B  34     160.927 157.855 193.635  1.00 97.43           H
ATOM   2334  CE1 HIS B  34     159.625 156.599 194.689  1.00 97.43           C
ATOM   2335  HE1 HIS B  34     160.003 156.685 195.696  1.00 97.43           H
ATOM   2336  NE2 HIS B  34     158.536 155.901 194.343  1.00 97.43           N
ATOM   2337  N   GLU B  35     159.637 154.902 189.369  1.00 97.20           N
ATOM   2338  H   GLU B  35     159.152 155.585 188.806  1.00 97.20           H
ATOM   2339  CA  GLU B  35     159.300 153.499 189.140  1.00 97.20           C
ATOM   2340  HA  GLU B  35     160.152 152.895 189.451  1.00 97.20           H
ATOM   2341  C   GLU B  35     158.997 153.235 187.651  1.00 97.20           C
ATOM   2342  CB  GLU B  35     158.107 153.125 190.032  1.00 97.20           C
ATOM   2343  HB2 GLU B  35     157.195 153.567 189.629  1.00 97.20           H
ATOM   2344  HB3 GLU B  35     158.282 153.527 191.030  1.00 97.20           H
ATOM   2345  O   GLU B  35     158.392 154.093 187.012  1.00 97.20           O
ATOM   2346  CG  GLU B  35     157.930 151.607 190.148  1.00 97.20           C
ATOM   2347  HG2 GLU B  35     158.878 151.179 190.477  1.00 97.20           H
ATOM   2348  HG3 GLU B  35     157.692 151.199 189.166  1.00 97.20           H
ATOM   2349  CD  GLU B  35     156.842 151.190 191.143  1.00 97.20           C
ATOM   2350  OE1 GLU B  35     156.703 149.959 191.321  1.00 97.20           O
ATOM   2351  OE2 GLU B  35     156.199 152.082 191.739  1.00 97.20           O
ATOM   2352  N   PRO B  36     159.391 152.078 187.083  1.00 97.58           N
ATOM   2353  CA  PRO B  36     160.332 151.107 187.646  1.00 97.58           C
ATOM   2354  HA  PRO B  36     160.037 150.808 188.651  1.00 97.58           H
ATOM   2355  C   PRO B  36     161.763 151.678 187.701  1.00 97.58           C
ATOM   2356  CB  PRO B  36     160.210 149.886 186.731  1.00 97.58           C
ATOM   2357  HB2 PRO B  36     161.118 149.283 186.716  1.00 97.58           H
ATOM   2358  HB3 PRO B  36     159.364 149.279 187.053  1.00 97.58           H
ATOM   2359  O   PRO B  36     162.039 152.750 187.173  1.00 97.58           O
ATOM   2360  CG  PRO B  36     159.901 150.496 185.366  1.00 97.58           C
ATOM   2361  HG2 PRO B  36     160.825 150.827 184.893  1.00 97.58           H
ATOM   2362  HG3 PRO B  36     159.370 149.796 184.721  1.00 97.58           H
ATOM   2363  CD  PRO B  36     159.034 151.704 185.719  1.00 97.58           C
ATOM   2364  HD2 PRO B  36     157.980 151.430 185.685  1.00 97.58           H
ATOM   2365  HD3 PRO B  36     159.229 152.522 185.025  1.00 97.58           H
ATOM   2366  N   LYS B  37     162.705 150.982 188.352  1.00 97.39           N
ATOM   2367  H   LYS B  37     162.438 150.116 188.798  1.00 97.39           H
ATOM   2368  CA  LYS B  37     164.131 151.399 188.377  1.00 97.39           C
ATOM   2369  HA  LYS B  37     164.184 152.482 188.490  1.00 97.39           H
ATOM   2370  C   LYS B  37     164.866 151.141 187.061  1.00 97.39           C
ATOM   2371  CB  LYS B  37     164.872 150.719 189.541  1.00 97.39           C
ATOM   2372  HB2 LYS B  37     164.833 149.637 189.413  1.00 97.39           H
ATOM   2373  HB3 LYS B  37     165.920 151.015 189.502  1.00 97.39           H
ATOM   2374  O   LYS B  37     165.866 151.786 186.760  1.00 97.39           O
ATOM   2375  CG  LYS B  37     164.323 151.079 190.930  1.00 97.39           C
ATOM   2376  HG2 LYS B  37     164.978 150.642 191.685  1.00 97.39           H
ATOM   2377  HG3 LYS B  37     163.328 150.648 191.051  1.00 97.39           H
ATOM   2378  CD  LYS B  37     164.244 152.596 191.146  1.00 97.39           C
ATOM   2379  HD2 LYS B  37     163.508 153.012 190.459  1.00 97.39           H
ATOM   2380  HD3 LYS B  37     165.215 153.047 190.941  1.00 97.39           H
ATOM   2381  CE  LYS B  37     163.806 152.936 192.570  1.00 97.39           C
ATOM   2382  HE2 LYS B  37     162.968 152.290 192.835  1.00 97.39           H
ATOM   2383  HE3 LYS B  37     164.628 152.732 193.256  1.00 97.39           H
ATOM   2384  NZ  LYS B  37     163.377 154.351 192.648  1.00 97.39           N
ATOM   2385  HZ1 LYS B  37     163.089 154.608 193.582  1.00 97.39           H
ATOM   2386  HZ2 LYS B  37     164.088 154.982 192.306  1.00 97.39           H
ATOM   2387  HZ3 LYS B  37     162.569 154.472 192.055  1.00 97.39           H
ATOM   2388  N   GLY B  38     164.333 150.225 186.275  1.00 97.98           N
ATOM   2389  H   GLY B  38     163.482 149.770 186.577  1.00 97.98           H
ATOM   2390  CA  GLY B  38     164.842 149.832 184.980  1.00 97.98           C
ATOM   2391  HA2 GLY B  38     165.808 149.343 185.095  1.00 97.98           H
ATOM   2392  HA3 GLY B  38     164.958 150.708 184.342  1.00 97.98           H
ATOM   2393  C   GLY B  38     163.869 148.866 184.329  1.00 97.98           C
ATOM   2394  O   GLY B  38     162.845 148.506 184.915  1.00 97.98           O
ATOM   2395  N   TYR B  39     164.177 148.452 183.110  1.00 97.05           N
ATOM   2396  H   TYR B  39     165.047 148.759 182.698  1.00 97.05           H
ATOM   2397  CA  TYR B  39     163.278 147.632 182.312  1.00 97.05           C
ATOM   2398  HA  TYR B  39     162.781 146.918 182.970  1.00 97.05           H
ATOM   2399  C   TYR B  39     164.040 146.834 181.250  1.00 97.05           C
ATOM   2400  CB  TYR B  39     162.200 148.534 181.688  1.00 97.05           C
ATOM   2401  HB2 TYR B  39     161.773 149.181 182.454  1.00 97.05           H
ATOM   2402  HB3 TYR B  39     161.389 147.897 181.335  1.00 97.05           H
ATOM   2403  O   TYR B  39     165.181 147.146 180.902  1.00 97.05           O
ATOM   2404  CG  TYR B  39     162.683 149.397 180.540  1.00 97.05           C
ATOM   2405  CD1 TYR B  39     163.578 150.470 180.747  1.00 97.05           C
ATOM   2406  HD1 TYR B  39     163.924 150.716 181.740  1.00 97.05           H
ATOM   2407  CD2 TYR B  39     162.228 149.110 179.246  1.00 97.05           C
ATOM   2408  HD2 TYR B  39     161.538 148.293 179.092  1.00 97.05           H
ATOM   2409  CE1 TYR B  39     164.033 151.230 179.653  1.00 97.05           C
ATOM   2410  HE1 TYR B  39     164.733 152.039 179.799  1.00 97.05           H
ATOM   2411  CE2 TYR B  39     162.657 149.884 178.158  1.00 97.05           C
ATOM   2412  HE2 TYR B  39     162.291 149.657 177.169  1.00 97.05           H
ATOM   2413  OH  TYR B  39     164.012 151.651 177.286  1.00 97.05           O
ATOM   2414  HH  TYR B  39     163.625 151.338 176.465  1.00 97.05           H
ATOM   2415  CZ  TYR B  39     163.574 150.935 178.353  1.00 97.05           C
ATOM   2416  N   HIS B  40     163.400 145.792 180.723  1.00 96.89           N
ATOM   2417  H   HIS B  40     162.454 145.598 181.020  1.00 96.89           H
ATOM   2418  CA  HIS B  40     163.932 145.041 179.591  1.00 96.89           C
ATOM   2419  HA  HIS B  40     165.019 145.006 179.670  1.00 96.89           H
ATOM   2420  C   HIS B  40     163.598 145.751 178.278  1.00 96.89           C
ATOM   2421  CB  HIS B  40     163.427 143.594 179.626  1.00 96.89           C
ATOM   2422  HB2 HIS B  40     162.348 143.580 179.779  1.00 96.89           H
ATOM   2423  HB3 HIS B  40     163.635 143.128 178.663  1.00 96.89           H
ATOM   2424  O   HIS B  40     162.587 145.452 177.650  1.00 96.89           O
ATOM   2425  CG  HIS B  40     164.112 142.775 180.685  1.00 96.89           C
ATOM   2426  CD2 HIS B  40     163.554 142.261 181.822  1.00 96.89           C
ATOM   2427  HD2 HIS B  40     162.523 142.360 182.129  1.00 96.89           H
ATOM   2428  ND1 HIS B  40     165.442 142.421 180.685  1.00 96.89           N
ATOM   2429  HD1 HIS B  40     166.128 142.719 180.005  1.00 96.89           H
ATOM   2430  CE1 HIS B  40     165.685 141.717 181.803  1.00 96.89           C
ATOM   2431  HE1 HIS B  40     166.647 141.327 182.100  1.00 96.89           H
ATOM   2432  NE2 HIS B  40     164.559 141.582 182.517  1.00 96.89           N
ATOM   2433  N   ALA B  41     164.454 146.687 177.866  1.00 97.10           N
ATOM   2434  H   ALA B  41     165.234 146.924 178.462  1.00 97.10           H
ATOM   2435  CA  ALA B  41     164.337 147.359 176.573  1.00 97.10           C
ATOM   2436  HA  ALA B  41     163.353 147.819 176.493  1.00 97.10           H
ATOM   2437  C   ALA B  41     164.485 146.381 175.400  1.00 97.10           C
ATOM   2438  CB  ALA B  41     165.411 148.449 176.501  1.00 97.10           C
ATOM   2439  HB1 ALA B  41     165.342 149.099 177.373  1.00 97.10           H
ATOM   2440  HB2 ALA B  41     165.265 149.044 175.599  1.00 97.10           H
ATOM   2441  HB3 ALA B  41     166.403 147.999 176.472  1.00 97.10           H
ATOM   2442  O   ALA B  41     163.782 146.510 174.397  1.00 97.10           O
ATOM   2443  N   ASN B  42     165.362 145.379 175.561  1.00 96.28           N
ATOM   2444  H   ASN B  42     165.853 145.348 176.443  1.00 96.28           H
ATOM   2445  CA  ASN B  42     165.815 144.481 174.498  1.00 96.28           C
ATOM   2446  HA  ASN B  42     166.599 143.845 174.907  1.00 96.28           H
ATOM   2447  C   ASN B  42     166.459 145.240 173.325  1.00 96.28           C
ATOM   2448  CB  ASN B  42     164.661 143.555 174.070  1.00 96.28           C
ATOM   2449  HB2 ASN B  42     165.018 142.826 173.342  1.00 96.28           H
ATOM   2450  HB3 ASN B  42     163.879 144.149 173.596  1.00 96.28           H
ATOM   2451  O   ASN B  42     166.536 146.465 173.317  1.00 96.28           O
ATOM   2452  CG  ASN B  42     164.041 142.800 175.222  1.00 96.28           C
ATOM   2453  ND2 ASN B  42     162.743 142.605 175.176  1.00 96.28           N
ATOM   2454 HD21 ASN B  42     162.301 142.252 176.012  1.00 96.28           H
ATOM   2455 HD22 ASN B  42     162.207 143.016 174.425  1.00 96.28           H
ATOM   2456  OD1 ASN B  42     164.710 142.363 176.151  1.00 96.28           O
ATOM   2457  N   PHE B  43     166.982 144.504 172.348  1.00 95.73           N
ATOM   2458  H   PHE B  43     166.983 143.498 172.440  1.00 95.73           H
ATOM   2459  CA  PHE B  43     167.468 145.081 171.098  1.00 95.73           C
ATOM   2460  HA  PHE B  43     166.756 145.855 170.815  1.00 95.73           H
ATOM   2461  C   PHE B  43     167.461 144.064 169.963  1.00 95.73           C
ATOM   2462  CB  PHE B  43     168.859 145.716 171.282  1.00 95.73           C
ATOM   2463  HB2 PHE B  43     169.091 146.297 170.390  1.00 95.73           H
ATOM   2464  HB3 PHE B  43     168.827 146.429 172.107  1.00 95.73           H
ATOM   2465  O   PHE B  43     167.273 142.870 170.186  1.00 95.73           O
ATOM   2466  CG  PHE B  43     169.988 144.739 171.540  1.00 95.73           C
ATOM   2467  CD1 PHE B  43     170.072 144.067 172.772  1.00 95.73           C
ATOM   2468  HD1 PHE B  43     169.302 144.218 173.512  1.00 95.73           H
ATOM   2469  CD2 PHE B  43     170.980 144.530 170.566  1.00 95.73           C
ATOM   2470  HD2 PHE B  43     170.938 145.051 169.621  1.00 95.73           H
ATOM   2471  CE1 PHE B  43     171.146 143.203 173.047  1.00 95.73           C
ATOM   2472  HE1 PHE B  43     171.206 142.703 174.002  1.00 95.73           H
ATOM   2473  CE2 PHE B  43     172.057 143.672 170.842  1.00 95.73           C
ATOM   2474  HE2 PHE B  43     172.850 143.569 170.117  1.00 95.73           H
ATOM   2475  CZ  PHE B  43     172.140 143.001 172.075  1.00 95.73           C
ATOM   2476  HZ  PHE B  43     172.981 142.356 172.286  1.00 95.73           H
ATOM   2477  N   CYS B  44     167.653 144.537 168.736  1.00 94.24           N
ATOM   2478  H   CYS B  44     167.850 145.521 168.621  1.00 94.24           H
ATOM   2479  CA  CYS B  44     167.727 143.700 167.545  1.00 94.24           C
ATOM   2480  HA  CYS B  44     167.336 142.706 167.765  1.00 94.24           H
ATOM   2481  C   CYS B  44     169.181 143.538 167.107  1.00 94.24           C
ATOM   2482  CB  CYS B  44     166.847 144.324 166.460  1.00 94.24           C
ATOM   2483  HB2 CYS B  44     167.143 145.362 166.311  1.00 94.24           H
ATOM   2484  HB3 CYS B  44     167.006 143.805 165.514  1.00 94.24           H
ATOM   2485  O   CYS B  44     169.888 144.526 166.930  1.00 94.24           O
ATOM   2486  SG  CYS B  44     165.088 144.250 166.858  1.00 94.24           S
ATOM   2487  N   LEU B  45     169.636 142.294 166.947  1.00 92.98           N
ATOM   2488  H   LEU B  45     169.016 141.522 167.146  1.00 92.98           H
ATOM   2489  CA  LEU B  45     170.985 142.007 166.462  1.00 92.98           C
ATOM   2490  HA  LEU B  45     171.260 142.791 165.757  1.00 92.98           H
ATOM   2491  C   LEU B  45     171.045 140.663 165.734  1.00 92.98           C
ATOM   2492  CB  LEU B  45     171.976 142.036 167.642  1.00 92.98           C
ATOM   2493  HB2 LEU B  45     171.703 141.234 168.328  1.00 92.98           H
ATOM   2494  HB3 LEU B  45     171.861 142.986 168.165  1.00 92.98           H
ATOM   2495  O   LEU B  45     170.489 139.658 166.190  1.00 92.98           O
ATOM   2496  CG  LEU B  45     173.459 141.869 167.255  1.00 92.98           C
ATOM   2497  HG  LEU B  45     173.569 141.008 166.595  1.00 92.98           H
ATOM   2498  CD1 LEU B  45     174.002 143.109 166.544  1.00 92.98           C
ATOM   2499 HD11 LEU B  45     175.054 142.966 166.296  1.00 92.98           H
ATOM   2500 HD12 LEU B  45     173.908 143.981 167.189  1.00 92.98           H
ATOM   2501 HD13 LEU B  45     173.451 143.297 165.622  1.00 92.98           H
ATOM   2502  CD2 LEU B  45     174.334 141.596 168.479  1.00 92.98           C
ATOM   2503 HD21 LEU B  45     174.410 142.490 169.099  1.00 92.98           H
ATOM   2504 HD22 LEU B  45     175.336 141.323 168.151  1.00 92.98           H
ATOM   2505 HD23 LEU B  45     173.918 140.775 169.063  1.00 92.98           H
ATOM   2506  N   GLY B  46     171.796 140.654 164.636  1.00 91.56           N
ATOM   2507  H   GLY B  46     172.141 141.539 164.293  1.00 91.56           H
ATOM   2508  CA  GLY B  46     172.155 139.470 163.864  1.00 91.56           C
ATOM   2509  HA2 GLY B  46     171.457 138.656 164.060  1.00 91.56           H
ATOM   2510  HA3 GLY B  46     173.149 139.144 164.171  1.00 91.56           H
ATOM   2511  C   GLY B  46     172.166 139.757 162.357  1.00 91.56           C
ATOM   2512  O   GLY B  46     171.620 140.772 161.927  1.00 91.56           O
ATOM   2513  N   PRO B  47     172.789 138.885 161.548  1.00 91.06           N
ATOM   2514  CA  PRO B  47     172.782 138.999 160.098  1.00 91.06           C
ATOM   2515  HA  PRO B  47     173.155 139.981 159.809  1.00 91.06           H
ATOM   2516  C   PRO B  47     171.374 138.822 159.516  1.00 91.06           C
ATOM   2517  CB  PRO B  47     173.753 137.924 159.600  1.00 91.06           C
ATOM   2518  HB2 PRO B  47     174.759 138.339 159.553  1.00 91.06           H
ATOM   2519  HB3 PRO B  47     173.465 137.522 158.628  1.00 91.06           H
ATOM   2520  O   PRO B  47     170.514 138.151 160.093  1.00 91.06           O
ATOM   2521  CG  PRO B  47     173.697 136.857 160.689  1.00 91.06           C
ATOM   2522  HG2 PRO B  47     174.613 136.268 160.731  1.00 91.06           H
ATOM   2523  HG3 PRO B  47     172.834 136.212 160.518  1.00 91.06           H
ATOM   2524  CD  PRO B  47     173.496 137.687 161.954  1.00 91.06           C
ATOM   2525  HD2 PRO B  47     172.895 137.126 162.672  1.00 91.06           H
ATOM   2526  HD3 PRO B  47     174.461 137.954 162.385  1.00 91.06           H
ATOM   2527  N   CYS B  48     171.178 139.397 158.333  1.00 91.36           N
ATOM   2528  H   CYS B  48     171.928 139.954 157.948  1.00 91.36           H
ATOM   2529  CA  CYS B  48     169.940 139.358 157.561  1.00 91.36           C
ATOM   2530  HA  CYS B  48     169.159 138.842 158.120  1.00 91.36           H
ATOM   2531  C   CYS B  48     170.151 138.598 156.246  1.00 91.36           C
ATOM   2532  CB  CYS B  48     169.482 140.802 157.344  1.00 91.36           C
ATOM   2533  HB2 CYS B  48     168.751 140.824 156.536  1.00 91.36           H
ATOM   2534  HB3 CYS B  48     170.332 141.411 157.039  1.00 91.36           H
ATOM   2535  O   CYS B  48     170.299 139.225 155.194  1.00 91.36           O
ATOM   2536  SG  CYS B  48     168.718 141.521 158.812  1.00 91.36           S
ATOM   2537  N   PRO B  49     170.221 137.252 156.286  1.00 88.02           N
ATOM   2538  CA  PRO B  49     170.365 136.463 155.073  1.00 88.02           C
ATOM   2539  HA  PRO B  49     171.222 136.821 154.503  1.00 88.02           H
ATOM   2540  C   PRO B  49     169.119 136.577 154.185  1.00 88.02           C
ATOM   2541  CB  PRO B  49     170.643 135.031 155.541  1.00 88.02           C
ATOM   2542  HB2 PRO B  49     171.719 134.892 155.641  1.00 88.02           H
ATOM   2543  HB3 PRO B  49     170.230 134.282 154.865  1.00 88.02           H
ATOM   2544  O   PRO B  49     168.054 137.042 154.602  1.00 88.02           O
ATOM   2545  CG  PRO B  49     170.000 134.955 156.923  1.00 88.02           C
ATOM   2546  HG2 PRO B  49     168.957 134.653 156.823  1.00 88.02           H
ATOM   2547  HG3 PRO B  49     170.528 134.254 157.569  1.00 88.02           H
ATOM   2548  CD  PRO B  49     170.096 136.386 157.455  1.00 88.02           C
ATOM   2549  HD2 PRO B  49     170.994 136.474 158.066  1.00 88.02           H
ATOM   2550  HD3 PRO B  49     169.214 136.626 158.047  1.00 88.02           H
ATOM   2551  N   TYR B  50     169.248 136.133 152.937  1.00 85.22           N
ATOM   2552  H   TYR B  50     170.135 135.759 152.631  1.00 85.22           H
ATOM   2553  CA  TYR B  50     168.143 136.155 151.987  1.00 85.22           C
ATOM   2554  HA  TYR B  50     167.864 137.197 151.830  1.00 85.22           H
ATOM   2555  C   TYR B  50     166.900 135.424 152.527  1.00 85.22           C
ATOM   2556  CB  TYR B  50     168.627 135.588 150.655  1.00 85.22           C
ATOM   2557  HB2 TYR B  50     169.522 136.128 150.343  1.00 85.22           H
ATOM   2558  HB3 TYR B  50     168.896 134.544 150.823  1.00 85.22           H
ATOM   2559  O   TYR B  50     166.994 134.378 153.165  1.00 85.22           O
ATOM   2560  CG  TYR B  50     167.618 135.668 149.529  1.00 85.22           C
ATOM   2561  CD1 TYR B  50     167.273 134.507 148.813  1.00 85.22           C
ATOM   2562  HD1 TYR B  50     167.757 133.571 149.049  1.00 85.22           H
ATOM   2563  CD2 TYR B  50     167.028 136.902 149.193  1.00 85.22           C
ATOM   2564  HD2 TYR B  50     167.333 137.808 149.696  1.00 85.22           H
ATOM   2565  CE1 TYR B  50     166.322 134.573 147.778  1.00 85.22           C
ATOM   2566  HE1 TYR B  50     166.072 133.682 147.221  1.00 85.22           H
ATOM   2567  CE2 TYR B  50     166.058 136.968 148.180  1.00 85.22           C
ATOM   2568  HE2 TYR B  50     165.609 137.913 147.911  1.00 85.22           H
ATOM   2569  OH  TYR B  50     164.776 135.874 146.480  1.00 85.22           O
ATOM   2570  HH  TYR B  50     164.674 135.028 146.038  1.00 85.22           H
ATOM   2571  CZ  TYR B  50     165.704 135.804 147.469  1.00 85.22           C
ATOM   2572  N   ILE B  51     165.723 136.010 152.280  1.00 76.80           N
ATOM   2573  H   ILE B  51     165.753 136.841 151.707  1.00 76.80           H
ATOM   2574  CA  ILE B  51     164.393 135.578 152.757  1.00 76.80           C
ATOM   2575  HA  ILE B  51     163.670 136.281 152.344  1.00 76.80           H
ATOM   2576  C   ILE B  51     164.178 135.705 154.290  1.00 76.80           C
ATOM   2577  CB  ILE B  51     163.988 134.228 152.099  1.00 76.80           C
ATOM   2578  HB  ILE B  51     164.697 133.457 152.403  1.00 76.80           H
ATOM   2579  O   ILE B  51     163.051 135.560 154.764  1.00 76.80           O
ATOM   2580  CG1 ILE B  51     164.031 134.364 150.554  1.00 76.80           C
ATOM   2581 HG12 ILE B  51     164.992 134.779 150.250  1.00 76.80           H
ATOM   2582 HG13 ILE B  51     163.257 135.057 150.225  1.00 76.80           H
ATOM   2583  CG2 ILE B  51     162.577 133.765 152.512  1.00 76.80           C
ATOM   2584 HG21 ILE B  51     162.286 132.863 151.973  1.00 76.80           H
ATOM   2585 HG22 ILE B  51     161.847 134.552 152.324  1.00 76.80           H
ATOM   2586 HG23 ILE B  51     162.566 133.498 153.568  1.00 76.80           H
ATOM   2587  CD1 ILE B  51     163.877 133.045 149.786  1.00 76.80           C
ATOM   2588 HD11 ILE B  51     162.868 132.648 149.890  1.00 76.80           H
ATOM   2589 HD12 ILE B  51     164.057 133.222 148.727  1.00 76.80           H
ATOM   2590 HD13 ILE B  51     164.600 132.316 150.153  1.00 76.80           H
ATOM   2591  N   TRP B  52     165.178 136.093 155.088  1.00 76.07           N
ATOM   2592  H   TRP B  52     166.095 136.252 154.694  1.00 76.07           H
ATOM   2593  CA  TRP B  52     165.039 136.194 156.547  1.00 76.07           C
ATOM   2594  HA  TRP B  52     164.474 135.326 156.890  1.00 76.07           H
ATOM   2595  C   TRP B  52     164.283 137.448 157.013  1.00 76.07           C
ATOM   2596  CB  TRP B  52     166.415 136.100 157.202  1.00 76.07           C
ATOM   2597  HB2 TRP B  52     166.987 137.007 157.002  1.00 76.07           H
ATOM   2598  HB3 TRP B  52     166.934 135.260 156.739  1.00 76.07           H
ATOM   2599  O   TRP B  52     164.867 138.513 157.182  1.00 76.07           O
ATOM   2600  CG  TRP B  52     166.369 135.852 158.676  1.00 76.07           C
ATOM   2601  CD1 TRP B  52     166.513 136.775 159.654  1.00 76.07           C
ATOM   2602  HD1 TRP B  52     166.686 137.827 159.474  1.00 76.07           H
ATOM   2603  CD2 TRP B  52     166.117 134.588 159.351  1.00 76.07           C
ATOM   2604  CE2 TRP B  52     166.129 134.820 160.759  1.00 76.07           C
ATOM   2605  CE3 TRP B  52     165.868 133.270 158.911  1.00 76.07           C
ATOM   2606  HE3 TRP B  52     165.856 133.061 157.851  1.00 76.07           H
ATOM   2607  NE1 TRP B  52     166.372 136.170 160.892  1.00 76.07           N
ATOM   2608  HE1 TRP B  52     166.412 136.656 161.777  1.00 76.07           H
ATOM   2609  CH2 TRP B  52     165.701 132.485 161.217  1.00 76.07           C
ATOM   2610  HH2 TRP B  52     165.574 131.678 161.924  1.00 76.07           H
ATOM   2611  CZ2 TRP B  52     165.925 133.790 161.684  1.00 76.07           C
ATOM   2612  HZ2 TRP B  52     165.949 133.994 162.744  1.00 76.07           H
ATOM   2613  CZ3 TRP B  52     165.663 132.228 159.834  1.00 76.07           C
ATOM   2614  HZ3 TRP B  52     165.494 131.220 159.487  1.00 76.07           H
ATOM   2615  N   SER B  53     162.973 137.315 157.260  1.00 72.19           N
ATOM   2616  H   SER B  53     162.555 136.426 157.026  1.00 72.19           H
ATOM   2617  CA  SER B  53     162.111 138.358 157.856  1.00 72.19           C
ATOM   2618  HA  SER B  53     161.082 138.040 157.692  1.00 72.19           H
ATOM   2619  C   SER B  53     162.230 139.732 157.180  1.00 72.19           C
ATOM   2620  CB  SER B  53     162.324 138.425 159.371  1.00 72.19           C
ATOM   2621  HB2 SER B  53     162.884 139.320 159.643  1.00 72.19           H
ATOM   2622  HB3 SER B  53     162.902 137.556 159.685  1.00 72.19           H
ATOM   2623  O   SER B  53     162.334 140.779 157.824  1.00 72.19           O
ATOM   2624  OG  SER B  53     161.079 138.407 160.047  1.00 72.19           O
ATOM   2625  HG  SER B  53     161.242 138.666 160.957  1.00 72.19           H
ATOM   2626  N   LEU B  54     162.255 139.701 155.851  1.00 72.35           N
ATOM   2627  H   LEU B  54     162.191 138.798 155.401  1.00 72.35           H
ATOM   2628  CA  LEU B  54     162.498 140.868 155.016  1.00 72.35           C
ATOM   2629  HA  LEU B  54     163.300 141.457 155.463  1.00 72.35           H
ATOM   2630  C   LEU B  54     161.261 141.765 154.940  1.00 72.35           C
ATOM   2631  CB  LEU B  54     162.950 140.393 153.636  1.00 72.35           C
ATOM   2632  HB2 LEU B  54     163.053 141.259 152.983  1.00 72.35           H
ATOM   2633  HB3 LEU B  54     162.175 139.748 153.224  1.00 72.35           H
ATOM   2634  O   LEU B  54     160.152 141.296 154.671  1.00 72.35           O
ATOM   2635  CG  LEU B  54     164.289 139.635 153.677  1.00 72.35           C
ATOM   2636  HG  LEU B  54     164.269 138.835 154.417  1.00 72.35           H
ATOM   2637  CD1 LEU B  54     164.478 139.010 152.313  1.00 72.35           C
ATOM   2638 HD11 LEU B  54     165.479 138.589 152.224  1.00 72.35           H
ATOM   2639 HD12 LEU B  54     163.693 138.277 152.121  1.00 72.35           H
ATOM   2640 HD13 LEU B  54     164.355 139.824 151.598  1.00 72.35           H
ATOM   2641  CD2 LEU B  54     165.479 140.553 153.935  1.00 72.35           C
ATOM   2642 HD21 LEU B  54     165.533 141.336 153.178  1.00 72.35           H
ATOM   2643 HD22 LEU B  54     165.383 141.020 154.916  1.00 72.35           H
ATOM   2644 HD23 LEU B  54     166.402 139.974 153.931  1.00 72.35           H
ATOM   2645  N   ASP B  55     161.468 143.057 155.175  1.00 71.09           N
ATOM   2646  H   ASP B  55     162.411 143.346 155.395  1.00 71.09           H
ATOM   2647  CA  ASP B  55     160.406 144.048 155.338  1.00 71.09           C
ATOM   2648  HA  ASP B  55     159.605 143.602 155.927  1.00 71.09           H
ATOM   2649  C   ASP B  55     159.801 144.528 154.011  1.00 71.09           C
ATOM   2650  CB  ASP B  55     160.998 145.223 156.124  1.00 71.09           C
ATOM   2651  HB2 ASP B  55     161.743 145.732 155.511  1.00 71.09           H
ATOM   2652  HB3 ASP B  55     161.509 144.833 157.005  1.00 71.09           H
ATOM   2653  O   ASP B  55     158.582 144.544 153.843  1.00 71.09           O
ATOM   2654  CG  ASP B  55     159.953 146.230 156.595  1.00 71.09           C
ATOM   2655  OD1 ASP B  55     158.794 145.839 156.883  1.00 71.09           O
ATOM   2656  OD2 ASP B  55     160.340 147.386 156.861  1.00 71.09           O
ATOM   2657  N   THR B  56     160.658 144.908 153.064  1.00 80.06           N
ATOM   2658  H   THR B  56     161.639 144.804 153.279  1.00 80.06           H
ATOM   2659  CA  THR B  56     160.309 145.592 151.804  1.00 80.06           C
ATOM   2660  HA  THR B  56     159.227 145.599 151.682  1.00 80.06           H
ATOM   2661  C   THR B  56     160.916 144.884 150.591  1.00 80.06           C
ATOM   2662  CB  THR B  56     160.795 147.052 151.831  1.00 80.06           C
ATOM   2663  HB  THR B  56     160.519 147.535 150.894  1.00 80.06           H
ATOM   2664  O   THR B  56     161.793 144.027 150.732  1.00 80.06           O
ATOM   2665  CG2 THR B  56     160.205 147.866 152.980  1.00 80.06           C
ATOM   2666 HG21 THR B  56     160.476 148.915 152.863  1.00 80.06           H
ATOM   2667 HG22 THR B  56     160.581 147.508 153.939  1.00 80.06           H
ATOM   2668 HG23 THR B  56     159.118 147.782 152.970  1.00 80.06           H
ATOM   2669  OG1 THR B  56     162.199 147.070 151.955  1.00 80.06           O
ATOM   2670  HG1 THR B  56     162.431 147.819 152.509  1.00 80.06           H
ATOM   2671  N   GLN B  57     160.489 145.241 149.373  1.00 85.35           N
ATOM   2672  H   GLN B  57     159.770 145.943 149.278  1.00 85.35           H
ATOM   2673  CA  GLN B  57     161.149 144.752 148.151  1.00 85.35           C
ATOM   2674  HA  GLN B  57     161.123 143.663 148.154  1.00 85.35           H
ATOM   2675  C   GLN B  57     162.633 145.131 148.112  1.00 85.35           C
ATOM   2676  CB  GLN B  57     160.437 145.265 146.893  1.00 85.35           C
ATOM   2677  HB2 GLN B  57     160.329 146.348 146.960  1.00 85.35           H
ATOM   2678  HB3 GLN B  57     161.051 145.045 146.021  1.00 85.35           H
ATOM   2679  O   GLN B  57     163.459 144.268 147.822  1.00 85.35           O
ATOM   2680  CG  GLN B  57     159.054 144.632 146.684  1.00 85.35           C
ATOM   2681  HG2 GLN B  57     158.596 145.109 145.818  1.00 85.35           H
ATOM   2682  HG3 GLN B  57     158.425 144.845 147.547  1.00 85.35           H
ATOM   2683  CD  GLN B  57     159.071 143.122 146.436  1.00 85.35           C
ATOM   2684  NE2 GLN B  57     157.920 142.485 146.409  1.00 85.35           N
ATOM   2685 HE21 GLN B  57     157.950 141.541 146.049  1.00 85.35           H
ATOM   2686 HE22 GLN B  57     157.065 143.009 146.527  1.00 85.35           H
ATOM   2687  OE1 GLN B  57     160.083 142.456 146.296  1.00 85.35           O
ATOM   2688  N   TYR B  58     162.978 146.354 148.522  1.00 90.53           N
ATOM   2689  H   TYR B  58     162.268 147.069 148.584  1.00 90.53           H
ATOM   2690  CA  TYR B  58     164.362 146.780 148.716  1.00 90.53           C
ATOM   2691  HA  TYR B  58     164.848 146.849 147.743  1.00 90.53           H
ATOM   2692  C   TYR B  58     165.165 145.786 149.563  1.00 90.53           C
ATOM   2693  CB  TYR B  58     164.394 148.163 149.373  1.00 90.53           C
ATOM   2694  HB2 TYR B  58     164.020 148.916 148.679  1.00 90.53           H
ATOM   2695  HB3 TYR B  58     163.770 148.181 150.268  1.00 90.53           H
ATOM   2696  O   TYR B  58     166.183 145.277 149.103  1.00 90.53           O
ATOM   2697  CG  TYR B  58     165.791 148.577 149.728  1.00 90.53           C
ATOM   2698  CD1 TYR B  58     166.254 148.493 151.056  1.00 90.53           C
ATOM   2699  HD1 TYR B  58     165.606 148.175 151.859  1.00 90.53           H
ATOM   2700  CD2 TYR B  58     166.649 148.958 148.685  1.00 90.53           C
ATOM   2701  HD2 TYR B  58     166.290 148.997 147.666  1.00 90.53           H
ATOM   2702  CE1 TYR B  58     167.594 148.805 151.335  1.00 90.53           C
ATOM   2703  HE1 TYR B  58     167.972 148.734 152.344  1.00 90.53           H
ATOM   2704  CE2 TYR B  58     167.986 149.263 148.960  1.00 90.53           C
ATOM   2705  HE2 TYR B  58     168.649 149.563 148.162  1.00 90.53           H
ATOM   2706  OH  TYR B  58     169.737 149.506 150.529  1.00 90.53           O
ATOM   2707  HH  TYR B  58     170.165 149.791 149.719  1.00 90.53           H
ATOM   2708  CZ  TYR B  58     168.451 149.192 150.284  1.00 90.53           C
ATOM   2709  N   SER B  59     164.681 145.443 150.762  1.00 91.04           N
ATOM   2710  H   SER B  59     163.874 145.936 151.114  1.00 91.04           H
ATOM   2711  CA  SER B  59     165.403 144.523 151.653  1.00 91.04           C
ATOM   2712  HA  SER B  59     166.397 144.935 151.826  1.00 91.04           H
ATOM   2713  C   SER B  59     165.597 143.129 151.030  1.00 91.04           C
ATOM   2714  CB  SER B  59     164.705 144.452 153.015  1.00 91.04           C
ATOM   2715  HB2 SER B  59     165.301 143.849 153.701  1.00 91.04           H
ATOM   2716  HB3 SER B  59     164.622 145.457 153.427  1.00 91.04           H
ATOM   2717  O   SER B  59     166.649 142.517 151.207  1.00 91.04           O
ATOM   2718  OG  SER B  59     163.412 143.887 152.897  1.00 91.04           O
ATOM   2719  HG  SER B  59     163.018 144.144 152.061  1.00 91.04           H
ATOM   2720  N   LYS B  60     164.639 142.646 150.221  1.00 88.46           N
ATOM   2721  H   LYS B  60     163.826 143.225 150.065  1.00 88.46           H
ATOM   2722  CA  LYS B  60     164.765 141.386 149.459  1.00 88.46           C
ATOM   2723  HA  LYS B  60     165.173 140.604 150.098  1.00 88.46           H
ATOM   2724  C   LYS B  60     165.826 141.458 148.384  1.00 88.46           C
ATOM   2725  CB  LYS B  60     163.415 140.964 148.854  1.00 88.46           C
ATOM   2726  HB2 LYS B  60     163.070 141.757 148.191  1.00 88.46           H
ATOM   2727  HB3 LYS B  60     163.566 140.071 148.246  1.00 88.46           H
ATOM   2728  O   LYS B  60     166.640 140.542 148.280  1.00 88.46           O
ATOM   2729  CG  LYS B  60     162.322 140.663 149.890  1.00 88.46           C
ATOM   2730  HG2 LYS B  60     162.537 139.716 150.386  1.00 88.46           H
ATOM   2731  HG3 LYS B  60     162.286 141.459 150.635  1.00 88.46           H
ATOM   2732  CD  LYS B  60     160.954 140.552 149.217  1.00 88.46           C
ATOM   2733  HD2 LYS B  60     160.940 139.685 148.556  1.00 88.46           H
ATOM   2734  HD3 LYS B  60     160.779 141.452 148.628  1.00 88.46           H
ATOM   2735  CE  LYS B  60     159.864 140.433 150.283  1.00 88.46           C
ATOM   2736  HE2 LYS B  60     159.980 141.261 150.983  1.00 88.46           H
ATOM   2737  HE3 LYS B  60     160.007 139.507 150.840  1.00 88.46           H
ATOM   2738  NZ  LYS B  60     158.516 140.476 149.667  1.00 88.46           N
ATOM   2739  HZ1 LYS B  60     158.421 141.319 149.119  1.00 88.46           H
ATOM   2740  HZ2 LYS B  60     158.377 139.681 149.060  1.00 88.46           H
ATOM   2741  HZ3 LYS B  60     157.804 140.484 150.384  1.00 88.46           H
ATOM   2742  N   VAL B  61     165.833 142.541 147.621  1.00 91.17           N
ATOM   2743  H   VAL B  61     165.136 143.253 147.784  1.00 91.17           H
ATOM   2744  CA  VAL B  61     166.834 142.761 146.581  1.00 91.17           C
ATOM   2745  HA  VAL B  61     166.870 141.885 145.933  1.00 91.17           H
ATOM   2746  C   VAL B  61     168.222 142.911 147.193  1.00 91.17           C
ATOM   2747  CB  VAL B  61     166.449 143.974 145.722  1.00 91.17           C
ATOM   2748  HB  VAL B  61     166.249 144.839 146.355  1.00 91.17           H
ATOM   2749  O   VAL B  61     169.158 142.282 146.713  1.00 91.17           O
ATOM   2750  CG1 VAL B  61     167.574 144.323 144.745  1.00 91.17           C
ATOM   2751 HG11 VAL B  61     167.190 144.941 143.933  1.00 91.17           H
ATOM   2752 HG12 VAL B  61     168.361 144.868 145.267  1.00 91.17           H
ATOM   2753 HG13 VAL B  61     167.993 143.407 144.328  1.00 91.17           H
ATOM   2754  CG2 VAL B  61     165.192 143.650 144.906  1.00 91.17           C
ATOM   2755 HG21 VAL B  61     164.365 143.372 145.561  1.00 91.17           H
ATOM   2756 HG22 VAL B  61     165.403 142.829 144.222  1.00 91.17           H
ATOM   2757 HG23 VAL B  61     164.889 144.530 144.339  1.00 91.17           H
ATOM   2758  N   LEU B  62     168.356 143.668 148.283  1.00 93.14           N
ATOM   2759  H   LEU B  62     167.553 144.182 148.618  1.00 93.14           H
ATOM   2760  CA  LEU B  62     169.635 143.873 148.955  1.00 93.14           C
ATOM   2761  HA  LEU B  62     170.357 144.182 148.200  1.00 93.14           H
ATOM   2762  C   LEU B  62     170.164 142.586 149.602  1.00 93.14           C
ATOM   2763  CB  LEU B  62     169.476 144.998 149.989  1.00 93.14           C
ATOM   2764  HB2 LEU B  62     168.862 144.633 150.812  1.00 93.14           H
ATOM   2765  HB3 LEU B  62     168.954 145.841 149.536  1.00 93.14           H
ATOM   2766  O   LEU B  62     171.356 142.307 149.512  1.00 93.14           O
ATOM   2767  CG  LEU B  62     170.827 145.492 150.535  1.00 93.14           C
ATOM   2768  HG  LEU B  62     171.432 144.649 150.869  1.00 93.14           H
ATOM   2769  CD1 LEU B  62     171.602 146.278 149.474  1.00 93.14           C
ATOM   2770 HD11 LEU B  62     170.974 147.067 149.059  1.00 93.14           H
ATOM   2771 HD12 LEU B  62     172.478 146.735 149.933  1.00 93.14           H
ATOM   2772 HD13 LEU B  62     171.938 145.615 148.677  1.00 93.14           H
ATOM   2773  CD2 LEU B  62     170.590 146.394 151.741  1.00 93.14           C
ATOM   2774 HD21 LEU B  62     169.978 147.248 151.452  1.00 93.14           H
ATOM   2775 HD22 LEU B  62     171.538 146.744 152.148  1.00 93.14           H
ATOM   2776 HD23 LEU B  62     170.047 145.849 152.513  1.00 93.14           H
ATOM   2777  N   ALA B  63     169.299 141.770 150.210  1.00 91.81           N
ATOM   2778  H   ALA B  63     168.339 142.063 150.318  1.00 91.81           H
ATOM   2779  CA  ALA B  63     169.705 140.480 150.766  1.00 91.81           C
ATOM   2780  HA  ALA B  63     170.558 140.638 151.427  1.00 91.81           H
ATOM   2781  C   ALA B  63     170.142 139.490 149.672  1.00 91.81           C
ATOM   2782  CB  ALA B  63     168.556 139.913 151.599  1.00 91.81           C
ATOM   2783  HB1 ALA B  63     167.712 139.653 150.960  1.00 91.81           H
ATOM   2784  HB2 ALA B  63     168.912 139.039 152.144  1.00 91.81           H
ATOM   2785  HB3 ALA B  63     168.222 140.651 152.329  1.00 91.81           H
ATOM   2786  O   ALA B  63     171.135 138.784 149.846  1.00 91.81           O
ATOM   2787  N   LEU B  64     169.441 139.464 148.532  1.00 91.63           N
ATOM   2788  H   LEU B  64     168.624 140.054 148.448  1.00 91.63           H
ATOM   2789  CA  LEU B  64     169.837 138.662 147.371  1.00 91.63           C
ATOM   2790  HA  LEU B  64     169.965 137.629 147.696  1.00 91.63           H
ATOM   2791  C   LEU B  64     171.175 139.143 146.795  1.00 91.63           C
ATOM   2792  CB  LEU B  64     168.726 138.730 146.309  1.00 91.63           C
ATOM   2793  HB2 LEU B  64     168.596 139.767 146.000  1.00 91.63           H
ATOM   2794  HB3 LEU B  64     167.788 138.399 146.756  1.00 91.63           H
ATOM   2795  O   LEU B  64     172.067 138.337 146.537  1.00 91.63           O
ATOM   2796  CG  LEU B  64     169.003 137.879 145.054  1.00 91.63           C
ATOM   2797  HG  LEU B  64     169.919 138.220 144.572  1.00 91.63           H
ATOM   2798  CD1 LEU B  64     169.136 136.391 145.385  1.00 91.63           C
ATOM   2799 HD11 LEU B  64     168.274 136.048 145.957  1.00 91.63           H
ATOM   2800 HD12 LEU B  64     170.046 136.220 145.960  1.00 91.63           H
ATOM   2801 HD13 LEU B  64     169.221 135.816 144.464  1.00 91.63           H
ATOM   2802  CD2 LEU B  64     167.854 138.051 144.058  1.00 91.63           C
ATOM   2803 HD21 LEU B  64     168.091 137.502 143.146  1.00 91.63           H
ATOM   2804 HD22 LEU B  64     167.739 139.106 143.811  1.00 91.63           H
ATOM   2805 HD23 LEU B  64     166.929 137.672 144.490  1.00 91.63           H
ATOM   2806  N   TYR B  65     171.331 140.460 146.652  1.00 93.43           N
ATOM   2807  H   TYR B  65     170.545 141.062 146.853  1.00 93.43           H
ATOM   2808  CA  TYR B  65     172.577 141.086 146.226  1.00 93.43           C
ATOM   2809  HA  TYR B  65     172.819 140.745 145.218  1.00 93.43           H
ATOM   2810  C   TYR B  65     173.738 140.693 147.142  1.00 93.43           C
ATOM   2811  CB  TYR B  65     172.406 142.610 146.204  1.00 93.43           C
ATOM   2812  HB2 TYR B  65     172.074 142.957 147.182  1.00 93.43           H
ATOM   2813  HB3 TYR B  65     171.633 142.879 145.485  1.00 93.43           H
ATOM   2814  O   TYR B  65     174.783 140.281 146.644  1.00 93.43           O
ATOM   2815  CG  TYR B  65     173.684 143.334 145.849  1.00 93.43           C
ATOM   2816  CD1 TYR B  65     174.560 143.767 146.863  1.00 93.43           C
ATOM   2817  HD1 TYR B  65     174.299 143.635 147.902  1.00 93.43           H
ATOM   2818  CD2 TYR B  65     174.025 143.514 144.498  1.00 93.43           C
ATOM   2819  HD2 TYR B  65     173.341 143.190 143.727  1.00 93.43           H
ATOM   2820  CE1 TYR B  65     175.794 144.347 146.517  1.00 93.43           C
ATOM   2821  HE1 TYR B  65     176.475 144.679 147.286  1.00 93.43           H
ATOM   2822  CE2 TYR B  65     175.257 144.098 144.150  1.00 93.43           C
ATOM   2823  HE2 TYR B  65     175.522 144.238 143.112  1.00 93.43           H
ATOM   2824  OH  TYR B  65     177.358 145.022 144.827  1.00 93.43           O
ATOM   2825  HH  TYR B  65     177.458 145.041 143.872  1.00 93.43           H
ATOM   2826  CZ  TYR B  65     176.155 144.488 145.162  1.00 93.43           C
ATOM   2827  N   ASN B  66     173.548 140.768 148.464  1.00 91.31           N
ATOM   2828  H   ASN B  66     172.676 141.148 148.802  1.00 91.31           H
ATOM   2829  CA  ASN B  66     174.558 140.392 149.452  1.00 91.31           C
ATOM   2830  HA  ASN B  66     175.465 140.964 149.260  1.00 91.31           H
ATOM   2831  C   ASN B  66     174.930 138.906 149.359  1.00 91.31           C
ATOM   2832  CB  ASN B  66     174.037 140.733 150.856  1.00 91.31           C
ATOM   2833  HB2 ASN B  66     173.686 141.764 150.884  1.00 91.31           H
ATOM   2834  HB3 ASN B  66     173.207 140.078 151.120  1.00 91.31           H
ATOM   2835  O   ASN B  66     176.106 138.562 149.417  1.00 91.31           O
ATOM   2836  CG  ASN B  66     175.144 140.552 151.876  1.00 91.31           C
ATOM   2837  ND2 ASN B  66     175.977 141.550 152.042  1.00 91.31           N
ATOM   2838 HD21 ASN B  66     176.812 141.380 152.585  1.00 91.31           H
ATOM   2839 HD22 ASN B  66     175.819 142.416 151.549  1.00 91.31           H
ATOM   2840  OD1 ASN B  66     175.288 139.514 152.498  1.00 91.31           O
ATOM   2841  N   GLN B  67     173.945 138.027 149.148  1.00 90.40           N
ATOM   2842  H   GLN B  67     172.991 138.359 149.139  1.00 90.40           H
ATOM   2843  CA  GLN B  67     174.193 136.599 148.956  1.00 90.40           C
ATOM   2844  HA  GLN B  67     174.748 136.229 149.818  1.00 90.40           H
ATOM   2845  C   GLN B  67     175.047 136.324 147.710  1.00 90.40           C
ATOM   2846  CB  GLN B  67     172.845 135.864 148.888  1.00 90.40           C
ATOM   2847  HB2 GLN B  67     172.299 136.046 149.815  1.00 90.40           H
ATOM   2848  HB3 GLN B  67     172.255 136.250 148.056  1.00 90.40           H
ATOM   2849  O   GLN B  67     175.914 135.453 147.740  1.00 90.40           O
ATOM   2850  CG  GLN B  67     173.030 134.350 148.701  1.00 90.40           C
ATOM   2851  HG2 GLN B  67     173.561 134.161 147.767  1.00 90.40           H
ATOM   2852  HG3 GLN B  67     173.628 133.952 149.520  1.00 90.40           H
ATOM   2853  CD  GLN B  67     171.716 133.586 148.646  1.00 90.40           C
ATOM   2854  NE2 GLN B  67     171.685 132.443 147.997  1.00 90.40           N
ATOM   2855 HE21 GLN B  67     170.785 131.989 147.948  1.00 90.40           H
ATOM   2856 HE22 GLN B  67     172.500 132.123 147.493  1.00 90.40           H
ATOM   2857  OE1 GLN B  67     170.699 133.968 149.191  1.00 90.40           O
ATOM   2858  N   HIS B  68     174.808 137.048 146.616  1.00 92.00           N
ATOM   2859  H   HIS B  68     174.043 137.707 146.629  1.00 92.00           H
ATOM   2860  CA  HIS B  68     175.586 136.910 145.383  1.00 92.00           C
ATOM   2861  HA  HIS B  68     175.808 135.857 145.206  1.00 92.00           H
ATOM   2862  C   HIS B  68     176.940 137.637 145.442  1.00 92.00           C
ATOM   2863  CB  HIS B  68     174.741 137.429 144.218  1.00 92.00           C
ATOM   2864  HB2 HIS B  68     175.385 137.527 143.344  1.00 92.00           H
ATOM   2865  HB3 HIS B  68     174.366 138.422 144.462  1.00 92.00           H
ATOM   2866  O   HIS B  68     177.888 137.224 144.777  1.00 92.00           O
ATOM   2867  CG  HIS B  68     173.575 136.555 143.820  1.00 92.00           C
ATOM   2868  CD2 HIS B  68     173.093 135.426 144.429  1.00 92.00           C
ATOM   2869  HD2 HIS B  68     173.483 134.974 145.329  1.00 92.00           H
ATOM   2870  ND1 HIS B  68     172.800 136.774 142.712  1.00 92.00           N
ATOM   2871  HD1 HIS B  68     172.871 137.601 142.137  1.00 92.00           H
ATOM   2872  CE1 HIS B  68     171.878 135.800 142.642  1.00 92.00           C
ATOM   2873  HE1 HIS B  68     171.105 135.729 141.891  1.00 92.00           H
ATOM   2874  NE2 HIS B  68     172.019 134.946 143.670  1.00 92.00           N
ATOM   2875  N   ASN B  69     177.047 138.695 146.249  1.00 90.11           N
ATOM   2876  H   ASN B  69     176.214 138.986 146.740  1.00 90.11           H
ATOM   2877  CA  ASN B  69     178.218 139.560 146.368  1.00 90.11           C
ATOM   2878  HA  ASN B  69     179.056 139.107 145.840  1.00 90.11           H
ATOM   2879  C   ASN B  69     178.631 139.723 147.843  1.00 90.11           C
ATOM   2880  CB  ASN B  69     177.931 140.917 145.696  1.00 90.11           C
ATOM   2881  HB2 ASN B  69     177.126 141.429 146.224  1.00 90.11           H
ATOM   2882  HB3 ASN B  69     178.819 141.547 145.753  1.00 90.11           H
ATOM   2883  O   ASN B  69     178.602 140.836 148.368  1.00 90.11           O
ATOM   2884  CG  ASN B  69     177.556 140.781 144.240  1.00 90.11           C
ATOM   2885  ND2 ASN B  69     176.279 140.693 143.950  1.00 90.11           N
ATOM   2886 HD21 ASN B  69     176.034 140.592 142.975  1.00 90.11           H
ATOM   2887 HD22 ASN B  69     175.601 140.691 144.698  1.00 90.11           H
ATOM   2888  OD1 ASN B  69     178.407 140.742 143.367  1.00 90.11           O
ATOM   2889  N   PRO B  70     179.064 138.651 148.533  1.00 84.68           N
ATOM   2890  CA  PRO B  70     179.348 138.691 149.972  1.00 84.68           C
ATOM   2891  HA  PRO B  70     178.464 139.034 150.508  1.00 84.68           H
ATOM   2892  C   PRO B  70     180.513 139.620 150.347  1.00 84.68           C
ATOM   2893  CB  PRO B  70     179.634 137.235 150.355  1.00 84.68           C
ATOM   2894  HB2 PRO B  70     180.379 137.152 151.147  1.00 84.68           H
ATOM   2895  HB3 PRO B  70     178.703 136.760 150.667  1.00 84.68           H
ATOM   2896  O   PRO B  70     180.646 140.015 151.502  1.00 84.68           O
ATOM   2897  CG  PRO B  70     180.114 136.596 149.052  1.00 84.68           C
ATOM   2898  HG2 PRO B  70     179.941 135.521 149.040  1.00 84.68           H
ATOM   2899  HG3 PRO B  70     181.169 136.822 148.896  1.00 84.68           H
ATOM   2900  CD  PRO B  70     179.271 137.313 148.003  1.00 84.68           C
ATOM   2901  HD2 PRO B  70     179.791 137.327 147.044  1.00 84.68           H
ATOM   2902  HD3 PRO B  70     178.309 136.811 147.904  1.00 84.68           H
ATOM   2903  N   GLY B  71     181.359 139.991 149.379  1.00 82.13           N
ATOM   2904  H   GLY B  71     181.190 139.636 148.449  1.00 82.13           H
ATOM   2905  CA  GLY B  71     182.408 140.997 149.568  1.00 82.13           C
ATOM   2906  HA2 GLY B  71     182.952 140.781 150.488  1.00 82.13           H
ATOM   2907  HA3 GLY B  71     183.107 140.942 148.732  1.00 82.13           H
ATOM   2908  C   GLY B  71     181.886 142.435 149.653  1.00 82.13           C
ATOM   2909  O   GLY B  71     182.625 143.323 150.073  1.00 82.13           O
ATOM   2910  N   ALA B  72     180.631 142.687 149.271  1.00 80.44           N
ATOM   2911  H   ALA B  72     180.028 141.921 149.007  1.00 80.44           H
ATOM   2912  CA  ALA B  72     180.014 143.993 149.417  1.00 80.44           C
ATOM   2913  HA  ALA B  72     180.765 144.761 149.232  1.00 80.44           H
ATOM   2914  C   ALA B  72     179.483 144.168 150.847  1.00 80.44           C
ATOM   2915  CB  ALA B  72     178.918 144.155 148.359  1.00 80.44           C
ATOM   2916  HB1 ALA B  72     178.123 143.429 148.536  1.00 80.44           H
ATOM   2917  HB2 ALA B  72     179.329 143.996 147.363  1.00 80.44           H
ATOM   2918  HB3 ALA B  72     178.502 145.160 148.416  1.00 80.44           H
ATOM   2919  O   ALA B  72     178.667 143.382 151.326  1.00 80.44           O
ATOM   2920  N   SER B  73     179.878 145.247 151.526  1.00 82.74           N
ATOM   2921  H   SER B  73     180.610 145.819 151.129  1.00 82.74           H
ATOM   2922  CA  SER B  73     179.396 145.608 152.875  1.00 82.74           C
ATOM   2923  HA  SER B  73     179.393 144.701 153.481  1.00 82.74           H
ATOM   2924  C   SER B  73     177.955 146.147 152.895  1.00 82.74           C
ATOM   2925  CB  SER B  73     180.352 146.608 153.537  1.00 82.74           C
ATOM   2926  HB2 SER B  73     180.096 146.711 154.591  1.00 82.74           H
ATOM   2927  HB3 SER B  73     180.249 147.582 153.056  1.00 82.74           H
ATOM   2928  O   SER B  73     177.605 146.962 153.746  1.00 82.74           O
ATOM   2929  OG  SER B  73     181.694 146.179 153.419  1.00 82.74           O
ATOM   2930  HG  SER B  73     181.754 145.258 153.685  1.00 82.74           H
ATOM   2931  N   ALA B  74     177.130 145.731 151.934  1.00 90.42           N
ATOM   2932  H   ALA B  74     177.448 144.973 151.348  1.00 90.42           H
ATOM   2933  CA  ALA B  74     175.756 146.168 151.758  1.00 90.42           C
ATOM   2934  HA  ALA B  74     175.531 146.976 152.455  1.00 90.42           H
ATOM   2935  C   ALA B  74     174.819 144.993 152.060  1.00 90.42           C
ATOM   2936  CB  ALA B  74     175.604 146.724 150.338  1.00 90.42           C
ATOM   2937  HB1 ALA B  74     176.341 147.510 150.169  1.00 90.42           H
ATOM   2938  HB2 ALA B  74     174.612 147.156 150.222  1.00 90.42           H
ATOM   2939  HB3 ALA B  74     175.744 145.932 149.602  1.00 90.42           H
ATOM   2940  O   ALA B  74     174.744 144.039 151.286  1.00 90.42           O
ATOM   2941  N   ALA B  75     174.139 145.056 153.201  1.00 91.84           N
ATOM   2942  H   ALA B  75     174.244 145.871 153.788  1.00 91.84           H
ATOM   2943  CA  ALA B  75     173.169 144.069 153.663  1.00 91.84           C
ATOM   2944  HA  ALA B  75     172.760 143.542 152.801  1.00 91.84           H
ATOM   2945  C   ALA B  75     172.038 144.785 154.419  1.00 91.84           C
ATOM   2946  CB  ALA B  75     173.870 143.062 154.586  1.00 91.84           C
ATOM   2947  HB1 ALA B  75     174.713 142.601 154.072  1.00 91.84           H
ATOM   2948  HB2 ALA B  75     174.232 143.570 155.479  1.00 91.84           H
ATOM   2949  HB3 ALA B  75     173.168 142.283 154.881  1.00 91.84           H
ATOM   2950  O   ALA B  75     172.285 145.865 154.964  1.00 91.84           O
ATOM   2951  N   PRO B  76     170.825 144.206 154.485  1.00 92.53           N
ATOM   2952  CA  PRO B  76     169.776 144.732 155.351  1.00 92.53           C
ATOM   2953  HA  PRO B  76     169.551 145.759 155.066  1.00 92.53           H
ATOM   2954  C   PRO B  76     170.213 144.684 156.812  1.00 92.53           C
ATOM   2955  CB  PRO B  76     168.542 143.856 155.127  1.00 92.53           C
ATOM   2956  HB2 PRO B  76     167.633 144.451 155.045  1.00 92.53           H
ATOM   2957  HB3 PRO B  76     168.444 143.132 155.936  1.00 92.53           H
ATOM   2958  O   PRO B  76     170.994 143.809 157.203  1.00 92.53           O
ATOM   2959  CG  PRO B  76     168.836 143.119 153.827  1.00 92.53           C
ATOM   2960  HG2 PRO B  76     168.486 143.713 152.982  1.00 92.53           H
ATOM   2961  HG3 PRO B  76     168.363 142.137 153.837  1.00 92.53           H
ATOM   2962  CD  PRO B  76     170.358 143.018 153.789  1.00 92.53           C
ATOM   2963  HD2 PRO B  76     170.701 142.987 152.755  1.00 92.53           H
ATOM   2964  HD3 PRO B  76     170.685 142.129 154.328  1.00 92.53           H
ATOM   2965  N   CYS B  77     169.673 145.580 157.629  1.00 92.75           N
ATOM   2966  H   CYS B  77     168.973 146.207 157.260  1.00 92.75           H
ATOM   2967  CA  CYS B  77     169.979 145.598 159.049  1.00 92.75           C
ATOM   2968  HA  CYS B  77     170.841 144.952 159.217  1.00 92.75           H
ATOM   2969  C   CYS B  77     168.845 145.041 159.905  1.00 92.75           C
ATOM   2970  CB  CYS B  77     170.414 146.982 159.501  1.00 92.75           C
ATOM   2971  HB2 CYS B  77     169.540 147.607 159.686  1.00 92.75           H
ATOM   2972  HB3 CYS B  77     171.027 147.445 158.726  1.00 92.75           H
ATOM   2973  O   CYS B  77     167.664 145.191 159.593  1.00 92.75           O
ATOM   2974  SG  CYS B  77     171.400 146.821 161.001  1.00 92.75           S
ATOM   2975  N   CYS B  78     169.222 144.412 161.017  1.00 93.59           N
ATOM   2976  H   CYS B  78     170.210 144.379 161.233  1.00 93.59           H
ATOM   2977  CA  CYS B  78     168.288 143.904 162.007  1.00 93.59           C
ATOM   2978  HA  CYS B  78     167.444 143.450 161.489  1.00 93.59           H
ATOM   2979  C   CYS B  78     167.781 145.047 162.891  1.00 93.59           C
ATOM   2980  CB  CYS B  78     168.991 142.825 162.831  1.00 93.59           C
ATOM   2981  HB2 CYS B  78     169.473 142.125 162.149  1.00 93.59           H
ATOM   2982  HB3 CYS B  78     169.764 143.295 163.440  1.00 93.59           H
ATOM   2983  O   CYS B  78     168.527 145.567 163.718  1.00 93.59           O
ATOM   2984  SG  CYS B  78     167.882 141.895 163.910  1.00 93.59           S
ATOM   2985  N   VAL B  79     166.513 145.421 162.735  1.00 94.15           N
ATOM   2986  H   VAL B  79     165.959 144.938 162.040  1.00 94.15           H
ATOM   2987  CA  VAL B  79     165.889 146.551 163.441  1.00 94.15           C
ATOM   2988  HA  VAL B  79     166.548 146.855 164.254  1.00 94.15           H
ATOM   2989  C   VAL B  79     164.552 146.162 164.068  1.00 94.15           C
ATOM   2990  CB  VAL B  79     165.710 147.772 162.517  1.00 94.15           C
ATOM   2991  HB  VAL B  79     165.169 148.547 163.059  1.00 94.15           H
ATOM   2992  O   VAL B  79     163.971 145.137 163.692  1.00 94.15           O
ATOM   2993  CG1 VAL B  79     167.072 148.362 162.161  1.00 94.15           C
ATOM   2994 HG11 VAL B  79     166.928 149.348 161.719  1.00 94.15           H
ATOM   2995 HG12 VAL B  79     167.607 147.709 161.470  1.00 94.15           H
ATOM   2996 HG13 VAL B  79     167.660 148.493 163.068  1.00 94.15           H
ATOM   2997  CG2 VAL B  79     164.901 147.459 161.253  1.00 94.15           C
ATOM   2998 HG21 VAL B  79     165.419 146.721 160.642  1.00 94.15           H
ATOM   2999 HG22 VAL B  79     164.775 148.373 160.672  1.00 94.15           H
ATOM   3000 HG23 VAL B  79     163.917 147.077 161.523  1.00 94.15           H
ATOM   3001  N   PRO B  80     164.033 146.951 165.026  1.00 93.35           N
ATOM   3002  CA  PRO B  80     162.726 146.696 165.614  1.00 93.35           C
ATOM   3003  HA  PRO B  80     162.769 145.741 166.138  1.00 93.35           H
ATOM   3004  C   PRO B  80     161.604 146.643 164.569  1.00 93.35           C
ATOM   3005  CB  PRO B  80     162.505 147.803 166.645  1.00 93.35           C
ATOM   3006  HB2 PRO B  80     161.999 148.651 166.184  1.00 93.35           H
ATOM   3007  HB3 PRO B  80     161.942 147.445 167.507  1.00 93.35           H
ATOM   3008  O   PRO B  80     161.518 147.462 163.652  1.00 93.35           O
ATOM   3009  CG  PRO B  80     163.924 148.216 167.026  1.00 93.35           C
ATOM   3010  HG2 PRO B  80     163.951 149.248 167.378  1.00 93.35           H
ATOM   3011  HG3 PRO B  80     164.327 147.532 167.773  1.00 93.35           H
ATOM   3012  CD  PRO B  80     164.689 148.057 165.718  1.00 93.35           C
ATOM   3013  HD2 PRO B  80     165.739 147.853 165.930  1.00 93.35           H
ATOM   3014  HD3 PRO B  80     164.594 148.974 165.136  1.00 93.35           H
ATOM   3015  N   GLN B  81     160.715 145.666 164.729  1.00 89.65           N
ATOM   3016  H   GLN B  81     160.877 145.016 165.485  1.00 89.65           H
ATOM   3017  CA  GLN B  81     159.465 145.555 163.982  1.00 89.65           C
ATOM   3018  HA  GLN B  81     159.505 146.205 163.107  1.00 89.65           H
ATOM   3019  C   GLN B  81     158.274 146.010 164.826  1.00 89.65           C
ATOM   3020  CB  GLN B  81     159.277 144.111 163.498  1.00 89.65           C
ATOM   3021  HB2 GLN B  81     160.099 143.853 162.830  1.00 89.65           H
ATOM   3022  HB3 GLN B  81     159.312 143.431 164.349  1.00 89.65           H
ATOM   3023  O   GLN B  81     157.434 146.754 164.326  1.00 89.65           O
ATOM   3024  CG  GLN B  81     157.939 143.941 162.758  1.00 89.65           C
ATOM   3025  HG2 GLN B  81     157.113 144.149 163.439  1.00 89.65           H
ATOM   3026  HG3 GLN B  81     157.889 144.659 161.940  1.00 89.65           H
ATOM   3027  CD  GLN B  81     157.705 142.547 162.195  1.00 89.65           C
ATOM   3028  NE2 GLN B  81     156.661 142.375 161.414  1.00 89.65           N
ATOM   3029 HE21 GLN B  81     155.983 143.117 161.308  1.00 89.65           H
ATOM   3030 HE22 GLN B  81     156.520 141.431 161.084  1.00 89.65           H
ATOM   3031  OE1 GLN B  81     158.393 141.579 162.460  1.00 89.65           O
ATOM   3032  N   ALA B  82     158.186 145.533 166.069  1.00 89.13           N
ATOM   3033  H   ALA B  82     158.915 144.919 166.404  1.00 89.13           H
ATOM   3034  CA  ALA B  82     157.130 145.884 167.010  1.00 89.13           C
ATOM   3035  HA  ALA B  82     156.524 146.686 166.588  1.00 89.13           H
ATOM   3036  C   ALA B  82     157.743 146.393 168.314  1.00 89.13           C
ATOM   3037  CB  ALA B  82     156.211 144.679 167.240  1.00 89.13           C
ATOM   3038  HB1 ALA B  82     155.812 144.328 166.287  1.00 89.13           H
ATOM   3039  HB2 ALA B  82     155.382 144.972 167.885  1.00 89.13           H
ATOM   3040  HB3 ALA B  82     156.764 143.874 167.724  1.00 89.13           H
ATOM   3041  O   ALA B  82     158.656 145.768 168.866  1.00 89.13           O
ATOM   3042  N   LEU B  83     157.218 147.521 168.787  1.00 92.96           N
ATOM   3043  H   LEU B  83     156.424 147.928 168.312  1.00 92.96           H
ATOM   3044  CA  LEU B  83     157.649 148.200 169.996  1.00 92.96           C
ATOM   3045  HA  LEU B  83     158.418 147.603 170.486  1.00 92.96           H
ATOM   3046  C   LEU B  83     156.464 148.330 170.955  1.00 92.96           C
ATOM   3047  CB  LEU B  83     158.252 149.569 169.636  1.00 92.96           C
ATOM   3048  HB2 LEU B  83     157.549 150.099 168.993  1.00 92.96           H
ATOM   3049  HB3 LEU B  83     158.367 150.134 170.561  1.00 92.96           H
ATOM   3050  O   LEU B  83     155.365 148.705 170.552  1.00 92.96           O
ATOM   3051  CG  LEU B  83     159.635 149.502 168.964  1.00 92.96           C
ATOM   3052  HG  LEU B  83     159.668 148.662 168.269  1.00 92.96           H
ATOM   3053  CD1 LEU B  83     159.942 150.777 168.180  1.00 92.96           C
ATOM   3054 HD11 LEU B  83     160.859 150.635 167.610  1.00 92.96           H
ATOM   3055 HD12 LEU B  83     159.129 150.994 167.485  1.00 92.96           H
ATOM   3056 HD13 LEU B  83     160.086 151.618 168.859  1.00 92.96           H
ATOM   3057  CD2 LEU B  83     160.736 149.336 170.010  1.00 92.96           C
ATOM   3058 HD21 LEU B  83     161.712 149.318 169.525  1.00 92.96           H
ATOM   3059 HD22 LEU B  83     160.591 148.409 170.565  1.00 92.96           H
ATOM   3060 HD23 LEU B  83     160.716 150.169 170.714  1.00 92.96           H
ATOM   3061  N   GLU B  84     156.699 148.016 172.220  1.00 93.17           N
ATOM   3062  H   GLU B  84     157.626 147.699 172.466  1.00 93.17           H
ATOM   3063  CA  GLU B  84     155.734 148.140 173.302  1.00 93.17           C
ATOM   3064  HA  GLU B  84     154.744 148.264 172.862  1.00 93.17           H
ATOM   3065  C   GLU B  84     156.033 149.382 174.154  1.00 93.17           C
ATOM   3066  CB  GLU B  84     155.703 146.855 174.146  1.00 93.17           C
ATOM   3067  HB2 GLU B  84     155.246 147.065 175.114  1.00 93.17           H
ATOM   3068  HB3 GLU B  84     156.723 146.505 174.308  1.00 93.17           H
ATOM   3069  O   GLU B  84     157.184 149.835 174.239  1.00 93.17           O
ATOM   3070  CG  GLU B  84     154.900 145.745 173.453  1.00 93.17           C
ATOM   3071  HG2 GLU B  84     153.870 146.083 173.339  1.00 93.17           H
ATOM   3072  HG3 GLU B  84     155.312 145.584 172.457  1.00 93.17           H
ATOM   3073  CD  GLU B  84     154.912 144.407 174.211  1.00 93.17           C
ATOM   3074  OE1 GLU B  84     154.326 143.442 173.666  1.00 93.17           O
ATOM   3075  OE2 GLU B  84     155.559 144.304 175.276  1.00 93.17           O
ATOM   3076  N   PRO B  85     155.001 149.969 174.774  1.00 94.09           N
ATOM   3077  CA  PRO B  85     155.169 151.092 175.673  1.00 94.09           C
ATOM   3078  HA  PRO B  85     155.869 151.805 175.239  1.00 94.09           H
ATOM   3079  C   PRO B  85     155.688 150.656 177.049  1.00 94.09           C
ATOM   3080  CB  PRO B  85     153.784 151.718 175.761  1.00 94.09           C
ATOM   3081  HB2 PRO B  85     153.649 152.217 176.721  1.00 94.09           H
ATOM   3082  HB3 PRO B  85     153.638 152.415 174.936  1.00 94.09           H
ATOM   3083  O   PRO B  85     155.540 149.504 177.451  1.00 94.09           O
ATOM   3084  CG  PRO B  85     152.848 150.519 175.600  1.00 94.09           C
ATOM   3085  HG2 PRO B  85     152.714 150.020 176.560  1.00 94.09           H
ATOM   3086  HG3 PRO B  85     151.891 150.805 175.163  1.00 94.09           H
ATOM   3087  CD  PRO B  85     153.598 149.600 174.652  1.00 94.09           C
ATOM   3088  HD2 PRO B  85     153.262 149.777 173.631  1.00 94.09           H
ATOM   3089  HD3 PRO B  85     153.432 148.560 174.932  1.00 94.09           H
ATOM   3090  N   LEU B  86     156.241 151.604 177.801  1.00 95.97           N
ATOM   3091  H   LEU B  86     156.317 152.532 177.408  1.00 95.97           H
ATOM   3092  CA  LEU B  86     156.690 151.411 179.176  1.00 95.97           C
ATOM   3093  HA  LEU B  86     156.511 150.377 179.466  1.00 95.97           H
ATOM   3094  C   LEU B  86     155.928 152.358 180.112  1.00 95.97           C
ATOM   3095  CB  LEU B  86     158.204 151.644 179.231  1.00 95.97           C
ATOM   3096  HB2 LEU B  86     158.408 152.650 178.865  1.00 95.97           H
ATOM   3097  HB3 LEU B  86     158.694 150.929 178.571  1.00 95.97           H
ATOM   3098  O   LEU B  86     156.114 153.574 180.012  1.00 95.97           O
ATOM   3099  CG  LEU B  86     158.804 151.514 180.639  1.00 95.97           C
ATOM   3100  HG  LEU B  86     158.284 152.167 181.339  1.00 95.97           H
ATOM   3101  CD1 LEU B  86     158.773 150.083 181.174  1.00 95.97           C
ATOM   3102 HD11 LEU B  86     159.196 150.063 182.178  1.00 95.97           H
ATOM   3103 HD12 LEU B  86     157.746 149.724 181.237  1.00 95.97           H
ATOM   3104 HD13 LEU B  86     159.352 149.428 180.523  1.00 95.97           H
ATOM   3105  CD2 LEU B  86     160.258 151.946 180.565  1.00 95.97           C
ATOM   3106 HD21 LEU B  86     160.305 153.024 180.410  1.00 95.97           H
ATOM   3107 HD22 LEU B  86     160.747 151.673 181.500  1.00 95.97           H
ATOM   3108 HD23 LEU B  86     160.765 151.440 179.743  1.00 95.97           H
ATOM   3109  N   PRO B  87     155.089 151.845 181.027  1.00 96.26           N
ATOM   3110  CA  PRO B  87     154.526 152.668 182.084  1.00 96.26           C
ATOM   3111  HA  PRO B  87     154.071 153.564 181.664  1.00 96.26           H
ATOM   3112  C   PRO B  87     155.627 153.070 183.068  1.00 96.26           C
ATOM   3113  CB  PRO B  87     153.438 151.817 182.736  1.00 96.26           C
ATOM   3114  HB2 PRO B  87     153.301 152.059 183.791  1.00 96.26           H
ATOM   3115  HB3 PRO B  87     152.503 151.947 182.191  1.00 96.26           H
ATOM   3116  O   PRO B  87     156.434 152.241 183.493  1.00 96.26           O
ATOM   3117  CG  PRO B  87     153.950 150.392 182.538  1.00 96.26           C
ATOM   3118  HG2 PRO B  87     154.659 150.142 183.329  1.00 96.26           H
ATOM   3119  HG3 PRO B  87     153.134 149.669 182.518  1.00 96.26           H
ATOM   3120  CD  PRO B  87     154.681 150.455 181.197  1.00 96.26           C
ATOM   3121  HD2 PRO B  87     154.002 150.177 180.391  1.00 96.26           H
ATOM   3122  HD3 PRO B  87     155.533 149.776 181.220  1.00 96.26           H
ATOM   3123  N   ILE B  88     155.638 154.344 183.435  1.00 96.61           N
ATOM   3124  H   ILE B  88     154.962 154.970 183.020  1.00 96.61           H
ATOM   3125  CA  ILE B  88     156.537 154.910 184.431  1.00 96.61           C
ATOM   3126  HA  ILE B  88     156.995 154.092 184.987  1.00 96.61           H
ATOM   3127  C   ILE B  88     155.755 155.748 185.438  1.00 96.61           C
ATOM   3128  CB  ILE B  88     157.680 155.729 183.787  1.00 96.61           C
ATOM   3129  HB  ILE B  88     158.319 156.075 184.600  1.00 96.61           H
ATOM   3130  O   ILE B  88     154.683 156.285 185.152  1.00 96.61           O
ATOM   3131  CG1 ILE B  88     157.158 156.970 183.027  1.00 96.61           C
ATOM   3132 HG12 ILE B  88     156.378 157.469 183.600  1.00 96.61           H
ATOM   3133 HG13 ILE B  88     156.720 156.666 182.075  1.00 96.61           H
ATOM   3134  CG2 ILE B  88     158.543 154.842 182.869  1.00 96.61           C
ATOM   3135 HG21 ILE B  88     159.443 155.374 182.561  1.00 96.61           H
ATOM   3136 HG22 ILE B  88     157.978 154.562 181.981  1.00 96.61           H
ATOM   3137 HG23 ILE B  88     158.839 153.938 183.399  1.00 96.61           H
ATOM   3138  CD1 ILE B  88     158.252 158.012 182.787  1.00 96.61           C
ATOM   3139 HD11 ILE B  88     159.082 157.584 182.227  1.00 96.61           H
ATOM   3140 HD12 ILE B  88     158.623 158.369 183.748  1.00 96.61           H
ATOM   3141 HD13 ILE B  88     157.835 158.856 182.235  1.00 96.61           H
ATOM   3142  N   VAL B  89     156.347 155.901 186.613  1.00 97.22           N
ATOM   3143  H   VAL B  89     157.199 155.384 186.770  1.00 97.22           H
ATOM   3144  CA  VAL B  89     155.945 156.849 187.642  1.00 97.22           C
ATOM   3145  HA  VAL B  89     155.101 157.432 187.274  1.00 97.22           H
ATOM   3146  C   VAL B  89     157.116 157.781 187.893  1.00 97.22           C
ATOM   3147  CB  VAL B  89     155.505 156.149 188.939  1.00 97.22           C
ATOM   3148  HB  VAL B  89     156.367 155.661 189.393  1.00 97.22           H
ATOM   3149  O   VAL B  89     158.251 157.342 188.096  1.00 97.22           O
ATOM   3150  CG1 VAL B  89     154.950 157.167 189.945  1.00 97.22           C
ATOM   3151 HG11 VAL B  89     155.725 157.871 190.244  1.00 97.22           H
ATOM   3152 HG12 VAL B  89     154.600 156.646 190.836  1.00 97.22           H
ATOM   3153 HG13 VAL B  89     154.117 157.712 189.501  1.00 97.22           H
ATOM   3154  CG2 VAL B  89     154.431 155.090 188.664  1.00 97.22           C
ATOM   3155 HG21 VAL B  89     154.052 154.688 189.603  1.00 97.22           H
ATOM   3156 HG22 VAL B  89     154.863 154.264 188.098  1.00 97.22           H
ATOM   3157 HG23 VAL B  89     153.614 155.523 188.086  1.00 97.22           H
ATOM   3158  N   TYR B  90     156.843 159.074 187.909  1.00 96.76           N
ATOM   3159  H   TYR B  90     155.894 159.368 187.725  1.00 96.76           H
ATOM   3160  CA  TYR B  90     157.801 160.100 188.299  1.00 96.76           C
ATOM   3161  HA  TYR B  90     158.538 159.667 188.973  1.00 96.76           H
ATOM   3162  C   TYR B  90     157.087 161.208 189.070  1.00 96.76           C
ATOM   3163  CB  TYR B  90     158.550 160.617 187.066  1.00 96.76           C
ATOM   3164  HB2 TYR B  90     159.387 161.223 187.411  1.00 96.76           H
ATOM   3165  HB3 TYR B  90     158.970 159.773 186.520  1.00 96.76           H
ATOM   3166  O   TYR B  90     155.862 161.205 189.181  1.00 96.76           O
ATOM   3167  CG  TYR B  90     157.733 161.461 186.112  1.00 96.76           C
ATOM   3168  CD1 TYR B  90     156.832 160.855 185.217  1.00 96.76           C
ATOM   3169  HD1 TYR B  90     156.695 159.783 185.217  1.00 96.76           H
ATOM   3170  CD2 TYR B  90     157.913 162.857 186.095  1.00 96.76           C
ATOM   3171  HD2 TYR B  90     158.607 163.328 186.776  1.00 96.76           H
ATOM   3172  CE1 TYR B  90     156.111 161.646 184.302  1.00 96.76           C
ATOM   3173  HE1 TYR B  90     155.430 161.177 183.609  1.00 96.76           H
ATOM   3174  CE2 TYR B  90     157.208 163.642 185.168  1.00 96.76           C
ATOM   3175  HE2 TYR B  90     157.364 164.709 185.115  1.00 96.76           H
ATOM   3176  OH  TYR B  90     155.632 163.865 183.422  1.00 96.76           O
ATOM   3177  HH  TYR B  90     155.055 163.429 182.790  1.00 96.76           H
ATOM   3178  CZ  TYR B  90     156.304 163.045 184.270  1.00 96.76           C
ATOM   3179  N   TYR B  91     157.848 162.131 189.648  1.00 97.51           N
ATOM   3180  H   TYR B  91     158.845 162.129 189.483  1.00 97.51           H
ATOM   3181  CA  TYR B  91     157.293 163.211 190.459  1.00 97.51           C
ATOM   3182  HA  TYR B  91     156.206 163.132 190.477  1.00 97.51           H
ATOM   3183  C   TYR B  91     157.623 164.568 189.853  1.00 97.51           C
ATOM   3184  CB  TYR B  91     157.767 163.095 191.912  1.00 97.51           C
ATOM   3185  HB2 TYR B  91     157.496 164.011 192.437  1.00 97.51           H
ATOM   3186  HB3 TYR B  91     158.853 163.012 191.935  1.00 97.51           H
ATOM   3187  O   TYR B  91     158.742 164.795 189.386  1.00 97.51           O
ATOM   3188  CG  TYR B  91     157.159 161.927 192.661  1.00 97.51           C
ATOM   3189  CD1 TYR B  91     156.074 162.136 193.533  1.00 97.51           C
ATOM   3190  HD1 TYR B  91     155.677 163.130 193.674  1.00 97.51           H
ATOM   3191  CD2 TYR B  91     157.680 160.632 192.486  1.00 97.51           C
ATOM   3192  HD2 TYR B  91     158.515 160.477 191.818  1.00 97.51           H
ATOM   3193  CE1 TYR B  91     155.514 161.052 194.237  1.00 97.51           C
ATOM   3194  HE1 TYR B  91     154.691 161.205 194.919  1.00 97.51           H
ATOM   3195  CE2 TYR B  91     157.106 159.547 193.172  1.00 97.51           C
ATOM   3196  HE2 TYR B  91     157.484 158.545 193.028  1.00 97.51           H
ATOM   3197  OH  TYR B  91     155.493 158.700 194.726  1.00 97.51           O
ATOM   3198  HH  TYR B  91     155.929 157.873 194.511  1.00 97.51           H
ATOM   3199  CZ  TYR B  91     156.028 159.752 194.054  1.00 97.51           C
ATOM   3200  N   VAL B  92     156.636 165.462 189.901  1.00 97.25           N
ATOM   3201  H   VAL B  92     155.745 165.164 190.274  1.00 97.25           H
ATOM   3202  CA  VAL B  92     156.799 166.889 189.619  1.00 97.25           C
ATOM   3203  HA  VAL B  92     157.862 167.102 189.506  1.00 97.25           H
ATOM   3204  C   VAL B  92     156.278 167.660 190.824  1.00 97.25           C
ATOM   3205  CB  VAL B  92     156.108 167.309 188.316  1.00 97.25           C
ATOM   3206  HB  VAL B  92     155.031 167.164 188.406  1.00 97.25           H
ATOM   3207  O   VAL B  92     155.097 167.576 191.171  1.00 97.25           O
ATOM   3208  CG1 VAL B  92     156.385 168.783 188.002  1.00 97.25           C
ATOM   3209 HG11 VAL B  92     157.460 168.959 187.943  1.00 97.25           H
ATOM   3210 HG12 VAL B  92     155.933 169.058 187.050  1.00 97.25           H
ATOM   3211 HG13 VAL B  92     155.963 169.417 188.781  1.00 97.25           H
ATOM   3212  CG2 VAL B  92     156.621 166.467 187.146  1.00 97.25           C
ATOM   3213 HG21 VAL B  92     156.220 166.846 186.206  1.00 97.25           H
ATOM   3214 HG22 VAL B  92     157.709 166.516 187.098  1.00 97.25           H
ATOM   3215 HG23 VAL B  92     156.317 165.428 187.270  1.00 97.25           H
ATOM   3216  N   GLY B  93     157.184 168.332 191.527  1.00 95.52           N
ATOM   3217  H   GLY B  93     158.127 168.360 191.166  1.00 95.52           H
ATOM   3218  CA  GLY B  93     156.946 168.828 192.877  1.00 95.52           C
ATOM   3219  HA2 GLY B  93     157.866 169.257 193.273  1.00 95.52           H
ATOM   3220  HA3 GLY B  93     156.177 169.601 192.859  1.00 95.52           H
ATOM   3221  C   GLY B  93     156.490 167.698 193.796  1.00 95.52           C
ATOM   3222  O   GLY B  93     157.161 166.675 193.928  1.00 95.52           O
ATOM   3223  N   ARG B  94     155.311 167.867 194.400  1.00 94.83           N
ATOM   3224  H   ARG B  94     154.806 168.717 194.194  1.00 94.83           H
ATOM   3225  CA  ARG B  94     154.686 166.854 195.268  1.00 94.83           C
ATOM   3226  HA  ARG B  94     155.465 166.222 195.693  1.00 94.83           H
ATOM   3227  C   ARG B  94     153.755 165.890 194.525  1.00 94.83           C
ATOM   3228  CB  ARG B  94     153.960 167.544 196.433  1.00 94.83           C
ATOM   3229  HB2 ARG B  94     153.441 166.787 197.020  1.00 94.83           H
ATOM   3230  HB3 ARG B  94     153.220 168.243 196.042  1.00 94.83           H
ATOM   3231  O   ARG B  94     153.177 165.006 195.149  1.00 94.83           O
ATOM   3232  CG  ARG B  94     154.931 168.282 197.363  1.00 94.83           C
ATOM   3233  HG2 ARG B  94     155.404 169.109 196.832  1.00 94.83           H
ATOM   3234  HG3 ARG B  94     155.702 167.589 197.701  1.00 94.83           H
ATOM   3235  CD  ARG B  94     154.177 168.820 198.581  1.00 94.83           C
ATOM   3236  HD2 ARG B  94     153.409 169.525 198.263  1.00 94.83           H
ATOM   3237  HD3 ARG B  94     153.688 167.983 199.081  1.00 94.83           H
ATOM   3238  NE  ARG B  94     155.094 169.443 199.541  1.00 94.83           N
ATOM   3239  HE  ARG B  94     155.537 168.817 200.199  1.00 94.83           H
ATOM   3240  NH1 ARG B  94     155.009 171.637 198.840  1.00 94.83           N
ATOM   3241 HH11 ARG B  94     154.380 171.372 198.095  1.00 94.83           H
ATOM   3242 HH12 ARG B  94     155.372 172.576 198.923  1.00 94.83           H
ATOM   3243  NH2 ARG B  94     156.321 171.020 200.556  1.00 94.83           N
ATOM   3244 HH21 ARG B  94     156.690 171.951 200.691  1.00 94.83           H
ATOM   3245 HH22 ARG B  94     156.660 170.255 201.121  1.00 94.83           H
ATOM   3246  CZ  ARG B  94     155.460 170.704 199.638  1.00 94.83           C
ATOM   3247  N   LYS B  95     153.553 166.066 193.215  1.00 95.45           N
ATOM   3248  H   LYS B  95     154.115 166.744 192.721  1.00 95.45           H
ATOM   3249  CA  LYS B  95     152.549 165.313 192.452  1.00 95.45           C
ATOM   3250  HA  LYS B  95     151.785 164.958 193.143  1.00 95.45           H
ATOM   3251  C   LYS B  95     153.190 164.110 191.756  1.00 95.45           C
ATOM   3252  CB  LYS B  95     151.849 166.227 191.441  1.00 95.45           C
ATOM   3253  HB2 LYS B  95     152.597 166.698 190.803  1.00 95.45           H
ATOM   3254  HB3 LYS B  95     151.193 165.623 190.813  1.00 95.45           H
ATOM   3255  O   LYS B  95     154.062 164.318 190.909  1.00 95.45           O
ATOM   3256  CG  LYS B  95     151.011 167.300 192.147  1.00 95.45           C
ATOM   3257  HG2 LYS B  95     151.638 167.857 192.843  1.00 95.45           H
ATOM   3258  HG3 LYS B  95     150.199 166.827 192.700  1.00 95.45           H
ATOM   3259  CD  LYS B  95     150.438 168.276 191.120  1.00 95.45           C
ATOM   3260  HD2 LYS B  95     151.268 168.696 190.552  1.00 95.45           H
ATOM   3261  HD3 LYS B  95     149.762 167.755 190.444  1.00 95.45           H
ATOM   3262  CE  LYS B  95     149.702 169.402 191.847  1.00 95.45           C
ATOM   3263  HE2 LYS B  95     150.316 169.715 192.692  1.00 95.45           H
ATOM   3264  HE3 LYS B  95     148.754 169.024 192.232  1.00 95.45           H
ATOM   3265  NZ  LYS B  95     149.499 170.559 190.947  1.00 95.45           N
ATOM   3266  HZ1 LYS B  95     148.995 170.293 190.114  1.00 95.45           H
ATOM   3267  HZ2 LYS B  95     149.016 171.305 191.425  1.00 95.45           H
ATOM   3268  HZ3 LYS B  95     150.407 170.914 190.681  1.00 95.45           H
ATOM   3269  N   PRO B  96     152.754 162.874 192.055  1.00 95.88           N
ATOM   3270  CA  PRO B  96     153.103 161.733 191.227  1.00 95.88           C
ATOM   3271  HA  PRO B  96     154.182 161.685 191.078  1.00 95.88           H
ATOM   3272  C   PRO B  96     152.398 161.858 189.872  1.00 95.88           C
ATOM   3273  CB  PRO B  96     152.644 160.498 192.005  1.00 95.88           C
ATOM   3274  HB2 PRO B  96     153.438 160.172 192.677  1.00 95.88           H
ATOM   3275  HB3 PRO B  96     152.355 159.680 191.344  1.00 95.88           H
ATOM   3276  O   PRO B  96     151.206 162.164 189.801  1.00 95.88           O
ATOM   3277  CG  PRO B  96     151.460 161.014 192.822  1.00 95.88           C
ATOM   3278  HG2 PRO B  96     151.331 160.447 193.744  1.00 95.88           H
ATOM   3279  HG3 PRO B  96     150.553 160.972 192.220  1.00 95.88           H
ATOM   3280  CD  PRO B  96     151.819 162.474 193.104  1.00 95.88           C
ATOM   3281  HD2 PRO B  96     152.310 162.554 194.074  1.00 95.88           H
ATOM   3282  HD3 PRO B  96     150.910 163.074 193.086  1.00 95.88           H
ATOM   3283  N   LYS B  97     153.134 161.605 188.796  1.00 95.54           N
ATOM   3284  H   LYS B  97     154.111 161.390 188.936  1.00 95.54           H
ATOM   3285  CA  LYS B  97     152.623 161.478 187.435  1.00 95.54           C
ATOM   3286  HA  LYS B  97     151.551 161.670 187.420  1.00 95.54           H
ATOM   3287  C   LYS B  97     152.857 160.050 186.963  1.00 95.54           C
ATOM   3288  CB  LYS B  97     153.312 162.486 186.505  1.00 95.54           C
ATOM   3289  HB2 LYS B  97     153.031 162.244 185.480  1.00 95.54           H
ATOM   3290  HB3 LYS B  97     154.391 162.367 186.592  1.00 95.54           H
ATOM   3291  O   LYS B  97     153.961 159.523 187.099  1.00 95.54           O
ATOM   3292  CG  LYS B  97     152.940 163.957 186.782  1.00 95.54           C
ATOM   3293  HG2 LYS B  97     153.320 164.263 187.755  1.00 95.54           H
ATOM   3294  HG3 LYS B  97     151.857 164.076 186.758  1.00 95.54           H
ATOM   3295  CD  LYS B  97     153.575 164.817 185.679  1.00 95.54           C
ATOM   3296  HD2 LYS B  97     154.649 164.634 185.708  1.00 95.54           H
ATOM   3297  HD3 LYS B  97     153.198 164.481 184.714  1.00 95.54           H
ATOM   3298  CE  LYS B  97     153.373 166.331 185.785  1.00 95.54           C
ATOM   3299  HE2 LYS B  97     153.808 166.670 186.725  1.00 95.54           H
ATOM   3300  HE3 LYS B  97     152.307 166.559 185.784  1.00 95.54           H
ATOM   3301  NZ  LYS B  97     154.056 167.003 184.641  1.00 95.54           N
ATOM   3302  HZ1 LYS B  97     153.592 166.853 183.757  1.00 95.54           H
ATOM   3303  HZ2 LYS B  97     154.257 167.985 184.767  1.00 95.54           H
ATOM   3304  HZ3 LYS B  97     154.984 166.641 184.479  1.00 95.54           H
ATOM   3305  N   VAL B  98     151.810 159.443 186.414  1.00 93.57           N
ATOM   3306  H   VAL B  98     150.957 159.973 186.298  1.00 93.57           H
ATOM   3307  CA  VAL B  98     151.883 158.152 185.729  1.00 93.57           C
ATOM   3308  HA  VAL B  98     152.834 157.672 185.956  1.00 93.57           H
ATOM   3309  C   VAL B  98     151.822 158.436 184.240  1.00 93.57           C
ATOM   3310  CB  VAL B  98     150.760 157.192 186.157  1.00 93.57           C
ATOM   3311  HB  VAL B  98     149.794 157.606 185.866  1.00 93.57           H
ATOM   3312  O   VAL B  98     150.862 159.042 183.768  1.00 93.57           O
ATOM   3313  CG1 VAL B  98     150.931 155.823 185.485  1.00 93.57           C
ATOM   3314 HG11 VAL B  98     151.910 155.407 185.725  1.00 93.57           H
ATOM   3315 HG12 VAL B  98     150.841 155.920 184.403  1.00 93.57           H
ATOM   3316 HG13 VAL B  98     150.157 155.139 185.831  1.00 93.57           H
ATOM   3317  CG2 VAL B  98     150.750 156.989 187.678  1.00 93.57           C
ATOM   3318 HG21 VAL B  98     151.729 156.652 188.018  1.00 93.57           H
ATOM   3319 HG22 VAL B  98     150.000 156.246 187.949  1.00 93.57           H
ATOM   3320 HG23 VAL B  98     150.503 157.924 188.180  1.00 93.57           H
ATOM   3321  N   GLU B  99     152.843 158.010 183.510  1.00 92.37           N
ATOM   3322  H   GLU B  99     153.572 157.474 183.957  1.00 92.37           H
ATOM   3323  CA  GLU B  99     152.917 158.189 182.064  1.00 92.37           C
ATOM   3324  HA  GLU B  99     151.936 158.474 181.683  1.00 92.37           H
ATOM   3325  C   GLU B  99     153.284 156.884 181.378  1.00 92.37           C
ATOM   3326  CB  GLU B  99     153.909 159.294 181.681  1.00 92.37           C
ATOM   3327  HB2 GLU B  99     154.825 159.189 182.262  1.00 92.37           H
ATOM   3328  HB3 GLU B  99     154.152 159.191 180.623  1.00 92.37           H
ATOM   3329  O   GLU B  99     153.990 156.041 181.927  1.00 92.37           O
ATOM   3330  CG  GLU B  99     153.288 160.679 181.899  1.00 92.37           C
ATOM   3331  HG2 GLU B  99     153.057 160.800 182.957  1.00 92.37           H
ATOM   3332  HG3 GLU B  99     152.353 160.737 181.340  1.00 92.37           H
ATOM   3333  CD  GLU B  99     154.199 161.827 181.452  1.00 92.37           C
ATOM   3334  OE1 GLU B  99     153.862 162.979 181.805  1.00 92.37           O
ATOM   3335  OE2 GLU B  99     155.268 161.577 180.856  1.00 92.37           O
ATOM   3336  N   GLN B 100     152.799 156.725 180.152  1.00 90.61           N
ATOM   3337  H   GLN B 100     152.254 157.471 179.745  1.00 90.61           H
ATOM   3338  CA  GLN B 100     153.080 155.568 179.323  1.00 90.61           C
ATOM   3339  HA  GLN B 100     153.614 154.816 179.902  1.00 90.61           H
ATOM   3340  C   GLN B 100     153.990 156.005 178.180  1.00 90.61           C
ATOM   3341  CB  GLN B 100     151.739 154.960 178.905  1.00 90.61           C
ATOM   3342  HB2 GLN B 100     151.176 155.663 178.291  1.00 90.61           H
ATOM   3343  HB3 GLN B 100     151.174 154.765 179.816  1.00 90.61           H
ATOM   3344  O   GLN B 100     153.538 156.576 177.189  1.00 90.61           O
ATOM   3345  CG  GLN B 100     151.918 153.644 178.146  1.00 90.61           C
ATOM   3346  HG2 GLN B 100     152.273 153.879 177.142  1.00 90.61           H
ATOM   3347  HG3 GLN B 100     152.652 153.024 178.659  1.00 90.61           H
ATOM   3348  CD  GLN B 100     150.620 152.848 178.040  1.00 90.61           C
ATOM   3349  NE2 GLN B 100     150.546 151.870 177.173  1.00 90.61           N
ATOM   3350 HE21 GLN B 100     151.321 151.660 176.560  1.00 90.61           H
ATOM   3351 HE22 GLN B 100     149.660 151.387 177.145  1.00 90.61           H
ATOM   3352  OE1 GLN B 100     149.646 153.059 178.735  1.00 90.61           O
ATOM   3353  N   LEU B 101     155.289 155.754 178.338  1.00 91.30           N
ATOM   3354  H   LEU B 101     155.592 155.250 179.159  1.00 91.30           H
ATOM   3355  CA  LEU B 101     156.282 156.088 177.328  1.00 91.30           C
ATOM   3356  HA  LEU B 101     156.130 157.118 177.004  1.00 91.30           H
ATOM   3357  C   LEU B 101     156.093 155.173 176.123  1.00 91.30           C
ATOM   3358  CB  LEU B 101     157.697 155.954 177.904  1.00 91.30           C
ATOM   3359  HB2 LEU B 101     158.400 156.196 177.108  1.00 91.30           H
ATOM   3360  HB3 LEU B 101     157.848 154.913 178.194  1.00 91.30           H
ATOM   3361  O   LEU B 101     156.225 153.953 176.233  1.00 91.30           O
ATOM   3362  CG  LEU B 101     158.017 156.816 179.134  1.00 91.30           C
ATOM   3363  HG  LEU B 101     157.504 156.400 180.000  1.00 91.30           H
ATOM   3364  CD1 LEU B 101     159.524 156.752 179.386  1.00 91.30           C
ATOM   3365 HD11 LEU B 101     160.072 157.028 178.485  1.00 91.30           H
ATOM   3366 HD12 LEU B 101     159.806 157.442 180.182  1.00 91.30           H
ATOM   3367 HD13 LEU B 101     159.791 155.739 179.686  1.00 91.30           H
ATOM   3368  CD2 LEU B 101     157.586 158.272 178.974  1.00 91.30           C
ATOM   3369 HD21 LEU B 101     157.969 158.672 178.036  1.00 91.30           H
ATOM   3370 HD22 LEU B 101     157.958 158.871 179.806  1.00 91.30           H
ATOM   3371 HD23 LEU B 101     156.498 158.344 178.980  1.00 91.30           H
ATOM   3372  N   SER B 102     155.761 155.745 174.973  1.00 88.33           N
ATOM   3373  H   SER B 102     155.690 156.752 174.921  1.00 88.33           H
ATOM   3374  CA  SER B 102     155.565 154.989 173.741  1.00 88.33           C
ATOM   3375  HA  SER B 102     154.913 154.144 173.960  1.00 88.33           H
ATOM   3376  C   SER B 102     156.887 154.437 173.213  1.00 88.33           C
ATOM   3377  CB  SER B 102     154.855 155.860 172.697  1.00 88.33           C
ATOM   3378  HB2 SER B 102     154.831 155.344 171.738  1.00 88.33           H
ATOM   3379  HB3 SER B 102     153.830 156.033 173.028  1.00 88.33           H
ATOM   3380  O   SER B 102     157.943 155.047 173.358  1.00 88.33           O
ATOM   3381  OG  SER B 102     155.505 157.108 172.560  1.00 88.33           O
ATOM   3382  HG  SER B 102     154.937 157.719 172.083  1.00 88.33           H
ATOM   3383  N   ASN B 103     156.809 153.283 172.546  1.00 91.48           N
ATOM   3384  H   ASN B 103     155.909 152.834 172.459  1.00 91.48           H
ATOM   3385  CA  ASN B 103     157.918 152.700 171.797  1.00 91.48           C
ATOM   3386  HA  ASN B 103     157.598 151.694 171.528  1.00 91.48           H
ATOM   3387  C   ASN B 103     159.216 152.556 172.609  1.00 91.48           C
ATOM   3388  CB  ASN B 103     158.121 153.517 170.504  1.00 91.48           C
ATOM   3389  HB2 ASN B 103     158.969 153.123 169.944  1.00 91.48           H
ATOM   3390  HB3 ASN B 103     158.354 154.548 170.767  1.00 91.48           H
ATOM   3391  O   ASN B 103     160.238 153.111 172.219  1.00 91.48           O
ATOM   3392  CG  ASN B 103     156.918 153.494 169.591  1.00 91.48           C
ATOM   3393  ND2 ASN B 103     156.659 154.569 168.886  1.00 91.48           N
ATOM   3394 HD21 ASN B 103     155.849 154.523 168.285  1.00 91.48           H
ATOM   3395 HD22 ASN B 103     157.215 155.406 168.988  1.00 91.48           H
ATOM   3396  OD1 ASN B 103     156.195 152.519 169.500  1.00 91.48           O
ATOM   3397  N   MET B 104     159.172 151.836 173.730  1.00 95.08           N
ATOM   3398  H   MET B 104     158.300 151.394 173.982  1.00 95.08           H
ATOM   3399  CA  MET B 104     160.316 151.670 174.638  1.00 95.08           C
ATOM   3400  HA  MET B 104     161.129 152.331 174.335  1.00 95.08           H
ATOM   3401  C   MET B 104     160.896 150.254 174.635  1.00 95.08           C
ATOM   3402  CB  MET B 104     159.884 152.064 176.057  1.00 95.08           C
ATOM   3403  HB2 MET B 104     160.604 151.679 176.780  1.00 95.08           H
ATOM   3404  HB3 MET B 104     158.914 151.618 176.274  1.00 95.08           H
ATOM   3405  O   MET B 104     162.094 150.096 174.865  1.00 95.08           O
ATOM   3406  CG  MET B 104     159.790 153.584 176.226  1.00 95.08           C
ATOM   3407  HG2 MET B 104     159.337 153.787 177.197  1.00 95.08           H
ATOM   3408  HG3 MET B 104     159.132 153.987 175.457  1.00 95.08           H
ATOM   3409  SD  MET B 104     161.374 154.467 176.163  1.00 95.08           S
ATOM   3410  CE  MET B 104     162.000 154.129 177.832  1.00 95.08           C
ATOM   3411  HE1 MET B 104     163.049 154.419 177.896  1.00 95.08           H
ATOM   3412  HE2 MET B 104     161.426 154.699 178.562  1.00 95.08           H
ATOM   3413  HE3 MET B 104     161.907 153.066 178.058  1.00 95.08           H
ATOM   3414  N   ILE B 105     160.070 149.232 174.396  1.00 96.17           N
ATOM   3415  H   ILE B 105     159.098 149.440 174.218  1.00 96.17           H
ATOM   3416  CA  ILE B 105     160.433 147.815 174.545  1.00 96.17           C
ATOM   3417  HA  ILE B 105     161.456 147.727 174.912  1.00 96.17           H
ATOM   3418  C   ILE B 105     160.354 147.112 173.194  1.00 96.17           C
ATOM   3419  CB  ILE B 105     159.496 147.139 175.571  1.00 96.17           C
ATOM   3420  HB  ILE B 105     158.469 147.310 175.247  1.00 96.17           H
ATOM   3421  O   ILE B 105     159.297 147.085 172.573  1.00 96.17           O
ATOM   3422  CG1 ILE B 105     159.652 147.769 176.969  1.00 96.17           C
ATOM   3423 HG12 ILE B 105     160.615 147.458 177.374  1.00 96.17           H
ATOM   3424 HG13 ILE B 105     159.641 148.857 176.896  1.00 96.17           H
ATOM   3425  CG2 ILE B 105     159.749 145.618 175.628  1.00 96.17           C
ATOM   3426 HG21 ILE B 105     159.122 145.157 176.390  1.00 96.17           H
ATOM   3427 HG22 ILE B 105     160.797 145.416 175.847  1.00 96.17           H
ATOM   3428 HG23 ILE B 105     159.480 145.151 174.680  1.00 96.17           H
ATOM   3429  CD1 ILE B 105     158.537 147.380 177.947  1.00 96.17           C
ATOM   3430 HD11 ILE B 105     158.639 147.964 178.861  1.00 96.17           H
ATOM   3431 HD12 ILE B 105     158.600 146.324 178.206  1.00 96.17           H
ATOM   3432 HD13 ILE B 105     157.564 147.589 177.504  1.00 96.17           H
ATOM   3433  N   VAL B 106     161.435 146.480 172.743  1.00 95.71           N
ATOM   3434  H   VAL B 106     162.287 146.526 173.283  1.00 95.71           H
ATOM   3435  CA  VAL B 106     161.409 145.669 171.517  1.00 95.71           C
ATOM   3436  HA  VAL B 106     160.830 146.200 170.762  1.00 95.71           H
ATOM   3437  C   VAL B 106     160.719 144.337 171.784  1.00 95.71           C
ATOM   3438  CB  VAL B 106     162.813 145.451 170.937  1.00 95.71           C
ATOM   3439  HB  VAL B 106     163.443 144.943 171.668  1.00 95.71           H
ATOM   3440  O   VAL B 106     161.172 143.539 172.612  1.00 95.71           O
ATOM   3441  CG1 VAL B 106     162.784 144.600 169.665  1.00 95.71           C
ATOM   3442 HG11 VAL B 106     162.379 143.609 169.875  1.00 95.71           H
ATOM   3443 HG12 VAL B 106     163.805 144.473 169.305  1.00 95.71           H
ATOM   3444 HG13 VAL B 106     162.184 145.084 168.896  1.00 95.71           H
ATOM   3445  CG2 VAL B 106     163.462 146.782 170.585  1.00 95.71           C
ATOM   3446 HG21 VAL B 106     163.534 147.391 171.486  1.00 95.71           H
ATOM   3447 HG22 VAL B 106     162.870 147.313 169.840  1.00 95.71           H
ATOM   3448 HG23 VAL B 106     164.467 146.611 170.198  1.00 95.71           H
ATOM   3449  N   ARG B 107     159.653 144.073 171.020  1.00 93.65           N
ATOM   3450  H   ARG B 107     159.322 144.812 170.417  1.00 93.65           H
ATOM   3451  CA  ARG B 107     158.900 142.812 171.056  1.00 93.65           C
ATOM   3452  HA  ARG B 107     159.169 142.296 171.977  1.00 93.65           H
ATOM   3453  C   ARG B 107     159.272 141.869 169.914  1.00 93.65           C
ATOM   3454  CB  ARG B 107     157.396 143.146 171.079  1.00 93.65           C
ATOM   3455  HB2 ARG B 107     157.208 143.884 171.860  1.00 93.65           H
ATOM   3456  HB3 ARG B 107     157.117 143.599 170.128  1.00 93.65           H
ATOM   3457  O   ARG B 107     159.287 140.652 170.107  1.00 93.65           O
ATOM   3458  CG  ARG B 107     156.480 141.938 171.333  1.00 93.65           C
ATOM   3459  HG2 ARG B 107     155.443 142.259 171.235  1.00 93.65           H
ATOM   3460  HG3 ARG B 107     156.673 141.166 170.588  1.00 93.65           H
ATOM   3461  CD  ARG B 107     156.681 141.365 172.739  1.00 93.65           C
ATOM   3462  HD2 ARG B 107     157.746 141.191 172.894  1.00 93.65           H
ATOM   3463  HD3 ARG B 107     156.349 142.093 173.479  1.00 93.65           H
ATOM   3464  NE  ARG B 107     155.949 140.097 172.923  1.00 93.65           N
ATOM   3465  HE  ARG B 107     155.040 140.031 172.489  1.00 93.65           H
ATOM   3466  NH1 ARG B 107     157.388 139.254 174.452  1.00 93.65           N
ATOM   3467 HH11 ARG B 107     157.692 140.201 174.622  1.00 93.65           H
ATOM   3468 HH12 ARG B 107     158.003 138.478 174.654  1.00 93.65           H
ATOM   3469  NH2 ARG B 107     155.879 137.891 173.556  1.00 93.65           N
ATOM   3470 HH21 ARG B 107     155.092 137.729 172.944  1.00 93.65           H
ATOM   3471 HH22 ARG B 107     156.291 137.148 174.101  1.00 93.65           H
ATOM   3472  CZ  ARG B 107     156.394 139.086 173.640  1.00 93.65           C
ATOM   3473  N   SER B 108     159.586 142.417 168.741  1.00 93.19           N
ATOM   3474  H   SER B 108     159.547 143.423 168.658  1.00 93.19           H
ATOM   3475  CA  SER B 108     160.050 141.657 167.578  1.00 93.19           C
ATOM   3476  HA  SER B 108     160.618 140.801 167.941  1.00 93.19           H
ATOM   3477  C   SER B 108     160.987 142.468 166.686  1.00 93.19           C
ATOM   3478  CB  SER B 108     158.868 141.123 166.759  1.00 93.19           C
ATOM   3479  HB2 SER B 108     159.249 140.512 165.941  1.00 93.19           H
ATOM   3480  HB3 SER B 108     158.245 140.496 167.398  1.00 93.19           H
ATOM   3481  O   SER B 108     160.962 143.699 166.710  1.00 93.19           O
ATOM   3482  OG  SER B 108     158.085 142.174 166.231  1.00 93.19           O
ATOM   3483  HG  SER B 108     157.448 141.807 165.615  1.00 93.19           H
ATOM   3484  N   CYS B 109     161.790 141.768 165.884  1.00 92.93           N
ATOM   3485  H   CYS B 109     161.761 140.762 165.955  1.00 92.93           H
ATOM   3486  CA  CYS B 109     162.732 142.344 164.924  1.00 92.93           C
ATOM   3487  HA  CYS B 109     162.725 143.429 165.018  1.00 92.93           H
ATOM   3488  C   CYS B 109     162.368 142.002 163.471  1.00 92.93           C
ATOM   3489  CB  CYS B 109     164.149 141.858 165.252  1.00 92.93           C
ATOM   3490  HB2 CYS B 109     164.184 140.775 165.128  1.00 92.93           H
ATOM   3491  HB3 CYS B 109     164.850 142.303 164.545  1.00 92.93           H
ATOM   3492  O   CYS B 109     161.621 141.060 163.200  1.00 92.93           O
ATOM   3493  SG  CYS B 109     164.705 142.259 166.921  1.00 92.93           S
ATOM   3494  N   LYS B 110     162.946 142.746 162.530  1.00 92.66           N
ATOM   3495  H   LYS B 110     163.524 143.517 162.834  1.00 92.66           H
ATOM   3496  CA  LYS B 110     162.877 142.514 161.082  1.00 92.66           C
ATOM   3497  HA  LYS B 110     162.732 141.450 160.892  1.00 92.66           H
ATOM   3498  C   LYS B 110     164.186 142.920 160.412  1.00 92.66           C
ATOM   3499  CB  LYS B 110     161.688 143.280 160.477  1.00 92.66           C
ATOM   3500  HB2 LYS B 110     161.635 143.067 159.409  1.00 92.66           H
ATOM   3501  HB3 LYS B 110     160.764 142.918 160.929  1.00 92.66           H
ATOM   3502  O   LYS B 110     165.001 143.617 161.010  1.00 92.66           O
ATOM   3503  CG  LYS B 110     161.814 144.800 160.676  1.00 92.66           C
ATOM   3504  HG2 LYS B 110     161.882 145.037 161.738  1.00 92.66           H
ATOM   3505  HG3 LYS B 110     162.722 145.152 160.184  1.00 92.66           H
ATOM   3506  CD  LYS B 110     160.624 145.551 160.082  1.00 92.66           C
ATOM   3507  HD2 LYS B 110     160.544 145.298 159.024  1.00 92.66           H
ATOM   3508  HD3 LYS B 110     159.705 145.267 160.595  1.00 92.66           H
ATOM   3509  CE  LYS B 110     160.881 147.050 160.248  1.00 92.66           C
ATOM   3510  HE2 LYS B 110     161.889 147.260 159.888  1.00 92.66           H
ATOM   3511  HE3 LYS B 110     160.859 147.304 161.308  1.00 92.66           H
ATOM   3512  NZ  LYS B 110     159.916 147.873 159.486  1.00 92.66           N
ATOM   3513  HZ1 LYS B 110     158.961 147.703 159.767  1.00 92.66           H
ATOM   3514  HZ2 LYS B 110     160.145 148.851 159.591  1.00 92.66           H
ATOM   3515  HZ3 LYS B 110     160.011 147.678 158.500  1.00 92.66           H
ATOM   3516  N   CYS B 111     164.347 142.504 159.164  1.00 92.01           N
ATOM   3517  H   CYS B 111     163.613 141.959 158.735  1.00 92.01           H
ATOM   3518  CA  CYS B 111     165.449 142.920 158.308  1.00 92.01           C
ATOM   3519  HA  CYS B 111     166.256 143.333 158.913  1.00 92.01           H
ATOM   3520  C   CYS B 111     164.975 144.005 157.338  1.00 92.01           C
ATOM   3521  CB  CYS B 111     165.986 141.674 157.611  1.00 92.01           C
ATOM   3522  HB2 CYS B 111     166.644 141.972 156.794  1.00 92.01           H
ATOM   3523  HB3 CYS B 111     165.150 141.114 157.192  1.00 92.01           H
ATOM   3524  O   CYS B 111     164.074 143.759 156.527  1.00 92.01           O
ATOM   3525  SG  CYS B 111     166.906 140.606 158.743  1.00 92.01           S
ATOM   3526  N   SER B 112     165.575 145.193 157.439  1.00 90.65           N
ATOM   3527  H   SER B 112     166.331 145.296 158.100  1.00 90.65           H
ATOM   3528  CA  SER B 112     165.206 146.394 156.672  1.00 90.65           C
ATOM   3529  HA  SER B 112     164.426 146.146 155.953  1.00 90.65           H
ATOM   3530  C   SER B 112     166.353 146.938 155.836  1.00 90.65           C
ATOM   3531  CB  SER B 112     164.678 147.482 157.603  1.00 90.65           C
ATOM   3532  HB2 SER B 112     165.360 147.601 158.445  1.00 90.65           H
ATOM   3533  HB3 SER B 112     164.635 148.427 157.061  1.00 90.65           H
ATOM   3534  O   SER B 112     167.518 146.843 156.283  1.00 90.65           O
ATOM   3535  OG  SER B 112     163.375 147.132 158.048  1.00 90.65           O
ATOM   3536  HG  SER B 112     162.815 147.097 157.268  1.00 90.65           H
ATOM   3537  OXT SER B 112     166.006 147.437 154.744  1.00 90.65           O
TER    3538      SER B 112
ATOM   3539  N   GLY C   1     122.742 150.243 160.016  1.00 44.96           N
ATOM   3540  H   GLY C   1     123.313 149.448 159.769  1.00 44.96           H
ATOM   3541  H2  GLY C   1     121.843 149.907 160.326  1.00 44.96           H
ATOM   3542  H3  GLY C   1     123.204 150.752 160.756  1.00 44.96           H
ATOM   3543  CA  GLY C   1     122.581 151.103 158.829  1.00 44.96           C
ATOM   3544  HA2 GLY C   1     123.560 151.459 158.505  1.00 44.96           H
ATOM   3545  HA3 GLY C   1     121.943 151.954 159.062  1.00 44.96           H
ATOM   3546  C   GLY C   1     121.965 150.311 157.696  1.00 44.96           C
ATOM   3547  O   GLY C   1     121.756 149.110 157.849  1.00 44.96           O
ATOM   3548  N   SER C   2     121.654 150.966 156.581  1.00 58.25           N
ATOM   3549  H   SER C   2     121.820 151.959 156.503  1.00 58.25           H
ATOM   3550  CA  SER C   2     121.204 150.290 155.360  1.00 58.25           C
ATOM   3551  HA  SER C   2     120.278 149.759 155.579  1.00 58.25           H
ATOM   3552  C   SER C   2     122.286 149.310 154.879  1.00 58.25           C
ATOM   3553  CB  SER C   2     120.931 151.320 154.258  1.00 58.25           C
ATOM   3554  HB2 SER C   2     121.876 151.737 153.911  1.00 58.25           H
ATOM   3555  HB3 SER C   2     120.428 150.837 153.420  1.00 58.25           H
ATOM   3556  O   SER C   2     123.462 149.672 154.905  1.00 58.25           O
ATOM   3557  OG  SER C   2     120.126 152.367 154.772  1.00 58.25           O
ATOM   3558  HG  SER C   2     120.069 153.055 154.106  1.00 58.25           H
ATOM   3559  N   PRO C   3     121.943 148.080 154.461  1.00 76.56           N
ATOM   3560  CA  PRO C   3     122.930 147.164 153.902  1.00 76.56           C
ATOM   3561  HA  PRO C   3     123.718 146.984 154.634  1.00 76.56           H
ATOM   3562  C   PRO C   3     123.550 147.776 152.638  1.00 76.56           C
ATOM   3563  CB  PRO C   3     122.175 145.859 153.630  1.00 76.56           C
ATOM   3564  HB2 PRO C   3     122.247 145.212 154.504  1.00 76.56           H
ATOM   3565  HB3 PRO C   3     122.547 145.344 152.745  1.00 76.56           H
ATOM   3566  O   PRO C   3     122.852 148.387 151.833  1.00 76.56           O
ATOM   3567  CG  PRO C   3     120.723 146.308 153.455  1.00 76.56           C
ATOM   3568  HG2 PRO C   3     120.563 146.623 152.423  1.00 76.56           H
ATOM   3569  HG3 PRO C   3     120.019 145.523 153.728  1.00 76.56           H
ATOM   3570  CD  PRO C   3     120.604 147.521 154.376  1.00 76.56           C
ATOM   3571  HD2 PRO C   3     120.283 147.203 155.368  1.00 76.56           H
ATOM   3572  HD3 PRO C   3     119.896 148.235 153.957  1.00 76.56           H
ATOM   3573  N   CYS C   4     124.860 147.607 152.457  1.00 84.75           N
ATOM   3574  H   CYS C   4     125.402 147.164 153.185  1.00 84.75           H
ATOM   3575  CA  CYS C   4     125.551 148.063 151.252  1.00 84.75           C
ATOM   3576  HA  CYS C   4     125.285 149.102 151.055  1.00 84.75           H
ATOM   3577  C   CYS C   4     125.126 147.222 150.042  1.00 84.75           C
ATOM   3578  CB  CYS C   4     127.058 147.993 151.492  1.00 84.75           C
ATOM   3579  HB2 CYS C   4     127.298 148.663 152.317  1.00 84.75           H
ATOM   3580  HB3 CYS C   4     127.314 146.976 151.790  1.00 84.75           H
ATOM   3581  O   CYS C   4     125.641 146.123 149.826  1.00 84.75           O
ATOM   3582  SG  CYS C   4     128.114 148.432 150.087  1.00 84.75           S
ATOM   3583  N   GLU C   5     124.172 147.736 149.268  1.00 88.77           N
ATOM   3584  H   GLU C   5     123.709 148.584 149.562  1.00 88.77           H
ATOM   3585  CA  GLU C   5     123.797 147.167 147.978  1.00 88.77           C
ATOM   3586  HA  GLU C   5     123.791 146.081 148.069  1.00 88.77           H
ATOM   3587  C   GLU C   5     124.837 147.562 146.929  1.00 88.77           C
ATOM   3588  CB  GLU C   5     122.378 147.599 147.591  1.00 88.77           C
ATOM   3589  HB2 GLU C   5     121.710 147.371 148.423  1.00 88.77           H
ATOM   3590  HB3 GLU C   5     122.356 148.672 147.404  1.00 88.77           H
ATOM   3591  O   GLU C   5     125.060 148.742 146.660  1.00 88.77           O
ATOM   3592  CG  GLU C   5     121.895 146.836 146.346  1.00 88.77           C
ATOM   3593  HG2 GLU C   5     122.526 147.104 145.499  1.00 88.77           H
ATOM   3594  HG3 GLU C   5     122.017 145.768 146.529  1.00 88.77           H
ATOM   3595  CD  GLU C   5     120.428 147.116 145.985  1.00 88.77           C
ATOM   3596  OE1 GLU C   5     119.920 146.396 145.096  1.00 88.77           O
ATOM   3597  OE2 GLU C   5     119.820 148.025 146.593  1.00 88.77           O
ATOM   3598  N   LEU C   6     125.510 146.561 146.362  1.00 92.90           N
ATOM   3599  H   LEU C   6     125.261 145.612 146.600  1.00 92.90           H
ATOM   3600  CA  LEU C   6     126.573 146.781 145.390  1.00 92.90           C
ATOM   3601  HA  LEU C   6     127.154 147.652 145.695  1.00 92.90           H
ATOM   3602  C   LEU C   6     125.978 147.105 144.024  1.00 92.90           C
ATOM   3603  CB  LEU C   6     127.506 145.560 145.331  1.00 92.90           C
ATOM   3604  HB2 LEU C   6     126.922 144.686 145.047  1.00 92.90           H
ATOM   3605  HB3 LEU C   6     128.245 145.736 144.550  1.00 92.90           H
ATOM   3606  O   LEU C   6     125.488 146.221 143.321  1.00 92.90           O
ATOM   3607  CG  LEU C   6     128.243 145.258 146.645  1.00 92.90           C
ATOM   3608  HG  LEU C   6     127.522 145.011 147.424  1.00 92.90           H
ATOM   3609  CD1 LEU C   6     129.164 144.053 146.443  1.00 92.90           C
ATOM   3610 HD11 LEU C   6     129.667 143.809 147.378  1.00 92.90           H
ATOM   3611 HD12 LEU C   6     128.575 143.192 146.126  1.00 92.90           H
ATOM   3612 HD13 LEU C   6     129.911 144.277 145.681  1.00 92.90           H
ATOM   3613  CD2 LEU C   6     129.093 146.439 147.110  1.00 92.90           C
ATOM   3614 HD21 LEU C   6     128.449 147.276 147.379  1.00 92.90           H
ATOM   3615 HD22 LEU C   6     129.773 146.748 146.317  1.00 92.90           H
ATOM   3616 HD23 LEU C   6     129.654 146.159 148.002  1.00 92.90           H
ATOM   3617  N   LEU C   7     126.080 148.371 143.633  1.00 94.08           N
ATOM   3618  H   LEU C   7     126.465 149.041 144.284  1.00 94.08           H
ATOM   3619  CA  LEU C   7     125.658 148.861 142.328  1.00 94.08           C
ATOM   3620  HA  LEU C   7     125.119 148.067 141.812  1.00 94.08           H
ATOM   3621  C   LEU C   7     126.880 149.231 141.477  1.00 94.08           C
ATOM   3622  CB  LEU C   7     124.698 150.047 142.520  1.00 94.08           C
ATOM   3623  HB2 LEU C   7     125.220 150.821 143.084  1.00 94.08           H
ATOM   3624  HB3 LEU C   7     124.442 150.460 141.545  1.00 94.08           H
ATOM   3625  O   LEU C   7     127.946 149.527 142.023  1.00 94.08           O
ATOM   3626  CG  LEU C   7     123.394 149.687 143.264  1.00 94.08           C
ATOM   3627  HG  LEU C   7     123.629 149.267 144.243  1.00 94.08           H
ATOM   3628  CD1 LEU C   7     122.570 150.955 143.477  1.00 94.08           C
ATOM   3629 HD11 LEU C   7     121.668 150.706 144.034  1.00 94.08           H
ATOM   3630 HD12 LEU C   7     122.296 151.397 142.519  1.00 94.08           H
ATOM   3631 HD13 LEU C   7     123.147 151.671 144.062  1.00 94.08           H
ATOM   3632  CD2 LEU C   7     122.539 148.684 142.485  1.00 94.08           C
ATOM   3633 HD21 LEU C   7     123.046 147.720 142.435  1.00 94.08           H
ATOM   3634 HD22 LEU C   7     122.331 149.054 141.481  1.00 94.08           H
ATOM   3635 HD23 LEU C   7     121.600 148.525 143.014  1.00 94.08           H
ATOM   3636  N   PRO C   8     126.763 149.224 140.137  1.00 95.71           N
ATOM   3637  CA  PRO C   8     127.794 149.781 139.270  1.00 95.71           C
ATOM   3638  HA  PRO C   8     128.696 149.179 139.368  1.00 95.71           H
ATOM   3639  C   PRO C   8     128.097 151.237 139.644  1.00 95.71           C
ATOM   3640  CB  PRO C   8     127.251 149.654 137.843  1.00 95.71           C
ATOM   3641  HB2 PRO C   8     128.046 149.443 137.129  1.00 95.71           H
ATOM   3642  HB3 PRO C   8     126.717 150.561 137.558  1.00 95.71           H
ATOM   3643  O   PRO C   8     127.192 152.065 139.755  1.00 95.71           O
ATOM   3644  CG  PRO C   8     126.257 148.498 137.947  1.00 95.71           C
ATOM   3645  HG2 PRO C   8     125.487 148.555 137.178  1.00 95.71           H
ATOM   3646  HG3 PRO C   8     126.791 147.550 137.890  1.00 95.71           H
ATOM   3647  CD  PRO C   8     125.673 148.673 139.346  1.00 95.71           C
ATOM   3648  HD2 PRO C   8     124.847 149.384 139.320  1.00 95.71           H
ATOM   3649  HD3 PRO C   8     125.339 147.710 139.730  1.00 95.71           H
ATOM   3650  N   VAL C   9     129.378 151.546 139.830  1.00 93.48           N
ATOM   3651  H   VAL C   9     130.070 150.819 139.716  1.00 93.48           H
ATOM   3652  CA  VAL C   9     129.838 152.883 140.208  1.00 93.48           C
ATOM   3653  HA  VAL C   9     129.259 153.214 141.070  1.00 93.48           H
ATOM   3654  C   VAL C   9     129.584 153.871 139.069  1.00 93.48           C
ATOM   3655  CB  VAL C   9     131.319 152.835 140.629  1.00 93.48           C
ATOM   3656  HB  VAL C   9     131.872 152.212 139.926  1.00 93.48           H
ATOM   3657  O   VAL C   9     130.069 153.695 137.951  1.00 93.48           O
ATOM   3658  CG1 VAL C   9     131.976 154.214 140.649  1.00 93.48           C
ATOM   3659 HG11 VAL C   9     132.916 154.189 141.201  1.00 93.48           H
ATOM   3660 HG12 VAL C   9     132.184 154.546 139.632  1.00 93.48           H
ATOM   3661 HG13 VAL C   9     131.288 154.918 141.117  1.00 93.48           H
ATOM   3662  CG2 VAL C   9     131.427 152.220 142.029  1.00 93.48           C
ATOM   3663 HG21 VAL C   9     130.936 152.860 142.762  1.00 93.48           H
ATOM   3664 HG22 VAL C   9     130.952 151.239 142.041  1.00 93.48           H
ATOM   3665 HG23 VAL C   9     132.476 152.108 142.304  1.00 93.48           H
ATOM   3666  N   GLY C  10     128.818 154.922 139.366  1.00 91.23           N
ATOM   3667  H   GLY C  10     128.430 154.962 140.297  1.00 91.23           H
ATOM   3668  CA  GLY C  10     128.576 156.045 138.463  1.00 91.23           C
ATOM   3669  HA2 GLY C  10     127.542 156.372 138.576  1.00 91.23           H
ATOM   3670  HA3 GLY C  10     128.717 155.727 137.430  1.00 91.23           H
ATOM   3671  C   GLY C  10     129.496 157.237 138.735  1.00 91.23           C
ATOM   3672  O   GLY C  10     130.263 157.254 139.696  1.00 91.23           O
ATOM   3673  N   VAL C  11     129.357 158.287 137.923  1.00 87.86           N
ATOM   3674  H   VAL C  11     128.725 158.200 137.139  1.00 87.86           H
ATOM   3675  CA  VAL C  11     130.163 159.523 138.020  1.00 87.86           C
ATOM   3676  HA  VAL C  11     131.216 159.250 137.951  1.00 87.86           H
ATOM   3677  C   VAL C  11     130.011 160.278 139.346  1.00 87.86           C
ATOM   3678  CB  VAL C  11     129.845 160.484 136.856  1.00 87.86           C
ATOM   3679  HB  VAL C  11     130.433 161.392 136.986  1.00 87.86           H
ATOM   3680  O   VAL C  11     130.894 161.041 139.714  1.00 87.86           O
ATOM   3681  CG1 VAL C  11     130.244 159.868 135.510  1.00 87.86           C
ATOM   3682 HG11 VAL C  11     130.105 160.603 134.716  1.00 87.86           H
ATOM   3683 HG12 VAL C  11     129.641 158.987 135.290  1.00 87.86           H
ATOM   3684 HG13 VAL C  11     131.296 159.584 135.539  1.00 87.86           H
ATOM   3685  CG2 VAL C  11     128.360 160.882 136.787  1.00 87.86           C
ATOM   3686 HG21 VAL C  11     128.063 161.386 137.707  1.00 87.86           H
ATOM   3687 HG22 VAL C  11     127.726 160.010 136.626  1.00 87.86           H
ATOM   3688 HG23 VAL C  11     128.213 161.581 135.963  1.00 87.86           H
ATOM   3689  N   GLY C  12     128.901 160.080 140.065  1.00 89.47           N
ATOM   3690  H   GLY C  12     128.216 159.429 139.707  1.00 89.47           H
ATOM   3691  CA  GLY C  12     128.647 160.728 141.356  1.00 89.47           C
ATOM   3692  HA2 GLY C  12     129.027 161.748 141.330  1.00 89.47           H
ATOM   3693  HA3 GLY C  12     127.570 160.767 141.523  1.00 89.47           H
ATOM   3694  C   GLY C  12     129.282 160.020 142.556  1.00 89.47           C
ATOM   3695  O   GLY C  12     129.251 160.568 143.657  1.00 89.47           O
ATOM   3696  N   HIS C  13     129.828 158.815 142.373  1.00 93.25           N
ATOM   3697  H   HIS C  13     129.908 158.451 141.435  1.00 93.25           H
ATOM   3698  CA  HIS C  13     130.492 158.079 143.448  1.00 93.25           C
ATOM   3699  HA  HIS C  13     129.841 158.079 144.322  1.00 93.25           H
ATOM   3700  C   HIS C  13     131.832 158.750 143.788  1.00 93.25           C
ATOM   3701  CB  HIS C  13     130.705 156.634 143.007  1.00 93.25           C
ATOM   3702  HB2 HIS C  13     131.531 156.628 142.296  1.00 93.25           H
ATOM   3703  HB3 HIS C  13     129.806 156.268 142.512  1.00 93.25           H
ATOM   3704  O   HIS C  13     132.569 159.106 142.864  1.00 93.25           O
ATOM   3705  CG  HIS C  13     131.028 155.687 144.131  1.00 93.25           C
ATOM   3706  CD2 HIS C  13     132.269 155.262 144.486  1.00 93.25           C
ATOM   3707  HD2 HIS C  13     133.197 155.523 143.998  1.00 93.25           H
ATOM   3708  ND1 HIS C  13     130.093 155.072 144.961  1.00 93.25           N
ATOM   3709  CE1 HIS C  13     130.798 154.286 145.790  1.00 93.25           C
ATOM   3710  HE1 HIS C  13     130.371 153.644 146.547  1.00 93.25           H
ATOM   3711  NE2 HIS C  13     132.111 154.383 145.527  1.00 93.25           N
ATOM   3712  HE2 HIS C  13     132.842 153.832 145.952  1.00 93.25           H
ATOM   3713  N   PRO C  14     132.182 158.914 145.076  1.00 94.79           N
ATOM   3714  CA  PRO C  14     133.354 159.696 145.482  1.00 94.79           C
ATOM   3715  HA  PRO C  14     133.293 160.701 145.064  1.00 94.79           H
ATOM   3716  C   PRO C  14     134.686 159.083 145.033  1.00 94.79           C
ATOM   3717  CB  PRO C  14     133.259 159.788 147.009  1.00 94.79           C
ATOM   3718  HB2 PRO C  14     134.238 159.792 147.489  1.00 94.79           H
ATOM   3719  HB3 PRO C  14     132.711 160.689 147.284  1.00 94.79           H
ATOM   3720  O   PRO C  14     135.654 159.811 144.826  1.00 94.79           O
ATOM   3721  CG  PRO C  14     132.442 158.559 147.403  1.00 94.79           C
ATOM   3722  HG2 PRO C  14     131.931 158.701 148.355  1.00 94.79           H
ATOM   3723  HG3 PRO C  14     133.089 157.682 147.437  1.00 94.79           H
ATOM   3724  CD  PRO C  14     131.460 158.430 146.245  1.00 94.79           C
ATOM   3725  HD2 PRO C  14     130.594 159.066 146.426  1.00 94.79           H
ATOM   3726  HD3 PRO C  14     131.149 157.391 146.140  1.00 94.79           H
ATOM   3727  N   VAL C  15     134.741 157.759 144.859  1.00 97.19           N
ATOM   3728  H   VAL C  15     133.900 157.228 145.040  1.00 97.19           H
ATOM   3729  CA  VAL C  15     135.940 157.025 144.436  1.00 97.19           C
ATOM   3730  HA  VAL C  15     136.809 157.676 144.522  1.00 97.19           H
ATOM   3731  C   VAL C  15     135.808 156.584 142.979  1.00 97.19           C
ATOM   3732  CB  VAL C  15     136.190 155.812 145.347  1.00 97.19           C
ATOM   3733  HB  VAL C  15     135.327 155.151 145.265  1.00 97.19           H
ATOM   3734  O   VAL C  15     134.959 155.768 142.635  1.00 97.19           O
ATOM   3735  CG1 VAL C  15     137.450 155.045 144.926  1.00 97.19           C
ATOM   3736 HG11 VAL C  15     137.598 154.194 145.591  1.00 97.19           H
ATOM   3737 HG12 VAL C  15     138.321 155.697 144.971  1.00 97.19           H
ATOM   3738 HG13 VAL C  15     137.331 154.656 143.915  1.00 97.19           H
ATOM   3739  CG2 VAL C  15     136.369 156.204 146.817  1.00 97.19           C
ATOM   3740 HG21 VAL C  15     136.480 155.307 147.426  1.00 97.19           H
ATOM   3741 HG22 VAL C  15     135.502 156.756 147.180  1.00 97.19           H
ATOM   3742 HG23 VAL C  15     137.265 156.815 146.923  1.00 97.19           H
ATOM   3743  N   GLN C  16     136.691 157.069 142.114  1.00 97.36           N
ATOM   3744  H   GLN C  16     137.345 157.764 142.444  1.00 97.36           H
ATOM   3745  CA  GLN C  16     136.757 156.647 140.716  1.00 97.36           C
ATOM   3746  HA  GLN C  16     135.917 155.991 140.484  1.00 97.36           H
ATOM   3747  C   GLN C  16     138.036 155.854 140.477  1.00 97.36           C
ATOM   3748  CB  GLN C  16     136.649 157.863 139.788  1.00 97.36           C
ATOM   3749  HB2 GLN C  16     137.466 158.552 140.002  1.00 97.36           H
ATOM   3750  HB3 GLN C  16     136.747 157.535 138.753  1.00 97.36           H
ATOM   3751  O   GLN C  16     139.139 156.357 140.706  1.00 97.36           O
ATOM   3752  CG  GLN C  16     135.321 158.622 139.955  1.00 97.36           C
ATOM   3753  HG2 GLN C  16     135.214 158.957 140.986  1.00 97.36           H
ATOM   3754  HG3 GLN C  16     135.342 159.511 139.326  1.00 97.36           H
ATOM   3755  CD  GLN C  16     134.102 157.797 139.555  1.00 97.36           C
ATOM   3756  NE2 GLN C  16     133.019 157.886 140.291  1.00 97.36           N
ATOM   3757 HE21 GLN C  16     133.005 158.446 141.132  1.00 97.36           H
ATOM   3758 HE22 GLN C  16     132.202 157.367 140.001  1.00 97.36           H
ATOM   3759  OE1 GLN C  16     134.099 157.092 138.558  1.00 97.36           O
ATOM   3760  N   ALA C  17     137.892 154.617 140.010  1.00 97.77           N
ATOM   3761  H   ALA C  17     136.964 154.267 139.816  1.00 97.77           H
ATOM   3762  CA  ALA C  17     139.019 153.746 139.732  1.00 97.77           C
ATOM   3763  HA  ALA C  17     139.847 154.021 140.385  1.00 97.77           H
ATOM   3764  C   ALA C  17     139.484 153.886 138.281  1.00 97.77           C
ATOM   3765  CB  ALA C  17     138.643 152.311 140.071  1.00 97.77           C
ATOM   3766  HB1 ALA C  17     139.562 151.730 140.141  1.00 97.77           H
ATOM   3767  HB2 ALA C  17     138.131 152.274 141.033  1.00 97.77           H
ATOM   3768  HB3 ALA C  17     137.995 151.898 139.298  1.00 97.77           H
ATOM   3769  O   ALA C  17     138.682 153.902 137.346  1.00 97.77           O
ATOM   3770  N   MET C  18     140.795 153.958 138.092  1.00 96.46           N
ATOM   3771  H   MET C  18     141.395 153.954 138.905  1.00 96.46           H
ATOM   3772  CA  MET C  18     141.433 154.139 136.799  1.00 96.46           C
ATOM   3773  HA  MET C  18     140.714 153.912 136.011  1.00 96.46           H
ATOM   3774  C   MET C  18     142.614 153.176 136.662  1.00 96.46           C
ATOM   3775  CB  MET C  18     141.905 155.592 136.610  1.00 96.46           C
ATOM   3776  HB2 MET C  18     142.130 155.737 135.554  1.00 96.46           H
ATOM   3777  HB3 MET C  18     142.833 155.727 137.166  1.00 96.46           H
ATOM   3778  O   MET C  18     143.298 152.831 137.631  1.00 96.46           O
ATOM   3779  CG  MET C  18     140.950 156.704 137.072  1.00 96.46           C
ATOM   3780  HG2 MET C  18     140.702 156.540 138.121  1.00 96.46           H
ATOM   3781  HG3 MET C  18     141.493 157.647 137.025  1.00 96.46           H
ATOM   3782  SD  MET C  18     139.401 156.915 136.152  1.00 96.46           S
ATOM   3783  CE  MET C  18     140.004 157.566 134.580  1.00 96.46           C
ATOM   3784  HE1 MET C  18     140.382 156.743 133.973  1.00 96.46           H
ATOM   3785  HE2 MET C  18     139.181 158.049 134.054  1.00 96.46           H
ATOM   3786  HE3 MET C  18     140.785 158.305 134.762  1.00 96.46           H
ATOM   3787  N   LEU C  19     142.898 152.788 135.423  1.00 93.04           N
ATOM   3788  H   LEU C  19     142.267 153.058 134.682  1.00 93.04           H
ATOM   3789  CA  LEU C  19     144.104 152.064 135.055  1.00 93.04           C
ATOM   3790  HA  LEU C  19     144.642 151.780 135.960  1.00 93.04           H
ATOM   3791  C   LEU C  19     144.993 152.994 134.238  1.00 93.04           C
ATOM   3792  CB  LEU C  19     143.717 150.782 134.309  1.00 93.04           C
ATOM   3793  HB2 LEU C  19     143.034 150.208 134.935  1.00 93.04           H
ATOM   3794  HB3 LEU C  19     143.201 151.058 133.391  1.00 93.04           H
ATOM   3795  O   LEU C  19     144.689 153.326 133.092  1.00 93.04           O
ATOM   3796  CG  LEU C  19     144.898 149.867 133.957  1.00 93.04           C
ATOM   3797  HG  LEU C  19     145.622 150.413 133.354  1.00 93.04           H
ATOM   3798  CD1 LEU C  19     145.599 149.328 135.208  1.00 93.04           C
ATOM   3799 HD11 LEU C  19     146.096 150.138 135.742  1.00 93.04           H
ATOM   3800 HD12 LEU C  19     146.356 148.596 134.928  1.00 93.04           H
ATOM   3801 HD13 LEU C  19     144.876 148.856 135.872  1.00 93.04           H
ATOM   3802  CD2 LEU C  19     144.384 148.680 133.145  1.00 93.04           C
ATOM   3803 HD21 LEU C  19     143.652 148.119 133.725  1.00 93.04           H
ATOM   3804 HD22 LEU C  19     145.213 148.027 132.869  1.00 93.04           H
ATOM   3805 HD23 LEU C  19     143.904 149.043 132.236  1.00 93.04           H
ATOM   3806  N   LYS C  20     146.099 153.423 134.845  1.00 91.37           N
ATOM   3807  H   LYS C  20     146.256 153.118 135.794  1.00 91.37           H
ATOM   3808  CA  LYS C  20     147.164 154.161 134.175  1.00 91.37           C
ATOM   3809  HA  LYS C  20     146.716 154.721 133.355  1.00 91.37           H
ATOM   3810  C   LYS C  20     148.163 153.170 133.587  1.00 91.37           C
ATOM   3811  CB  LYS C  20     147.792 155.176 135.142  1.00 91.37           C
ATOM   3812  HB2 LYS C  20     146.990 155.769 135.582  1.00 91.37           H
ATOM   3813  HB3 LYS C  20     148.319 154.657 135.943  1.00 91.37           H
ATOM   3814  O   LYS C  20     148.797 152.409 134.314  1.00 91.37           O
ATOM   3815  CG  LYS C  20     148.755 156.113 134.398  1.00 91.37           C
ATOM   3816  HG2 LYS C  20     149.653 155.561 134.117  1.00 91.37           H
ATOM   3817  HG3 LYS C  20     148.270 156.462 133.486  1.00 91.37           H
ATOM   3818  CD  LYS C  20     149.151 157.339 135.238  1.00 91.37           C
ATOM   3819  HD2 LYS C  20     148.246 157.857 135.556  1.00 91.37           H
ATOM   3820  HD3 LYS C  20     149.720 157.024 136.113  1.00 91.37           H
ATOM   3821  CE  LYS C  20     149.992 158.265 134.350  1.00 91.37           C
ATOM   3822  HE2 LYS C  20     150.944 157.781 134.134  1.00 91.37           H
ATOM   3823  HE3 LYS C  20     149.463 158.376 133.403  1.00 91.37           H
ATOM   3824  NZ  LYS C  20     150.214 159.623 134.910  1.00 91.37           N
ATOM   3825  HZ1 LYS C  20     150.758 160.171 134.258  1.00 91.37           H
ATOM   3826  HZ2 LYS C  20     150.695 159.594 135.797  1.00 91.37           H
ATOM   3827  HZ3 LYS C  20     149.336 160.113 135.002  1.00 91.37           H
ATOM   3828  N   SER C  21     148.316 153.187 132.272  1.00 88.79           N
ATOM   3829  H   SER C  21     147.763 153.849 131.746  1.00 88.79           H
ATOM   3830  CA  SER C  21     149.277 152.365 131.536  1.00 88.79           C
ATOM   3831  HA  SER C  21     149.851 151.762 132.239  1.00 88.79           H
ATOM   3832  C   SER C  21     150.269 153.240 130.778  1.00 88.79           C
ATOM   3833  CB  SER C  21     148.544 151.395 130.605  1.00 88.79           C
ATOM   3834  HB2 SER C  21     149.270 150.729 130.140  1.00 88.79           H
ATOM   3835  HB3 SER C  21     147.840 150.793 131.180  1.00 88.79           H
ATOM   3836  O   SER C  21     150.012 154.419 130.535  1.00 88.79           O
ATOM   3837  OG  SER C  21     147.853 152.094 129.592  1.00 88.79           O
ATOM   3838  HG  SER C  21     146.999 152.373 129.931  1.00 88.79           H
ATOM   3839  N   PHE C  22     151.413 152.668 130.406  1.00 89.45           N
ATOM   3840  H   PHE C  22     151.567 151.691 130.615  1.00 89.45           H
ATOM   3841  CA  PHE C  22     152.452 153.352 129.642  1.00 89.45           C
ATOM   3842  HA  PHE C  22     152.080 154.323 129.311  1.00 89.45           H
ATOM   3843  C   PHE C  22     152.807 152.528 128.414  1.00 89.45           C
ATOM   3844  CB  PHE C  22     153.688 153.591 130.510  1.00 89.45           C
ATOM   3845  HB2 PHE C  22     154.455 154.052 129.889  1.00 89.45           H
ATOM   3846  HB3 PHE C  22     154.076 152.630 130.849  1.00 89.45           H
ATOM   3847  O   PHE C  22     153.148 151.353 128.542  1.00 89.45           O
ATOM   3848  CG  PHE C  22     153.452 154.472 131.719  1.00 89.45           C
ATOM   3849  CD1 PHE C  22     153.691 155.857 131.640  1.00 89.45           C
ATOM   3850  HD1 PHE C  22     154.027 156.297 130.714  1.00 89.45           H
ATOM   3851  CD2 PHE C  22     153.016 153.904 132.930  1.00 89.45           C
ATOM   3852  HD2 PHE C  22     152.843 152.839 133.000  1.00 89.45           H
ATOM   3853  CE1 PHE C  22     153.518 156.665 132.778  1.00 89.45           C
ATOM   3854  HE1 PHE C  22     153.743 157.720 132.726  1.00 89.45           H
ATOM   3855  CE2 PHE C  22     152.819 154.716 134.060  1.00 89.45           C
ATOM   3856  HE2 PHE C  22     152.499 154.272 134.990  1.00 89.45           H
ATOM   3857  CZ  PHE C  22     153.081 156.094 133.986  1.00 89.45           C
ATOM   3858  HZ  PHE C  22     152.972 156.707 134.869  1.00 89.45           H
ATOM   3859  N   THR C  23     152.714 153.125 127.225  1.00 84.54           N
ATOM   3860  H   THR C  23     152.492 154.109 127.190  1.00 84.54           H
ATOM   3861  CA  THR C  23     153.040 152.438 125.965  1.00 84.54           C
ATOM   3862  HA  THR C  23     153.822 151.707 126.166  1.00 84.54           H
ATOM   3863  C   THR C  23     153.600 153.405 124.921  1.00 84.54           C
ATOM   3864  CB  THR C  23     151.841 151.663 125.365  1.00 84.54           C
ATOM   3865  HB  THR C  23     152.213 151.091 124.515  1.00 84.54           H
ATOM   3866  O   THR C  23     153.395 154.621 124.995  1.00 84.54           O
ATOM   3867  CG2 THR C  23     151.150 150.681 126.312  1.00 84.54           C
ATOM   3868 HG21 THR C  23     150.687 151.205 127.148  1.00 84.54           H
ATOM   3869 HG22 THR C  23     151.880 149.965 126.690  1.00 84.54           H
ATOM   3870 HG23 THR C  23     150.380 150.135 125.767  1.00 84.54           H
ATOM   3871  OG1 THR C  23     150.832 152.518 124.891  1.00 84.54           O
ATOM   3872  HG1 THR C  23     150.294 152.779 125.641  1.00 84.54           H
ATOM   3873  N   ALA C  24     154.280 152.840 123.927  1.00 87.66           N
ATOM   3874  H   ALA C  24     154.410 151.838 123.939  1.00 87.66           H
ATOM   3875  CA  ALA C  24     154.623 153.475 122.662  1.00 87.66           C
ATOM   3876  HA  ALA C  24     154.047 154.393 122.555  1.00 87.66           H
ATOM   3877  C   ALA C  24     154.218 152.532 121.516  1.00 87.66           C
ATOM   3878  CB  ALA C  24     156.118 153.817 122.650  1.00 87.66           C
ATOM   3879  HB1 ALA C  24     156.357 154.478 123.483  1.00 87.66           H
ATOM   3880  HB2 ALA C  24     156.711 152.906 122.730  1.00 87.66           H
ATOM   3881  HB3 ALA C  24     156.373 154.319 121.717  1.00 87.66           H
ATOM   3882  O   ALA C  24     154.132 151.320 121.724  1.00 87.66           O
ATOM   3883  N   LEU C  25     153.915 153.079 120.336  1.00 90.26           N
ATOM   3884  H   LEU C  25     154.069 154.069 120.208  1.00 90.26           H
ATOM   3885  CA  LEU C  25     153.557 152.284 119.154  1.00 90.26           C
ATOM   3886  HA  LEU C  25     153.024 151.383 119.458  1.00 90.26           H
ATOM   3887  C   LEU C  25     154.796 151.811 118.398  1.00 90.26           C
ATOM   3888  CB  LEU C  25     152.679 153.116 118.205  1.00 90.26           C
ATOM   3889  HB2 LEU C  25     152.553 152.556 117.279  1.00 90.26           H
ATOM   3890  HB3 LEU C  25     153.213 154.032 117.951  1.00 90.26           H
ATOM   3891  O   LEU C  25     154.886 150.658 117.993  1.00 90.26           O
ATOM   3892  CG  LEU C  25     151.291 153.487 118.742  1.00 90.26           C
ATOM   3893  HG  LEU C  25     151.381 154.022 119.687  1.00 90.26           H
ATOM   3894  CD1 LEU C  25     150.587 154.399 117.733  1.00 90.26           C
ATOM   3895 HD11 LEU C  25     149.537 154.537 117.994  1.00 90.26           H
ATOM   3896 HD12 LEU C  25     150.656 153.972 116.733  1.00 90.26           H
ATOM   3897 HD13 LEU C  25     151.071 155.376 117.741  1.00 90.26           H
ATOM   3898  CD2 LEU C  25     150.429 152.241 118.953  1.00 90.26           C
ATOM   3899 HD21 LEU C  25     149.435 152.535 119.292  1.00 90.26           H
ATOM   3900 HD22 LEU C  25     150.361 151.677 118.022  1.00 90.26           H
ATOM   3901 HD23 LEU C  25     150.877 151.611 119.723  1.00 90.26           H
ATOM   3902  N   SER C  26     155.734 152.726 118.199  1.00 94.28           N
ATOM   3903  H   SER C  26     155.576 153.663 118.540  1.00 94.28           H
ATOM   3904  CA  SER C  26     157.040 152.461 117.619  1.00 94.28           C
ATOM   3905  HA  SER C  26     157.422 151.522 118.019  1.00 94.28           H
ATOM   3906  C   SER C  26     157.996 153.572 118.022  1.00 94.28           C
ATOM   3907  CB  SER C  26     156.960 152.344 116.088  1.00 94.28           C
ATOM   3908  HB2 SER C  26     157.923 151.996 115.715  1.00 94.28           H
ATOM   3909  HB3 SER C  26     156.206 151.606 115.816  1.00 94.28           H
ATOM   3910  O   SER C  26     157.594 154.621 118.541  1.00 94.28           O
ATOM   3911  OG  SER C  26     156.658 153.569 115.456  1.00 94.28           O
ATOM   3912  HG  SER C  26     155.703 153.632 115.380  1.00 94.28           H
ATOM   3913  N   GLY C  27     159.280 153.360 117.783  1.00 95.39           N
ATOM   3914  H   GLY C  27     159.585 152.469 117.418  1.00 95.39           H
ATOM   3915  CA  GLY C  27     160.258 154.399 118.019  1.00 95.39           C
ATOM   3916  HA2 GLY C  27     160.041 155.247 117.370  1.00 95.39           H
ATOM   3917  HA3 GLY C  27     160.186 154.736 119.053  1.00 95.39           H
ATOM   3918  C   GLY C  27     161.677 153.958 117.754  1.00 95.39           C
ATOM   3919  O   GLY C  27     161.934 152.859 117.267  1.00 95.39           O
ATOM   3920  N   CYS C  28     162.597 154.854 118.071  1.00 95.44           N
ATOM   3921  H   CYS C  28     162.291 155.732 118.465  1.00 95.44           H
ATOM   3922  CA  CYS C  28     164.018 154.573 118.111  1.00 95.44           C
ATOM   3923  HA  CYS C  28     164.160 153.582 118.542  1.00 95.44           H
ATOM   3924  C   CYS C  28     164.721 155.574 119.021  1.00 95.44           C
ATOM   3925  CB  CYS C  28     164.598 154.561 116.688  1.00 95.44           C
ATOM   3926  HB2 CYS C  28     165.663 154.329 116.735  1.00 95.44           H
ATOM   3927  HB3 CYS C  28     164.110 153.731 116.179  1.00 95.44           H
ATOM   3928  O   CYS C  28     164.199 156.647 119.327  1.00 95.44           O
ATOM   3929  SG  CYS C  28     164.362 156.025 115.641  1.00 95.44           S
ATOM   3930  N   ALA C  29     165.931 155.217 119.424  1.00 95.03           N
ATOM   3931  H   ALA C  29     166.306 154.326 119.131  1.00 95.03           H
ATOM   3932  CA  ALA C  29     166.867 156.111 120.078  1.00 95.03           C
ATOM   3933  HA  ALA C  29     166.565 157.145 119.906  1.00 95.03           H
ATOM   3934  C   ALA C  29     168.246 155.908 119.462  1.00 95.03           C
ATOM   3935  CB  ALA C  29     166.848 155.845 121.580  1.00 95.03           C
ATOM   3936  HB1 ALA C  29     167.148 154.818 121.784  1.00 95.03           H
ATOM   3937  HB2 ALA C  29     167.531 156.531 122.081  1.00 95.03           H
ATOM   3938  HB3 ALA C  29     165.833 156.010 121.944  1.00 95.03           H
ATOM   3939  O   ALA C  29     168.563 154.810 119.004  1.00 95.03           O
ATOM   3940  N   SER C  30     169.047 156.965 119.423  1.00 95.39           N
ATOM   3941  H   SER C  30     168.730 157.845 119.805  1.00 95.39           H
ATOM   3942  CA  SER C  30     170.394 156.911 118.879  1.00 95.39           C
ATOM   3943  HA  SER C  30     170.771 155.900 119.030  1.00 95.39           H
ATOM   3944  C   SER C  30     171.340 157.857 119.609  1.00 95.39           C
ATOM   3945  CB  SER C  30     170.377 157.174 117.367  1.00 95.39           C
ATOM   3946  HB2 SER C  30     169.421 156.857 116.950  1.00 95.39           H
ATOM   3947  HB3 SER C  30     171.156 156.565 116.908  1.00 95.39           H
ATOM   3948  O   SER C  30     170.917 158.842 120.214  1.00 95.39           O
ATOM   3949  OG  SER C  30     170.634 158.522 117.021  1.00 95.39           O
ATOM   3950  HG  SER C  30     169.837 159.052 117.098  1.00 95.39           H
ATOM   3951  N   ARG C  31     172.636 157.565 119.496  1.00 93.82           N
ATOM   3952  H   ARG C  31     172.865 156.702 119.024  1.00 93.82           H
ATOM   3953  CA  ARG C  31     173.740 158.442 119.909  1.00 93.82           C
ATOM   3954  HA  ARG C  31     173.366 159.146 120.651  1.00 93.82           H
ATOM   3955  C   ARG C  31     174.281 159.308 118.762  1.00 93.82           C
ATOM   3956  CB  ARG C  31     174.828 157.597 120.596  1.00 93.82           C
ATOM   3957  HB2 ARG C  31     174.365 156.984 121.369  1.00 93.82           H
ATOM   3958  HB3 ARG C  31     175.541 158.265 121.078  1.00 93.82           H
ATOM   3959  O   ARG C  31     175.329 159.930 118.897  1.00 93.82           O
ATOM   3960  CG  ARG C  31     175.579 156.693 119.607  1.00 93.82           C
ATOM   3961  HG2 ARG C  31     174.873 156.048 119.084  1.00 93.82           H
ATOM   3962  HG3 ARG C  31     176.108 157.306 118.877  1.00 93.82           H
ATOM   3963  CD  ARG C  31     176.588 155.804 120.325  1.00 93.82           C
ATOM   3964  HD2 ARG C  31     176.043 155.135 120.992  1.00 93.82           H
ATOM   3965  HD3 ARG C  31     177.254 156.429 120.920  1.00 93.82           H
ATOM   3966  NE  ARG C  31     177.384 155.021 119.360  1.00 93.82           N
ATOM   3967  HE  ARG C  31     177.344 155.287 118.386  1.00 93.82           H
ATOM   3968  NH1 ARG C  31     178.316 153.607 120.892  1.00 93.82           N
ATOM   3969 HH11 ARG C  31     178.908 152.819 121.113  1.00 93.82           H
ATOM   3970 HH12 ARG C  31     177.650 153.932 121.578  1.00 93.82           H
ATOM   3971  NH2 ARG C  31     178.914 153.448 118.732  1.00 93.82           N
ATOM   3972 HH21 ARG C  31     179.544 152.692 118.961  1.00 93.82           H
ATOM   3973 HH22 ARG C  31     178.912 153.753 117.770  1.00 93.82           H
ATOM   3974  CZ  ARG C  31     178.198 154.030 119.661  1.00 93.82           C
ATOM   3975  N   GLY C  32     173.614 159.333 117.605  1.00 92.08           N
ATOM   3976  H   GLY C  32     172.752 158.813 117.529  1.00 92.08           H
ATOM   3977  CA  GLY C  32     174.111 160.031 116.409  1.00 92.08           C
ATOM   3978  HA2 GLY C  32     173.418 159.847 115.588  1.00 92.08           H
ATOM   3979  HA3 GLY C  32     175.083 159.623 116.132  1.00 92.08           H
ATOM   3980  C   GLY C  32     174.249 161.548 116.589  1.00 92.08           C
ATOM   3981  O   GLY C  32     175.048 162.201 115.920  1.00 92.08           O
ATOM   3982  N   THR C  33     173.503 162.125 117.526  1.00 94.71           N
ATOM   3983  H   THR C  33     172.873 161.553 118.071  1.00 94.71           H
ATOM   3984  CA  THR C  33     173.523 163.553 117.870  1.00 94.71           C
ATOM   3985  HA  THR C  33     173.672 164.125 116.953  1.00 94.71           H
ATOM   3986  C   THR C  33     174.668 163.953 118.806  1.00 94.71           C
ATOM   3987  CB  THR C  33     172.164 163.967 118.453  1.00 94.71           C
ATOM   3988  HB  THR C  33     172.254 164.895 119.016  1.00 94.71           H
ATOM   3989  O   THR C  33     174.916 165.145 118.981  1.00 94.71           O
ATOM   3990  CG2 THR C  33     171.144 164.163 117.327  1.00 94.71           C
ATOM   3991 HG21 THR C  33     170.983 163.228 116.791  1.00 94.71           H
ATOM   3992 HG22 THR C  33     171.514 164.920 116.633  1.00 94.71           H
ATOM   3993 HG23 THR C  33     170.199 164.521 117.733  1.00 94.71           H
ATOM   3994  OG1 THR C  33     171.688 162.927 119.275  1.00 94.71           O
ATOM   3995  HG1 THR C  33     170.873 163.232 119.680  1.00 94.71           H
ATOM   3996  N   THR C  34     175.462 163.004 119.318  1.00 93.04           N
ATOM   3997  H   THR C  34     175.220 162.034 119.180  1.00 93.04           H
ATOM   3998  CA  THR C  34     176.577 163.296 120.238  1.00 93.04           C
ATOM   3999  HA  THR C  34     176.192 163.885 121.070  1.00 93.04           H
ATOM   4000  C   THR C  34     177.657 164.189 119.639  1.00 93.04           C
ATOM   4001  CB  THR C  34     177.146 161.989 120.806  1.00 93.04           C
ATOM   4002  HB  THR C  34     177.515 161.366 119.991  1.00 93.04           H
ATOM   4003  O   THR C  34     178.182 165.060 120.330  1.00 93.04           O
ATOM   4004  CG2 THR C  34     178.255 162.179 121.839  1.00 93.04           C
ATOM   4005 HG21 THR C  34     179.123 162.651 121.380  1.00 93.04           H
ATOM   4006 HG22 THR C  34     178.550 161.204 122.226  1.00 93.04           H
ATOM   4007 HG23 THR C  34     177.893 162.797 122.660  1.00 93.04           H
ATOM   4008  OG1 THR C  34     176.118 161.316 121.489  1.00 93.04           O
ATOM   4009  HG1 THR C  34     175.740 161.953 122.099  1.00 93.04           H
ATOM   4010  N   SER C  35     177.927 164.067 118.340  1.00 91.74           N
ATOM   4011  H   SER C  35     177.450 163.352 117.809  1.00 91.74           H
ATOM   4012  CA  SER C  35     178.832 164.956 117.596  1.00 91.74           C
ATOM   4013  HA  SER C  35     179.638 165.274 118.258  1.00 91.74           H
ATOM   4014  C   SER C  35     178.164 166.235 117.072  1.00 91.74           C
ATOM   4015  CB  SER C  35     179.458 164.173 116.443  1.00 91.74           C
ATOM   4016  HB2 SER C  35     180.084 163.379 116.848  1.00 91.74           H
ATOM   4017  HB3 SER C  35     180.078 164.835 115.836  1.00 91.74           H
ATOM   4018  O   SER C  35     178.821 167.056 116.434  1.00 91.74           O
ATOM   4019  OG  SER C  35     178.438 163.599 115.646  1.00 91.74           O
ATOM   4020  HG  SER C  35     178.838 163.173 114.885  1.00 91.74           H
ATOM   4021  N   HIS C  36     176.868 166.419 117.328  1.00 94.03           N
ATOM   4022  H   HIS C  36     176.402 165.760 117.934  1.00 94.03           H
ATOM   4023  CA  HIS C  36     176.065 167.527 116.822  1.00 94.03           C
ATOM   4024  HA  HIS C  36     176.644 168.033 116.050  1.00 94.03           H
ATOM   4025  C   HIS C  36     175.743 168.549 117.928  1.00 94.03           C
ATOM   4026  CB  HIS C  36     174.799 166.975 116.152  1.00 94.03           C
ATOM   4027  HB2 HIS C  36     174.249 166.347 116.853  1.00 94.03           H
ATOM   4028  HB3 HIS C  36     174.135 167.797 115.885  1.00 94.03           H
ATOM   4029  O   HIS C  36     175.707 168.203 119.112  1.00 94.03           O
ATOM   4030  CG  HIS C  36     175.101 166.192 114.901  1.00 94.03           C
ATOM   4031  CD2 HIS C  36     175.121 166.693 113.631  1.00 94.03           C
ATOM   4032  HD2 HIS C  36     174.915 167.716 113.352  1.00 94.03           H
ATOM   4033  ND1 HIS C  36     175.422 164.854 114.808  1.00 94.03           N
ATOM   4034  HD1 HIS C  36     175.499 164.175 115.550  1.00 94.03           H
ATOM   4035  CE1 HIS C  36     175.613 164.561 113.514  1.00 94.03           C
ATOM   4036  HE1 HIS C  36     175.864 163.580 113.138  1.00 94.03           H
ATOM   4037  NE2 HIS C  36     175.426 165.649 112.751  1.00 94.03           N
ATOM   4038  N   PRO C  37     175.481 169.819 117.567  1.00 94.83           N
ATOM   4039  CA  PRO C  37     175.283 170.888 118.548  1.00 94.83           C
ATOM   4040  HA  PRO C  37     176.106 170.868 119.261  1.00 94.83           H
ATOM   4041  C   PRO C  37     173.982 170.785 119.356  1.00 94.83           C
ATOM   4042  CB  PRO C  37     175.354 172.198 117.755  1.00 94.83           C
ATOM   4043  HB2 PRO C  37     176.330 172.655 117.922  1.00 94.83           H
ATOM   4044  HB3 PRO C  37     174.569 172.896 118.046  1.00 94.83           H
ATOM   4045  O   PRO C  37     173.896 171.362 120.439  1.00 94.83           O
ATOM   4046  CG  PRO C  37     175.229 171.817 116.280  1.00 94.83           C
ATOM   4047  HG2 PRO C  37     174.212 171.969 115.917  1.00 94.83           H
ATOM   4048  HG3 PRO C  37     175.915 172.404 115.669  1.00 94.83           H
ATOM   4049  CD  PRO C  37     175.577 170.339 116.211  1.00 94.83           C
ATOM   4050  HD2 PRO C  37     176.600 170.231 115.853  1.00 94.83           H
ATOM   4051  HD3 PRO C  37     174.888 169.831 115.535  1.00 94.83           H
ATOM   4052  N   GLN C  38     172.983 170.058 118.860  1.00 96.74           N
ATOM   4053  H   GLN C  38     173.141 169.537 118.009  1.00 96.74           H
ATOM   4054  CA  GLN C  38     171.690 169.886 119.516  1.00 96.74           C
ATOM   4055  HA  GLN C  38     171.791 170.159 120.566  1.00 96.74           H
ATOM   4056  C   GLN C  38     171.239 168.431 119.479  1.00 96.74           C
ATOM   4057  CB  GLN C  38     170.617 170.804 118.896  1.00 96.74           C
ATOM   4058  HB2 GLN C  38     169.702 170.681 119.476  1.00 96.74           H
ATOM   4059  HB3 GLN C  38     170.922 171.846 118.999  1.00 96.74           H
ATOM   4060  O   GLN C  38     171.575 167.691 118.552  1.00 96.74           O
ATOM   4061  CG  GLN C  38     170.273 170.519 117.421  1.00 96.74           C
ATOM   4062  HG2 GLN C  38     170.158 169.449 117.252  1.00 96.74           H
ATOM   4063  HG3 GLN C  38     169.310 170.980 117.197  1.00 96.74           H
ATOM   4064  CD  GLN C  38     171.258 171.101 116.419  1.00 96.74           C
ATOM   4065  NE2 GLN C  38     171.305 170.588 115.211  1.00 96.74           N
ATOM   4066 HE21 GLN C  38     170.829 169.718 115.016  1.00 96.74           H
ATOM   4067 HE22 GLN C  38     172.004 170.963 114.586  1.00 96.74           H
ATOM   4068  OE1 GLN C  38     171.968 172.057 116.675  1.00 96.74           O
ATOM   4069  N   GLU C  39     170.418 168.058 120.451  1.00 97.91           N
ATOM   4070  H   GLU C  39     170.188 168.731 121.170  1.00 97.91           H
ATOM   4071  CA  GLU C  39     169.613 166.842 120.387  1.00 97.91           C
ATOM   4072  HA  GLU C  39     170.178 166.063 119.876  1.00 97.91           H
ATOM   4073  C   GLU C  39     168.324 167.098 119.604  1.00 97.91           C
ATOM   4074  CB  GLU C  39     169.276 166.355 121.798  1.00 97.91           C
ATOM   4075  HB2 GLU C  39     168.534 165.558 121.745  1.00 97.91           H
ATOM   4076  HB3 GLU C  39     168.832 167.191 122.340  1.00 97.91           H
ATOM   4077  O   GLU C  39     167.813 168.222 119.564  1.00 97.91           O
ATOM   4078  CG  GLU C  39     170.508 165.834 122.542  1.00 97.91           C
ATOM   4079  HG2 GLU C  39     171.344 166.512 122.369  1.00 97.91           H
ATOM   4080  HG3 GLU C  39     170.753 164.861 122.119  1.00 97.91           H
ATOM   4081  CD  GLU C  39     170.275 165.695 124.051  1.00 97.91           C
ATOM   4082  OE1 GLU C  39     171.219 165.940 124.835  1.00 97.91           O
ATOM   4083  OE2 GLU C  39     169.139 165.393 124.468  1.00 97.91           O
ATOM   4084  N   VAL C  40     167.775 166.044 119.004  1.00 98.25           N
ATOM   4085  H   VAL C  40     168.215 165.144 119.130  1.00 98.25           H
ATOM   4086  CA  VAL C  40     166.531 166.107 118.230  1.00 98.25           C
ATOM   4087  HA  VAL C  40     166.036 167.060 118.421  1.00 98.25           H
ATOM   4088  C   VAL C  40     165.606 164.987 118.686  1.00 98.25           C
ATOM   4089  CB  VAL C  40     166.803 166.029 116.719  1.00 98.25           C
ATOM   4090  HB  VAL C  40     167.230 165.048 116.505  1.00 98.25           H
ATOM   4091  O   VAL C  40     165.921 163.808 118.515  1.00 98.25           O
ATOM   4092  CG1 VAL C  40     165.511 166.187 115.905  1.00 98.25           C
ATOM   4093 HG11 VAL C  40     165.743 166.141 114.842  1.00 98.25           H
ATOM   4094 HG12 VAL C  40     164.816 165.381 116.138  1.00 98.25           H
ATOM   4095 HG13 VAL C  40     165.044 167.146 116.130  1.00 98.25           H
ATOM   4096  CG2 VAL C  40     167.809 167.076 116.230  1.00 98.25           C
ATOM   4097 HG21 VAL C  40     167.985 166.912 115.167  1.00 98.25           H
ATOM   4098 HG22 VAL C  40     167.431 168.085 116.394  1.00 98.25           H
ATOM   4099 HG23 VAL C  40     168.764 166.955 116.741  1.00 98.25           H
ATOM   4100  N   HIS C  41     164.460 165.357 119.246  1.00 98.45           N
ATOM   4101  H   HIS C  41     164.277 166.345 119.340  1.00 98.45           H
ATOM   4102  CA  HIS C  41     163.434 164.440 119.728  1.00 98.45           C
ATOM   4103  HA  HIS C  41     163.778 163.410 119.627  1.00 98.45           H
ATOM   4104  C   HIS C  41     162.160 164.604 118.903  1.00 98.45           C
ATOM   4105  CB  HIS C  41     163.165 164.697 121.210  1.00 98.45           C
ATOM   4106  HB2 HIS C  41     162.343 164.059 121.537  1.00 98.45           H
ATOM   4107  HB3 HIS C  41     162.862 165.736 121.345  1.00 98.45           H
ATOM   4108  O   HIS C  41     161.598 165.696 118.808  1.00 98.45           O
ATOM   4109  CG  HIS C  41     164.356 164.417 122.085  1.00 98.45           C
ATOM   4110  CD2 HIS C  41     165.225 165.339 122.597  1.00 98.45           C
ATOM   4111  HD2 HIS C  41     165.184 166.407 122.447  1.00 98.45           H
ATOM   4112  ND1 HIS C  41     164.775 163.181 122.515  1.00 98.45           N
ATOM   4113  HD1 HIS C  41     164.401 162.292 122.213  1.00 98.45           H
ATOM   4114  CE1 HIS C  41     165.857 163.348 123.291  1.00 98.45           C
ATOM   4115  HE1 HIS C  41     166.422 162.557 123.762  1.00 98.45           H
ATOM   4116  NE2 HIS C  41     166.164 164.650 123.366  1.00 98.45           N
ATOM   4117  N   ILE C  42     161.697 163.511 118.309  1.00 98.59           N
ATOM   4118  H   ILE C  42     162.216 162.651 118.415  1.00 98.59           H
ATOM   4119  CA  ILE C  42     160.528 163.495 117.432  1.00 98.59           C
ATOM   4120  HA  ILE C  42     160.207 164.519 117.243  1.00 98.59           H
ATOM   4121  C   ILE C  42     159.391 162.771 118.138  1.00 98.59           C
ATOM   4122  CB  ILE C  42     160.861 162.860 116.066  1.00 98.59           C
ATOM   4123  HB  ILE C  42     161.073 161.801 116.208  1.00 98.59           H
ATOM   4124  O   ILE C  42     159.553 161.637 118.585  1.00 98.59           O
ATOM   4125  CG1 ILE C  42     162.117 163.518 115.455  1.00 98.59           C
ATOM   4126 HG12 ILE C  42     161.938 164.586 115.338  1.00 98.59           H
ATOM   4127 HG13 ILE C  42     162.960 163.393 116.135  1.00 98.59           H
ATOM   4128  CG2 ILE C  42     159.643 162.991 115.131  1.00 98.59           C
ATOM   4129 HG21 ILE C  42     158.783 162.468 115.549  1.00 98.59           H
ATOM   4130 HG22 ILE C  42     159.388 164.041 114.985  1.00 98.59           H
ATOM   4131 HG23 ILE C  42     159.858 162.538 114.163  1.00 98.59           H
ATOM   4132  CD1 ILE C  42     162.568 162.943 114.113  1.00 98.59           C
ATOM   4133 HD11 ILE C  42     162.719 161.867 114.198  1.00 98.59           H
ATOM   4134 HD12 ILE C  42     161.847 163.166 113.327  1.00 98.59           H
ATOM   4135 HD13 ILE C  42     163.527 163.395 113.860  1.00 98.59           H
ATOM   4136  N   ILE C  43     158.228 163.411 118.193  1.00 98.28           N
ATOM   4137  H   ILE C  43     158.171 164.334 117.788  1.00 98.28           H
ATOM   4138  CA  ILE C  43     156.986 162.824 118.682  1.00 98.28           C
ATOM   4139  HA  ILE C  43     157.162 161.789 118.974  1.00 98.28           H
ATOM   4140  C   ILE C  43     155.991 162.842 117.529  1.00 98.28           C
ATOM   4141  CB  ILE C  43     156.455 163.575 119.921  1.00 98.28           C
ATOM   4142  HB  ILE C  43     156.208 164.597 119.632  1.00 98.28           H
ATOM   4143  O   ILE C  43     155.662 163.906 117.009  1.00 98.28           O
ATOM   4144  CG1 ILE C  43     157.533 163.630 121.028  1.00 98.28           C
ATOM   4145 HG12 ILE C  43     157.846 162.620 121.294  1.00 98.28           H
ATOM   4146 HG13 ILE C  43     158.403 164.166 120.649  1.00 98.28           H
ATOM   4147  CG2 ILE C  43     155.169 162.888 120.418  1.00 98.28           C
ATOM   4148 HG21 ILE C  43     155.388 161.853 120.678  1.00 98.28           H
ATOM   4149 HG22 ILE C  43     154.770 163.408 121.288  1.00 98.28           H
ATOM   4150 HG23 ILE C  43     154.403 162.910 119.643  1.00 98.28           H
ATOM   4151  CD1 ILE C  43     157.083 164.366 122.293  1.00 98.28           C
ATOM   4152 HD11 ILE C  43     156.483 163.701 122.916  1.00 98.28           H
ATOM   4153 HD12 ILE C  43     156.491 165.244 122.033  1.00 98.28           H
ATOM   4154 HD13 ILE C  43     157.957 164.693 122.855  1.00 98.28           H
ATOM   4155  N   ASN C  44     155.510 161.666 117.130  1.00 97.87           N
ATOM   4156  H   ASN C  44     155.827 160.834 117.605  1.00 97.87           H
ATOM   4157  CA  ASN C  44     154.487 161.532 116.102  1.00 97.87           C
ATOM   4158  HA  ASN C  44     154.252 162.520 115.708  1.00 97.87           H
ATOM   4159  C   ASN C  44     153.201 160.972 116.704  1.00 97.87           C
ATOM   4160  CB  ASN C  44     155.014 160.678 114.937  1.00 97.87           C
ATOM   4161  HB2 ASN C  44     155.051 159.628 115.228  1.00 97.87           H
ATOM   4162  HB3 ASN C  44     156.025 160.998 114.686  1.00 97.87           H
ATOM   4163  O   ASN C  44     153.110 159.782 117.019  1.00 97.87           O
ATOM   4164  CG  ASN C  44     154.154 160.834 113.694  1.00 97.87           C
ATOM   4165  ND2 ASN C  44     154.310 159.979 112.717  1.00 97.87           N
ATOM   4166 HD21 ASN C  44     154.897 159.165 112.839  1.00 97.87           H
ATOM   4167 HD22 ASN C  44     153.841 160.195 111.850  1.00 97.87           H
ATOM   4168  OD1 ASN C  44     153.354 161.740 113.547  1.00 97.87           O
ATOM   4169  N   LEU C  45     152.206 161.834 116.875  1.00 96.06           N
ATOM   4170  H   LEU C  45     152.335 162.796 116.595  1.00 96.06           H
ATOM   4171  CA  LEU C  45     150.937 161.451 117.472  1.00 96.06           C
ATOM   4172  HA  LEU C  45     151.134 160.685 118.221  1.00 96.06           H
ATOM   4173  C   LEU C  45     149.997 160.833 116.440  1.00 96.06           C
ATOM   4174  CB  LEU C  45     150.305 162.646 118.190  1.00 96.06           C
ATOM   4175  HB2 LEU C  45     150.141 163.443 117.465  1.00 96.06           H
ATOM   4176  HB3 LEU C  45     149.334 162.343 118.582  1.00 96.06           H
ATOM   4177  O   LEU C  45     149.794 161.342 115.337  1.00 96.06           O
ATOM   4178  CG  LEU C  45     151.160 163.193 119.340  1.00 96.06           C
ATOM   4179  HG  LEU C  45     152.156 163.451 118.978  1.00 96.06           H
ATOM   4180  CD1 LEU C  45     150.528 164.480 119.859  1.00 96.06           C
ATOM   4181 HD11 LEU C  45     150.755 164.638 120.914  1.00 96.06           H
ATOM   4182 HD12 LEU C  45     149.451 164.487 119.691  1.00 96.06           H
ATOM   4183 HD13 LEU C  45     150.934 165.311 119.283  1.00 96.06           H
ATOM   4184  CD2 LEU C  45     151.324 162.153 120.445  1.00 96.06           C
ATOM   4185 HD21 LEU C  45     150.365 161.722 120.730  1.00 96.06           H
ATOM   4186 HD22 LEU C  45     151.987 161.364 120.086  1.00 96.06           H
ATOM   4187 HD23 LEU C  45     151.803 162.619 121.306  1.00 96.06           H
ATOM   4188  N   ARG C  46     149.370 159.728 116.828  1.00 94.15           N
ATOM   4189  H   ARG C  46     149.652 159.338 117.716  1.00 94.15           H
ATOM   4190  CA  ARG C  46     148.336 159.037 116.057  1.00 94.15           C
ATOM   4191  HA  ARG C  46     148.322 159.437 115.044  1.00 94.15           H
ATOM   4192  C   ARG C  46     146.966 159.303 116.658  1.00 94.15           C
ATOM   4193  CB  ARG C  46     148.650 157.532 116.003  1.00 94.15           C
ATOM   4194  HB2 ARG C  46     147.880 157.034 115.415  1.00 94.15           H
ATOM   4195  HB3 ARG C  46     148.617 157.121 117.011  1.00 94.15           H
ATOM   4196  O   ARG C  46     146.814 159.287 117.881  1.00 94.15           O
ATOM   4197  CG  ARG C  46     150.021 157.204 115.393  1.00 94.15           C
ATOM   4198  HG2 ARG C  46     150.102 156.121 115.298  1.00 94.15           H
ATOM   4199  HG3 ARG C  46     150.820 157.552 116.048  1.00 94.15           H
ATOM   4200  CD  ARG C  46     150.178 157.845 114.015  1.00 94.15           C
ATOM   4201  HD2 ARG C  46     150.349 158.915 114.141  1.00 94.15           H
ATOM   4202  HD3 ARG C  46     149.267 157.688 113.438  1.00 94.15           H
ATOM   4203  NE  ARG C  46     151.299 157.256 113.293  1.00 94.15           N
ATOM   4204  HE  ARG C  46     151.763 156.455 113.696  1.00 94.15           H
ATOM   4205  NH1 ARG C  46     151.340 158.680 111.521  1.00 94.15           N
ATOM   4206 HH11 ARG C  46     151.887 159.073 110.769  1.00 94.15           H
ATOM   4207 HH12 ARG C  46     150.647 159.245 111.990  1.00 94.15           H
ATOM   4208  NH2 ARG C  46     152.849 157.049 111.691  1.00 94.15           N
ATOM   4209 HH21 ARG C  46     153.192 156.307 112.285  1.00 94.15           H
ATOM   4210 HH22 ARG C  46     153.502 157.562 111.117  1.00 94.15           H
ATOM   4211  CZ  ARG C  46     151.820 157.663 112.166  1.00 94.15           C
ATOM   4212  N   LYS C  47     145.952 159.483 115.802  1.00 83.60           N
ATOM   4213  H   LYS C  47     146.144 159.444 114.812  1.00 83.60           H
ATOM   4214  CA  LYS C  47     144.554 159.549 116.257  1.00 83.60           C
ATOM   4215  HA  LYS C  47     144.456 160.371 116.966  1.00 83.60           H
ATOM   4216  C   LYS C  47     144.221 158.262 117.015  1.00 83.60           C
ATOM   4217  CB  LYS C  47     143.563 159.780 115.097  1.00 83.60           C
ATOM   4218  HB2 LYS C  47     143.830 159.160 114.241  1.00 83.60           H
ATOM   4219  HB3 LYS C  47     142.569 159.487 115.432  1.00 83.60           H
ATOM   4220  O   LYS C  47     144.411 157.166 116.494  1.00 83.60           O
ATOM   4221  CG  LYS C  47     143.506 161.259 114.691  1.00 83.60           C
ATOM   4222  HG2 LYS C  47     144.470 161.519 114.252  1.00 83.60           H
ATOM   4223  HG3 LYS C  47     143.344 161.864 115.583  1.00 83.60           H
ATOM   4224  CD  LYS C  47     142.406 161.583 113.668  1.00 83.60           C
ATOM   4225  HD2 LYS C  47     141.449 161.216 114.038  1.00 83.60           H
ATOM   4226  HD3 LYS C  47     142.641 161.097 112.721  1.00 83.60           H
ATOM   4227  CE  LYS C  47     142.330 163.108 113.481  1.00 83.60           C
ATOM   4228  HE2 LYS C  47     142.053 163.562 114.433  1.00 83.60           H
ATOM   4229  HE3 LYS C  47     143.319 163.489 113.228  1.00 83.60           H
ATOM   4230  NZ  LYS C  47     141.367 163.515 112.429  1.00 83.60           N
ATOM   4231  HZ1 LYS C  47     141.624 163.128 111.532  1.00 83.60           H
ATOM   4232  HZ2 LYS C  47     141.379 164.521 112.348  1.00 83.60           H
ATOM   4233  HZ3 LYS C  47     140.429 163.231 112.675  1.00 83.60           H
ATOM   4234  N   GLY C  48     143.768 158.405 118.257  1.00 66.46           N
ATOM   4235  H   GLY C  48     143.627 159.341 118.609  1.00 66.46           H
ATOM   4236  CA  GLY C  48     143.212 157.295 119.025  1.00 66.46           C
ATOM   4237  HA2 GLY C  48     143.127 157.580 120.074  1.00 66.46           H
ATOM   4238  HA3 GLY C  48     143.871 156.430 118.950  1.00 66.46           H
ATOM   4239  C   GLY C  48     141.823 156.911 118.508  1.00 66.46           C
ATOM   4240  O   GLY C  48     141.165 157.702 117.838  1.00 66.46           O
ATOM   4241  N   SER C  49     141.364 155.703 118.841  1.00 52.56           N
ATOM   4242  H   SER C  49     141.931 155.086 119.404  1.00 52.56           H
ATOM   4243  CA  SER C  49     139.998 155.240 118.548  1.00 52.56           C
ATOM   4244  HA  SER C  49     139.767 155.441 117.501  1.00 52.56           H
ATOM   4245  C   SER C  49     138.917 155.920 119.391  1.00 52.56           C
ATOM   4246  CB  SER C  49     139.901 153.730 118.789  1.00 52.56           C
ATOM   4247  HB2 SER C  49     138.860 153.411 118.730  1.00 52.56           H
ATOM   4248  HB3 SER C  49     140.472 153.206 118.022  1.00 52.56           H
ATOM   4249  O   SER C  49     137.738 155.792 119.071  1.00 52.56           O
ATOM   4250  OG  SER C  49     140.438 153.415 120.064  1.00 52.56           O
ATOM   4251  HG  SER C  49     139.933 152.691 120.441  1.00 52.56           H
ATOM   4252  N   ALA C  50     139.281 156.608 120.475  1.00 46.17           N
ATOM   4253  H   ALA C  50     140.262 156.676 120.704  1.00 46.17           H
ATOM   4254  CA  ALA C  50     138.334 157.376 121.273  1.00 46.17           C
ATOM   4255  HA  ALA C  50     137.519 156.721 121.578  1.00 46.17           H
ATOM   4256  C   ALA C  50     137.748 158.511 120.406  1.00 46.17           C
ATOM   4257  CB  ALA C  50     139.045 157.861 122.542  1.00 46.17           C
ATOM   4258  HB1 ALA C  50     139.883 158.508 122.281  1.00 46.17           H
ATOM   4259  HB2 ALA C  50     139.409 157.009 123.115  1.00 46.17           H
ATOM   4260  HB3 ALA C  50     138.346 158.427 123.159  1.00 46.17           H
ATOM   4261  O   ALA C  50     138.390 159.532 120.188  1.00 46.17           O
ATOM   4262  N   GLN C  51     136.549 158.270 119.859  1.00 39.63           N
ATOM   4263  H   GLN C  51     136.170 157.347 120.017  1.00 39.63           H
ATOM   4264  CA  GLN C  51     135.925 159.050 118.780  1.00 39.63           C
ATOM   4265  HA  GLN C  51     136.577 159.055 117.907  1.00 39.63           H
ATOM   4266  C   GLN C  51     135.601 160.507 119.128  1.00 39.63           C
ATOM   4267  CB  GLN C  51     134.570 158.404 118.418  1.00 39.63           C
ATOM   4268  HB2 GLN C  51     133.974 159.135 117.870  1.00 39.63           H
ATOM   4269  HB3 GLN C  51     134.036 158.177 119.339  1.00 39.63           H
ATOM   4270  O   GLN C  51     135.782 161.388 118.297  1.00 39.63           O
ATOM   4271  CG  GLN C  51     134.622 157.148 117.543  1.00 39.63           C
ATOM   4272  HG2 GLN C  51     135.216 156.378 118.036  1.00 39.63           H
ATOM   4273  HG3 GLN C  51     135.092 157.395 116.591  1.00 39.63           H
ATOM   4274  CD  GLN C  51     133.218 156.592 117.286  1.00 39.63           C
ATOM   4275  NE2 GLN C  51     132.997 155.891 116.196  1.00 39.63           N
ATOM   4276 HE21 GLN C  51     133.736 155.706 115.533  1.00 39.63           H
ATOM   4277 HE22 GLN C  51     132.053 155.549 116.087  1.00 39.63           H
ATOM   4278  OE1 GLN C  51     132.291 156.766 118.058  1.00 39.63           O
ATOM   4279  N   GLY C  52     134.936 160.712 120.268  1.00 35.52           N
ATOM   4280  H   GLY C  52     134.961 159.951 120.933  1.00 35.52           H
ATOM   4281  CA  GLY C  52     133.718 161.530 120.283  1.00 35.52           C
ATOM   4282  HA2 GLY C  52     133.024 161.126 119.546  1.00 35.52           H
ATOM   4283  HA3 GLY C  52     133.246 161.426 121.260  1.00 35.52           H
ATOM   4284  C   GLY C  52     133.861 163.027 119.990  1.00 35.52           C
ATOM   4285  O   GLY C  52     133.445 163.504 118.935  1.00 35.52           O
ATOM   4286  N   ALA C  53     134.263 163.803 120.998  1.00 36.96           N
ATOM   4287  H   ALA C  53     134.671 163.381 121.820  1.00 36.96           H
ATOM   4288  CA  ALA C  53     133.978 165.238 121.018  1.00 36.96           C
ATOM   4289  HA  ALA C  53     132.944 165.368 120.698  1.00 36.96           H
ATOM   4290  C   ALA C  53     134.864 166.040 120.041  1.00 36.96           C
ATOM   4291  CB  ALA C  53     134.063 165.748 122.462  1.00 36.96           C
ATOM   4292  HB1 ALA C  53     133.789 166.803 122.496  1.00 36.96           H
ATOM   4293  HB2 ALA C  53     133.382 165.184 123.099  1.00 36.96           H
ATOM   4294  HB3 ALA C  53     135.082 165.637 122.832  1.00 36.96           H
ATOM   4295  O   ALA C  53     136.085 165.946 120.084  1.00 36.96           O
ATOM   4296  N   ARG C  54     134.221 166.861 119.194  1.00 39.29           N
ATOM   4297  H   ARG C  54     133.213 166.840 119.243  1.00 39.29           H
ATOM   4298  CA  ARG C  54     134.823 167.661 118.107  1.00 39.29           C
ATOM   4299  HA  ARG C  54     135.302 166.989 117.394  1.00 39.29           H
ATOM   4300  C   ARG C  54     135.915 168.668 118.511  1.00 39.29           C
ATOM   4301  CB  ARG C  54     133.733 168.487 117.396  1.00 39.29           C
ATOM   4302  HB2 ARG C  54     133.141 169.005 118.149  1.00 39.29           H
ATOM   4303  HB3 ARG C  54     134.240 169.246 116.800  1.00 39.29           H
ATOM   4304  O   ARG C  54     137.022 168.598 117.998  1.00 39.29           O
ATOM   4305  CG  ARG C  54     132.784 167.772 116.437  1.00 39.29           C
ATOM   4306  HG2 ARG C  54     132.234 166.988 116.958  1.00 39.29           H
ATOM   4307  HG3 ARG C  54     133.351 167.345 115.610  1.00 39.29           H
ATOM   4308  CD  ARG C  54     131.817 168.852 115.925  1.00 39.29           C
ATOM   4309  HD2 ARG C  54     131.204 169.196 116.758  1.00 39.29           H
ATOM   4310  HD3 ARG C  54     132.397 169.700 115.560  1.00 39.29           H
ATOM   4311  NE  ARG C  54     130.951 168.377 114.835  1.00 39.29           N
ATOM   4312  HE  ARG C  54     131.106 167.439 114.493  1.00 39.29           H
ATOM   4313  NH1 ARG C  54     129.739 170.323 114.636  1.00 39.29           N
ATOM   4314 HH11 ARG C  54     130.293 170.754 115.362  1.00 39.29           H
ATOM   4315 HH12 ARG C  54     129.034 170.884 114.179  1.00 39.29           H
ATOM   4316  NH2 ARG C  54     129.320 168.609 113.264  1.00 39.29           N
ATOM   4317 HH21 ARG C  54     129.499 167.671 112.936  1.00 39.29           H
ATOM   4318 HH22 ARG C  54     128.609 169.176 112.825  1.00 39.29           H
ATOM   4319  CZ  ARG C  54     130.010 169.103 114.255  1.00 39.29           C
ATOM   4320  N   GLU C  55     135.507 169.721 119.230  1.00 43.71           N
ATOM   4321  H   GLU C  55     134.593 169.637 119.652  1.00 43.71           H
ATOM   4322  CA  GLU C  55     135.937 171.110 118.938  1.00 43.71           C
ATOM   4323  HA  GLU C  55     136.285 171.183 117.907  1.00 43.71           H
ATOM   4324  C   GLU C  55     137.071 171.657 119.800  1.00 43.71           C
ATOM   4325  CB  GLU C  55     134.733 172.058 119.129  1.00 43.71           C
ATOM   4326  HB2 GLU C  55     135.072 173.000 119.561  1.00 43.71           H
ATOM   4327  HB3 GLU C  55     134.038 171.606 119.835  1.00 43.71           H
ATOM   4328  O   GLU C  55     137.822 172.510 119.335  1.00 43.71           O
ATOM   4329  CG  GLU C  55     133.998 172.396 117.827  1.00 43.71           C
ATOM   4330  HG2 GLU C  55     133.748 171.463 117.319  1.00 43.71           H
ATOM   4331  HG3 GLU C  55     134.667 172.963 117.179  1.00 43.71           H
ATOM   4332  CD  GLU C  55     132.703 173.192 118.065  1.00 43.71           C
ATOM   4333  OE1 GLU C  55     131.931 173.293 117.083  1.00 43.71           O
ATOM   4334  OE2 GLU C  55     132.445 173.591 119.222  1.00 43.71           O
ATOM   4335  N   LYS C  56     137.165 171.260 121.073  1.00 53.13           N
ATOM   4336  H   LYS C  56     136.597 170.488 121.392  1.00 53.13           H
ATOM   4337  CA  LYS C  56     138.160 171.865 121.965  1.00 53.13           C
ATOM   4338  HA  LYS C  56     138.179 172.937 121.769  1.00 53.13           H
ATOM   4339  C   LYS C  56     139.547 171.351 121.606  1.00 53.13           C
ATOM   4340  CB  LYS C  56     137.825 171.661 123.449  1.00 53.13           C
ATOM   4341  HB2 LYS C  56     138.737 171.799 124.030  1.00 53.13           H
ATOM   4342  HB3 LYS C  56     137.464 170.645 123.615  1.00 53.13           H
ATOM   4343  O   LYS C  56     139.754 170.141 121.527  1.00 53.13           O
ATOM   4344  CG  LYS C  56     136.789 172.690 123.927  1.00 53.13           C
ATOM   4345  HG2 LYS C  56     137.150 173.692 123.698  1.00 53.13           H
ATOM   4346  HG3 LYS C  56     135.847 172.526 123.403  1.00 53.13           H
ATOM   4347  CD  LYS C  56     136.558 172.584 125.440  1.00 53.13           C
ATOM   4348  HD2 LYS C  56     136.149 171.600 125.671  1.00 53.13           H
ATOM   4349  HD3 LYS C  56     137.512 172.703 125.953  1.00 53.13           H
ATOM   4350  CE  LYS C  56     135.587 173.678 125.901  1.00 53.13           C
ATOM   4351  HE2 LYS C  56     136.007 174.646 125.628  1.00 53.13           H
ATOM   4352  HE3 LYS C  56     134.648 173.561 125.359  1.00 53.13           H
ATOM   4353  NZ  LYS C  56     135.349 173.618 127.365  1.00 53.13           N
ATOM   4354  HZ1 LYS C  56     136.219 173.743 127.865  1.00 53.13           H
ATOM   4355  HZ2 LYS C  56     134.715 174.350 127.651  1.00 53.13           H
ATOM   4356  HZ3 LYS C  56     134.954 172.727 127.629  1.00 53.13           H
ATOM   4357  N   THR C  57     140.479 172.285 121.426  1.00 64.66           N
ATOM   4358  H   THR C  57     140.203 173.255 121.399  1.00 64.66           H
ATOM   4359  CA  THR C  57     141.910 172.026 121.250  1.00 64.66           C
ATOM   4360  HA  THR C  57     142.078 171.624 120.251  1.00 64.66           H
ATOM   4361  C   THR C  57     142.362 171.017 122.298  1.00 64.66           C
ATOM   4362  CB  THR C  57     142.714 173.332 121.407  1.00 64.66           C
ATOM   4363  HB  THR C  57     142.860 173.554 122.464  1.00 64.66           H
ATOM   4364  O   THR C  57     142.250 171.279 123.498  1.00 64.66           O
ATOM   4365  CG2 THR C  57     144.071 173.240 120.716  1.00 64.66           C
ATOM   4366 HG21 THR C  57     144.639 172.408 121.132  1.00 64.66           H
ATOM   4367 HG22 THR C  57     143.941 173.085 119.646  1.00 64.66           H
ATOM   4368 HG23 THR C  57     144.634 174.160 120.880  1.00 64.66           H
ATOM   4369  OG1 THR C  57     142.014 174.411 120.824  1.00 64.66           O
ATOM   4370  HG1 THR C  57     142.626 175.149 120.764  1.00 64.66           H
ATOM   4371  N   ALA C  58     142.806 169.837 121.862  1.00 85.35           N
ATOM   4372  H   ALA C  58     142.904 169.679 120.869  1.00 85.35           H
ATOM   4373  CA  ALA C  58     143.239 168.814 122.801  1.00 85.35           C
ATOM   4374  HA  ALA C  58     142.481 168.729 123.581  1.00 85.35           H
ATOM   4375  C   ALA C  58     144.537 169.280 123.467  1.00 85.35           C
ATOM   4376  CB  ALA C  58     143.335 167.449 122.112  1.00 85.35           C
ATOM   4377  HB1 ALA C  58     143.751 166.719 122.806  1.00 85.35           H
ATOM   4378  HB2 ALA C  58     142.338 167.126 121.811  1.00 85.35           H
ATOM   4379  HB3 ALA C  58     143.970 167.512 121.229  1.00 85.35           H
ATOM   4380  O   ALA C  58     145.455 169.765 122.803  1.00 85.35           O
ATOM   4381  N   GLU C  59     144.598 169.170 124.788  1.00 92.30           N
ATOM   4382  H   GLU C  59     143.817 168.771 125.289  1.00 92.30           H
ATOM   4383  CA  GLU C  59     145.765 169.570 125.562  1.00 92.30           C
ATOM   4384  HA  GLU C  59     146.344 170.300 124.996  1.00 92.30           H
ATOM   4385  C   GLU C  59     146.654 168.358 125.836  1.00 92.30           C
ATOM   4386  CB  GLU C  59     145.356 170.234 126.879  1.00 92.30           C
ATOM   4387  HB2 GLU C  59     146.269 170.540 127.387  1.00 92.30           H
ATOM   4388  HB3 GLU C  59     144.850 169.494 127.500  1.00 92.30           H
ATOM   4389  O   GLU C  59     146.168 167.288 126.209  1.00 92.30           O
ATOM   4390  CG  GLU C  59     144.443 171.463 126.730  1.00 92.30           C
ATOM   4391  HG2 GLU C  59     144.865 172.135 125.983  1.00 92.30           H
ATOM   4392  HG3 GLU C  59     143.455 171.145 126.395  1.00 92.30           H
ATOM   4393  CD  GLU C  59     144.315 172.198 128.071  1.00 92.30           C
ATOM   4394  OE1 GLU C  59     144.196 173.443 128.104  1.00 92.30           O
ATOM   4395  OE2 GLU C  59     144.506 171.566 129.137  1.00 92.30           O
ATOM   4396  N   VAL C  60     147.965 168.536 125.682  1.00 94.79           N
ATOM   4397  H   VAL C  60     148.292 169.437 125.368  1.00 94.79           H
ATOM   4398  CA  VAL C  60     148.964 167.498 125.952  1.00 94.79           C
ATOM   4399  HA  VAL C  60     148.501 166.658 126.470  1.00 94.79           H
ATOM   4400  C   VAL C  60     150.045 168.079 126.845  1.00 94.79           C
ATOM   4401  CB  VAL C  60     149.582 166.967 124.648  1.00 94.79           C
ATOM   4402  HB  VAL C  60     150.053 167.795 124.117  1.00 94.79           H
ATOM   4403  O   VAL C  60     150.713 169.044 126.475  1.00 94.79           O
ATOM   4404  CG1 VAL C  60     150.647 165.895 124.915  1.00 94.79           C
ATOM   4405 HG11 VAL C  60     151.005 165.501 123.964  1.00 94.79           H
ATOM   4406 HG12 VAL C  60     150.224 165.083 125.506  1.00 94.79           H
ATOM   4407 HG13 VAL C  60     151.495 166.325 125.447  1.00 94.79           H
ATOM   4408  CG2 VAL C  60     148.524 166.355 123.727  1.00 94.79           C
ATOM   4409 HG21 VAL C  60     148.093 165.464 124.183  1.00 94.79           H
ATOM   4410 HG22 VAL C  60     147.724 167.066 123.529  1.00 94.79           H
ATOM   4411 HG23 VAL C  60     149.010 166.117 122.781  1.00 94.79           H
ATOM   4412  N   ALA C  61     150.249 167.486 128.015  1.00 96.01           N
ATOM   4413  H   ALA C  61     149.684 166.685 128.257  1.00 96.01           H
ATOM   4414  CA  ALA C  61     151.371 167.793 128.882  1.00 96.01           C
ATOM   4415  HA  ALA C  61     151.565 168.864 128.824  1.00 96.01           H
ATOM   4416  C   ALA C  61     152.624 167.040 128.411  1.00 96.01           C
ATOM   4417  CB  ALA C  61     150.995 167.478 130.332  1.00 96.01           C
ATOM   4418  HB1 ALA C  61     150.114 168.050 130.621  1.00 96.01           H
ATOM   4419  HB2 ALA C  61     150.774 166.415 130.432  1.00 96.01           H
ATOM   4420  HB3 ALA C  61     151.826 167.732 130.989  1.00 96.01           H
ATOM   4421  O   ALA C  61     152.662 165.808 128.397  1.00 96.01           O
ATOM   4422  N   LEU C  62     153.660 167.789 128.035  1.00 96.89           N
ATOM   4423  H   LEU C  62     153.569 168.791 128.130  1.00 96.89           H
ATOM   4424  CA  LEU C  62     154.963 167.254 127.660  1.00 96.89           C
ATOM   4425  HA  LEU C  62     154.867 166.184 127.472  1.00 96.89           H
ATOM   4426  C   LEU C  62     155.937 167.446 128.823  1.00 96.89           C
ATOM   4427  CB  LEU C  62     155.435 167.918 126.355  1.00 96.89           C
ATOM   4428  HB2 LEU C  62     154.706 167.705 125.574  1.00 96.89           H
ATOM   4429  HB3 LEU C  62     155.466 168.997 126.504  1.00 96.89           H
ATOM   4430  O   LEU C  62     156.394 168.557 129.086  1.00 96.89           O
ATOM   4431  CG  LEU C  62     156.823 167.442 125.886  1.00 96.89           C
ATOM   4432  HG  LEU C  62     157.563 167.673 126.652  1.00 96.89           H
ATOM   4433  CD1 LEU C  62     156.862 165.938 125.604  1.00 96.89           C
ATOM   4434 HD11 LEU C  62     156.081 165.669 124.892  1.00 96.89           H
ATOM   4435 HD12 LEU C  62     156.724 165.377 126.528  1.00 96.89           H
ATOM   4436 HD13 LEU C  62     157.836 165.673 125.192  1.00 96.89           H
ATOM   4437  CD2 LEU C  62     157.218 168.181 124.606  1.00 96.89           C
ATOM   4438 HD21 LEU C  62     156.494 167.976 123.818  1.00 96.89           H
ATOM   4439 HD22 LEU C  62     158.206 167.858 124.280  1.00 96.89           H
ATOM   4440 HD23 LEU C  62     157.248 169.254 124.796  1.00 96.89           H
ATOM   4441  N   HIS C  63     156.250 166.355 129.510  1.00 96.19           N
ATOM   4442  H   HIS C  63     155.846 165.480 129.211  1.00 96.19           H
ATOM   4443  CA  HIS C  63     157.148 166.320 130.658  1.00 96.19           C
ATOM   4444  HA  HIS C  63     157.128 167.286 131.163  1.00 96.19           H
ATOM   4445  C   HIS C  63     158.573 166.036 130.195  1.00 96.19           C
ATOM   4446  CB  HIS C  63     156.672 165.256 131.652  1.00 96.19           C
ATOM   4447  HB2 HIS C  63     157.357 165.236 132.499  1.00 96.19           H
ATOM   4448  HB3 HIS C  63     156.703 164.282 131.165  1.00 96.19           H
ATOM   4449  O   HIS C  63     158.864 164.956 129.672  1.00 96.19           O
ATOM   4450  CG  HIS C  63     155.276 165.477 132.173  1.00 96.19           C
ATOM   4451  CD2 HIS C  63     154.125 165.073 131.563  1.00 96.19           C
ATOM   4452  HD2 HIS C  63     154.045 164.564 130.614  1.00 96.19           H
ATOM   4453  ND1 HIS C  63     154.956 166.081 133.390  1.00 96.19           N
ATOM   4454  CE1 HIS C  63     153.619 166.032 133.477  1.00 96.19           C
ATOM   4455  HE1 HIS C  63     153.041 166.405 134.310  1.00 96.19           H
ATOM   4456  NE2 HIS C  63     153.094 165.434 132.398  1.00 96.19           N
ATOM   4457  HE2 HIS C  63     152.114 165.235 132.260  1.00 96.19           H
ATOM   4458  N   LEU C  64     159.462 167.001 130.414  1.00 96.37           N
ATOM   4459  H   LEU C  64     159.133 167.854 130.844  1.00 96.37           H
ATOM   4460  CA  LEU C  64     160.868 166.948 130.033  1.00 96.37           C
ATOM   4461  HA  LEU C  64     161.049 166.058 129.429  1.00 96.37           H
ATOM   4462  C   LEU C  64     161.751 166.866 131.276  1.00 96.37           C
ATOM   4463  CB  LEU C  64     161.229 168.179 129.185  1.00 96.37           C
ATOM   4464  HB2 LEU C  64     161.125 169.068 129.808  1.00 96.37           H
ATOM   4465  HB3 LEU C  64     162.275 168.097 128.894  1.00 96.37           H
ATOM   4466  O   LEU C  64     161.701 167.737 132.145  1.00 96.37           O
ATOM   4467  CG  LEU C  64     160.375 168.378 127.920  1.00 96.37           C
ATOM   4468  HG  LEU C  64     159.335 168.553 128.198  1.00 96.37           H
ATOM   4469  CD1 LEU C  64     160.878 169.614 127.171  1.00 96.37           C
ATOM   4470 HD11 LEU C  64     160.297 169.750 126.259  1.00 96.37           H
ATOM   4471 HD12 LEU C  64     161.931 169.494 126.917  1.00 96.37           H
ATOM   4472 HD13 LEU C  64     160.753 170.494 127.801  1.00 96.37           H
ATOM   4473  CD2 LEU C  64     160.440 167.167 126.989  1.00 96.37           C
ATOM   4474 HD21 LEU C  64     159.961 167.400 126.039  1.00 96.37           H
ATOM   4475 HD22 LEU C  64     159.906 166.336 127.449  1.00 96.37           H
ATOM   4476 HD23 LEU C  64     161.477 166.880 126.812  1.00 96.37           H
ATOM   4477  N   ARG C  65     162.596 165.839 131.337  1.00 95.15           N
ATOM   4478  H   ARG C  65     162.590 165.182 130.570  1.00 95.15           H
ATOM   4479  CA  ARG C  65     163.608 165.665 132.391  1.00 95.15           C
ATOM   4480  HA  ARG C  65     163.870 166.651 132.776  1.00 95.15           H
ATOM   4481  C   ARG C  65     164.874 165.035 131.813  1.00 95.15           C
ATOM   4482  CB  ARG C  65     163.029 164.841 133.554  1.00 95.15           C
ATOM   4483  HB2 ARG C  65     162.145 165.351 133.936  1.00 95.15           H
ATOM   4484  HB3 ARG C  65     163.763 164.807 134.358  1.00 95.15           H
ATOM   4485  O   ARG C  65     164.776 164.393 130.776  1.00 95.15           O
ATOM   4486  CG  ARG C  65     162.652 163.403 133.160  1.00 95.15           C
ATOM   4487  HG2 ARG C  65     161.909 163.423 132.363  1.00 95.15           H
ATOM   4488  HG3 ARG C  65     163.543 162.879 132.815  1.00 95.15           H
ATOM   4489  CD  ARG C  65     162.079 162.659 134.369  1.00 95.15           C
ATOM   4490  HD2 ARG C  65     162.855 162.601 135.133  1.00 95.15           H
ATOM   4491  HD3 ARG C  65     161.243 163.235 134.768  1.00 95.15           H
ATOM   4492  NE  ARG C  65     161.616 161.302 134.011  1.00 95.15           N
ATOM   4493  HE  ARG C  65     161.534 161.108 133.023  1.00 95.15           H
ATOM   4494  NH1 ARG C  65     161.234 160.585 136.156  1.00 95.15           N
ATOM   4495 HH11 ARG C  65     160.914 159.892 136.818  1.00 95.15           H
ATOM   4496 HH12 ARG C  65     161.520 161.492 136.494  1.00 95.15           H
ATOM   4497  NH2 ARG C  65     160.760 159.229 134.446  1.00 95.15           N
ATOM   4498 HH21 ARG C  65     160.386 158.579 135.123  1.00 95.15           H
ATOM   4499 HH22 ARG C  65     160.532 159.109 133.470  1.00 95.15           H
ATOM   4500  CZ  ARG C  65     161.212 160.380 134.868  1.00 95.15           C
ATOM   4501  N   PRO C  66     166.050 165.156 132.434  1.00 95.44           N
ATOM   4502  CA  PRO C  66     167.235 164.451 131.966  1.00 95.44           C
ATOM   4503  HA  PRO C  66     167.397 164.706 130.919  1.00 95.44           H
ATOM   4504  C   PRO C  66     167.096 162.926 132.109  1.00 95.44           C
ATOM   4505  CB  PRO C  66     168.400 165.003 132.790  1.00 95.44           C
ATOM   4506  HB2 PRO C  66     168.629 164.317 133.606  1.00 95.44           H
ATOM   4507  HB3 PRO C  66     169.283 165.169 132.172  1.00 95.44           H
ATOM   4508  O   PRO C  66     166.338 162.421 132.946  1.00 95.44           O
ATOM   4509  CG  PRO C  66     167.871 166.311 133.372  1.00 95.44           C
ATOM   4510  HG2 PRO C  66     168.012 167.124 132.661  1.00 95.44           H
ATOM   4511  HG3 PRO C  66     168.343 166.549 134.326  1.00 95.44           H
ATOM   4512  CD  PRO C  66     166.382 166.042 133.528  1.00 95.44           C
ATOM   4513  HD2 PRO C  66     165.843 166.986 133.455  1.00 95.44           H
ATOM   4514  HD3 PRO C  66     166.184 165.548 134.479  1.00 95.44           H
ATOM   4515  N   ILE C  67     167.859 162.180 131.313  1.00 91.48           N
ATOM   4516  H   ILE C  67     168.349 162.642 130.559  1.00 91.48           H
ATOM   4517  CA  ILE C  67     168.161 160.767 131.570  1.00 91.48           C
ATOM   4518  HA  ILE C  67     167.214 160.236 131.671  1.00 91.48           H
ATOM   4519  C   ILE C  67     168.910 160.603 132.904  1.00 91.48           C
ATOM   4520  CB  ILE C  67     168.939 160.129 130.398  1.00 91.48           C
ATOM   4521  HB  ILE C  67     169.194 159.108 130.682  1.00 91.48           H
ATOM   4522  O   ILE C  67     169.511 161.541 133.418  1.00 91.48           O
ATOM   4523  CG1 ILE C  67     170.254 160.880 130.107  1.00 91.48           C
ATOM   4524 HG12 ILE C  67     170.020 161.881 129.743  1.00 91.48           H
ATOM   4525 HG13 ILE C  67     170.826 160.983 131.028  1.00 91.48           H
ATOM   4526  CG2 ILE C  67     168.030 160.039 129.158  1.00 91.48           C
ATOM   4527 HG21 ILE C  67     167.784 161.032 128.783  1.00 91.48           H
ATOM   4528 HG22 ILE C  67     168.531 159.490 128.361  1.00 91.48           H
ATOM   4529 HG23 ILE C  67     167.112 159.505 129.403  1.00 91.48           H
ATOM   4530  CD1 ILE C  67     171.149 160.186 129.072  1.00 91.48           C
ATOM   4531 HD11 ILE C  67     170.670 160.179 128.093  1.00 91.48           H
ATOM   4532 HD12 ILE C  67     172.092 160.726 128.990  1.00 91.48           H
ATOM   4533 HD13 ILE C  67     171.348 159.159 129.377  1.00 91.48           H
ATOM   4534  N   GLN C  68     168.888 159.396 133.473  1.00 78.51           N
ATOM   4535  H   GLN C  68     168.453 158.634 132.971  1.00 78.51           H
ATOM   4536  CA  GLN C  68     169.398 159.131 134.827  1.00 78.51           C
ATOM   4537  HA  GLN C  68     168.867 159.782 135.522  1.00 78.51           H
ATOM   4538  C   GLN C  68     170.900 159.425 135.003  1.00 78.51           C
ATOM   4539  CB  GLN C  68     169.074 157.670 135.174  1.00 78.51           C
ATOM   4540  HB2 GLN C  68     169.663 157.009 134.537  1.00 78.51           H
ATOM   4541  HB3 GLN C  68     168.019 157.495 134.964  1.00 78.51           H
ATOM   4542  O   GLN C  68     171.335 159.728 136.110  1.00 78.51           O
ATOM   4543  CG  GLN C  68     169.330 157.313 136.648  1.00 78.51           C
ATOM   4544  HG2 GLN C  68     170.398 157.363 136.861  1.00 78.51           H
ATOM   4545  HG3 GLN C  68     168.816 158.032 137.286  1.00 78.51           H
ATOM   4546  CD  GLN C  68     168.844 155.911 137.002  1.00 78.51           C
ATOM   4547  NE2 GLN C  68     168.802 155.556 138.268  1.00 78.51           N
ATOM   4548 HE21 GLN C  68     169.061 156.206 138.997  1.00 78.51           H
ATOM   4549 HE22 GLN C  68     168.382 154.655 138.448  1.00 78.51           H
ATOM   4550  OE1 GLN C  68     168.452 155.118 136.164  1.00 78.51           O
ATOM   4551  N   SER C  69     171.681 159.361 133.923  1.00 77.44           N
ATOM   4552  H   SER C  69     171.268 159.145 133.026  1.00 77.44           H
ATOM   4553  CA  SER C  69     173.113 159.680 133.914  1.00 77.44           C
ATOM   4554  HA  SER C  69     173.583 159.218 134.781  1.00 77.44           H
ATOM   4555  C   SER C  69     173.416 161.183 133.990  1.00 77.44           C
ATOM   4556  CB  SER C  69     173.750 159.085 132.654  1.00 77.44           C
ATOM   4557  HB2 SER C  69     173.700 157.998 132.705  1.00 77.44           H
ATOM   4558  HB3 SER C  69     174.794 159.389 132.589  1.00 77.44           H
ATOM   4559  O   SER C  69     174.569 161.555 134.199  1.00 77.44           O
ATOM   4560  OG  SER C  69     173.045 159.529 131.512  1.00 77.44           O
ATOM   4561  HG  SER C  69     173.473 159.189 130.723  1.00 77.44           H
ATOM   4562  N   LEU C  70     172.412 162.057 133.840  1.00 84.49           N
ATOM   4563  H   LEU C  70     171.474 161.699 133.722  1.00 84.49           H
ATOM   4564  CA  LEU C  70     172.570 163.511 133.831  1.00 84.49           C
ATOM   4565  HA  LEU C  70     173.626 163.761 133.934  1.00 84.49           H
ATOM   4566  C   LEU C  70     171.836 164.157 135.007  1.00 84.49           C
ATOM   4567  CB  LEU C  70     172.064 164.070 132.489  1.00 84.49           C
ATOM   4568  HB2 LEU C  70     171.087 163.631 132.289  1.00 84.49           H
ATOM   4569  HB3 LEU C  70     171.931 165.148 132.580  1.00 84.49           H
ATOM   4570  O   LEU C  70     170.641 163.960 135.205  1.00 84.49           O
ATOM   4571  CG  LEU C  70     172.989 163.794 131.290  1.00 84.49           C
ATOM   4572  HG  LEU C  70     173.223 162.730 131.238  1.00 84.49           H
ATOM   4573  CD1 LEU C  70     172.278 164.201 130.000  1.00 84.49           C
ATOM   4574 HD11 LEU C  70     172.878 163.898 129.142  1.00 84.49           H
ATOM   4575 HD12 LEU C  70     172.133 165.281 129.975  1.00 84.49           H
ATOM   4576 HD13 LEU C  70     171.308 163.707 129.942  1.00 84.49           H
ATOM   4577  CD2 LEU C  70     174.286 164.604 131.373  1.00 84.49           C
ATOM   4578 HD21 LEU C  70     174.873 164.438 130.470  1.00 84.49           H
ATOM   4579 HD22 LEU C  70     174.069 165.668 131.470  1.00 84.49           H
ATOM   4580 HD23 LEU C  70     174.882 164.269 132.222  1.00 84.49           H
ATOM   4581  N   HIS C  71     172.542 164.998 135.767  1.00 82.92           N
ATOM   4582  H   HIS C  71     173.533 165.088 135.595  1.00 82.92           H
ATOM   4583  CA  HIS C  71     171.930 165.735 136.875  1.00 82.92           C
ATOM   4584  HA  HIS C  71     171.211 165.077 137.363  1.00 82.92           H
ATOM   4585  C   HIS C  71     171.152 166.967 136.396  1.00 82.92           C
ATOM   4586  CB  HIS C  71     172.998 166.110 137.907  1.00 82.92           C
ATOM   4587  HB2 HIS C  71     173.626 165.241 138.104  1.00 82.92           H
ATOM   4588  HB3 HIS C  71     173.633 166.908 137.519  1.00 82.92           H
ATOM   4589  O   HIS C  71     170.011 167.169 136.797  1.00 82.92           O
ATOM   4590  CG  HIS C  71     172.378 166.538 139.209  1.00 82.92           C
ATOM   4591  CD2 HIS C  71     172.371 167.793 139.759  1.00 82.92           C
ATOM   4592  HD2 HIS C  71     172.831 168.676 139.340  1.00 82.92           H
ATOM   4593  ND1 HIS C  71     171.695 165.713 140.072  1.00 82.92           N
ATOM   4594  HD1 HIS C  71     171.595 164.712 139.977  1.00 82.92           H
ATOM   4595  CE1 HIS C  71     171.292 166.449 141.119  1.00 82.92           C
ATOM   4596  HE1 HIS C  71     170.770 166.070 141.986  1.00 82.92           H
ATOM   4597  NE2 HIS C  71     171.668 167.725 140.965  1.00 82.92           N
ATOM   4598  N   VAL C  72     171.765 167.773 135.523  1.00 92.22           N
ATOM   4599  H   VAL C  72     172.693 167.519 135.214  1.00 92.22           H
ATOM   4600  CA  VAL C  72     171.146 168.931 134.866  1.00 92.22           C
ATOM   4601  HA  VAL C  72     170.064 168.860 134.975  1.00 92.22           H
ATOM   4602  C   VAL C  72     171.490 168.875 133.387  1.00 92.22           C
ATOM   4603  CB  VAL C  72     171.604 170.273 135.473  1.00 92.22           C
ATOM   4604  HB  VAL C  72     172.689 170.348 135.401  1.00 92.22           H
ATOM   4605  O   VAL C  72     172.661 168.778 133.022  1.00 92.22           O
ATOM   4606  CG1 VAL C  72     170.985 171.474 134.742  1.00 92.22           C
ATOM   4607 HG11 VAL C  72     171.321 171.502 133.705  1.00 92.22           H
ATOM   4608 HG12 VAL C  72     169.897 171.406 134.766  1.00 92.22           H
ATOM   4609 HG13 VAL C  72     171.295 172.401 135.224  1.00 92.22           H
ATOM   4610  CG2 VAL C  72     171.208 170.379 136.950  1.00 92.22           C
ATOM   4611 HG21 VAL C  72     170.129 170.270 137.057  1.00 92.22           H
ATOM   4612 HG22 VAL C  72     171.517 171.344 137.352  1.00 92.22           H
ATOM   4613 HG23 VAL C  72     171.699 169.595 137.525  1.00 92.22           H
ATOM   4614  N   HIS C  73     170.476 168.951 132.532  1.00 95.07           N
ATOM   4615  H   HIS C  73     169.542 169.061 132.901  1.00 95.07           H
ATOM   4616  CA  HIS C  73     170.671 168.943 131.086  1.00 95.07           C
ATOM   4617  HA  HIS C  73     171.533 168.317 130.852  1.00 95.07           H
ATOM   4618  C   HIS C  73     170.965 170.356 130.567  1.00 95.07           C
ATOM   4619  CB  HIS C  73     169.458 168.300 130.419  1.00 95.07           C
ATOM   4620  HB2 HIS C  73     169.301 167.310 130.847  1.00 95.07           H
ATOM   4621  HB3 HIS C  73     168.570 168.905 130.605  1.00 95.07           H
ATOM   4622  O   HIS C  73     170.253 171.305 130.906  1.00 95.07           O
ATOM   4623  CG  HIS C  73     169.642 168.129 128.941  1.00 95.07           C
ATOM   4624  CD2 HIS C  73     169.992 166.971 128.316  1.00 95.07           C
ATOM   4625  HD2 HIS C  73     170.158 166.006 128.771  1.00 95.07           H
ATOM   4626  ND1 HIS C  73     169.502 169.145 127.999  1.00 95.07           N
ATOM   4627  CE1 HIS C  73     169.751 168.558 126.816  1.00 95.07           C
ATOM   4628  HE1 HIS C  73     169.708 169.046 125.854  1.00 95.07           H
ATOM   4629  NE2 HIS C  73     170.055 167.263 126.976  1.00 95.07           N
ATOM   4630  HE2 HIS C  73     170.289 166.630 126.225  1.00 95.07           H
ATOM   4631  N   GLN C  74     172.026 170.497 129.769  1.00 94.02           N
ATOM   4632  H   GLN C  74     172.564 169.670 129.551  1.00 94.02           H
ATOM   4633  CA  GLN C  74     172.544 171.795 129.304  1.00 94.02           C
ATOM   4634  HA  GLN C  74     171.851 172.582 129.601  1.00 94.02           H
ATOM   4635  C   GLN C  74     172.680 171.905 127.778  1.00 94.02           C
ATOM   4636  CB  GLN C  74     173.900 172.090 129.970  1.00 94.02           C
ATOM   4637  HB2 GLN C  74     174.637 171.364 129.627  1.00 94.02           H
ATOM   4638  HB3 GLN C  74     174.225 173.081 129.652  1.00 94.02           H
ATOM   4639  O   GLN C  74     173.014 172.975 127.270  1.00 94.02           O
ATOM   4640  CG  GLN C  74     173.853 172.062 131.505  1.00 94.02           C
ATOM   4641  HG2 GLN C  74     173.661 171.043 131.844  1.00 94.02           H
ATOM   4642  HG3 GLN C  74     173.038 172.699 131.850  1.00 94.02           H
ATOM   4643  CD  GLN C  74     175.141 172.546 132.163  1.00 94.02           C
ATOM   4644  NE2 GLN C  74     175.277 172.385 133.460  1.00 94.02           N
ATOM   4645 HE21 GLN C  74     174.583 171.885 133.998  1.00 94.02           H
ATOM   4646 HE22 GLN C  74     176.154 172.705 133.845  1.00 94.02           H
ATOM   4647  OE1 GLN C  74     176.042 173.084 131.545  1.00 94.02           O
ATOM   4648  N   LYS C  75     172.439 170.823 127.029  1.00 95.40           N
ATOM   4649  H   LYS C  75     172.022 170.014 127.464  1.00 95.40           H
ATOM   4650  CA  LYS C  75     172.602 170.815 125.570  1.00 95.40           C
ATOM   4651  HA  LYS C  75     173.477 171.421 125.338  1.00 95.40           H
ATOM   4652  C   LYS C  75     171.373 171.445 124.894  1.00 95.40           C
ATOM   4653  CB  LYS C  75     172.900 169.380 125.097  1.00 95.40           C
ATOM   4654  HB2 LYS C  75     172.007 168.761 125.193  1.00 95.40           H
ATOM   4655  HB3 LYS C  75     173.673 168.959 125.739  1.00 95.40           H
ATOM   4656  O   LYS C  75     170.256 171.257 125.379  1.00 95.40           O
ATOM   4657  CG  LYS C  75     173.397 169.319 123.645  1.00 95.40           C
ATOM   4658  HG2 LYS C  75     174.198 170.046 123.510  1.00 95.40           H
ATOM   4659  HG3 LYS C  75     172.577 169.566 122.970  1.00 95.40           H
ATOM   4660  CD  LYS C  75     173.942 167.926 123.299  1.00 95.40           C
ATOM   4661  HD2 LYS C  75     173.163 167.177 123.441  1.00 95.40           H
ATOM   4662  HD3 LYS C  75     174.774 167.687 123.961  1.00 95.40           H
ATOM   4663  CE  LYS C  75     174.427 167.907 121.846  1.00 95.40           C
ATOM   4664  HE2 LYS C  75     173.593 168.158 121.191  1.00 95.40           H
ATOM   4665  HE3 LYS C  75     175.197 168.669 121.715  1.00 95.40           H
ATOM   4666  NZ  LYS C  75     174.968 166.589 121.452  1.00 95.40           N
ATOM   4667  HZ1 LYS C  75     175.303 166.593 120.499  1.00 95.40           H
ATOM   4668  HZ2 LYS C  75     174.243 165.885 121.458  1.00 95.40           H
ATOM   4669  HZ3 LYS C  75     175.676 166.223 122.073  1.00 95.40           H
ATOM   4670  N   PRO C  76     171.527 172.205 123.799  1.00 96.73           N
ATOM   4671  CA  PRO C  76     170.391 172.659 123.004  1.00 96.73           C
ATOM   4672  HA  PRO C  76     169.804 173.345 123.614  1.00 96.73           H
ATOM   4673  C   PRO C  76     169.488 171.506 122.549  1.00 96.73           C
ATOM   4674  CB  PRO C  76     170.995 173.428 121.830  1.00 96.73           C
ATOM   4675  HB2 PRO C  76     170.345 174.235 121.490  1.00 96.73           H
ATOM   4676  HB3 PRO C  76     171.219 172.741 121.014  1.00 96.73           H
ATOM   4677  O   PRO C  76     169.964 170.409 122.257  1.00 96.73           O
ATOM   4678  CG  PRO C  76     172.309 173.952 122.404  1.00 96.73           C
ATOM   4679  HG2 PRO C  76     172.121 174.846 122.997  1.00 96.73           H
ATOM   4680  HG3 PRO C  76     173.042 174.151 121.621  1.00 96.73           H
ATOM   4681  CD  PRO C  76     172.757 172.813 123.317  1.00 96.73           C
ATOM   4682  HD2 PRO C  76     173.356 173.211 124.135  1.00 96.73           H
ATOM   4683  HD3 PRO C  76     173.330 172.081 122.748  1.00 96.73           H
ATOM   4684  N   LEU C  77     168.183 171.771 122.470  1.00 97.54           N
ATOM   4685  H   LEU C  77     167.881 172.717 122.652  1.00 97.54           H
ATOM   4686  CA  LEU C  77     167.167 170.764 122.148  1.00 97.54           C
ATOM   4687  HA  LEU C  77     167.651 169.830 121.865  1.00 97.54           H
ATOM   4688  C   LEU C  77     166.302 171.201 120.970  1.00 97.54           C
ATOM   4689  CB  LEU C  77     166.265 170.492 123.368  1.00 97.54           C
ATOM   4690  HB2 LEU C  77     165.779 171.425 123.651  1.00 97.54           H
ATOM   4691  HB3 LEU C  77     165.481 169.799 123.064  1.00 97.54           H
ATOM   4692  O   LEU C  77     165.925 172.368 120.854  1.00 97.54           O
ATOM   4693  CG  LEU C  77     166.975 169.901 124.597  1.00 97.54           C
ATOM   4694  HG  LEU C  77     167.798 170.551 124.895  1.00 97.54           H
ATOM   4695  CD1 LEU C  77     166.006 169.831 125.773  1.00 97.54           C
ATOM   4696 HD11 LEU C  77     165.182 169.165 125.514  1.00 97.54           H
ATOM   4697 HD12 LEU C  77     166.527 169.441 126.647  1.00 97.54           H
ATOM   4698 HD13 LEU C  77     165.613 170.824 125.995  1.00 97.54           H
ATOM   4699  CD2 LEU C  77     167.507 168.507 124.302  1.00 97.54           C
ATOM   4700 HD21 LEU C  77     166.809 167.928 123.697  1.00 97.54           H
ATOM   4701 HD22 LEU C  77     167.696 167.954 125.221  1.00 97.54           H
ATOM   4702 HD23 LEU C  77     168.460 168.621 123.783  1.00 97.54           H
ATOM   4703  N   VAL C  78     165.919 170.242 120.139  1.00 97.99           N
ATOM   4704  H   VAL C  78     166.355 169.335 120.217  1.00 97.99           H
ATOM   4705  CA  VAL C  78     164.903 170.406 119.103  1.00 97.99           C
ATOM   4706  HA  VAL C  78     164.453 171.396 119.188  1.00 97.99           H
ATOM   4707  C   VAL C  78     163.819 169.364 119.321  1.00 97.99           C
ATOM   4708  CB  VAL C  78     165.512 170.293 117.700  1.00 97.99           C
ATOM   4709  HB  VAL C  78     165.980 169.315 117.591  1.00 97.99           H
ATOM   4710  O   VAL C  78     164.094 168.169 119.345  1.00 97.99           O
ATOM   4711  CG1 VAL C  78     164.441 170.447 116.615  1.00 97.99           C
ATOM   4712 HG11 VAL C  78     163.698 169.655 116.702  1.00 97.99           H
ATOM   4713 HG12 VAL C  78     163.953 171.417 116.704  1.00 97.99           H
ATOM   4714 HG13 VAL C  78     164.911 170.349 115.635  1.00 97.99           H
ATOM   4715  CG2 VAL C  78     166.570 171.379 117.469  1.00 97.99           C
ATOM   4716 HG21 VAL C  78     167.010 171.249 116.480  1.00 97.99           H
ATOM   4717 HG22 VAL C  78     167.358 171.283 118.216  1.00 97.99           H
ATOM   4718 HG23 VAL C  78     166.125 172.369 117.554  1.00 97.99           H
ATOM   4719  N   PHE C  79     162.581 169.821 119.439  1.00 98.32           N
ATOM   4720  H   PHE C  79     162.432 170.819 119.411  1.00 98.32           H
ATOM   4721  CA  PHE C  79     161.400 168.979 119.505  1.00 98.32           C
ATOM   4722  HA  PHE C  79     161.698 167.937 119.628  1.00 98.32           H
ATOM   4723  C   PHE C  79     160.622 169.108 118.206  1.00 98.32           C
ATOM   4724  CB  PHE C  79     160.557 169.359 120.721  1.00 98.32           C
ATOM   4725  HB2 PHE C  79     160.326 170.423 120.680  1.00 98.32           H
ATOM   4726  HB3 PHE C  79     159.617 168.811 120.683  1.00 98.32           H
ATOM   4727  O   PHE C  79     160.326 170.217 117.767  1.00 98.32           O
ATOM   4728  CG  PHE C  79     161.253 169.034 122.023  1.00 98.32           C
ATOM   4729  CD1 PHE C  79     161.207 167.721 122.525  1.00 98.32           C
ATOM   4730  HD1 PHE C  79     160.657 166.957 121.995  1.00 98.32           H
ATOM   4731  CD2 PHE C  79     161.987 170.023 122.703  1.00 98.32           C
ATOM   4732  HD2 PHE C  79     162.029 171.027 122.310  1.00 98.32           H
ATOM   4733  CE1 PHE C  79     161.894 167.396 123.706  1.00 98.32           C
ATOM   4734  HE1 PHE C  79     161.870 166.385 124.087  1.00 98.32           H
ATOM   4735  CE2 PHE C  79     162.662 169.700 123.894  1.00 98.32           C
ATOM   4736  HE2 PHE C  79     163.219 170.461 124.421  1.00 98.32           H
ATOM   4737  CZ  PHE C  79     162.618 168.385 124.388  1.00 98.32           C
ATOM   4738  HZ  PHE C  79     163.137 168.128 125.300  1.00 98.32           H
ATOM   4739  N   ILE C  80     160.295 167.977 117.591  1.00 98.56           N
ATOM   4740  H   ILE C  80     160.606 167.108 118.000  1.00 98.56           H
ATOM   4741  CA  ILE C  80     159.437 167.912 116.408  1.00 98.56           C
ATOM   4742  HA  ILE C  80     159.177 168.917 116.081  1.00 98.56           H
ATOM   4743  C   ILE C  80     158.149 167.227 116.844  1.00 98.56           C
ATOM   4744  CB  ILE C  80     160.158 167.209 115.240  1.00 98.56           C
ATOM   4745  HB  ILE C  80     160.436 166.207 115.565  1.00 98.56           H
ATOM   4746  O   ILE C  80     158.123 166.019 117.067  1.00 98.56           O
ATOM   4747  CG1 ILE C  80     161.439 167.984 114.846  1.00 98.56           C
ATOM   4748 HG12 ILE C  80     161.153 168.915 114.355  1.00 98.56           H
ATOM   4749 HG13 ILE C  80     162.008 168.247 115.738  1.00 98.56           H
ATOM   4750  CG2 ILE C  80     159.206 167.094 114.032  1.00 98.56           C
ATOM   4751 HG21 ILE C  80     158.905 168.085 113.695  1.00 98.56           H
ATOM   4752 HG22 ILE C  80     159.694 166.574 113.209  1.00 98.56           H
ATOM   4753 HG23 ILE C  80     158.318 166.522 114.299  1.00 98.56           H
ATOM   4754  CD1 ILE C  80     162.399 167.209 113.939  1.00 98.56           C
ATOM   4755 HD11 ILE C  80     163.206 167.869 113.625  1.00 98.56           H
ATOM   4756 HD12 ILE C  80     161.884 166.835 113.054  1.00 98.56           H
ATOM   4757 HD13 ILE C  80     162.836 166.374 114.486  1.00 98.56           H
ATOM   4758  N   LEU C  81     157.107 168.026 117.024  1.00 98.20           N
ATOM   4759  H   LEU C  81     157.209 169.002 116.785  1.00 98.20           H
ATOM   4760  CA  LEU C  81     155.839 167.655 117.633  1.00 98.20           C
ATOM   4761  HA  LEU C  81     155.920 166.677 118.109  1.00 98.20           H
ATOM   4762  C   LEU C  81     154.768 167.553 116.547  1.00 98.20           C
ATOM   4763  CB  LEU C  81     155.488 168.701 118.703  1.00 98.20           C
ATOM   4764  HB2 LEU C  81     155.343 169.660 118.202  1.00 98.20           H
ATOM   4765  HB3 LEU C  81     154.537 168.419 119.153  1.00 98.20           H
ATOM   4766  O   LEU C  81     154.051 168.512 116.256  1.00 98.20           O
ATOM   4767  CG  LEU C  81     156.522 168.909 119.820  1.00 98.20           C
ATOM   4768  HG  LEU C  81     157.452 169.290 119.400  1.00 98.20           H
ATOM   4769  CD1 LEU C  81     155.997 169.932 120.826  1.00 98.20           C
ATOM   4770 HD11 LEU C  81     155.878 170.901 120.341  1.00 98.20           H
ATOM   4771 HD12 LEU C  81     156.690 170.026 121.661  1.00 98.20           H
ATOM   4772 HD13 LEU C  81     155.031 169.606 121.213  1.00 98.20           H
ATOM   4773  CD2 LEU C  81     156.819 167.613 120.573  1.00 98.20           C
ATOM   4774 HD21 LEU C  81     157.490 167.811 121.408  1.00 98.20           H
ATOM   4775 HD22 LEU C  81     155.885 167.197 120.950  1.00 98.20           H
ATOM   4776 HD23 LEU C  81     157.300 166.897 119.906  1.00 98.20           H
ATOM   4777  N   ASN C  82     154.679 166.381 115.924  1.00 97.80           N
ATOM   4778  H   ASN C  82     155.241 165.608 116.252  1.00 97.80           H
ATOM   4779  CA  ASN C  82     153.686 166.128 114.893  1.00 97.80           C
ATOM   4780  HA  ASN C  82     153.469 167.076 114.399  1.00 97.80           H
ATOM   4781  C   ASN C  82     152.379 165.619 115.512  1.00 97.80           C
ATOM   4782  CB  ASN C  82     154.262 165.188 113.827  1.00 97.80           C
ATOM   4783  HB2 ASN C  82     154.299 164.168 114.211  1.00 97.80           H
ATOM   4784  HB3 ASN C  82     155.274 165.502 113.575  1.00 97.80           H
ATOM   4785  O   ASN C  82     152.380 164.687 116.322  1.00 97.80           O
ATOM   4786  CG  ASN C  82     153.441 165.212 112.550  1.00 97.80           C
ATOM   4787  ND2 ASN C  82     153.825 164.475 111.546  1.00 97.80           N
ATOM   4788 HD21 ASN C  82     154.652 163.897 111.599  1.00 97.80           H
ATOM   4789 HD22 ASN C  82     153.388 164.678 110.659  1.00 97.80           H
ATOM   4790  OD1 ASN C  82     152.463 165.918 112.399  1.00 97.80           O
ATOM   4791  N   SER C  83     151.258 166.209 115.104  1.00 95.76           N
ATOM   4792  H   SER C  83     151.316 166.938 114.407  1.00 95.76           H
ATOM   4793  CA  SER C  83     149.926 165.826 115.554  1.00 95.76           C
ATOM   4794  HA  SER C  83     149.999 164.797 115.908  1.00 95.76           H
ATOM   4795  C   SER C  83     148.911 165.833 114.409  1.00 95.76           C
ATOM   4796  CB  SER C  83     149.471 166.694 116.735  1.00 95.76           C
ATOM   4797  HB2 SER C  83     148.475 166.392 117.060  1.00 95.76           H
ATOM   4798  HB3 SER C  83     150.163 166.546 117.564  1.00 95.76           H
ATOM   4799  O   SER C  83     149.034 166.593 113.452  1.00 95.76           O
ATOM   4800  OG  SER C  83     149.459 168.062 116.409  1.00 95.76           O
ATOM   4801  HG  SER C  83     148.557 168.387 116.354  1.00 95.76           H
ATOM   4802  N   PRO C  84     147.873 164.985 114.480  1.00 93.27           N
ATOM   4803  CA  PRO C  84     146.866 164.868 113.423  1.00 93.27           C
ATOM   4804  HA  PRO C  84     147.335 164.957 112.443  1.00 93.27           H
ATOM   4805  C   PRO C  84     145.759 165.935 113.524  1.00 93.27           C
ATOM   4806  CB  PRO C  84     146.327 163.453 113.609  1.00 93.27           C
ATOM   4807  HB2 PRO C  84     147.016 162.742 113.152  1.00 93.27           H
ATOM   4808  HB3 PRO C  84     145.331 163.334 113.184  1.00 93.27           H
ATOM   4809  O   PRO C  84     144.779 165.882 112.779  1.00 93.27           O
ATOM   4810  CG  PRO C  84     146.349 163.280 115.130  1.00 93.27           C
ATOM   4811  HG2 PRO C  84     146.396 162.232 115.423  1.00 93.27           H
ATOM   4812  HG3 PRO C  84     145.481 163.768 115.572  1.00 93.27           H
ATOM   4813  CD  PRO C  84     147.618 164.017 115.539  1.00 93.27           C
ATOM   4814  HD2 PRO C  84     147.471 164.504 116.504  1.00 93.27           H
ATOM   4815  HD3 PRO C  84     148.446 163.312 115.596  1.00 93.27           H
ATOM   4816  N   GLN C  85     145.866 166.829 114.504  1.00 92.23           N
ATOM   4817  H   GLN C  85     146.727 166.835 115.033  1.00 92.23           H
ATOM   4818  CA  GLN C  85     144.973 167.944 114.794  1.00 92.23           C
ATOM   4819  HA  GLN C  85     144.649 168.382 113.849  1.00 92.23           H
ATOM   4820  C   GLN C  85     145.750 169.001 115.600  1.00 92.23           C
ATOM   4821  CB  GLN C  85     143.734 167.444 115.562  1.00 92.23           C
ATOM   4822  HB2 GLN C  85     143.021 168.260 115.670  1.00 92.23           H
ATOM   4823  HB3 GLN C  85     143.254 166.675 114.956  1.00 92.23           H
ATOM   4824  O   GLN C  85     146.790 168.657 116.173  1.00 92.23           O
ATOM   4825  CG  GLN C  85     144.031 166.870 116.961  1.00 92.23           C
ATOM   4826  HG2 GLN C  85     144.314 167.682 117.632  1.00 92.23           H
ATOM   4827  HG3 GLN C  85     144.862 166.166 116.912  1.00 92.23           H
ATOM   4828  CD  GLN C  85     142.826 166.126 117.526  1.00 92.23           C
ATOM   4829  NE2 GLN C  85     142.380 166.452 118.719  1.00 92.23           N
ATOM   4830 HE21 GLN C  85     141.531 166.002 119.031  1.00 92.23           H
ATOM   4831 HE22 GLN C  85     142.788 167.228 119.221  1.00 92.23           H
ATOM   4832  OE1 GLN C  85     142.278 165.229 116.898  1.00 92.23           O
ATOM   4833  N   PRO C  86     145.257 170.245 115.682  1.00 94.30           N
ATOM   4834  CA  PRO C  86     145.799 171.259 116.578  1.00 94.30           C
ATOM   4835  HA  PRO C  86     146.799 171.528 116.239  1.00 94.30           H
ATOM   4836  C   PRO C  86     145.847 170.786 118.037  1.00 94.30           C
ATOM   4837  CB  PRO C  86     144.874 172.465 116.406  1.00 94.30           C
ATOM   4838  HB2 PRO C  86     145.396 173.408 116.573  1.00 94.30           H
ATOM   4839  HB3 PRO C  86     144.017 172.388 117.075  1.00 94.30           H
ATOM   4840  O   PRO C  86     144.851 170.283 118.566  1.00 94.30           O
ATOM   4841  CG  PRO C  86     144.397 172.330 114.964  1.00 94.30           C
ATOM   4842  HG2 PRO C  86     143.466 172.869 114.792  1.00 94.30           H
ATOM   4843  HG3 PRO C  86     145.175 172.670 114.280  1.00 94.30           H
ATOM   4844  CD  PRO C  86     144.215 170.822 114.841  1.00 94.30           C
ATOM   4845  HD2 PRO C  86     144.324 170.526 113.798  1.00 94.30           H
ATOM   4846  HD3 PRO C  86     143.233 170.541 115.222  1.00 94.30           H
ATOM   4847  N   ILE C  87     147.007 170.945 118.677  1.00 94.89           N
ATOM   4848  H   ILE C  87     147.777 171.354 118.168  1.00 94.89           H
ATOM   4849  CA  ILE C  87     147.258 170.574 120.074  1.00 94.89           C
ATOM   4850  HA  ILE C  87     146.320 170.280 120.545  1.00 94.89           H
ATOM   4851  C   ILE C  87     147.796 171.781 120.840  1.00 94.89           C
ATOM   4852  CB  ILE C  87     148.247 169.386 120.155  1.00 94.89           C
ATOM   4853  HB  ILE C  87     149.130 169.661 119.578  1.00 94.89           H
ATOM   4854  O   ILE C  87     148.668 172.499 120.349  1.00 94.89           O
ATOM   4855  CG1 ILE C  87     147.709 168.078 119.539  1.00 94.89           C
ATOM   4856 HG12 ILE C  87     147.515 168.249 118.479  1.00 94.89           H
ATOM   4857 HG13 ILE C  87     148.487 167.317 119.603  1.00 94.89           H
ATOM   4858  CG2 ILE C  87     148.721 169.105 121.593  1.00 94.89           C
ATOM   4859 HG21 ILE C  87     147.872 168.988 122.265  1.00 94.89           H
ATOM   4860 HG22 ILE C  87     149.348 169.924 121.949  1.00 94.89           H
ATOM   4861 HG23 ILE C  87     149.337 168.205 121.610  1.00 94.89           H
ATOM   4862  CD1 ILE C  87     146.433 167.515 120.168  1.00 94.89           C
ATOM   4863 HD11 ILE C  87     146.171 166.580 119.673  1.00 94.89           H
ATOM   4864 HD12 ILE C  87     146.578 167.324 121.231  1.00 94.89           H
ATOM   4865 HD13 ILE C  87     145.620 168.227 120.024  1.00 94.89           H
ATOM   4866  N   LEU C  88     147.330 171.951 122.077  1.00 95.80           N
ATOM   4867  H   LEU C  88     146.633 171.302 122.415  1.00 95.80           H
ATOM   4868  CA  LEU C  88     147.974 172.832 123.042  1.00 95.80           C
ATOM   4869  HA  LEU C  88     148.507 173.612 122.498  1.00 95.80           H
ATOM   4870  C   LEU C  88     148.998 172.036 123.861  1.00 95.80           C
ATOM   4871  CB  LEU C  88     146.908 173.514 123.912  1.00 95.80           C
ATOM   4872  HB2 LEU C  88     146.246 174.095 123.268  1.00 95.80           H
ATOM   4873  HB3 LEU C  88     146.315 172.745 124.405  1.00 95.80           H
ATOM   4874  O   LEU C  88     148.642 171.263 124.755  1.00 95.80           O
ATOM   4875  CG  LEU C  88     147.514 174.443 124.978  1.00 95.80           C
ATOM   4876  HG  LEU C  88     148.164 173.872 125.641  1.00 95.80           H
ATOM   4877  CD1 LEU C  88     148.326 175.570 124.348  1.00 95.80           C
ATOM   4878 HD11 LEU C  88     148.677 176.247 125.127  1.00 95.80           H
ATOM   4879 HD12 LEU C  88     147.708 176.146 123.659  1.00 95.80           H
ATOM   4880 HD13 LEU C  88     149.202 175.186 123.825  1.00 95.80           H
ATOM   4881  CD2 LEU C  88     146.415 175.068 125.832  1.00 95.80           C
ATOM   4882 HD21 LEU C  88     145.770 175.684 125.205  1.00 95.80           H
ATOM   4883 HD22 LEU C  88     145.813 174.287 126.296  1.00 95.80           H
ATOM   4884 HD23 LEU C  88     146.855 175.695 126.607  1.00 95.80           H
ATOM   4885  N   TRP C  89     150.279 172.229 123.560  1.00 95.94           N
ATOM   4886  H   TRP C  89     150.503 172.875 122.817  1.00 95.94           H
ATOM   4887  CA  TRP C  89     151.388 171.564 124.235  1.00 95.94           C
ATOM   4888  HA  TRP C  89     151.093 170.549 124.496  1.00 95.94           H
ATOM   4889  C   TRP C  89     151.767 172.309 125.514  1.00 95.94           C
ATOM   4890  CB  TRP C  89     152.579 171.472 123.278  1.00 95.94           C
ATOM   4891  HB2 TRP C  89     153.427 171.056 123.820  1.00 95.94           H
ATOM   4892  HB3 TRP C  89     152.862 172.472 122.950  1.00 95.94           H
ATOM   4893  O   TRP C  89     152.360 173.383 125.464  1.00 95.94           O
ATOM   4894  CG  TRP C  89     152.340 170.623 122.074  1.00 95.94           C
ATOM   4895  CD1 TRP C  89     151.893 171.050 120.870  1.00 95.94           C
ATOM   4896  HD1 TRP C  89     151.631 172.070 120.635  1.00 95.94           H
ATOM   4897  CD2 TRP C  89     152.530 169.187 121.946  1.00 95.94           C
ATOM   4898  CE2 TRP C  89     152.211 168.808 120.610  1.00 95.94           C
ATOM   4899  CE3 TRP C  89     152.983 168.175 122.821  1.00 95.94           C
ATOM   4900  HE3 TRP C  89     153.219 168.432 123.842  1.00 95.94           H
ATOM   4901  NE1 TRP C  89     151.816 169.979 120.000  1.00 95.94           N
ATOM   4902  HE1 TRP C  89     151.495 170.063 119.046  1.00 95.94           H
ATOM   4903  CH2 TRP C  89     152.853 166.515 121.035  1.00 95.94           C
ATOM   4904  HH2 TRP C  89     153.018 165.507 120.687  1.00 95.94           H
ATOM   4905  CZ2 TRP C  89     152.354 167.492 120.155  1.00 95.94           C
ATOM   4906  HZ2 TRP C  89     152.136 167.255 119.124  1.00 95.94           H
ATOM   4907  CZ3 TRP C  89     153.153 166.855 122.367  1.00 95.94           C
ATOM   4908  HZ3 TRP C  89     153.537 166.104 123.042  1.00 95.94           H
ATOM   4909  N   LYS C  90     151.465 171.735 126.678  1.00 95.38           N
ATOM   4910  H   LYS C  90     150.997 170.840 126.641  1.00 95.38           H
ATOM   4911  CA  LYS C  90     151.874 172.257 127.990  1.00 95.38           C
ATOM   4912  HA  LYS C  90     152.031 173.334 127.920  1.00 95.38           H
ATOM   4913  C   LYS C  90     153.210 171.639 128.388  1.00 95.38           C
ATOM   4914  CB  LYS C  90     150.769 172.005 129.028  1.00 95.38           C
ATOM   4915  HB2 LYS C  90     150.500 170.948 129.029  1.00 95.38           H
ATOM   4916  HB3 LYS C  90     151.147 172.271 130.014  1.00 95.38           H
ATOM   4917  O   LYS C  90     153.259 170.510 128.872  1.00 95.38           O
ATOM   4918  CG  LYS C  90     149.525 172.852 128.728  1.00 95.38           C
ATOM   4919  HG2 LYS C  90     149.811 173.903 128.710  1.00 95.38           H
ATOM   4920  HG3 LYS C  90     149.131 172.584 127.747  1.00 95.38           H
ATOM   4921  CD  LYS C  90     148.415 172.655 129.771  1.00 95.38           C
ATOM   4922  HD2 LYS C  90     148.076 171.619 129.745  1.00 95.38           H
ATOM   4923  HD3 LYS C  90     148.787 172.900 130.765  1.00 95.38           H
ATOM   4924  CE  LYS C  90     147.256 173.588 129.401  1.00 95.38           C
ATOM   4925  HE2 LYS C  90     146.989 173.399 128.361  1.00 95.38           H
ATOM   4926  HE3 LYS C  90     147.590 174.623 129.466  1.00 95.38           H
ATOM   4927  NZ  LYS C  90     146.041 173.392 130.224  1.00 95.38           N
ATOM   4928  HZ1 LYS C  90     146.116 173.678 131.190  1.00 95.38           H
ATOM   4929  HZ2 LYS C  90     145.267 173.850 129.764  1.00 95.38           H
ATOM   4930  HZ3 LYS C  90     145.697 172.448 130.135  1.00 95.38           H
ATOM   4931  N   VAL C  91     154.299 172.361 128.166  1.00 95.28           N
ATOM   4932  H   VAL C  91     154.181 173.306 127.828  1.00 95.28           H
ATOM   4933  CA  VAL C  91     155.657 171.884 128.439  1.00 95.28           C
ATOM   4934  HA  VAL C  91     155.696 170.814 128.238  1.00 95.28           H
ATOM   4935  C   VAL C  91     155.997 172.104 129.909  1.00 95.28           C
ATOM   4936  CB  VAL C  91     156.686 172.558 127.517  1.00 95.28           C
ATOM   4937  HB  VAL C  91     156.667 173.637 127.673  1.00 95.28           H
ATOM   4938  O   VAL C  91     156.035 173.242 130.377  1.00 95.28           O
ATOM   4939  CG1 VAL C  91     158.103 172.041 127.791  1.00 95.28           C
ATOM   4940 HG11 VAL C  91     158.799 172.470 127.071  1.00 95.28           H
ATOM   4941 HG12 VAL C  91     158.126 170.953 127.716  1.00 95.28           H
ATOM   4942 HG13 VAL C  91     158.417 172.341 128.791  1.00 95.28           H
ATOM   4943  CG2 VAL C  91     156.364 172.269 126.047  1.00 95.28           C
ATOM   4944 HG21 VAL C  91     156.378 171.195 125.861  1.00 95.28           H
ATOM   4945 HG22 VAL C  91     155.377 172.659 125.800  1.00 95.28           H
ATOM   4946 HG23 VAL C  91     157.095 172.759 125.405  1.00 95.28           H
ATOM   4947  N   ARG C  92     156.285 171.006 130.609  1.00 93.58           N
ATOM   4948  H   ARG C  92     156.266 170.122 130.119  1.00 93.58           H
ATOM   4949  CA  ARG C  92     156.743 170.987 132.002  1.00 93.58           C
ATOM   4950  HA  ARG C  92     156.723 171.996 132.414  1.00 93.58           H
ATOM   4951  C   ARG C  92     158.169 170.485 132.054  1.00 93.58           C
ATOM   4952  CB  ARG C  92     155.845 170.102 132.868  1.00 93.58           C
ATOM   4953  HB2 ARG C  92     155.981 169.056 132.592  1.00 93.58           H
ATOM   4954  HB3 ARG C  92     156.156 170.228 133.904  1.00 93.58           H
ATOM   4955  O   ARG C  92     158.478 169.455 131.451  1.00 93.58           O
ATOM   4956  CG  ARG C  92     154.361 170.454 132.736  1.00 93.58           C
ATOM   4957  HG2 ARG C  92     153.976 170.084 131.786  1.00 93.58           H
ATOM   4958  HG3 ARG C  92     154.222 171.534 132.783  1.00 93.58           H
ATOM   4959  CD  ARG C  92     153.613 169.791 133.888  1.00 93.58           C
ATOM   4960  HD2 ARG C  92     153.998 170.209 134.819  1.00 93.58           H
ATOM   4961  HD3 ARG C  92     153.811 168.720 133.870  1.00 93.58           H
ATOM   4962  NE  ARG C  92     152.165 170.028 133.799  1.00 93.58           N
ATOM   4963  HE  ARG C  92     151.830 170.427 132.933  1.00 93.58           H
ATOM   4964  NH1 ARG C  92     151.690 169.393 135.945  1.00 93.58           N
ATOM   4965 HH11 ARG C  92     152.686 169.343 136.111  1.00 93.58           H
ATOM   4966 HH12 ARG C  92     151.039 169.302 136.712  1.00 93.58           H
ATOM   4967  NH2 ARG C  92     150.039 170.079 134.609  1.00 93.58           N
ATOM   4968 HH21 ARG C  92     149.398 169.967 135.381  1.00 93.58           H
ATOM   4969 HH22 ARG C  92     149.704 170.342 133.694  1.00 93.58           H
[truncated: 538,866 more chars]
