# Supplementary material for: Structures of TGF-β with betaglycan and signaling receptors reveal mechanisms of complex assembly and signaling
Source: Nat Commun. 2025 Feb 26;16:1778. doi: 10.1038/s41467-025-56796-9 (PMC11865472; doi:10.1038/s41467-025-56796-9)
Supplement: Supplementary file 7 — Source Data [file 41467_2025_56796_MOESM7_ESM.zip]

Archive with 13 entries (13 files):
- Source Data File/Figure_1.xlsx
- Source Data File/Figure_2.xlsx
- Source Data File/Figure_3.xlsx
- Source Data File/Figure_4.xlsx
- Source Data File/Figure_5.xlsx
- Source Data File/Figure_6.xlsx
- Source Data File/Supplementary_Figure_3.xlsx
- Source Data File/Supplementary_Figure_4.xlsx
- Source Data File/Supplementary_Figure_5.xlsx
- Source Data File/Supplementary_Figure_6.xlsx
- Source Data File/Supplementary_Figure_7.xlsx
- Source Data File/Supplementary_Figure_8.xlsx
- Source Data File/Supplementary_Figure_9.xlsx
