# Supplementary material for: Structures of TGF-β with betaglycan and signaling receptors reveal mechanisms of complex assembly and signaling
Source: Nat Commun. 2025 Feb 26;16:1778. doi: 10.1038/s41467-025-56796-9 (PMC11865472; doi:10.1038/s41467-025-56796-9)
Supplement: Supplementary file 7 — Source Data [file 41467_2025_56796_MOESM7_ESM.zip › Source Data File/Figure_1.xlsx]

## Sheet: panel D
Volume (ml)	A	B			TGFβ3:zfBGo:(TGFBR2)2
0.000656	-0.0003279	0.00235704
0.001487	-0.0003436	0.00264466		Kda
0.002317	-0.0003161	0.00245175		116
0.003148	-0.000303	0.00229183		66
0.003979	-0.0003099	0.0021809
0.00481	-0.0002955	0.00227451		45
0.00564	-0.0002568	0.00252818		37
0.006471	-0.0002773	0.00279186
0.007302	-0.0002318	0.00308408		25
0.008132	-0.0001136	0.00339083		18
0.008963	-0.0001912	0.0036971		14
0.009794	-0.000199	0.0040019
0.010624	-0.0001839	0.00430823
0.011455	-0.0002909	0.00458256
0.012286	-0.0003571	0.00482339
0.013117	-0.0003127	0.00512729
0.013947	-0.0002325	0.00551927
0.014778	-0.0002482	0.0059348
0.015609	-0.0002655	0.00635236		A	TGFβ3:zfBGo:(TGFBR2)2
0.016439	-0.0002724	0.00677047		B	TGFβ3:(TGFBR2)2
0.01727	-0.0002662	0.00721112
0.018101	-0.0002332	0.00770836
0.018932	-0.0001396	0.00823517
0.019762	-0.0002035	0.00864992
0.020593	-7.84e-05	0.0089656
0.021424	-3.62e-05	0.0092813
0.022254	4.7e-05	0.00959853
0.023085	7.61e-05	0.00991529
0.023916	7.42e-05	0.0103893
0.024747	8.85e-05	0.0109939
0.025577	0.0001462	0.0116362
0.026408	0.00017	0.0124748
0.027239	0.0002481	0.0134491
0.028069	0.0002253	0.014416
0.0289	0.0001878	0.0153349
0.029731	0.0002215	0.0162103
0.030561	0.000361	0.0170177
0.031392	0.000395	0.0176905
0.032223	0.0004694	0.0183062
0.033054	0.0004962	0.0187912
0.033884	0.0006473	0.0191191
0.034715	0.0006342	0.0194469
0.035546	0.0007413	0.0197743
0.036376	0.0008704	0.0201022
0.037207	0.0008879	0.0204041
0.038038	0.0008932	0.0205863
0.038869	0.0009512	0.0206282
0.039699	0.0010301	0.0206797
0.04053	0.0011443	0.0207507
0.041361	0.0011412	0.0208217
0.042191	0.0011278	0.0208927
0.043022	0.0011963	0.0209637
0.043853	0.001135	0.0210342
0.044683	0.0011565	0.0210998
0.045514	0.0012027	0.0211362
0.046345	0.0012241	0.0210404
0.047176	0.0012687	0.0207395
0.048006	0.0013398	0.0204377
0.048837	0.0013126	0.0201358
0.049668	0.0012036	0.0198344
0.050498	0.0012845	0.0195319
0.051329	0.0013458	0.0192074
0.05216	0.0013344	0.0188137
0.052991	0.0013248	0.0184089
0.053821	0.0013357	0.0180512
0.054652	0.0012922	0.017697
0.055483	0.0011659	0.0173443
0.056314	0.0011816	0.01699
0.057144	0.0011366	0.0166347
0.057975	0.0011798	0.0162894
0.058805	0.0012103	0.0159716
0.059636	0.0012035	0.0156423
0.060467	0.001188	0.0152638
0.061298	0.0013126	0.0148843
0.062128	0.0013834	0.0145047
0.062959	0.0013437	0.0141266
0.06379	0.001323	0.013747
0.06462	0.0013034	0.0133729
0.065451	0.0013086	0.0129762
0.066282	0.0013182	0.012472
0.067113	0.0013435	0.0119709
0.067943	0.0012866	0.0114677
0.068774	0.0012528	0.0109644
0.069605	0.0012961	0.0104616
0.070436	0.0013377	0.00995882
0.071266	0.0013493	0.00945595
0.072097	0.0012874	0.00901226
0.072927	0.0012461	0.00877577
0.073758	0.0012368	0.00858142
0.074589	0.0012946	0.00838706
0.07542	0.0012747	0.00819217
0.07625	0.0013309	0.00799878
0.077081	0.0013733	0.00780386
0.077912	0.0012994	0.00760893
0.078743	0.0013826	0.00741047
0.079573	0.0014694	0.00719091
0.080404	0.0014668	0.0069397
0.081235	0.001487	0.00668898
0.082065	0.0015713	0.00644124
0.082896	0.0015864	0.00620152
0.083727	0.0016121	0.00595525
0.084558	0.0015887	0.00570495
0.085388	0.0016155	0.0054496
0.086219	0.0016273	0.00517163
0.087049	0.0015359	0.00487908
0.08788	0.0015927	0.00458801
0.088711	0.0015617	0.00429692
0.089542	0.0015364	0.0040053
0.090372	0.0015431	0.00371366
0.091203	0.0015319	0.003423
0.092034	0.0015293	0.00313984
0.092865	0.0015488	0.00294508
0.093695	0.0015815	0.00283669
0.094526	0.0016182	0.00275844
0.095357	0.0016487	0.00268019
0.096187	0.0016831	0.00260293
0.097018	0.0017773	0.00252466
0.097849	0.0018131	0.0024504
0.09868	0.001805	0.00243141
0.09951	0.0017238	0.0026119
0.100341	0.0017143	0.00275572
0.101171	0.0017495	0.00285584
0.102002	0.0017831	0.00295496
0.102833	0.0017747	0.00305559
0.103664	0.0017051	0.00315573
0.104494	0.0017094	0.00324432
0.105325	0.0017101	0.00324848
0.106156	0.0017082	0.00310888
0.106987	0.0016949	0.00293508
0.107817	0.0016611	0.00263309
0.108648	0.0016318	0.00233157
0.109479	0.001682	0.00203154
0.110309	0.0016984	0.00173198
0.11114	0.0016223	0.00143139
0.111971	0.0016364	0.0011333
0.112802	0.0017117	0.000844225
0.113632	0.0017297	0.00055513
0.114463	0.0017544	0.000280091
0.115294	0.0017734	1.35777e-05
0.116124	0.0017778	-0.000250043
0.116955	0.0017645	-0.000512989
0.117786	0.0016338	-0.000749568
0.118616	0.001493	-0.000832543
0.119447	0.0015443	-0.000789764
0.120278	0.0015367	-0.0007286
0.121109	0.0015375	-0.000539718
0.121939	0.0015936	-0.000154554
0.12277	0.0015276	0.000230403
0.123601	0.0014888	0.000618794
0.124431	0.001515	0.00099816
0.125262	0.0015471	0.00131517
0.126093	0.0016411	0.00154114
0.126924	0.0016626	0.00177316
0.127754	0.0016409	0.00203187
0.128585	0.0015593	0.00231174
0.129416	0.0015242	0.00259264
0.130246	0.0015229	0.00287306
0.131077	0.0014984	0.00316709
0.131908	0.0015381	0.00363377
0.132738	0.0015594	0.00456354
0.133569	0.0016008	0.00547325
0.1344	0.0016319	0.00631911
0.135231	0.0016912	0.00714289
0.136061	0.0017058	0.00791338
0.136892	0.001713	0.00864517
0.137723	0.0017324	0.00943593
0.138553	0.0017961	0.0104417
0.139384	0.0017203	0.012153
0.140215	0.0017125	0.0138759
0.141046	0.0017809	0.015378
0.141876	0.0016861	0.0168681
0.142707	0.0016416	0.0183569
0.143538	0.0015653	0.0198467
0.144368	0.0016182	0.0213377
0.145199	0.001738	0.0233944
0.14603	0.0017252	0.0258566
0.14686	0.0016646	0.0284128
0.147691	0.0016533	0.0311233
0.148522	0.0016324	0.0338376
0.149353	0.0016456	0.0365656
0.150183	0.0016542	0.0392723
0.151014	0.0016309	0.0419867
0.151845	0.0016198	0.0452636
0.152675	0.0016649	0.0489156
0.153506	0.001655	0.0525507
0.154337	0.0015607	0.0562088
0.155168	0.0016253	0.0598552
0.155998	0.0016278	0.0634998
0.156829	0.0015998	0.0671472
0.15766	0.0016496	0.0708045
0.15849	0.001597	0.0743855
0.159321	0.0014745	0.0778948
0.160152	0.0015052	0.0812753
0.160982	0.0014669	0.0845008
0.161813	0.0014024	0.087704
0.162644	0.0012871	0.0909149
0.163475	0.0012961	0.0941382
0.164305	0.0013296	0.0973522
0.165136	0.0013989	0.100585
0.165967	0.0013723	0.103856
0.166797	0.0013436	0.107202
0.167628	0.0012559	0.110638
0.168459	0.0012129	0.114081
0.16929	0.0012013	0.117532
0.17012	0.0012246	0.120971
0.170951	0.0011141	0.124424
0.171782	0.0010304	0.127498
0.172612	0.001048	0.13048
0.173443	0.0009301	0.133391
0.174274	0.0008483	0.135725
0.175104	0.0007264	0.13805
0.175935	0.0006787	0.140384
0.176766	0.0006131	0.142715
0.177597	0.0005884	0.145042
0.178427	0.0005378	0.147116
0.179258	0.0005278	0.149013
0.180089	0.0004715	0.150715
0.180919	0.0003836	0.1517
0.18175	0.0003109	0.15269
0.182581	0.0002295	0.153674
0.183412	0.0002119	0.154659
0.184242	0.0001732	0.15563
0.185073	0.0001015	0.156208
0.185904	6.11e-05	0.156665
0.186734	4e-05	0.156534
0.187565	0.0001112	0.156018
0.188396	0.0001871	0.155505
0.189226	0.0002228	0.155021
0.190057	0.0003765	0.154571
0.190888	0.0005022	0.154096
0.191719	0.0006571	0.153671
0.192549	0.0007627	0.153281
0.19338	0.0009347	0.152461
0.194211	0.0010598	0.151221
0.195041	0.0012928	0.149898
0.195872	0.0015645	0.148574
0.196703	0.0017508	0.14725
0.197534	0.0019947	0.14592
0.198364	0.0023375	0.144496
0.199195	0.0025849	0.143043
0.200026	0.0029726	0.141637
0.200856	0.0034213	0.140299
0.201687	0.0038772	0.138973
0.202518	0.0043647	0.137646
0.203348	0.0048543	0.136323
0.204179	0.0054061	0.135004
0.20501	0.0057435	0.133421
0.205841	0.0062363	0.13178
0.206671	0.0067015	0.130123
0.207502	0.0072359	0.128416
0.208333	0.0078407	0.126701
0.209163	0.0085155	0.124999
0.209994	0.0091794	0.123279
0.210825	0.0097552	0.121571
0.211656	0.0103358	0.119679
0.212486	0.011075	0.117667
0.213317	0.0117795	0.115927
0.214148	0.0124283	0.114342
0.214978	0.0131432	0.112775
0.215809	0.0138882	0.111204
0.21664	0.0145943	0.109618
0.21747	0.0153692	0.108052
0.218301	0.0161423	0.10647
0.219132	0.0168903	0.104728
0.219963	0.0176615	0.103176
0.220793	0.0184239	0.101812
0.221624	0.019169	0.100469
0.222455	0.0199838	0.0991371
0.223285	0.0207344	0.0978045
0.224116	0.0214702	0.0964656
0.224947	0.0222703	0.0950928
0.225778	0.0230351	0.0936313
0.226608	0.0238851	0.0924828
0.227439	0.0247281	0.0914914
0.22827	0.0254808	0.0905156
0.2291	0.0262402	0.0895423
0.229931	0.0270078	0.0885699
0.230762	0.0278331	0.0875984
0.231592	0.0285433	0.0866258
0.232423	0.0292405	0.0857023
0.233254	0.0298725	0.0847179
0.234085	0.030509	0.0836854
0.234915	0.0311552	0.0826483
0.235746	0.0317669	0.0816161
0.236577	0.0323628	0.0805793
0.237407	0.0329564	0.079549
0.238238	0.0336006	0.0784852
0.239069	0.0341361	0.0773783
0.2399	0.0345834	0.0763791
0.24073	0.0350639	0.0753966
0.241561	0.0354972	0.0744154
0.242392	0.0358936	0.0734732
0.243222	0.036244	0.0725997
0.244053	0.0365467	0.0717053
0.244884	0.0368515	0.0707148
0.245714	0.0370855	0.0696133
0.246545	0.0374118	0.0686585
0.247376	0.0375965	0.0678322
0.248207	0.0378003	0.0670068
0.249037	0.0380359	0.0661804
0.249868	0.0381851	0.0653534
0.250699	0.0383036	0.0645258
0.251529	0.0383478	0.0636308
0.25236	0.0384332	0.0625312
0.253191	0.0385291	0.061473
0.254022	0.0385237	0.0605631
0.254852	0.0384274	0.0596895
0.255683	0.0384526	0.0588124
0.256514	0.0384504	0.0579347
0.257344	0.0384613	0.0570604
0.258175	0.0384831	0.0561881
0.259006	0.0383911	0.0553259
0.259836	0.0382413	0.0544904
0.260667	0.0381504	0.0537764
0.261498	0.038082	0.0531262
0.262329	0.038002	0.0524785
0.263159	0.0378812	0.0518297
0.26399	0.0377471	0.0511808
0.264821	0.0376559	0.0505319
0.265651	0.0375603	0.0498901
0.266482	0.0374574	0.0493378
0.267313	0.03734	0.0489016
0.268144	0.0371595	0.0485013
0.268974	0.0369422	0.0481009
0.269805	0.0367227	0.047699
0.270636	0.036461	0.0472976
0.271466	0.0361743	0.0468971
0.272297	0.0358673	0.0464972
0.273128	0.0355401	0.0462026
0.273958	0.0352454	0.0459343
0.274789	0.0350192	0.0456443
0.27562	0.0348521	0.0453506
0.276451	0.0346633	0.045058
0.277281	0.0344399	0.0447648
0.278112	0.0342432	0.0444716
0.278943	0.0340244	0.0441672
0.279773	0.0336698	0.0437725
0.280604	0.0333149	0.0433621
0.281435	0.0330619	0.0429704
0.282266	0.0327603	0.0425762
0.283096	0.0324508	0.0421829
0.283927	0.0321451	0.0417891
0.284758	0.0318596	0.0413953
0.285589	0.0315126	0.0410019
0.286419	0.0311706	0.0405456
0.28725	0.0308841	0.03996
0.288081	0.0306331	0.0393246
0.288911	0.0304556	0.0386896
0.289742	0.0302161	0.0380546
0.290573	0.02982	0.0374206
0.291403	0.0294169	0.0367865
0.292234	0.0291113	0.0361498
0.293065	0.0288541	0.0355907
0.293895	0.0285732	0.0353862
0.294726	0.028323	0.0353663
0.295557	0.0281265	0.0353627
0.296388	0.027984	0.0353601
0.297218	0.0278118	0.035357
0.298049	0.0275985	0.0353539
0.29888	0.0273356	0.0353507
0.299711	0.027102	0.0353471
0.300541	0.0268873	0.0352318
0.301372	0.0267115	0.0349303
0.302203	0.0264334	0.0345896
0.303033	0.026038	0.0342484
0.303864	0.0256967	0.0339072
0.304695	0.0254131	0.033567
0.305525	0.0251386	0.0332257
0.306356	0.0248325	0.0328844
0.307187	0.0245461	0.0326207
0.308017	0.0242508	0.0324301
0.308848	0.0239837	0.0321969
0.309679	0.0237641	0.0319631
0.31051	0.0234854	0.0317294
0.31134	0.0232584	0.031495
0.312171	0.0230805	0.0312622
0.313002	0.0228976	0.0310284
0.313833	0.0227142	0.030698
0.314663	0.0225535	0.0301498
0.315494	0.0223622	0.029471
0.316325	0.0221037	0.0287835
0.317155	0.0218511	0.0280923
0.317986	0.0216042	0.0274032
0.318817	0.0213474	0.0267175
0.319647	0.0210727	0.0260298
0.320478	0.0207714	0.0253298
0.321309	0.0206261	0.0246795
0.32214	0.0204949	0.02411
0.32297	0.0202587	0.0235389
0.323801	0.0199933	0.0229652
0.324632	0.0198214	0.0223935
0.325462	0.0195812	0.0218208
0.326293	0.0193467	0.0212485
0.327124	0.0191147	0.0207066
0.327955	0.0189544	0.0202699
0.328785	0.0186928	0.0200324
0.329616	0.018477	0.0199244
0.330447	0.0182963	0.0198154
0.331277	0.018111	0.019707
0.332108	0.0179256	0.019599
0.332939	0.0178049	0.0194905
0.33377	0.0176943	0.0194318
0.3346	0.0174977	0.0194326
0.335431	0.0173259	0.0193409
0.336262	0.0171678	0.0191155
0.337092	0.0169706	0.0188646
0.337923	0.0167042	0.0186137
0.338754	0.0164299	0.0183617
0.339584	0.0162227	0.0181108
0.340415	0.0160251	0.0177393
0.341246	0.0158408	0.0172421
0.342077	0.0156529	0.016865
0.342907	0.0154872	0.0166434
0.343738	0.015365	0.0164529
0.344569	0.015315	0.0162628
0.345399	0.0152377	0.0160728
0.34623	0.0151353	0.0158817
0.347061	0.0150261	0.0157623
0.347892	0.0149285	0.015712
0.348722	0.0148048	0.0155672
0.349553	0.0146233	0.0153323
0.350384	0.0145307	0.0150958
0.351214	0.0144478	0.0148502
0.352045	0.0143279	0.0145872
0.352876	0.0142053	0.0143212
0.353706	0.0140129	0.0140485
0.354537	0.0138306	0.0137474
0.355368	0.0136156	0.0134853
0.356199	0.0134175	0.0134035
0.357029	0.0132528	0.0133633
0.35786	0.0131437	0.0133231
0.358691	0.0130439	0.0132829
0.359521	0.0128633	0.0132428
0.360352	0.0126672	0.013171
0.361183	0.0125484	0.0129863
0.362014	0.0123757	0.0127516
0.362844	0.0121085	0.0125521
0.363675	0.0119297	0.0123668
0.364506	0.0118554	0.0121804
0.365336	0.0117663	0.0119941
0.366167	0.0116246	0.0118082
0.366998	0.0115309	0.0116142
0.367828	0.0114668	0.0113932
0.368659	0.0113561	0.0111426
0.36949	0.0111805	0.0108477
0.370321	0.0110618	0.0105523
0.371151	0.0110135	0.0102553
0.371982	0.0108609	0.00996082
0.372813	0.0107196	0.00966532
0.373643	0.0106449	0.00937844
0.374474	0.0105756	0.00912007
0.375305	0.0103959	0.00884385
0.376136	0.010253	0.00849018
0.376966	0.0101528	0.00812527
0.377797	0.0100525	0.00776186
0.378628	0.0098184	0.00739944
0.379458	0.0096944	0.00703495
0.380289	0.0096753	0.00666737
0.38112	0.0095313	0.00630843
0.38195	0.0093994	0.0060264
0.382781	0.0093266	0.00591454
0.383612	0.0092398	0.00580216
0.384443	0.0091009	0.00568978
0.385273	0.0089309	0.00557687
0.386104	0.0088478	0.00546497
0.386935	0.0087808	0.00535307
0.387765	0.0087116	0.00524523
0.388596	0.0086242	0.00509304
0.389427	0.0085167	0.00484705
0.390258	0.008392	0.00460002
0.391088	0.0083828	0.00435347
0.391919	0.0082612	0.0041064
0.39275	0.0081026	0.00385982
0.39358	0.0080452	0.00356784
0.394411	0.0079977	0.00314327
0.395242	0.0079183	0.00263964
0.396072	0.0078412	0.00216401
0.396903	0.007805	0.00170313
0.397734	0.0077093	0.00124171
0.398565	0.007642	0.000779221
0.399395	0.0075306	0.000317719
0.400226	0.007406	-0.000123969
0.401057	0.0073147	-0.000491446
0.401887	0.0073461	-0.000750612
0.402718	0.0072964	-0.00090148
0.403549	0.0072347	-0.000995505
0.40438	0.0073308	-0.00109099
0.40521	0.0072554	-0.0011948
0.406041	0.0071081	-0.00129958
0.406872	0.0070601	-0.00140483
0.407702	0.0070248	-0.00150078
0.408533	0.0070558	-0.00149533
0.409364	0.0070012	-0.00142131
0.410194	0.0069216	-0.00133113
0.411025	0.0068689	-0.00124097
0.411856	0.006919	-0.00115032
0.412687	0.0067402	-0.00106017
0.413517	0.0066011	-0.000971495
0.414348	0.0064734	-0.000918572
0.415179	0.0064154	-0.00102968
0.416009	0.0063533	-0.00117211
0.41684	0.0063235	-0.00132628
0.417671	0.0063337	-0.00148092
0.418502	0.0062484	-0.00163604
0.419332	0.0061638	-0.00179017
0.420163	0.0061342	-0.00194429
0.420994	0.0060934	-0.00209496
0.421824	0.0060468	-0.00220892
0.422655	0.0060396	-0.00232678
0.423486	0.0060597	-0.00244463
0.424316	0.0060402	-0.00256394
0.425147	0.0059626	-0.00268177
0.425978	0.0058031	-0.00280008
0.426809	0.0057108	-0.00291936
0.427639	0.0056339	-0.00307532
0.42847	0.0056385	-0.00336828
0.429301	0.0054483	-0.00366512
0.430131	0.0054207	-0.00396341
0.430962	0.0054794	-0.00426216
0.431793	0.0055005	-0.00456039
0.432624	0.0054712	-0.0048586
0.433454	0.0054612	-0.00515874
0.434285	0.0054625	-0.00545886
0.435116	0.0053299	-0.00574672
0.435946	0.0052162	-0.0059069
0.436777	0.0052	-0.00595703
0.437608	0.0050842	-0.00600715
0.438438	0.0050665	-0.00605678
0.439269	0.005019	-0.00610689
0.4401	0.0049279	-0.0061614
0.440931	0.0049247	-0.00624573
0.441761	0.0048705	-0.00634277
0.442592	0.0048512	-0.00649015
0.443423	0.0047503	-0.00672114
0.444253	0.0047154	-0.00695259
0.445084	0.0047177	-0.00718353
0.445915	0.0046336	-0.00741592
0.446746	0.0046895	-0.0076742
0.447576	0.004736	-0.00800871
0.448407	0.0047599	-0.00834172
0.449238	0.0046434	-0.0086928
0.450068	0.0045393	-0.00913914
0.450899	0.0045193	-0.00962015
0.45173	0.0045066	-0.0101006
0.45256	0.0045448	-0.0105293
0.453391	0.0045406	-0.0106427
0.454222	0.0045718	-0.0104981
0.455053	0.0046188	-0.0103506
0.455883	0.004577	-0.0101654
0.456714	0.0045414	-0.00985816
0.457545	0.0044706	-0.00955288
0.458375	0.0044381	-0.00921978
0.459206	0.0043864	-0.00887937
0.460037	0.0043359	-0.00883601
0.460868	0.0043083	-0.00882
0.461698	0.0043868	-0.00880448
0.462529	0.004416	-0.00878848
0.46336	0.0044042	-0.00880959
0.46419	0.004391	-0.00883364
0.465021	0.0043158	-0.00885768
0.465852	0.004159	-0.00891835
0.466682	0.004112	-0.00906691
0.467513	0.0042266	-0.0092223
0.468344	0.0042409	-0.00937865
0.469175	0.0042731	-0.0095179
0.470005	0.00416	-0.00950919
0.470836	0.0041052	-0.00949072
0.471667	0.0039551	-0.00947177
0.472497	0.0037604	-0.00950261
0.473328	0.0036691	-0.00957006
0.474159	0.0035595	-0.00963946
0.47499	0.0034706	-0.00970885
0.47582	0.0033847	-0.00977628
0.476651	0.0034631	-0.00983932
0.477482	0.0034929	-0.00990186
0.478312	0.0034309	-0.00996439
0.479143	0.0034217	-0.0099791
0.479974	0.0032997	-0.00998599
0.480804	0.0033014	-0.0099924
0.481635	0.0033755	-0.00999929
0.482466	0.0033252	-0.00997447
0.483297	0.0032652	-0.00994038
0.484127	0.0032122	-0.00990629
0.484958	0.0032012	-0.00987221
0.485789	0.0031333	-0.00968299
0.486619	0.0030637	-0.00925572
0.48745	0.0030118	-0.00881678
0.488281	0.002973	-0.00837056
0.489112	0.0028638	-0.00783462
0.489942	0.0028082	-0.00729386
0.490773	0.0028392	-0.00675509
0.491604	0.0028367	-0.00621783
0.492435	0.0027837	-0.00586887
0.493265	0.0027333	-0.00571842
0.494096	0.0027132	-0.0055709
0.494926	0.0027332	-0.00573061
0.495757	0.00272	-0.00620383
0.496588	0.0026974	-0.00668092
0.497419	0.0026937	-0.00715796
0.498249	0.0026741	-0.00763886
0.49908	0.002679	-0.00809291
0.499911	0.0026676	-0.0085435
0.500741	0.0025969	-0.00899065
0.501572	0.002586	-0.00911262
0.502403	0.0026023	-0.00923507
0.503234	0.0025473	-0.00935653
0.504064	0.0024847	-0.00947847
0.504895	0.0024658	-0.00959942
0.505726	0.0024607	-0.00960193
0.506557	0.0024253	-0.00960347
0.507387	0.0024133	-0.00956554
0.508218	0.0023688	-0.00943649
0.509048	0.0023401	-0.00930939
0.509879	0.0023008	-0.00919205
0.51071	0.0022012	-0.00907765
0.511541	0.0020747	-0.00895497
0.512371	0.0021185	-0.00894241
0.513202	0.0021776	-0.00901803
0.514033	0.0022028	-0.00907123
0.514863	0.0022306	-0.00908497
0.515694	0.0022603	-0.00908945
0.516525	0.002284	-0.00909394
0.517356	0.0022367	-0.00909842
0.518186	0.0021817	-0.00907758
0.519017	0.0021323	-0.00894472
0.519848	0.0021978	-0.00877729
0.520679	0.0022393	-0.00864933
0.521509	0.0022044	-0.00853696
0.52234	0.0021251	-0.00842606
0.52317	0.002016	-0.00831517
0.524001	0.0020574	-0.00820429
0.524832	0.0020613	-0.00817764
0.525663	0.0020202	-0.00823231
0.526493	0.0019943	-0.00830498
0.527324	0.0019636	-0.0085013
0.528155	0.0019845	-0.00891959
0.528986	0.0019231	-0.00939381
0.529816	0.0017548	-0.00986654
0.530647	0.0017397	-0.0103407
0.531478	0.0016813	-0.0108109
0.532308	0.001635	-0.0112494
0.533139	0.0015885	-0.0116782
0.53397	0.0015561	-0.0119536
0.534801	0.0015546	-0.0120324
0.535631	0.0015269	-0.0120694
0.536462	0.0014581	-0.0121063
0.537292	0.0014477	-0.0121433
0.538123	0.0014951	-0.012097
0.538954	0.0015024	-0.0118323
0.539785	0.0014496	-0.0115156
0.540615	0.0013972	-0.0112203
0.541446	0.0013693	-0.0109333
0.542277	0.001349	-0.0106483
0.543108	0.0013391	-0.0103647
0.543938	0.0013388	-0.0100807
0.544769	0.0013485	-0.00979573
0.5456	0.0013773	-0.00968831
0.54643	0.0013752	-0.00964315
0.547261	0.0013465	-0.00969867
0.548092	0.0013607	-0.00977752
0.548923	0.0013974	-0.00985637
0.549753	0.0014346	-0.00993521
0.550584	0.0014309	-0.010014
0.551414	0.0014481	-0.0100929
0.552245	0.001463	-0.0102568
0.553076	0.0014967	-0.0104493
0.553907	0.0014996	-0.0105179
0.554737	0.0014443	-0.0105034
0.555568	0.0014391	-0.0104772
0.556399	0.0013746	-0.010451
0.55723	0.0012666	-0.0104243
0.55806	0.0012457	-0.0103981
0.558891	0.0013033	-0.0104146
0.559722	0.0013239	-0.0104686
0.560552	0.0013258	-0.0106417
0.561383	0.0012264	-0.010837
0.562214	0.0011727	-0.0110319
0.563045	0.0012198	-0.0112142
0.563875	0.0011766	-0.0113886
0.564706	0.001157	-0.0115703
0.565537	0.0012002	-0.0118137
0.566367	0.0012087	-0.0120411
0.567198	0.0012135	-0.0121829
0.568029	0.0012256	-0.0122941
0.568859	0.0012503	-0.0124053
0.56969	0.0012648	-0.0125165
0.570521	0.0012372	-0.0126277
0.571352	0.0013011	-0.0127389
0.572182	0.0014497	-0.0127724
0.573013	0.0014773	-0.0127344
0.573844	0.0014008	-0.0127086
0.574674	0.0013161	-0.0126998
0.575505	0.0012436	-0.0126915
0.576336	0.0011843	-0.0126827
0.577167	0.0012009	-0.0126739
0.577997	0.0012245	-0.0126719
0.578828	0.0011912	-0.0127005
0.579659	0.0011436	-0.0128102
0.580489	0.0011328	-0.0131087
0.58132	0.0011903	-0.0135072
0.582151	0.0012397	-0.0139056
0.582981	0.0012767	-0.0143031
0.583812	0.0012258	-0.0146995
0.584643	0.0011746	-0.0150989
0.585474	0.0011403	-0.0152686
0.586304	0.0010701	-0.0152912
0.587135	0.0010511	-0.0151794
0.587966	0.0010094	-0.0149686
0.588796	0.0009562	-0.0147477
0.589627	0.0009134	-0.0145267
0.590458	0.0009206	-0.0143058
0.591289	0.0008984	-0.0141815
0.592119	0.0008406	-0.0142624
0.59295	0.0008008	-0.0144316
0.593781	0.0007705	-0.0145353
0.594611	0.0007845	-0.0145934
0.595442	0.0008319	-0.0146466
0.596273	0.0008949	-0.0147003
0.597104	0.0009581	-0.014754
0.597934	0.0009715	-0.0148901
0.598765	0.0010413	-0.0150874
0.599596	0.0010457	-0.0152909
0.600426	0.0009483	-0.0154624
0.601257	0.0008918	-0.0156141
0.602088	0.0009089	-0.0157657
0.602918	0.0009362	-0.0159182
0.603749	0.0009496	-0.0160562
0.60458	0.0009013	-0.0160667
0.605411	0.0010008	-0.0160054
0.606241	0.0010877	-0.0159441
0.607072	0.0010244	-0.0158271
0.607903	0.0009614	-0.0156717
0.608733	0.0010445	-0.0155125
0.609564	0.0011241	-0.0153534
0.610395	0.0011367	-0.0152015
0.611226	0.0011166	-0.015116
0.612056	0.0011415	-0.0150649
0.612887	0.0012087	-0.0150139
0.613718	0.0011348	-0.0150491
0.614548	0.0010518	-0.0151517
0.615379	0.001097	-0.0152654
0.61621	0.0011341	-0.0153738
0.61704	0.0011847	-0.0154865
0.617871	0.0012423	-0.0156317
0.618702	0.0013069	-0.0158137
0.619533	0.0012895	-0.0159962
0.620363	0.0012641	-0.0161558
0.621194	0.0012588	-0.0162879
0.622025	0.0012793	-0.0164199
0.622855	0.0012872	-0.016552
0.623686	0.0012417	-0.0167222
0.624517	0.0011883	-0.0169773
0.625348	0.0012267	-0.0172715
0.626178	0.0012638	-0.0175653
0.627009	0.0013018	-0.0180077
0.62784	0.0013277	-0.0186752
0.62867	0.0012629	-0.0193418
0.629501	0.0012213	-0.0200117
0.630332	0.0012078	-0.0206786
0.631162	0.0012046	-0.0213338
0.631993	0.0011534	-0.0219716
0.632824	0.0011987	-0.0225453
0.633655	0.0013326	-0.0229283
0.634485	0.0013658	-0.0231737
0.635316	0.0013647	-0.0234196
0.636147	0.0013461	-0.0236646
0.636977	0.0013351	-0.0238945
0.637808	0.0012868	-0.024074
0.638639	0.0011759	-0.0242167
0.63947	0.0011722	-0.0243033
0.6403	0.0011969	-0.0243056
0.641131	0.0011253	-0.0242992
0.641962	0.0011909	-0.0242934
0.642792	0.0011889	-0.024287
0.643623	0.0011697	-0.0242511
0.644454	0.0010824	-0.0240565
0.645284	0.001134	-0.0237144
0.646115	0.0011776	-0.0234666
0.646946	0.0011798	-0.0233277
0.647777	0.0011811	-0.0231888
0.648607	0.0011194	-0.0230499
0.649438	0.0011951	-0.0229106
0.650269	0.001074	-0.0228099
0.651099	0.000972	-0.0228496
0.65193	0.0009292	-0.0229966
0.652761	0.000844	-0.0230953
0.653592	0.000775	-0.0231402
0.654422	0.0007191	-0.0231852
0.655253	0.0006649	-0.0232301
0.656084	0.0007601	-0.0232751
0.656914	0.0007532	-0.02332
0.657745	0.000764	-0.0234046
0.658576	0.0007568	-0.0235356
0.659406	0.0007873	-0.0236429
0.660237	0.0007468	-0.0237231
0.661068	0.0006986	-0.0238028
0.661899	0.0007255	-0.0238825
0.662729	0.0007425	-0.0239622
0.66356	0.000688	-0.0240419
0.664391	0.0006558	-0.0240718
0.665221	0.0006557	-0.0239867
0.666052	0.0006945	-0.0238064
0.666883	0.0006295	-0.0235922
0.667714	0.0004985	-0.0233775
0.668544	0.0004615	-0.0231629
0.669375	0.0004314	-0.0229561
0.670206	0.0004473	-0.0227613
0.671036	0.0003585	-0.0225738
0.671867	0.0003623	-0.0223897
0.672698	0.0003105	-0.0222138
0.673528	0.0003928	-0.0220616
0.674359	0.0002969	-0.0219124
0.67519	9.48e-05	-0.0217626
0.676021	2.09e-05	-0.0216129
0.676851	7.08e-05	-0.0214636
0.677682	7.42e-05	-0.0213371
0.678513	-1.2e-05	-0.0213043
0.679343	-5.37e-05	-0.0213367
0.680174	2.78e-05	-0.021417
0.681005	4.38e-05	-0.0214972
0.681836	-2.34e-05	-0.0215769
0.682666	7.1e-06	-0.0216571
0.683497	-2.94e-05	-0.0217296
0.684328	-9.5e-06	-0.02176
0.685158	-6.3e-05	-0.021749
0.685989	-1.04e-05	-0.0218557
0.68682	-0.0001132	-0.0221734
0.68765	-0.0002192	-0.0224907
0.688481	-0.000333	-0.0228083
0.689312	-0.0003923	-0.0231255
0.690143	-0.0003533	-0.0234581
0.690973	-0.0005001	-0.0238558
0.691804	-0.0004595	-0.0242805
0.692635	-0.0004161	-0.0245874
0.693465	-0.0004266	-0.0247423
0.694296	-0.0003461	-0.024898
0.695127	-0.0002926	-0.0250533
0.695958	-0.0003434	-0.0252081
0.696788	-0.000404	-0.0253605
0.697619	-0.000508	-0.0254979
0.69845	-0.0004913	-0.0256155
0.699281	-0.0004911	-0.0257114
0.700111	-0.0004702	-0.0257373
0.700942	-0.0005865	-0.0257483
0.701772	-0.0006877	-0.0257583
0.702603	-0.0006932	-0.0257687
0.703434	-0.0007043	-0.0257667
0.704265	-0.0006864	-0.0257279
0.705095	-0.0007123	-0.0256752
0.705926	-0.0007225	-0.0256538
0.706757	-0.0007403	-0.0257154
0.707587	-0.0007474	-0.0257954
0.708418	-0.000777	-0.0258753
0.709249	-0.0006284	-0.0259561
0.71008	-0.0006632	-0.0260452
0.71091	-0.0005854	-0.0261482
0.711741	-0.000642	-0.0262513
0.712572	-0.0005372	-0.0263485
0.713403	-0.0005498	-0.0264279
0.714233	-0.0004621	-0.0264991
0.715064	-0.0006469	-0.0265698
0.715894	-0.0005431	-0.0266347
0.716725	-0.0004941	-0.0266634
0.717556	-0.000393	-0.0266411
0.718387	-0.0005113	-0.0266182
0.719217	-0.0005411	-0.0265636
0.720048	-0.0005165	-0.0264313
0.720879	-0.000501	-0.0262817
0.721709	-0.0004381	-0.0261326
0.72254	-0.0004525	-0.0259966
0.723371	-0.0003846	-0.0259212
0.724202	-0.0003788	-0.0259384
0.725032	-0.0003349	-0.025958
0.725863	-0.0003652	-0.0260138
0.726694	-0.00029	-0.0261403
0.727525	-0.0002796	-0.0262669
0.728355	-0.0002412	-0.0263934
0.729186	-0.0001846	-0.0265219
0.730016	-6.6e-05	-0.0266802
0.730847	-1.81e-05	-0.0269305
0.731678	2.69e-05	-0.0271784
0.732509	9.15e-05	-0.0273622
0.733339	0.0001311	-0.0274853
0.73417	9.31e-05	-0.0276079
0.735001	5.69e-05	-0.0277314
0.735831	3.45e-05	-0.0278535
0.736662	-2.33e-05	-0.0279568
0.737493	6.05e-05	-0.0279633
0.738324	0.0001568	-0.0279708
0.739154	0.0001574	-0.0279903
0.739985	0.0001261	-0.0280334
0.740816	8.02e-05	-0.0280769
0.741647	-2.17e-05	-0.0281205
0.742477	5.54e-05	-0.0281631
0.743308	0.0001029	-0.0282028
0.744138	0.0001188	-0.0282353
0.744969	0.0001019	-0.0282726
0.7458	8.6e-05	-0.0283498
0.746631	9.38e-05	-0.0284458
0.747461	9.48e-05	-0.0285408
0.748292	8.73e-05	-0.0286364
0.749123	0.0001621	-0.028728
0.749954	0.000248	-0.0287701
0.750784	0.0002104	-0.028674
0.751615	0.0002546	-0.0285741
0.752446	0.0002266	-0.028456
0.753276	0.0002212	-0.0283374
0.754107	0.0002099	-0.0282187
0.754938	0.0002617	-0.0280996
0.755769	0.0002444	-0.0279926
0.756599	0.0002616	-0.0279938
0.75743	0.000255	-0.0281927
0.75826	0.0002772	-0.0284176
0.759091	0.0002142	-0.0287064
0.759922	0.0001497	-0.029
0.760753	0.0001876	-0.0292897
0.761583	0.0002171	-0.0295785
0.762414	0.0002135	-0.0298687
0.763245	0.0001922	-0.0301521
0.764076	0.0001367	-0.0304148
0.764906	6.17e-05	-0.0306308
0.765737	-1.09e-05	-0.030731
0.766568	-9.95e-05	-0.0308297
0.767398	-8.42e-05	-0.0309293
0.768229	-0.000125	-0.031028
0.76906	-0.0002147	-0.0311223
0.769891	-0.0002586	-0.0311777
0.770721	-0.0002146	-0.0311633
0.771552	-0.000186	-0.0311125
0.772382	-0.000159	-0.0309761
0.773213	-0.0001668	-0.0308406
0.774044	-0.0001028	-0.0307047
0.774875	-0.0001168	-0.0305688
0.775705	-0.0001241	-0.0304315
0.776536	-0.0001149	-0.0302845
0.777367	-0.0001302	-0.0301275
0.778198	-0.0001605	-0.0299715
0.779028	-0.0002287	-0.0298981
0.779859	-0.0002655	-0.0298348
0.78069	-0.0002414	-0.0297716
0.78152	-0.000197	-0.0297083
0.782351	-0.0001283	-0.029645
0.783182	8.4e-06	-0.0295313
0.784013	6.6e-06	-0.0293787
0.784843	4.07e-05	-0.0292247
0.785674	3.03e-05	-0.0290784
0.786505	-4.21e-05	-0.0289321
0.787335	-0.0001303	-0.0287858
0.788166	-0.0001713	-0.0286395
0.788997	-0.0001894	-0.0284937
0.789827	-0.0001557	-0.0283498
0.790658	-0.0002339	-0.0282232
0.791489	-0.0002944	-0.0281332
0.79232	-0.0002328	-0.0281848
0.79315	-0.0002243	-0.0282503
0.793981	-0.0002511	-0.0283158
0.794812	-0.0002893	-0.0283818
0.795642	-0.0003013	-0.0284473
0.796473	-0.0003236	-0.0285128
0.797304	-0.0003289	-0.0286777
0.798135	-0.0003028	-0.0287888
0.798965	-0.0003251	-0.028692
0.799796	-0.0003708	-0.0285775
0.800627	-0.0003408	-0.0284625
0.801457	-0.0003318	-0.0283485
0.802288	-0.00044	-0.0282344
0.803119	-0.000478	-0.02812
0.803949	-0.0004119	-0.0279887
0.80478	-0.0003986	-0.0277979
0.805611	-0.0003851	-0.0276173
0.806442	-0.0003454	-0.0274395
0.807272	-0.0002755	-0.0272617
0.808103	-0.0002025	-0.027083
0.808934	-0.000218	-0.0269048
0.809764	-0.0002258	-0.0267266
0.810595	-0.00017	-0.0265163
0.811426	-0.0001134	-0.0263314
0.812257	-0.0001678	-0.0262209
0.813087	-0.0002761	-0.0261142
0.813918	-0.000399	-0.0260081
0.814749	-0.0004546	-0.0259014
0.815579	-0.0004432	-0.0257948
0.81641	-0.0004413	-0.0256488
0.817241	-0.0004497	-0.0251533
0.818071	-0.0004235	-0.0246607
0.818902	-0.0003565	-0.0241897
0.819733	-0.0002737	-0.0237244
0.820564	-0.0002291	-0.0232564
0.821394	-0.0002397	-0.0227879
0.822225	-0.0003334	-0.0223204
0.823056	-0.0004315	-0.0219968
0.823886	-0.0004722	-0.022015
0.824717	-0.0005522	-0.0220961
0.825548	-0.0005816	-0.0222154
0.826379	-0.0005926	-0.0223352
0.827209	-0.000609	-0.022456
0.82804	-0.0005907	-0.0225763
0.828871	-0.000529	-0.0226961
0.829701	-0.0004645	-0.0229185
0.830532	-0.0004069	-0.0231882
0.831363	-0.0003727	-0.0234681
0.832193	-0.0003463	-0.0237536
0.833024	-0.0003388	-0.024041
0.833855	-0.0003118	-0.0243289
0.834686	-0.0003229	-0.0246177
0.835516	-0.000368	-0.024907
0.836347	-0.0003546	-0.0251728
0.837178	-0.0003435	-0.0254213
0.838008	-0.0003505	-0.0256664
0.838839	-0.0003345	-0.025833
0.83967	-0.0003191	-0.0259516
0.840501	-0.0003188	-0.0260616
0.841331	-0.0002841	-0.026172
0.842162	-0.0002707	-0.0262825
0.842993	-0.0002165	-0.026312
0.843823	-7.92e-05	-0.0262917
0.844654	-4.86e-05	-0.0262638
0.845485	-0.0001075	-0.0262492
0.846315	-0.0001632	-0.0262893
0.847146	-0.0001708	-0.026348
0.847977	-0.000135	-0.0264067
0.848808	-0.0002186	-0.0264654
0.849638	-0.0002511	-0.0264547
0.850469	-0.0002344	-0.0264205
0.8513	-0.0002518	-0.0263863
0.85213	-0.0002648	-0.0263775
0.852961	-0.0003195	-0.0263802
0.853792	-0.0003968	-0.0263838
0.854623	-0.0003633	-0.0263875
0.855453	-0.0003508	-0.0264337
0.856284	-0.0003394	-0.0265919
0.857115	-0.0004175	-0.0267812
0.857945	-0.000461	-0.0270016
0.858776	-0.0004983	-0.0275087
0.859607	-0.000548	-0.0281003
0.860438	-0.0006041	-0.028692
0.861268	-0.0006778	-0.0292869
0.862099	-0.0007413	-0.0298554
0.86293	-0.0007028	-0.0303182
0.86376	-0.000609	-0.0307527
0.864591	-0.0005363	-0.03107
0.865422	-0.0005423	-0.0310878
0.866252	-0.0005244	-0.0310276
0.867083	-0.0004862	-0.0309674
0.867914	-0.0004887	-0.0309077
0.868745	-0.0005325	-0.0309035
0.869575	-0.0005483	-0.0309524
0.870406	-0.0004977	-0.0310118
0.871237	-0.0005051	-0.0309822
0.872067	-0.0005263	-0.0308685
0.872898	-0.0005385	-0.0307385
0.873729	-0.0006085	-0.030609
0.87456	-0.0006741	-0.0304786
0.87539	-0.0006875	-0.0303434
0.876221	-0.000726	-0.0301963
0.877052	-0.0007132	-0.0300472
0.877882	-0.0006711	-0.0299221
0.878713	-0.0007001	-0.0298128
0.879544	-0.0007353	-0.0297073
0.880374	-0.0007341	-0.0296013
0.881205	-0.0007338	-0.0294953
0.882036	-0.0006992	-0.0294109
0.882867	-0.0006634	-0.0294182
0.883697	-0.0007456	-0.0294437
0.884528	-0.0007165	-0.0295342
0.885359	-0.0006609	-0.029681
0.886189	-0.0007184	-0.0298465
0.88702	-0.0007436	-0.0300129
0.887851	-0.0007659	-0.0301793
0.888682	-0.0007702	-0.0303099
0.889512	-0.0008151	-0.0303759
0.890343	-0.0007676	-0.0304128
0.891174	-0.0007063	-0.0305008
0.892004	-0.0007634	-0.0306304
0.892835	-0.0007789	-0.0307604
0.893666	-0.0007849	-0.0308895
0.894496	-0.000736	-0.031019
0.895327	-0.0006611	-0.0311648
0.896158	-0.0006223	-0.0313392
0.896989	-0.0005837	-0.0314954
0.897819	-0.0005758	-0.0315537
0.89865	-0.0006286	-0.0315557
0.899481	-0.0006355	-0.0315572
0.900311	-0.0005977	-0.0315592
0.901142	-0.0006146	-0.0315607
0.901973	-0.0006202	-0.0316863
0.902804	-0.0006776	-0.0319327
0.903634	-0.0007366	-0.0322206
0.904465	-0.0007858	-0.0325954
0.905296	-0.0007725	-0.0330255
0.906126	-0.0007668	-0.0334556
0.906957	-0.0008362	-0.0338852
0.907788	-0.0009461	-0.0342751
0.908618	-0.001071	-0.0345452
0.909449	-0.0010808	-0.0347498
0.91028	-0.0011477	-0.034913
0.911111	-0.0011594	-0.0350174
0.911941	-0.0012232	-0.0351022
0.912772	-0.0012889	-0.0351875
0.913603	-0.0012919	-0.0352724
0.914433	-0.0013346	-0.0353319
0.915264	-0.0013842	-0.0353137
0.916095	-0.0013423	-0.0352549
0.916926	-0.001322	-0.0352009
0.917756	-0.001295	-0.0351569
0.918587	-0.0013358	-0.0351172
0.919418	-0.001343	-0.035078
0.920249	-0.0013602	-0.0350383
0.921079	-0.0013508	-0.0350315
0.92191	-0.0013268	-0.0350782
0.92274	-0.0013718	-0.0351453
0.923571	-0.0013799	-0.0351962
0.924402	-0.0014423	-0.0351709
0.925233	-0.0014355	-0.035104
0.926063	-0.0015065	-0.0350371
0.926894	-0.0016469	-0.0349708
0.927725	-0.001623	-0.0348591
0.928555	-0.0016587	-0.0346893
0.929386	-0.0015658	-0.0345009
0.930217	-0.0015505	-0.034353
0.931048	-0.0015664	-0.0342705
0.931878	-0.0016421	-0.0342113
0.932709	-0.0016973	-0.0341526
0.93354	-0.0016515	-0.0340934
0.934371	-0.0015862	-0.0340348
0.935201	-0.0015077	-0.0341143
0.936032	-0.0014668	-0.034303
0.936862	-0.0014603	-0.0344821
0.937693	-0.0014828	-0.0346326
0.938524	-0.0015361	-0.034776
0.939355	-0.0015003	-0.0349284
0.940185	-0.0013858	-0.0350817
0.941016	-0.0013816	-0.0352307
0.941847	-0.0014142	-0.0353297
0.942677	-0.001323	-0.0353573
0.943508	-0.0013137	-0.0353043
0.944339	-0.0012391	-0.0350979
0.94517	-0.0011731	-0.0348572
0.946	-0.0011343	-0.034617
0.946831	-0.0011569	-0.0343779
0.947662	-0.0011636	-0.0341377
0.948493	-0.0011615	-0.0339062
0.949323	-0.0010905	-0.0337233
0.950154	-0.0009672	-0.0336613
0.950984	-0.0009258	-0.0336951
0.951815	-0.0008388	-0.0337288
0.952646	-0.0007431	-0.0337626
0.953477	-0.0007086	-0.0337964
0.954307	-0.0007198	-0.0338301
0.955138	-0.0007432	-0.0338686
0.955969	-0.0007039	-0.0339381
0.9568	-0.0006146	-0.0340837
0.95763	-0.000597	-0.0342893
0.958461	-0.000622	-0.0344954
0.959292	-0.0006579	-0.0347019
0.960122	-0.0005316	-0.0349079
0.960953	-0.0006215	-0.035113
0.961784	-0.0005627	-0.0352966
0.962615	-0.0004977	-0.0353936
0.963445	-0.0005832	-0.0353882
0.964276	-0.0006101	-0.0353519
0.965106	-0.0006229	-0.0353156
0.965937	-0.000705	-0.0352798
0.966768	-0.000735	-0.0352436
0.967599	-0.0006639	-0.0352073
0.968429	-0.0005321	-0.035171
0.96926	-0.0005009	-0.0352603
0.970091	-0.0005325	-0.03556
0.970922	-0.0005542	-0.035919
0.971752	-0.0006023	-0.0362775
0.972583	-0.00058	-0.0366389
0.973414	-0.0005197	-0.0369983
0.974244	-0.000504	-0.0373577
0.975075	-0.0005127	-0.0377185
0.975906	-0.0005597	-0.0380854
0.976737	-0.000591	-0.0383672
0.977567	-0.0006392	-0.0385044
0.978398	-0.0005866	-0.0386107
0.979228	-0.0006474	-0.0387184
0.980059	-0.0005612	-0.0388251
0.98089	-0.0005819	-0.0389323
0.981721	-0.0005873	-0.0390195
0.982551	-0.0005036	-0.0390434
0.983382	-0.0004373	-0.0390707
0.984213	-0.0004691	-0.0391594
0.985044	-0.0005191	-0.039248
0.985874	-0.0005077	-0.039337
0.986705	-0.0005065	-0.0394261
0.987536	-0.0004571	-0.0395147
0.988366	-0.0004549	-0.0395947
0.989197	-0.0004689	-0.0395854
0.990028	-0.0003783	-0.0394819
0.990859	-0.0003055	-0.0393643
0.991689	-0.0003315	-0.0392276
0.99252	-0.000359	-0.03908
0.993351	-0.0002378	-0.0389087
0.994181	-0.0002535	-0.0396049
0.995012	-0.0001933	-0.0400303
0.995843	-0.0001032	-0.0403963
0.996673	-3.14e-05	-0.0406938
0.997504	-5.79e-05	-0.0409557
0.998335	-0.000112	-0.0411463
0.999166	-0.0001493	-0.0413041
0.999996	-0.0001792	-0.0413037
1.00083	-0.0002219	-0.0412012
1.00166	-0.0003113	-0.0410836
1.00249	-0.0002682	-0.0409654
1.00332	-0.0003233	-0.0408477
1.00415	-0.0002757	-0.0407001
1.00498	-0.0002767	-0.0402776
1.00581	-0.000291	-0.0397526
1.00664	-0.0003065	-0.0392143
1.00747	-0.0002323	-0.0386718
1.0083	-0.0001423	-0.0381307
1.00913	-0.0001603	-0.0375897
1.00997	-0.0002732	-0.0370483
1.0108	-0.0003537	-0.0367917
1.01163	-0.0002601	-0.0368314
1.01246	-0.0003071	-0.0369727
1.01329	-0.0003179	-0.0371999
1.01412	-0.0004029	-0.0374522
1.01495	-0.0004215	-0.0377054
1.01578	-0.0004001	-0.0379581
1.01661	-0.0004378	-0.0382108
1.01744	-0.0004487	-0.0384645
1.01827	-0.000428	-0.0386901
1.0191	-0.0004752	-0.0389166
1.01993	-0.0005195	-0.039276
1.02076	-0.0005268	-0.0396719
1.0216	-0.0006004	-0.040073
1.02242	-0.0006181	-0.0404745
1.02326	-0.0006651	-0.040876
1.02409	-0.0007744	-0.0412765
1.02492	-0.000892	-0.0415522
1.02575	-0.0008987	-0.0416875
1.02658	-0.0009011	-0.0416183
1.02741	-0.0009417	-0.0414908
1.02824	-0.0009196	-0.0413637
1.02907	-0.000898	-0.0412362
1.0299	-0.0009098	-0.0411092
1.03073	-0.0009597	-0.0409822
1.03156	-0.0009526	-0.0408979
1.03239	-0.000957	-0.0410009
1.03323	-0.0009931	-0.0411722
1.03405	-0.000988	-0.0413525
1.03489	-0.0010928	-0.0415346
1.03572	-0.0010904	-0.0417153
1.03655	-0.0010913	-0.041897
1.03738	-0.0011183	-0.0420786
1.03821	-0.0011488	-0.0422597
1.03904	-0.001144	-0.0422157
1.03987	-0.0011124	-0.0421551
1.0407	-0.0010104	-0.0421087
1.04153	-0.00095	-0.0420623
1.04236	-0.0009039	-0.0420154
1.04319	-0.0008502	-0.0419704
1.04402	-0.0008547	-0.0419288
1.04485	-0.0008144	-0.0419175
1.04568	-0.0009183	-0.0420621
1.04652	-0.0008979	-0.0425217
1.04735	-0.000859	-0.0431609
1.04818	-0.0008713	-0.0437996
1.04901	-0.0008478	-0.0444382
1.04984	-0.0008342	-0.0450763
1.05067	-0.0008921	-0.0457124
1.0515	-0.0008852	-0.0463665
1.05233	-0.0008513	-0.0468666
1.05316	-0.0008772	-0.0470772
1.05399	-0.0008418	-0.0471642
1.05482	-0.0008337	-0.0472507
1.05565	-0.0007995	-0.0473377
1.05648	-0.0008189	-0.0474241
1.05732	-0.0008167	-0.0475106
1.05815	-0.0007432	-0.0475923
1.05898	-0.0006666	-0.0476485
1.05981	-0.0007069	-0.0477065
1.06064	-0.000761	-0.0477835
1.06147	-0.0007451	-0.0478624
1.0623	-0.0006664	-0.0479417
1.06313	-0.0005526	-0.0480206
1.06396	-0.0005186	-0.0480994
1.06479	-0.0005515	-0.0481787
1.06562	-0.0005042	-0.0481989
1.06645	-0.0004587	-0.0482573
1.06728	-0.0004876	-0.0484275
1.06811	-0.0004827	-0.0486289
1.06895	-0.0004026	-0.0488317
1.06978	-0.0003939	-0.0490335
1.07061	-0.0004275	-0.0492353
1.07144	-0.0004426	-0.0493945
1.07227	-0.0004325	-0.0494207
1.0731	-0.0004296	-0.0493358
1.07393	-0.000459	-0.0490989
1.07476	-0.0004529	-0.0487613
1.07559	-0.0004727	-0.0484237
1.07642	-0.0004803	-0.0480867
1.07725	-0.0005057	-0.0477501
1.07808	-0.0005431	-0.0474391
1.07891	-0.0005599	-0.0472076
1.07974	-0.0005674	-0.0470211
1.08058	-0.0005906	-0.0470024
1.0814	-0.0006743	-0.0471063
1.08224	-0.0007159	-0.0472107
1.08307	-0.0006945	-0.047315
1.0839	-0.0006686	-0.0474193
1.08473	-0.0006645	-0.0475071
1.08556	-0.0006506	-0.0475844
1.08639	-0.0006571	-0.0476292
1.08722	-0.0006074	-0.0475197
1.08805	-0.0005873	-0.0473177
1.08888	-0.0006099	-0.0471161
1.08971	-0.0005926	-0.0469145
1.09054	-0.0005544	-0.0467125
1.09137	-0.0005084	-0.0464863
1.09221	-0.0004215	-0.0462342
1.09303	-0.0003321	-0.0459557
1.09387	-0.0002611	-0.0456257
1.0947	-0.000204	-0.0452682
1.09553	-0.0001993	-0.0449104
1.09636	-0.0001903	-0.0445601
1.09719	-0.0001452	-0.0442326
1.09802	-7.17e-05	-0.0438738
1.09885	2.8e-06	-0.0433994
1.09968	2.28e-05	-0.0428111
1.10051	-2.72e-05	-0.0422385
1.10134	-2.56e-05	-0.0416919
1.10217	2.71e-05	-0.0411453
1.103	1.3e-06	-0.0406002
1.10383	-6.83e-05	-0.0400537
1.10467	-0.0001349	-0.0394993
1.1055	-0.0002004	-0.0388571
1.10633	-0.000205	-0.0380817
1.10716	-0.0002206	-0.037346
1.10799	-0.0002696	-0.0366827
1.10882	-0.0002701	-0.036026
1.10965	-0.0002877	-0.0353718
1.11048	-0.0003321	-0.0347176
1.11131	-0.000339	-0.0340035
1.11214	-0.0004153	-0.0331266
1.11297	-0.0004753	-0.0321737
1.1138	-0.0004811	-0.0313347
1.11463	-0.0005051	-0.0306086
1.11546	-0.0005191	-0.029883
1.1163	-0.00051	-0.0291594
1.11713	-0.0004472	-0.0284349
1.11796	-0.0003905	-0.0277388
1.11879	-0.0002607	-0.0271258
1.11962	-0.0003102	-0.0265455
1.12045	-0.0003811	-0.0258982
1.12128	-0.000443	-0.0251863
1.12211	-0.0004684	-0.0244744
1.12294	-0.0004807	-0.0237612
1.12377	-0.0004482	-0.023049
1.1246	-0.0004592	-0.0222911
1.12543	-0.0005494	-0.0214365
1.12626	-0.0005575	-0.0205608
1.12709	-0.000605	-0.0197012
1.12793	-0.000499	-0.0188365
1.12876	-0.0002255	-0.0179779
1.12959	0.0002246	-0.0171219
1.13042	0.0007029	-0.0162663
1.13125	0.0012575	-0.0154524
1.13208	0.0017198	-0.0147225
1.13291	0.002246	-0.0140478
1.13374	0.0025642	-0.0134034
1.13457	0.0028281	-0.0127713
1.1354	0.0030358	-0.0121388
1.13623	0.0031808	-0.0115039
1.13706	0.0032709	-0.0108687
1.13789	0.0032497	-0.0102363
1.13872	0.0033396	-0.0096163
1.13956	0.0035242	-0.00905337
1.14039	0.0036137	-0.00861072
1.14122	0.0036807	-0.00824873
1.14205	0.0037186	-0.00788583
1.14288	0.0037957	-0.00752201
1.14371	0.0038482	-0.00715965
1.14454	0.003863	-0.00679778
1.14537	0.0039222	-0.00649911
1.1462	0.0039178	-0.00635695
1.14703	0.0039822	-0.00639956
1.14786	0.003963	-0.00655481
1.14869	0.003947	-0.00671004
1.14952	0.0039413	-0.00686337
1.15035	0.0039816	-0.00700868
1.15118	0.0040178	-0.00714738
1.15202	0.0039651	-0.00726534
1.15285	0.0039239	-0.00730035
1.15368	0.0039268	-0.0073952
1.15451	0.0039654	-0.00762196
1.15534	0.0040612	-0.0078487
1.15617	0.0040709	-0.00807542
1.157	0.0040794	-0.00830118
1.15783	0.0039915	-0.0085288
1.15866	0.0039562	-0.00879032
1.15949	0.0040045	-0.00919358
1.16032	0.004018	-0.00957656
1.16115	0.0040154	-0.00989545
1.16198	0.0039547	-0.0102162
1.16281	0.0040023	-0.010535
1.16365	0.0040253	-0.0108538
1.16448	0.0039771	-0.0111736
1.16531	0.0039105	-0.0115173
1.16614	0.0039302	-0.0119419
1.16697	0.003999	-0.0124725
1.1678	0.0039551	-0.0130454
1.16863	0.0039431	-0.0136163
1.16946	0.0038584	-0.014191
1.17029	0.0035433	-0.0147614
1.17112	0.003129	-0.0153331
1.17195	0.0027237	-0.015934
1.17278	0.0023419	-0.0166087
1.17361	0.0019675	-0.0172236
1.17444	0.0015728	-0.0177876
1.17528	0.0012273	-0.0183473
1.17611	0.000983	-0.0189126
1.17694	0.0008391	-0.0194755
1.17777	0.0007145	-0.0200355
1.1786	0.0006249	-0.0205814
1.17943	0.0006405	-0.0210684
1.18026	0.0005906	-0.021506
1.18109	0.0005006	-0.0219252
1.18192	0.0004204	-0.022341
1.18275	0.0003603	-0.0227549
1.18358	0.0003523	-0.0231688
1.18441	0.0003012	-0.0235822
1.18524	0.0002253	-0.0239904
1.18607	0.0001677	-0.0243726
1.18691	0.000107	-0.0246975
1.18774	0.0001125	-0.0248779
1.18857	9.28e-05	-0.0249497
1.1894	0.0001001	-0.0250215
1.19023	9.15e-05	-0.0250928
1.19106	8e-07	-0.0251651
1.19189	-6.73e-05	-0.0252397
1.19272	-9.39e-05	-0.0253246
1.19355	-7.3e-05	-0.0254514
1.19438	-1.9e-06	-0.025706
1.19521	1.82e-05	-0.0260537
1.19604	7.92e-05	-0.0264009
1.19687	2.85e-05	-0.0267476
1.19771	-2.37e-05	-0.0270942
1.19853	-4e-07	-0.0274902
1.19937	1.64e-05	-0.0280643
1.2002	4.11e-05	-0.0287158
1.20103	-4.69e-05	-0.0292179
1.20186	-0.0001145	-0.0296663
1.20269	-0.0001051	-0.0301124
1.20352	-5.21e-05	-0.0305396
1.20435	-0.0001101	-0.0309405
1.20518	-0.0001463	-0.0313357
1.20601	-5.7e-05	-0.0315194
1.20684	3e-06	-0.0316346
1.20767	1.4e-05	-0.0316759
1.2085	-1.01e-05	-0.0317173
1.20933	-4.33e-05	-0.0317591
1.21016	-1.45e-05	-0.0318004
1.211	3.71e-05	-0.0318417
1.21183	0.0001435	-0.0318831
1.21266	0.0002526	-0.0319235
1.21349	0.000345	-0.0319596
1.21432	0.0004048	-0.0318751
1.21515	0.000446	-0.03176
1.21598	0.0005007	-0.0316445
1.21681	0.0006115	-0.03153
1.21764	0.0007638	-0.0314149
1.21847	0.0009098	-0.0312999
1.2193	0.0010958	-0.031175
1.22013	0.0012921	-0.0310516
1.22096	0.0014427	-0.0309958
1.22179	0.0016441	-0.0309831
1.22263	0.0018036	-0.030971
1.22346	0.0019899	-0.0309588
1.22429	0.0022315	-0.0309466
1.22512	0.0023718	-0.0309429
1.22595	0.0025269	-0.0311265
1.22678	0.0027112	-0.0315644
1.22761	0.0028734	-0.0320313
1.22844	0.0030537	-0.0325236
1.22927	0.0032577	-0.0330168
1.2301	0.0034255	-0.0335104
1.23093	0.0035691	-0.0340015
1.23176	0.0037164	-0.0344791
1.23259	0.004007	-0.0347112
1.23342	0.0042906	-0.0348401
1.23426	0.0044588	-0.0349601
1.23509	0.0046571	-0.0350669
1.23592	0.0048564	-0.0351742
1.23675	0.005027	-0.0352805
1.23758	0.0051775	-0.0353868
1.23841	0.0053436	-0.0354819
1.23924	0.0055401	-0.0355436
1.24007	0.0056725	-0.0355922
1.2409	0.0058768	-0.0354636
1.24173	0.0061014	-0.0351698
1.24256	0.0063026	-0.0348775
1.24339	0.006526	-0.0345843
1.24422	0.0067087	-0.0342982
1.24506	0.0068617	-0.0340899
1.24588	0.0070365	-0.0339829
1.24672	0.0072093	-0.0339003
1.24755	0.0072918	-0.0340577
1.24838	0.007427	-0.0342742
1.24921	0.0076379	-0.0344897
1.25004	0.0077899	-0.0347052
1.25087	0.0079451	-0.0349211
1.2517	0.0081107	-0.0351507
1.25253	0.0082651	-0.0355086
1.25336	0.0083503	-0.0358791
1.25419	0.0083406	-0.0362515
1.25502	0.0083917	-0.0366229
1.25585	0.0084454	-0.0369934
1.25669	0.00848	-0.0373567
1.25751	0.008551	-0.0376901
1.25835	0.0086414	-0.038075
1.25918	0.0086544	-0.0386149
1.26001	0.0086003	-0.0391918
1.26084	0.0086115	-0.0397779
1.26167	0.0086275	-0.0403688
1.2625	0.0086219	-0.0409577
1.26333	0.0086109	-0.0415456
1.26416	0.0086122	-0.0421367
1.26499	0.0086253	-0.042702
1.26582	0.0085649	-0.0430327
1.26665	0.0085386	-0.0433235
1.26748	0.0085317	-0.0434611
1.26832	0.0084505	-0.0433407
1.26914	0.0083631	-0.0431819
1.26998	0.0082681	-0.0430222
1.27081	0.0081638	-0.0428639
1.27164	0.0081042	-0.0426991
1.27247	0.0080738	-0.0425197
1.2733	0.007983	-0.0423399
1.27413	0.0078285	-0.0423783
1.27496	0.0077216	-0.042544
1.27579	0.0076491	-0.0427261
1.27662	0.0075611	-0.0429063
1.27745	0.0074297	-0.0430869
1.27828	0.0073056	-0.0430962
1.27911	0.0072489	-0.0430068
1.27994	0.0072375	-0.0429141
1.28077	0.0072397	-0.0428542
1.28161	0.0071784	-0.0427985
1.28244	0.0070801	-0.0427432
1.28327	0.0069945	-0.042688
1.2841	0.0069356	-0.042665
1.28493	0.00678	-0.042942
1.28576	0.0066649	-0.0432554
1.28659	0.006612	-0.0435014
1.28742	0.0065649	-0.0436412
1.28825	0.0064053	-0.043768
1.28908	0.0063391	-0.043896
1.28991	0.0063069	-0.0440237
1.29074	0.0062513	-0.0441377
1.29157	0.0062073	-0.0442321
1.29241	0.0061659	-0.0443237
1.29324	0.0060959	-0.0444152
1.29407	0.0060572	-0.044381
1.2949	0.0058914	-0.0443196
1.29573	0.0058571	-0.0442573
1.29656	0.0057874	-0.0441946
1.29739	0.0056691	-0.044252
1.29822	0.005615	-0.0443735
1.29905	0.0054863	-0.0444991
1.29988	0.0053217	-0.0445673
1.30071	0.0052078	-0.0444975
1.30154	0.0052311	-0.0444165
1.30237	0.0051422	-0.0443351
1.3032	0.0049391	-0.0442541
1.30404	0.0048642	-0.0439413
1.30487	0.0047742	-0.0435108
1.3057	0.0047093	-0.0430691
1.30653	0.0046332	-0.0426597
1.30736	0.004515	-0.0424998
1.30819	0.0044167	-0.0423582
1.30902	0.0043437	-0.0422166
1.30985	0.0043422	-0.042076
1.31068	0.0043603	-0.0419961
1.31151	0.0043446	-0.0419863
1.31234	0.0043546	-0.0419905
1.31317	0.0043822	-0.0419993
1.314	0.0043367	-0.0420208
1.31483	0.0043547	-0.042047
1.31567	0.0042915	-0.0420732
1.31649	0.0041921	-0.0420998
1.31733	0.0041103	-0.0421413
1.31816	0.0039571	-0.0422002
1.31899	0.0038489	-0.0422641
1.31982	0.0037902	-0.0424631
1.32065	0.0037487	-0.0427806
1.32148	0.0036823	-0.0431252
1.32231	0.0036043	-0.0434688
1.32314	0.003568	-0.0438128
1.32397	0.0035849	-0.0441788
1.3248	0.0035056	-0.0446409
1.32563	0.0033787	-0.045117
1.32646	0.0033912	-0.0453493
1.32729	0.0033782	-0.0454822
1.32812	0.0033023	-0.0456146
1.32896	0.0033062	-0.0457465
1.32979	0.0033457	-0.0458794
1.33062	0.0033282	-0.0460286
1.33145	0.0032738	-0.0463327
1.33228	0.003183	-0.0467091
1.33311	0.0031592	-0.047106
1.33394	0.0031705	-0.0475094
1.33477	0.0031208	-0.0479105
1.3356	0.0030199	-0.0483129
1.33643	0.0030504	-0.0487167
1.33726	0.0030289	-0.0491195
1.33809	0.0030725	-0.0493949
1.33892	0.0030211	-0.0495256
1.33976	0.0028673	-0.0495789
1.34059	0.0028851	-0.0496159
1.34142	0.0027922	-0.0496538
1.34225	0.0028516	-0.0496913
1.34308	0.0028193	-0.0497287
1.34391	0.0027334	-0.0497666
1.34474	0.002766	-0.0497896
1.34557	0.0027145	-0.049979
1.3464	0.0026296	-0.0503144
1.34723	0.0026074	-0.050681
1.34806	0.0025189	-0.0510471
1.34889	0.0024493	-0.0514118
1.34972	0.0024871	-0.0517774
1.35055	0.0025596	-0.052142
1.35139	0.0025575	-0.0523551
1.35222	0.0025223	-0.0524502
1.35305	0.0024259	-0.05246
1.35388	0.0023683	-0.052446
1.35471	0.00219	-0.052432
1.35554	0.0021521	-0.0524175
1.35637	0.0020429	-0.0524035
1.3572	0.0020854	-0.0523895
1.35803	0.0020801	-0.0524907
1.35886	0.00205	-0.0527302
1.35969	0.0021435	-0.0529921
1.36052	0.0020998	-0.0532511
1.36135	0.0020804	-0.0535097
1.36218	0.0020685	-0.0537682
1.36302	0.0020055	-0.0540249
1.36385	0.0018511	-0.0542666
1.36468	0.0017909	-0.0545707
1.36551	0.0016236	-0.054927
1.36634	0.0014821	-0.055246
1.36717	0.0015322	-0.0555085
1.368	0.0015272	-0.0557706
1.36883	0.0013866	-0.0560332
1.36966	0.0013456	-0.0562957
1.37049	0.0012664	-0.0565577
1.37132	0.0011328	-0.0567568
1.37215	0.0011074	-0.0568148
1.37298	0.001083	-0.0566912
1.37381	0.0010245	-0.0564615
1.37464	0.0008594	-0.0562313
1.37548	0.0007585	-0.0560015
1.37631	0.0008214	-0.0557718
1.37714	0.000763	-0.0555417
1.37797	0.0007318	-0.0553125
1.3788	0.000681	-0.0550968
1.37963	0.0005257	-0.0549845
1.38046	0.0006258	-0.0549602
1.38129	0.000595	-0.0549354
1.38212	0.0005505	-0.0549106
1.38295	0.0006214	-0.0548858
1.38378	0.0006169	-0.054861
1.38461	0.0005358	-0.0548115
1.38544	0.000546	-0.0547016
1.38627	0.0005775	-0.054567
1.38711	0.000554	-0.0544468
1.38794	0.0006216	-0.0543309
1.38877	0.00056	-0.0542145
1.3896	0.0005286	-0.0540985
1.39043	0.000612	-0.053983
1.39126	0.0005992	-0.0538667
1.39209	0.0004999	-0.0537856
1.39292	0.0004146	-0.0538511
1.39375	0.0003112	-0.0540301
1.39458	0.0003017	-0.0542208
1.39541	0.0002503	-0.0544114
1.39624	0.0002547	-0.0546019
1.39707	0.000184	-0.0547925
1.3979	0.0001699	-0.0549821
1.39874	8.35e-05	-0.0551485
1.39957	4.02e-05	-0.055212
1.4004	-4.78e-05	-0.0551203
1.40123	-8.88e-05	-0.0549588
1.40206	-0.0001405	-0.0547969
1.40289	-0.0001585	-0.054635
1.40372	-0.0002018	-0.0544726
1.40455	-0.0001804	-0.0543121
1.40538	-0.0001093	-0.0542418
1.40621	-4.61e-05	-0.0541836
1.40704	4.65e-05	-0.0540594
1.40787	8.89e-05	-0.0539213
1.4087	1.39e-05	-0.0537827
1.40953	-3.52e-05	-0.0536436
1.41037	9e-06	-0.0535051
1.4112	1.14e-05	-0.0533674
1.41203	-9e-07	-0.052984
1.41286	4.55e-05	-0.0524923
1.41369	6.58e-05	-0.0521313
1.41452	9.4e-05	-0.0518237
1.41535	0.0001047	-0.0515157
1.41618	0.0001571	-0.0512095
1.41701	0.000218	-0.0509159
1.41784	0.0001125	-0.0507162
1.41867	9.7e-05	-0.0506907
1.4195	-2.31e-05	-0.0508232
1.42033	6.7e-06	-0.0509514
1.42117	4.67e-05	-0.0510606
1.42199	-5.09e-05	-0.0511693
1.42283	-9.1e-06	-0.0512785
1.42366	5.5e-05	-0.0513872
1.42449	2.2e-05	-0.0514889
1.42532	-3.77e-05	-0.0515735
1.42615	-5.93e-05	-0.0516701
1.42698	-5.85e-05	-0.0518228
1.42781	-0.0001012	-0.0520234
1.42864	-2.85e-05	-0.052224
1.42947	-7.66e-05	-0.052425
1.4303	-8.98e-05	-0.0526255
1.43113	-3.2e-05	-0.0527954
1.43196	-9.87e-05	-0.0528831
1.4328	-0.0001648	-0.0529304
1.43362	-0.0001407	-0.0529549
1.43446	-0.0001356	-0.0529335
1.43529	-0.0001209	-0.0529075
1.43612	-0.000108	-0.052881
1.43695	-0.0001309	-0.0528549
1.43778	-0.0001515	-0.0528192
1.43861	-9.09e-05	-0.0527258
1.43944	-0.0001211	-0.0525588
1.44027	-0.0001041	-0.052407
1.4411	-9.97e-05	-0.0522822
1.44193	-4.31e-05	-0.0521583
1.44276	-7.9e-05	-0.0520339
1.44359	-0.0001529	-0.0519096
1.44442	-0.0001583	-0.0518423
1.44525	-0.0001634	-0.0519606
1.44609	-0.0002286	-0.0522319
1.44692	-0.0002692	-0.0524434
1.44775	-0.0002944	-0.0525426
1.44858	-0.000385	-0.0526312
1.44941	-0.0004531	-0.0527193
1.45024	-0.000443	-0.0528064
1.45107	-0.0004918	-0.0528778
1.4519	-0.0005558	-0.0528842
1.45273	-0.0006131	-0.0528308
1.45356	-0.0006635	-0.0529434
1.45439	-0.0006789	-0.0533157
1.45522	-0.0007036	-0.0536888
1.45605	-0.0008	-0.0540615
1.45688	-0.0008263	-0.0544336
1.45772	-0.000825	-0.0548117
1.45855	-0.0008669	-0.0552223
1.45938	-0.0008544	-0.0555948
1.46021	-0.0008612	-0.055754
1.46104	-0.0008198	-0.0557548
1.46187	-0.0008109	-0.055756
1.4627	-0.0008656	-0.0557572
1.46353	-0.0008939	-0.0557584
1.46436	-0.0009167	-0.0557921
1.46519	-0.0009764	-0.0559035
1.46602	-0.0010478	-0.0560706
1.46685	-0.0010723	-0.056253
1.46768	-0.0010868	-0.0564385
1.46852	-0.0010213	-0.0566236
1.46935	-0.0009635	-0.0568092
1.47018	-0.0010609	-0.0569887
1.47101	-0.001121	-0.0570524
1.47184	-0.0011396	-0.05689
1.47267	-0.0011975	-0.0566258
1.4735	-0.0012311	-0.0564357
1.47433	-0.0012464	-0.056296
1.47516	-0.0012832	-0.0561574
1.47599	-0.0013621	-0.0560182
1.47682	-0.0013765	-0.05588
1.47765	-0.0013536	-0.0557548
1.47848	-0.0013371	-0.0556727
1.47931	-0.0013406	-0.0555956
1.48015	-0.0013459	-0.0555607
1.48097	-0.0013197	-0.0556189
1.48181	-0.0012809	-0.055677
1.48264	-0.0012285	-0.0557356
1.48347	-0.0011855	-0.0558021
1.4843	-0.0011178	-0.0559139
1.48513	-0.001042	-0.0560637
1.48596	-0.0010534	-0.0561857
1.48679	-0.001046	-0.0561364
1.48762	-0.0010522	-0.0558909
1.48845	-0.0010539	-0.0556464
1.48928	-0.0010568	-0.0554023
1.49011	-0.0010143	-0.0551717
1.49094	-0.0009326	-0.0550392
1.49178	-0.0008821	-0.0551136
1.4926	-0.0008579	-0.0551962
1.49344	-0.0008411	-0.055333
1.49427	-0.00078	-0.0555479
1.4951	-0.0007081	-0.0557629
1.49593	-0.0007077	-0.0559787
1.49676	-0.0007604	-0.056182
1.49759	-0.0007537	-0.0563294
1.49842	-0.0007	-0.0564319
1.49925	-0.0007169	-0.056532
1.50008	-0.0007074	-0.0566076
1.50091	-0.0007196	-0.0566374
1.50174	-0.0007082	-0.0566677
1.50257	-0.0006877	-0.0566962
1.50341	-0.0006502	-0.0567149
1.50423	-0.000588	-0.0567137
1.50507	-0.0005612	-0.056713
1.5059	-0.0005601	-0.0566952
1.50673	-0.0005655	-0.0565988
1.50756	-0.0005575	-0.0564423
1.50839	-0.000535	-0.0562863
1.50922	-0.0005432	-0.0561285
1.51005	-0.0005924	-0.0559688
1.51088	-0.0007069	-0.0558073
1.51171	-0.0007246	-0.0556458
1.51254	-0.0006784	-0.0555619
1.51337	-0.0006558	-0.0557683
1.5142	-0.0006013	-0.0560847
1.51503	-0.0005492	-0.0563992
1.51587	-0.0005034	-0.0567183
1.5167	-0.0005287	-0.057065
1.51753	-0.000547	-0.0574621
1.51836	-0.0005351	-0.0578606
1.51919	-0.0005783	-0.0582401
1.52002	-0.0006061	-0.0585816
1.52085	-0.0005738	-0.0589236
1.52168	-0.0006195	-0.0592651
1.52251	-0.0007257	-0.0596038
1.52334	-0.0007949	-0.0599273
1.52417	-0.0008436	-0.0602137
1.525	-0.0008589	-0.0604817
1.52583	-0.0009125	-0.060726
1.52666	-0.0009213	-0.0609422
1.5275	-0.000917	-0.0611574
1.52833	-0.0009494	-0.0613749
1.52916	-0.0009649	-0.0615906
1.52999	-0.0009724	-0.0619092
1.53082	-0.0009939	-0.062333
1.53165	-0.0009661	-0.0627568
1.53248	-0.0008946	-0.0631178
1.53331	-0.0008725	-0.0632244
1.53414	-0.0008616	-0.0633305
1.53497	-0.0008088	-0.063437
1.5358	-0.0007866	-0.0635431
1.53663	-0.0007715	-0.063676
1.53746	-0.0007333	-0.0638702
1.53829	-0.0006962	-0.0640644
1.53913	-0.0006776	-0.0643158
1.53996	-0.0006747	-0.064623
1.54079	-0.0006478	-0.0649288
1.54162	-0.0006492	-0.0652365
1.54245	-0.0006695	-0.0655427
1.54328	-0.0006516	-0.0658461
1.54411	-0.0006144	-0.065976
1.54494	-0.0006514	-0.0660935
1.54577	-0.0006788	-0.0662344
1.5466	-0.0006567	-0.0663758
1.54743	-0.0006605	-0.0665168
1.54826	-0.0006848	-0.0666582
1.54909	-0.0006922	-0.0667986
1.54992	-0.0006169	-0.0669118
1.55076	-0.0005769	-0.0668295
1.55158	-0.000646	-0.0667495
1.55242	-0.0006816	-0.0666717
1.55325	-0.0006376	-0.066594
1.55408	-0.000697	-0.0665168
1.55491	-0.0006909	-0.0664386
1.55574	-0.0007168	-0.0663665
1.55657	-0.0007657	-0.066429
1.5574	-0.0008116	-0.0666818
1.55823	-0.0008331	-0.0669149
1.55906	-0.0008072	-0.0670852
1.55989	-0.0007625	-0.0672555
1.56072	-0.0007115	-0.0674267
1.56155	-0.0005683	-0.0675966
1.56238	-0.0005129	-0.0677636
1.56322	-0.0005155	-0.0678845
1.56405	-0.0004794	-0.067963
1.56488	-0.0005222	-0.0680494
1.56571	-0.0005152	-0.0681601
1.56654	-0.0005454	-0.0682714
1.56737	-0.0004937	-0.0683821
1.5682	-0.000454	-0.0684933
1.56903	-0.0004968	-0.0686045
1.56986	-0.000469	-0.0687179
1.57069	-0.000428	-0.0688544
1.57152	-0.000392	-0.0688905
1.57235	-0.0003819	-0.0688303
1.57318	-0.000383	-0.0687705
1.57401	-0.0004177	-0.0687103
1.57485	-0.000458	-0.0686501
1.57568	-0.0004282	-0.0685903
1.57651	-0.0004507	-0.0685283
1.57734	-0.0003949	-0.068445
1.57817	-0.0004607	-0.0683245
1.579	-0.0005141	-0.0681469
1.57983	-0.0004218	-0.0679523
1.58066	-0.0003532	-0.067754
1.58149	-0.0003936	-0.0675557
1.58232	-0.0004235	-0.0673574
1.58315	-0.0004749	-0.0671587
1.58398	-0.000415	-0.066954
1.58481	-0.0003977	-0.0667245
1.58564	-0.000399	-0.0666331
1.58648	-0.0004009	-0.0665896
1.58731	-0.0004281	-0.0665493
1.58814	-0.0004407	-0.066509
1.58897	-0.000389	-0.0664692
1.5898	-0.0003639	-0.0664289
1.59063	-0.000371	-0.0662786
1.59146	-0.0004684	-0.0660133
1.59229	-0.0005778	-0.0658967
1.59312	-0.0005342	-0.0658141
1.59395	-0.0005703	-0.065731
1.59478	-0.0006156	-0.065648
1.59561	-0.0005687	-0.0655654
1.59644	-0.0005895	-0.0654824
1.59727	-0.000579	-0.0655664
1.59811	-0.0005545	-0.0658192
1.59894	-0.0005547	-0.0659308
1.59977	-0.0005196	-0.0660116
1.6006	-0.0005789	-0.0660923
1.60143	-0.0006674	-0.0661735
1.60226	-0.000605	-0.0662542
1.60309	-0.0007096	-0.0663344
1.60392	-0.0007812	-0.0663356
1.60475	-0.0008446	-0.0662834
1.60558	-0.0007128	-0.0662643
1.60641	-0.0005865	-0.0662512
1.60724	-0.0004959	-0.0662385
1.60807	-0.0004604	-0.0662254
1.6089	-0.0005664	-0.0662128
1.60973	-0.0005639	-0.0661997
1.61057	-0.0005354	-0.066187
1.6114	-0.0004233	-0.0662364
1.61223	-0.000498	-0.066267
1.61306	-0.0005046	-0.0662898
1.61389	-0.0005426	-0.0663125
1.61472	-0.0005113	-0.0663348
1.61555	-0.0005185	-0.0663571
1.61638	-0.0005788	-0.0663798
1.61721	-0.0005756	-0.0664025
1.61804	-0.0005457	-0.0663614
1.61887	-0.0007649	-0.0662922
1.6197	-0.0006733	-0.0662428
1.62053	-0.0005813	-0.0661966
1.62136	-0.0006219	-0.0661504
1.6222	-0.0006884	-0.0661038
1.62303	-0.0006007	-0.0660576
1.62386	-0.0005966	-0.0660115
1.62469	-0.0005943	-0.0659501
1.62552	-0.0007016	-0.0658723
1.62635	-0.0007792	-0.0658192
1.62718	-0.0008783	-0.0657694
1.62801	-0.0009342	-0.0657196
1.62884	-0.0008841	-0.0656698
1.62967	-0.000942	-0.0656199
1.6305	-0.000985	-0.0655715
1.63133	-0.0009271	-0.0654721
1.63216	-0.0008582	-0.065381
1.63299	-0.0008993	-0.0653753
1.63383	-0.0008216	-0.0654136
1.63466	-0.0008952	-0.065452
1.63549	-0.0008149	-0.0654904
1.63632	-0.0008095	-0.0655287
1.63715	-0.000869	-0.0655671
1.63798	-0.0009147	-0.06566
1.63881	-0.0009345	-0.0657351
1.63964	-0.0009912	-0.0655912
1.64047	-0.0009566	-0.0653459
1.6413	-0.0010032	-0.0651015
1.64213	-0.0009059	-0.0648563
1.64296	-0.0008712	-0.064611
1.64379	-0.0009386	-0.0643658
1.64463	-0.0009954	-0.0641146
1.64545	-0.0010485	-0.0639126
1.64629	-0.000986	-0.0637982
1.64712	-0.0010993	-0.063715
1.64795	-0.001164	-0.0636314
1.64878	-0.0011963	-0.0635478
1.64961	-0.0012389	-0.0634646
1.65044	-0.0012661	-0.0633815
1.65127	-0.001325	-0.0633355
1.6521	-0.0013603	-0.0633638
1.65293	-0.0014445	-0.0633701
1.65376	-0.0014013	-0.0633535
1.65459	-0.0014254	-0.0633368
1.65542	-0.0013953	-0.0633202
1.65626	-0.0014459	-0.063304
1.65708	-0.0016101	-0.0632874
1.65792	-0.0016191	-0.0633597
1.65875	-0.0016486	-0.0634724
1.65958	-0.0015801	-0.0636341
1.66041	-0.0014518	-0.0638509
[truncated: 18,465 more rows]

## Sheet: panel G
Volume (ml)	A	B				TGFβ1:zfBGo:(TGFBR2)2
-2.36934	0	13.7216
-2.36851	-0.154783	13.7225			Kda					A	TGFβ1:zfBGo:(TGFBR2)2
-2.36768	-0.154768	13.723			116					B	TGFβ1:(TGFBR2)2
-2.36685	-0.155167	13.7233
-2.36602	-0.155269	13.7239
-2.36518	-0.155015	13.7247
-2.36435	-0.154843	13.7249			66
-2.36352	-0.154674	13.725
-2.36269	-0.154733	13.7249
-2.36186	-0.154719	13.7251			45
-2.36103	-0.154548	13.7246
-2.3602	-0.154097	13.7236
-2.35937	-0.154202	13.7232			37
-2.35854	-0.154511	13.7232
-2.35771	-0.154799	13.7235
-2.35687	-0.154985	13.7235
-2.35604	-0.15514	13.7238
-2.35521	-0.155546	13.7246			25
-2.35438	-0.15521	13.7249
-2.35355	-0.155769	13.7249
-2.35272	-0.155737	13.724			18
-2.35189	-0.155212	13.7232
-2.35106	-0.155188	13.7231
-2.35022	-0.155066	13.7235			14
-2.34939	-0.155857	13.7237
-2.34856	-0.15647	13.7238
-2.34773	-0.156475	13.7243
-2.3469	-0.15687	13.7247
-2.34607	-0.156655	13.7252
-2.34524	-0.156474	13.7252
-2.34441	-0.156269	13.7247
-2.34357	-0.155929	13.7244
-2.34274	-0.155411	13.7245
-2.34191	-0.155148	13.725
-2.34108	-0.155823	13.7255
-2.34025	-0.156322	13.7255
-2.33942	-0.156792	13.7256
-2.33859	-0.157332	13.7264
-2.33776	-0.157578	13.7272
-2.33693	-0.157403	13.7277
-2.33609	-0.157117	13.7282
-2.33526	-0.157202	13.7297
-2.33443	-0.156045	13.7311
-2.3336	-0.15629	13.7311
-2.33277	-0.155292	13.7317
-2.33194	-0.154893	13.732
-2.33111	-0.155243	13.732
-2.33028	-0.155442	13.7321
-2.32945	-0.155423	13.7321
-2.32861	-0.155812	13.7333
-2.32778	-0.155809	13.7345
-2.32695	-0.15561	13.7349
-2.32612	-0.155659	13.7353
-2.32529	-0.156433	13.7355
-2.32446	-0.157478	13.7351
-2.32363	-0.158243	13.7346
-2.3228	-0.1587	13.7348
-2.32197	-0.159021	13.735
-2.32113	-0.159172	13.7347
-2.3203	-0.160112	13.7348
-2.31947	-0.160883	13.7355
-2.31864	-0.162604	13.7366
-2.31781	-0.163637	13.7371
-2.31698	-0.163924	13.7376
-2.31615	-0.164312	13.7384
-2.31532	-0.165072	13.7385
-2.31448	-0.166185	13.7391
-2.31365	-0.166614	13.7392
-2.31282	-0.168113	13.7393
-2.31199	-0.168154	13.739
-2.31116	-0.169462	13.7386
-2.31033	-0.170896	13.7388
-2.3095	-0.171546	13.7396
-2.30867	-0.172664	13.7394
-2.30783	-0.172181	13.7385
-2.307	-0.172101	13.7376
-2.30617	-0.172672	13.7372
-2.30534	-0.173591	13.7374
-2.30451	-0.174874	13.7375
-2.30368	-0.176028	13.7384
-2.30285	-0.176356	13.739
-2.30202	-0.177868	13.7397
-2.30119	-0.179278	13.7397
-2.30035	-0.180338	13.739
-2.29952	-0.181123	13.7387
-2.29869	-0.181646	13.7384
-2.29786	-0.181343	13.7386
-2.29703	-0.181446	13.7385
-2.2962	-0.181955	13.7384
-2.29537	-0.182748	13.7384
-2.29454	-0.183513	13.7385
-2.29371	-0.183704	13.738
-2.29287	-0.184043	13.7377
-2.29204	-0.184518	13.738
-2.29121	-0.184174	13.7377
-2.29038	-0.18432	13.7378
-2.28955	-0.184926	13.7387
-2.28872	-0.18515	13.739
-2.28789	-0.184738	13.7404
-2.28706	-0.184918	13.7409
-2.28622	-0.18449	13.7407
-2.28539	-0.185248	13.7409
-2.28456	-0.184583	13.7423
-2.28373	-0.183269	13.7438
-2.2829	-0.181667	13.7452
-2.28207	-0.181063	13.7472
-2.28124	-0.180093	13.7489
-2.28041	-0.179944	13.7511
-2.27958	-0.17924	13.7532
-2.27874	-0.177944	13.7562
-2.27791	-0.177158	13.7571
-2.27708	-0.175579	13.7594
-2.27625	-0.174514	13.7624
-2.27542	-0.173839	13.7643
-2.27459	-0.172495	13.7658
-2.27376	-0.171623	13.7682
-2.27293	-0.169862	13.7702
-2.2721	-0.168453	13.7729
-2.27126	-0.167407	13.7759
-2.27043	-0.166869	13.7788
-2.2696	-0.16601	13.7827
-2.26877	-0.16444	13.7864
-2.26794	-0.16319	13.7892
-2.26711	-0.162083	13.7926
-2.26628	-0.16097	13.7958
-2.26545	-0.159121	13.7997
-2.26462	-0.158191	13.8038
-2.26378	-0.155277	13.8073
-2.26295	-0.152998	13.8114
-2.26212	-0.151359	13.8151
-2.26129	-0.149294	13.8196
-2.26046	-0.146224	13.8244
-2.25963	-0.143269	13.829
-2.2588	-0.141604	13.8332
-2.25796	-0.138755	13.8376
-2.25713	-0.136116	13.8425
-2.2563	-0.13369	13.8473
-2.25547	-0.131516	13.8513
-2.25464	-0.12932	13.8551
-2.25381	-0.127294	13.8594
-2.25298	-0.12499	13.8639
-2.25215	-0.122955	13.8677
-2.25132	-0.121174	13.8716
-2.25048	-0.119203	13.8754
-2.24965	-0.118034	13.8791
-2.24882	-0.116834	13.8827
-2.24799	-0.113802	13.8854
-2.24716	-0.111472	13.889
-2.24633	-0.110097	13.892
-2.2455	-0.108602	13.8952
-2.24467	-0.106364	13.8988
-2.24384	-0.104074	13.9022
-2.24301	-0.102307	13.9045
-2.24217	-0.10087	13.9074
-2.24134	-0.099307	13.911
-2.24051	-0.097201	13.914
-2.23968	-0.095488	13.9158
-2.23885	-0.093454	13.9181
-2.23802	-0.09215	13.9206
-2.23719	-0.091277	13.9221
-2.23636	-0.089019	13.9235
-2.23552	-0.087568	13.9245
-2.23469	-0.086121	13.9264
-2.23386	-0.083595	13.9289
-2.23303	-0.082594	13.9301
-2.2322	-0.080784	13.9312
-2.23137	-0.079316	13.9325
-2.23054	-0.078098	13.9329
-2.22971	-0.076648	13.9332
-2.22887	-0.074896	13.9344
-2.22804	-0.072477	13.9345
-2.22721	-0.071178	13.935
-2.22638	-0.069609	13.9351
-2.22555	-0.067984	13.9353
-2.22472	-0.067411	13.9361
-2.22389	-0.066903	13.9357
-2.22306	-0.065838	13.9351
-2.22222	-0.06591	13.9346
-2.22139	-0.065155	13.9346
-2.22056	-0.064421	13.9334
-2.21973	-0.064986	13.933
-2.2189	-0.065246	13.9311
-2.21807	-0.066188	13.9289
-2.21724	-0.065717	13.9277
-2.21641	-0.065704	13.9261
-2.21558	-0.065735	13.924
-2.21475	-0.06651	13.9212
-2.21391	-0.066878	13.9193
-2.21308	-0.066999	13.9175
-2.21225	-0.066983	13.916
-2.21142	-0.067418	13.9137
-2.21059	-0.06771	13.9127
-2.20976	-0.068297	13.9106
-2.20893	-0.068966	13.9081
-2.2081	-0.069261	13.9056
-2.20727	-0.068961	13.9034
-2.20643	-0.070302	13.9026
-2.2056	-0.070812	13.901
-2.20477	-0.071507	13.8991
-2.20394	-0.07208	13.8974
-2.20311	-0.073689	13.8958
-2.20228	-0.074906	13.8935
-2.20145	-0.076265	13.8922
-2.20061	-0.077043	13.8908
-2.19978	-0.077575	13.8886
-2.19895	-0.078674	13.8853
-2.19812	-0.079467	13.8836
-2.19729	-0.080694	13.8809
-2.19646	-0.081398	13.8776
-2.19563	-0.081817	13.8751
-2.1948	-0.083063	13.8739
-2.19397	-0.084559	13.8724
-2.19313	-0.085691	13.87
-2.1923	-0.087271	13.8672
-2.19147	-0.088935	13.8653
-2.19064	-0.090578	13.8642
-2.18981	-0.092188	13.8627
-2.18898	-0.093735	13.8616
-2.18815	-0.095349	13.8604
-2.18732	-0.096337	13.858
-2.18649	-0.097911	13.8564
-2.18565	-0.098763	13.8546
-2.18482	-0.099687	13.8532
-2.18399	-0.101029	13.8513
-2.18316	-0.101912	13.8495
-2.18233	-0.102667	13.8478
-2.1815	-0.103083	13.8461
-2.18067	-0.103403	13.8453
-2.17984	-0.10438	13.8442
-2.17901	-0.105269	13.842
-2.17817	-0.10571	13.8398
-2.17734	-0.106925	13.8387
-2.17651	-0.107686	13.8376
-2.17568	-0.10871	13.8361
-2.17485	-0.109485	13.8351
-2.17402	-0.110524	13.8335
-2.17319	-0.11187	13.8325
-2.17236	-0.112952	13.8315
-2.17152	-0.113523	13.8306
-2.17069	-0.11438	13.8295
-2.16986	-0.11534	13.8278
-2.16903	-0.11637	13.8259
-2.1682	-0.116912	13.8249
-2.16737	-0.117423	13.8245
-2.16654	-0.118578	13.8236
-2.16571	-0.119588	13.8228
-2.16488	-0.120262	13.8208
-2.16404	-0.121012	13.8191
-2.16321	-0.121826	13.818
-2.16238	-0.1224	13.8161
-2.16155	-0.123022	13.8149
-2.16072	-0.1236	13.8146
-2.15989	-0.124498	13.8134
-2.15906	-0.125354	13.8115
-2.15823	-0.126325	13.81
-2.1574	-0.127293	13.8095
-2.15656	-0.128303	13.8087
-2.15573	-0.129464	13.8087
-2.1549	-0.130113	13.8091
-2.15407	-0.130986	13.809
-2.15324	-0.131851	13.8081
-2.15241	-0.131938	13.807
-2.15158	-0.131404	13.8058
-2.15075	-0.131449	13.8052
-2.14992	-0.130922	13.8047
-2.14908	-0.130858	13.803
-2.14825	-0.13133	13.8025
-2.14742	-0.131331	13.8018
-2.14659	-0.130405	13.8003
-2.14576	-0.130675	13.7997
-2.14493	-0.130708	13.7991
-2.1441	-0.131757	13.7991
-2.14326	-0.132523	13.7983
-2.14243	-0.132843	13.7975
-2.1416	-0.133412	13.7967
-2.14077	-0.134217	13.7964
-2.13994	-0.134954	13.7963
-2.13911	-0.135696	13.7955
-2.13828	-0.136417	13.7943
-2.13745	-0.137295	13.7932
-2.13662	-0.13821	13.7926
-2.13578	-0.139004	13.7919
-2.13495	-0.139796	13.7912
-2.13412	-0.140382	13.7913
-2.13329	-0.141028	13.7912
-2.13246	-0.141816	13.7917
-2.13163	-0.142268	13.7915
-2.1308	-0.142931	13.791
-2.12997	-0.143504	13.7902
-2.12914	-0.143656	13.7896
-2.1283	-0.144102	13.7897
-2.12747	-0.144557	13.7888
-2.12664	-0.144388	13.7885
-2.12581	-0.144501	13.7878
-2.12498	-0.144865	13.788
-2.12415	-0.145539	13.7873
-2.12332	-0.146375	13.7873
-2.12249	-0.147204	13.7878
-2.12166	-0.148266	13.788
-2.12082	-0.148928	13.7884
-2.11999	-0.149152	13.787
-2.11916	-0.149913	13.7859
-2.11833	-0.150593	13.786
-2.1175	-0.15107	13.7859
-2.11667	-0.151778	13.7852
-2.11584	-0.15251	13.7842
-2.11501	-0.153301	13.7836
-2.11417	-0.153542	13.7833
-2.11334	-0.153564	13.782
-2.11251	-0.153876	13.7808
-2.11168	-0.154014	13.7803
-2.11085	-0.15452	13.7794
-2.11002	-0.155908	13.7793
-2.10919	-0.156592	13.7789
-2.10836	-0.156819	13.7789
-2.10752	-0.157208	13.7794
-2.10669	-0.156948	13.7788
-2.10586	-0.156925	13.7783
-2.10503	-0.157693	13.7786
-2.1042	-0.15848	13.7781
-2.10337	-0.159378	13.7781
-2.10254	-0.160228	13.7775
-2.10171	-0.161171	13.7776
-2.10088	-0.161929	13.7775
-2.10005	-0.161646	13.7779
-2.09921	-0.16176	13.7771
-2.09838	-0.162636	13.7764
-2.09755	-0.163818	13.7758
-2.09672	-0.164549	13.7741
-2.09589	-0.164339	13.7745
-2.09506	-0.164243	13.7748
-2.09423	-0.16425	13.7747
-2.0934	-0.163788	13.7742
-2.09256	-0.163966	13.7736
-2.09173	-0.164196	13.773
-2.0909	-0.163613	13.7721
-2.09007	-0.163193	13.7717
-2.08924	-0.16301	13.7713
-2.08841	-0.163173	13.7717
-2.08758	-0.163985	13.7716
-2.08675	-0.163845	13.7709
-2.08591	-0.163755	13.7716
-2.08508	-0.164461	13.7714
-2.08425	-0.165094	13.7706
-2.08342	-0.165188	13.7708
-2.08259	-0.165504	13.7711
-2.08176	-0.165655	13.7717
-2.08093	-0.165829	13.7712
-2.0801	-0.165447	13.7713
-2.07927	-0.165211	13.771
-2.07843	-0.166323	13.7723
-2.0776	-0.166899	13.7724
-2.07677	-0.166815	13.7715
-2.07594	-0.166557	13.7718
-2.07511	-0.166575	13.7723
-2.07428	-0.165734	13.7728
-2.07345	-0.16484	13.7729
-2.07262	-0.165531	13.7729
-2.07179	-0.165651	13.774
-2.07095	-0.165809	13.7747
-2.07012	-0.166313	13.7752
-2.06929	-0.16755	13.7762
-2.06846	-0.167661	13.7761
-2.06763	-0.168789	13.7759
-2.0668	-0.170777	13.7756
-2.06597	-0.171671	13.7756
-2.06514	-0.172815	13.7755
-2.06431	-0.173564	13.7753
-2.06347	-0.173956	13.7752
-2.06264	-0.174512	13.7749
-2.06181	-0.175017	13.7741
-2.06098	-0.175102	13.7739
-2.06015	-0.174702	13.7736
-2.05932	-0.174498	13.7732
-2.05849	-0.175088	13.773
-2.05766	-0.175329	13.7738
-2.05682	-0.175507	13.7745
-2.05599	-0.175369	13.774
-2.05516	-0.17572	13.7748
-2.05433	-0.176443	13.775
-2.0535	-0.177018	13.7746
-2.05267	-0.176871	13.7746
-2.05184	-0.177251	13.7752
-2.05101	-0.17801	13.7755
-2.05017	-0.178247	13.7754
-2.04934	-0.179087	13.7752
-2.04851	-0.179632	13.7753
-2.04768	-0.179667	13.7754
-2.04685	-0.179589	13.7746
-2.04602	-0.180313	13.7738
-2.04519	-0.181485	13.774
-2.04436	-0.181822	13.7731
-2.04353	-0.181711	13.7724
-2.0427	-0.181592	13.7727
-2.04186	-0.181962	13.7727
-2.04103	-0.181872	13.7728
-2.0402	-0.18163	13.7722
-2.03937	-0.181182	13.7714
-2.03854	-0.181463	13.7708
-2.03771	-0.180948	13.7704
-2.03688	-0.180299	13.7701
-2.03605	-0.1804	13.7697
-2.03521	-0.180429	13.7698
-2.03438	-0.180382	13.7692
-2.03355	-0.180299	13.7692
-2.03272	-0.181016	13.7698
-2.03189	-0.18192	13.7701
-2.03106	-0.181414	13.7698
-2.03023	-0.181985	13.7697
-2.0294	-0.182931	13.7696
-2.02856	-0.183284	13.7692
-2.02773	-0.18234	13.7686
-2.0269	-0.182459	13.7691
-2.02607	-0.182159	13.7692
-2.02524	-0.180848	13.7698
-2.02441	-0.180917	13.7695
-2.02358	-0.179972	13.7694
-2.02275	-0.179513	13.769
-2.02192	-0.180734	13.7692
-2.02108	-0.180877	13.7698
-2.02025	-0.18124	13.7698
-2.01942	-0.181255	13.7697
-2.01859	-0.182232	13.7699
-2.01776	-0.182412	13.7703
-2.01693	-0.182652	13.7708
-2.0161	-0.183248	13.7704
-2.01527	-0.1835	13.7698
-2.01444	-0.183801	13.7702
-2.0136	-0.183621	13.7708
-2.01277	-0.184146	13.7707
-2.01194	-0.184165	13.771
-2.01111	-0.18393	13.7716
-2.01028	-0.184213	13.7719
-2.00945	-0.183971	13.7719
-2.00862	-0.183898	13.7717
-2.00779	-0.183942	13.7718
-2.00696	-0.184263	13.7714
-2.00612	-0.184948	13.7713
-2.00529	-0.185201	13.7716
-2.00446	-0.185263	13.7714
-2.00363	-0.185107	13.7713
-2.0028	-0.185341	13.7722
-2.00197	-0.185628	13.7727
-2.00114	-0.186289	13.7723
-2.00031	-0.186649	13.7714
-1.99947	-0.186854	13.7711
-1.99864	-0.186345	13.7709
-1.99781	-0.187024	13.7707
-1.99698	-0.187122	13.7712
-1.99615	-0.188137	13.7717
-1.99532	-0.188298	13.7718
-1.99449	-0.187845	13.7718
-1.99366	-0.188049	13.7718
-1.99283	-0.188499	13.7721
-1.99199	-0.188355	13.7722
-1.99116	-0.189016	13.7715
-1.99033	-0.189438	13.7711
-1.9895	-0.189769	13.7717
-1.98867	-0.190323	13.772
-1.98784	-0.190363	13.7716
-1.98701	-0.190282	13.7716
-1.98618	-0.190562	13.7717
-1.98534	-0.190121	13.7713
-1.98451	-0.189572	13.7709
-1.98368	-0.190211	13.7703
-1.98285	-0.190605	13.7691
-1.98202	-0.190766	13.7692
-1.98119	-0.192076	13.7699
-1.98036	-0.190932	13.7698
-1.97953	-0.191258	13.7699
-1.9787	-0.191368	13.7704
-1.97786	-0.191089	13.7697
-1.97703	-0.191433	13.7695
-1.9762	-0.191245	13.7697
-1.97537	-0.190676	13.77
-1.97454	-0.190881	13.7702
-1.97371	-0.190843	13.7701
-1.97288	-0.191358	13.7697
-1.97205	-0.191024	13.7683
-1.97121	-0.189979	13.7682
-1.97038	-0.190141	13.7678
-1.96955	-0.190325	13.7663
-1.96872	-0.190225	13.7658
-1.96789	-0.190645	13.7666
-1.96706	-0.190622	13.7674
-1.96623	-0.190811	13.7677
-1.9654	-0.19017	13.7678
-1.96457	-0.189731	13.7674
-1.96374	-0.190109	13.7678
-1.9629	-0.189959	13.7686
-1.96207	-0.189814	13.7691
-1.96124	-0.189448	13.7694
-1.96041	-0.190373	13.7701
-1.95958	-0.191108	13.7709
-1.95875	-0.190876	13.7713
-1.95792	-0.190477	13.7715
-1.95708	-0.190838	13.7718
-1.95625	-0.191092	13.772
-1.95542	-0.191125	13.7714
-1.95459	-0.190754	13.7707
-1.95376	-0.191615	13.7709
-1.95293	-0.191903	13.7712
-1.9521	-0.191532	13.7711
-1.95127	-0.192267	13.7708
-1.95044	-0.193114	13.7707
-1.94961	-0.193626	13.7707
-1.94877	-0.193472	13.7705
-1.94794	-0.192732	13.7697
-1.94711	-0.191941	13.7691
-1.94628	-0.191511	13.7692
-1.94545	-0.191145	13.7695
-1.94462	-0.190163	13.7691
-1.94379	-0.189926	13.7693
-1.94295	-0.190409	13.7699
-1.94212	-0.189481	13.7706
-1.94129	-0.188918	13.7716
-1.94046	-0.189945	13.772
-1.93963	-0.189179	13.7717
-1.9388	-0.189142	13.7718
-1.93797	-0.18846	13.7718
-1.93714	-0.187625	13.7719
-1.93631	-0.187508	13.7729
-1.93548	-0.186315	13.7733
-1.93464	-0.186117	13.7729
-1.93381	-0.186348	13.7726
-1.93298	-0.185617	13.7725
-1.93215	-0.185411	13.7731
-1.93132	-0.184478	13.7737
-1.93049	-0.184741	13.7749
-1.92966	-0.185276	13.7758
-1.92883	-0.185019	13.776
-1.92799	-0.185457	13.7769
-1.92716	-0.186305	13.7772
-1.92633	-0.186565	13.7767
-1.9255	-0.186826	13.7767
-1.92467	-0.186637	13.7766
-1.92384	-0.186851	13.7768
-1.92301	-0.187571	13.7778
-1.92218	-0.187309	13.7788
-1.92135	-0.187096	13.7791
-1.92051	-0.186864	13.779
-1.91968	-0.186962	13.7783
-1.91885	-0.186373	13.7772
-1.91802	-0.185836	13.7769
-1.91719	-0.185551	13.7775
-1.91636	-0.185298	13.7779
-1.91553	-0.185953	13.7785
-1.9147	-0.18602	13.7789
-1.91386	-0.18573	13.7792
-1.91303	-0.185721	13.7795
-1.9122	-0.185541	13.7791
-1.91137	-0.184889	13.7787
-1.91054	-0.1852	13.779
-1.90971	-0.185204	13.779
-1.90888	-0.184748	13.7787
-1.90805	-0.184359	13.7789
-1.90722	-0.184701	13.7794
-1.90638	-0.184879	13.7798
-1.90555	-0.18512	13.7798
-1.90472	-0.184804	13.7801
-1.90389	-0.183897	13.7805
-1.90306	-0.184326	13.7808
-1.90223	-0.185629	13.781
-1.9014	-0.185604	13.781
-1.90057	-0.186336	13.7805
-1.89973	-0.186277	13.7803
-1.8989	-0.185671	13.7806
-1.89807	-0.185671	13.7807
-1.89724	-0.185974	13.7809
-1.89641	-0.186268	13.7809
-1.89558	-0.187038	13.7807
-1.89475	-0.187123	13.7802
-1.89392	-0.187396	13.7801
-1.89309	-0.187912	13.78
-1.89226	-0.189762	13.7792
-1.89142	-0.19017	13.7784
-1.89059	-0.190929	13.7776
-1.88976	-0.191174	13.7774
-1.88893	-0.190815	13.7773
-1.8881	-0.190125	13.7769
-1.88727	-0.189961	13.7771
-1.88644	-0.190737	13.7774
-1.8856	-0.190329	13.7775
-1.88477	-0.190326	13.7775
-1.88394	-0.189903	13.7769
-1.88311	-0.190332	13.7772
-1.88228	-0.191671	13.7773
-1.88145	-0.190596	13.7774
-1.88062	-0.190538	13.7767
-1.87979	-0.19067	13.7761
-1.87896	-0.191502	13.7762
-1.87813	-0.191424	13.7758
-1.87729	-0.191475	13.7763
-1.87646	-0.191819	13.7769
-1.87563	-0.192065	13.7766
-1.8748	-0.192207	13.7765
-1.87397	-0.192308	13.7761
-1.87314	-0.191827	13.7765
-1.87231	-0.191862	13.7764
-1.87148	-0.19233	13.776
-1.87064	-0.192419	13.7766
-1.86981	-0.19295	13.777
-1.86898	-0.192862	13.7765
-1.86815	-0.192282	13.7765
-1.86732	-0.192134	13.7775
-1.86649	-0.191747	13.7778
-1.86566	-0.191365	13.778
-1.86483	-0.191628	13.778
-1.864	-0.191659	13.7777
-1.86316	-0.192281	13.7774
-1.86233	-0.19384	13.7773
-1.8615	-0.194119	13.7774
-1.86067	-0.193629	13.7768
-1.85984	-0.193992	13.7758
-1.85901	-0.194164	13.7754
-1.85818	-0.194065	13.7754
-1.85735	-0.193796	13.7755
-1.85651	-0.193751	13.7755
-1.85568	-0.193941	13.7754
-1.85485	-0.1939	13.7749
-1.85402	-0.193998	13.7745
-1.85319	-0.194286	13.7753
-1.85236	-0.194505	13.7758
-1.85153	-0.19472	13.7756
-1.8507	-0.193947	13.7765
-1.84987	-0.193975	13.7771
-1.84903	-0.194093	13.7782
-1.8482	-0.194793	13.779
-1.84737	-0.195327	13.7795
-1.84654	-0.195568	13.7792
-1.84571	-0.195833	13.7794
-1.84488	-0.19543	13.779
-1.84405	-0.195508	13.7785
-1.84322	-0.195646	13.7791
-1.84238	-0.196229	13.7795
-1.84155	-0.195694	13.7788
-1.84072	-0.194714	13.7791
-1.83989	-0.194302	13.7784
-1.83906	-0.194597	13.7774
-1.83823	-0.194975	13.7774
-1.8374	-0.194654	13.7779
-1.83657	-0.194761	13.7786
-1.83574	-0.194564	13.7786
-1.83491	-0.194207	13.7785
-1.83407	-0.194185	13.7787
-1.83324	-0.194371	13.7783
-1.83241	-0.194308	13.7784
-1.83158	-0.194807	13.7786
-1.83075	-0.194349	13.779
-1.82992	-0.193414	13.7793
-1.82909	-0.193001	13.779
-1.82825	-0.193241	13.7792
-1.82742	-0.193132	13.78
-1.82659	-0.193234	13.7803
-1.82576	-0.193408	13.7798
-1.82493	-0.193576	13.7798
-1.8241	-0.193996	13.7792
-1.82327	-0.194722	13.779
-1.82244	-0.195232	13.7794
-1.82161	-0.195005	13.7795
-1.82078	-0.194517	13.779
-1.81994	-0.194878	13.779
-1.81911	-0.195689	13.78
-1.81828	-0.196092	13.7808
-1.81745	-0.196796	13.7818
-1.81662	-0.197318	13.7818
-1.81579	-0.197528	13.7809
-1.81496	-0.197726	13.7807
-1.81413	-0.197467	13.7805
-1.8133	-0.197202	13.7804
-1.81246	-0.196818	13.7811
-1.81163	-0.196535	13.7807
-1.8108	-0.196945	13.7811
-1.80997	-0.197313	13.7818
-1.80914	-0.19766	13.781
-1.80831	-0.198128	13.78
-1.80748	-0.197905	13.7794
-1.80665	-0.196889	13.7788
-1.80581	-0.196564	13.7784
-1.80498	-0.196496	13.7787
-1.80415	-0.196324	13.7786
-1.80332	-0.196251	13.7787
-1.80249	-0.195767	13.7791
-1.80166	-0.19581	13.7787
-1.80083	-0.195904	13.7782
-1.8	-0.195933	13.7787
-1.79916	-0.196337	13.7781
-1.79833	-0.197298	13.7786
-1.7975	-0.198349	13.7799
-1.79667	-0.198645	13.7808
-1.79584	-0.19887	13.7792
-1.79501	-0.198636	13.7798
-1.79418	-0.198645	13.7797
-1.79335	-0.198944	13.7794
-1.79252	-0.198892	13.7795
-1.79168	-0.199389	13.7802
-1.79085	-0.199877	13.7796
-1.79002	-0.200261	13.779
-1.78919	-0.200728	13.7788
-1.78836	-0.201155	13.7795
-1.78753	-0.201834	13.7792
-1.7867	-0.202202	13.7789
-1.78587	-0.202508	13.7789
-1.78503	-0.202683	13.7789
-1.7842	-0.202233	13.7792
-1.78337	-0.202025	13.7787
-1.78254	-0.202072	13.7788
-1.78171	-0.201429	13.7796
-1.78088	-0.201042	13.779
-1.78005	-0.201257	13.7798
-1.77922	-0.20164	13.7797
-1.77839	-0.201616	13.7796
-1.77755	-0.200884	13.7795
-1.77672	-0.199644	13.7797
-1.77589	-0.198608	13.7801
-1.77506	-0.198371	13.7798
-1.77423	-0.198075	13.7802
-1.7734	-0.197582	13.78
-1.77257	-0.197683	13.7799
-1.77174	-0.198218	13.7803
-1.7709	-0.19867	13.7799
-1.77007	-0.198222	13.7802
-1.76924	-0.197874	13.7803
-1.76841	-0.197931	13.7802
-1.76758	-0.197499	13.7813
-1.76675	-0.196807	13.7822
-1.76592	-0.196901	13.7824
-1.76509	-0.197561	13.7818
-1.76426	-0.197834	13.782
-1.76343	-0.198866	13.7817
-1.76259	-0.20052	13.7811
-1.76176	-0.201036	13.7817
-1.76093	-0.201613	13.7814
-1.7601	-0.20083	13.7819
-1.75927	-0.20057	13.7829
-1.75844	-0.201838	13.7821
-1.75761	-0.203112	13.7823
-1.75678	-0.203238	13.7824
-1.75594	-0.202819	13.7822
-1.75511	-0.202504	13.7818
-1.75428	-0.201927	13.782
-1.75345	-0.201847	13.7809
-1.75262	-0.202113	13.7815
-1.75179	-0.20213	13.7819
-1.75096	-0.202415	13.7817
-1.75013	-0.202107	13.7813
-1.7493	-0.201777	13.7816
-1.74846	-0.202099	13.7809
-1.74763	-0.202246	13.781
-1.7468	-0.203001	13.7807
-1.74597	-0.202811	13.7813
-1.74514	-0.20246	13.782
-1.74431	-0.201803	13.7814
-1.74348	-0.201254	13.7814
-1.74265	-0.201566	13.7818
-1.74181	-0.202306	13.7823
-1.74098	-0.201872	13.7827
-1.74015	-0.201388	13.7825
-1.73932	-0.20178	13.7822
-1.73849	-0.201743	13.7815
-1.73766	-0.201485	13.782
-1.73683	-0.200908	13.7829
-1.736	-0.20145	13.7834
-1.73517	-0.201993	13.7834
-1.73433	-0.202585	13.7826
-1.7335	-0.202745	13.7824
-1.73267	-0.202887	13.7835
-1.73184	-0.203784	13.7839
-1.73101	-0.204565	13.784
-1.73018	-0.204456	13.7855
-1.72935	-0.203708	13.7862
-1.72852	-0.203512	13.7861
-1.72768	-0.203621	13.7852
-1.72685	-0.202955	13.785
-1.72602	-0.203076	13.7855
-1.72519	-0.203049	13.7853
-1.72436	-0.202738	13.7855
-1.72353	-0.202642	13.7856
-1.7227	-0.20226	13.7855
-1.72187	-0.201501	13.7855
-1.72104	-0.200359	13.7859
-1.7202	-0.199581	13.7856
-1.71937	-0.199201	13.7864
-1.71854	-0.199421	13.7857
-1.71771	-0.198925	13.7857
-1.71688	-0.197189	13.7868
-1.71605	-0.195894	13.7877
-1.71522	-0.195806	13.787
-1.71439	-0.195888	13.7872
-1.71355	-0.196482	13.7866
-1.71272	-0.197555	13.7864
-1.71189	-0.198028	13.7869
-1.71106	-0.197759	13.7869
-1.71023	-0.198011	13.7866
-1.7094	-0.198059	13.7866
-1.70857	-0.19801	13.7865
-1.70774	-0.198444	13.7865
-1.70691	-0.197941	13.787
-1.70608	-0.198139	13.7872
-1.70524	-0.197152	13.7878
-1.70441	-0.197474	13.7874
-1.70358	-0.197707	13.7866
-1.70275	-0.198577	13.7872
-1.70192	-0.199109	13.787
-1.70109	-0.19903	13.7856
-1.70026	-0.199253	13.7861
-1.69942	-0.199621	13.786
-1.69859	-0.199619	13.786
-1.69776	-0.199377	13.7869
-1.69693	-0.199396	13.7874
-1.6961	-0.199564	13.7868
-1.69527	-0.200099	13.7861
-1.69444	-0.199914	13.7854
-1.69361	-0.200474	13.7849
-1.69278	-0.201009	13.785
-1.69195	-0.200423	13.7851
-1.69111	-0.200497	13.7852
-1.69028	-0.20087	13.785
-1.68945	-0.200485	13.7847
-1.68862	-0.200085	13.7839
-1.68779	-0.200278	13.783
-1.68696	-0.200349	13.7831
-1.68613	-0.200088	13.7837
-1.6853	-0.20006	13.7837
-1.68447	-0.199704	13.7827
-1.68363	-0.199489	13.7825
-1.6828	-0.198897	13.7822
-1.68197	-0.19824	13.782
-1.68114	-0.198596	13.7823
-1.68031	-0.198142	13.7824
-1.67948	-0.197996	13.7826
-1.67865	-0.198077	13.7824
-1.67782	-0.198422	13.7821
-1.67698	-0.198743	13.7827
-1.67615	-0.19875	13.782
-1.67532	-0.199059	13.7814
-1.67449	-0.199903	13.7801
-1.67366	-0.199489	13.7803
-1.67283	-0.19928	13.7801
-1.672	-0.197937	13.7804
-1.67117	-0.196879	13.7814
-1.67033	-0.196802	13.781
-1.6695	-0.197239	13.7804
-1.66867	-0.196871	13.7807
-1.66784	-0.196366	13.7812
-1.66701	-0.196491	13.7814
-1.66618	-0.196356	13.781
-1.66535	-0.19599	13.7811
-1.66452	-0.19586	13.7804
-1.66369	-0.195862	13.7794
-1.66285	-0.195529	13.7786
-1.66202	-0.194818	13.7786
-1.66119	-0.193766	13.7787
-1.66036	-0.193212	13.7788
-1.65953	-0.193515	13.7798
-1.6587	-0.192257	13.7793
-1.65787	-0.191887	13.7798
-1.65704	-0.193313	13.7798
-1.6562	-0.19371	13.7795
-1.65537	-0.193891	13.7787
-1.65454	-0.194153	13.7788
-1.65371	-0.193371	13.779
-1.65288	-0.192392	13.7792
-1.65205	-0.191719	13.7804
-1.65122	-0.19076	13.7802
-1.65039	-0.191614	13.7798
-1.64956	-0.192569	13.7794
-1.64872	-0.191993	13.7799
-1.64789	-0.191809	13.7803
-1.64706	-0.191124	13.7804
-1.64623	-0.191492	13.7804
-1.6454	-0.191892	13.7794
-1.64457	-0.192541	13.7786
-1.64374	-0.192483	13.7783
-1.64291	-0.192137	13.7783
-1.64207	-0.19258	13.7781
-1.64124	-0.193262	13.7781
-1.64041	-0.193604	13.779
-1.63958	-0.193187	13.7789
-1.63875	-0.193567	13.7785
-1.63792	-0.193763	13.779
-1.63709	-0.193516	13.7798
-1.63626	-0.193135	13.7797
-1.63543	-0.19173	13.7792
-1.6346	-0.191605	13.7794
-1.63376	-0.191555	13.7795
-1.63293	-0.190871	13.78
-1.6321	-0.191029	13.7805
-1.63127	-0.190457	13.7803
-1.63044	-0.191373	13.7802
-1.62961	-0.191544	13.78
-1.62878	-0.190887	13.7803
-1.62795	-0.190497	13.7807
-1.62712	-0.190981	13.7804
-1.62628	-0.191306	13.7791
-1.62545	-0.190816	13.7786
-1.62462	-0.18984	13.779
-1.62379	-0.190062	13.7789
-1.62296	-0.189393	13.7789
-1.62213	-0.189677	13.7791
-1.6213	-0.188829	13.7794
-1.62047	-0.188903	13.7796
-1.61963	-0.188868	13.78
-1.6188	-0.190031	13.7805
-1.61797	-0.188881	13.7803
-1.61714	-0.190205	13.7805
-1.61631	-0.189634	13.7801
-1.61548	-0.189021	13.7797
-1.61465	-0.189485	13.7801
-1.61382	-0.18884	13.7808
-1.61298	-0.188077	13.7802
-1.61215	-0.188451	13.7796
-1.61132	-0.189167	13.7799
-1.61049	-0.189614	13.7789
-1.60966	-0.190455	13.7784
-1.60883	-0.190402	13.7792
-1.608	-0.189828	13.7791
-1.60717	-0.189442	13.7786
-1.60634	-0.189516	13.7783
-1.6055	-0.189731	13.7787
-1.60467	-0.189935	13.779
-1.60384	-0.189374	13.7794
-1.60301	-0.188991	13.78
-1.60218	-0.189311	13.7804
-1.60135	-0.189875	13.7806
-1.60052	-0.190158	13.7807
-1.59969	-0.189637	13.781
-1.59885	-0.189538	13.7802
-1.59802	-0.190267	13.7801
-1.59719	-0.190578	13.7801
-1.59636	-0.191033	13.7797
-1.59553	-0.191017	13.779
-1.5947	-0.191058	13.7793
-1.59387	-0.192462	13.78
-1.59304	-0.192677	13.7797
-1.59221	-0.192627	13.78
-1.59137	-0.193755	13.7807
-1.59054	-0.194341	13.7806
-1.58971	-0.194714	13.7803
-1.58888	-0.19465	13.7801
-1.58805	-0.194116	13.7801
-1.58722	-0.194105	13.7803
-1.58639	-0.194007	13.7805
-1.58556	-0.194778	13.7806
-1.58472	-0.195418	13.7812
-1.58389	-0.195941	13.7819
-1.58306	-0.196061	13.782
-1.58223	-0.1963	13.7817
-1.5814	-0.196961	13.7815
-1.58057	-0.197534	13.7821
-1.57974	-0.197934	13.783
-1.57891	-0.198513	13.784
-1.57808	-0.199219	13.7842
-1.57725	-0.198768	13.7837
-1.57641	-0.199331	13.7839
-1.57558	-0.198835	13.7841
-1.57475	-0.198549	13.784
-1.57392	-0.199437	13.7847
-1.57309	-0.199391	13.7851
-1.57226	-0.199658	13.7851
-1.57143	-0.199767	13.7857
-1.5706	-0.200525	13.7867
-1.56976	-0.201042	13.7867
-1.56893	-0.200521	13.7867
-1.5681	-0.199344	13.7874
-1.56727	-0.198855	13.7877
-1.56644	-0.198567	13.7877
-1.56561	-0.198738	13.7882
-1.56478	-0.198203	13.7886
-1.56395	-0.198336	13.7882
-1.56312	-0.198471	13.7877
-1.56228	-0.199493	13.7877
-1.56145	-0.199437	13.7879
-1.56062	-0.200097	13.7878
-1.55979	-0.200039	13.7878
-1.55896	-0.198592	13.7885
-1.55813	-0.198842	13.7889
-1.5573	-0.199551	13.7891
-1.55647	-0.19975	13.7901
-1.55564	-0.199248	13.791
-1.5548	-0.198226	13.7911
-1.55397	-0.19845	13.7911
-1.55314	-0.198369	13.7913
-1.55231	-0.198062	13.7912
-1.55148	-0.198334	13.7915
-1.55065	-0.198959	13.792
-1.54982	-0.198576	13.7916
-1.54899	-0.197938	13.7904
-1.54815	-0.198252	13.7902
-1.54732	-0.197966	13.791
-1.54649	-0.197852	13.7908
-1.54566	-0.198444	13.7905
-1.54483	-0.199815	13.7905
-1.544	-0.199167	13.7902
-1.54317	-0.198907	13.79
-1.54234	-0.198946	13.7897
-1.5415	-0.19918	13.7894
-1.54067	-0.199147	13.7898
-1.53984	-0.199062	13.7905
-1.53901	-0.198778	13.7907
-1.53818	-0.199055	13.7906
-1.53735	-0.199073	13.7901
-1.53652	-0.198854	13.7898
-1.53569	-0.198412	13.7898
-1.53486	-0.198712	13.7899
-1.53402	-0.199477	13.7897
-1.53319	-0.200175	13.7892
-1.53236	-0.199605	13.7882
-1.53153	-0.198831	13.787
-1.5307	-0.198785	13.7869
-1.52987	-0.198669	13.7875
-1.52904	-0.198422	13.7876
-1.52821	-0.198011	13.7876
-1.52737	-0.197718	13.788
-1.52654	-0.198559	13.7878
-1.52571	-0.198906	13.7873
-1.52488	-0.198859	13.7876
-1.52405	-0.19931	13.7876
-1.52322	-0.200224	13.7872
-1.52239	-0.201009	13.7874
-1.52156	-0.20076	13.7875
-1.52073	-0.200516	13.7873
-1.51989	-0.200586	13.7874
-1.51906	-0.200092	13.7876
-1.51823	-0.199691	13.7873
-1.5174	-0.20016	13.7875
-1.51657	-0.200977	13.7873
-1.51574	-0.201146	13.7869
-1.51491	-0.200537	13.7862
-1.51408	-0.200679	13.7854
-1.51325	-0.201848	13.7855
-1.51241	-0.202243	13.7859
-1.51158	-0.202737	13.7858
-1.51075	-0.20258	13.7856
-1.50992	-0.202527	13.7853
-1.50909	-0.202307	13.7847
-1.50826	-0.202508	13.7847
-1.50743	-0.202826	13.7851
-1.5066	-0.201777	13.7854
-1.50577	-0.202227	13.7848
-1.50493	-0.203249	13.7849
-1.5041	-0.203822	13.7852
-1.50327	-0.20278	13.7852
-1.50244	-0.203356	13.7852
-1.50161	-0.203107	13.7858
-1.50078	-0.202923	13.7864
-1.49995	-0.202981	13.7875
-1.49912	-0.202785	13.7881
-1.49829	-0.202659	13.7876
-1.49745	-0.202836	13.7872
-1.49662	-0.202864	13.7866
-1.49579	-0.202392	13.7857
-1.49496	-0.202499	13.7852
-1.49413	-0.202598	13.7852
-1.4933	-0.202921	13.7846
-1.49247	-0.202624	13.784
-1.49164	-0.202684	13.7845
-1.4908	-0.203341	13.7856
-1.48997	-0.203378	13.7866
-1.48914	-0.203209	13.7868
-1.48831	-0.20322	13.7866
-1.48748	-0.203306	13.787
-1.48665	-0.2032	13.7877
-1.48582	-0.203226	13.7881
-1.48499	-0.203015	13.788
-1.48415	-0.202831	13.7877
-1.48332	-0.203251	13.7876
-1.48249	-0.203204	13.788
-1.48166	-0.202498	13.7883
-1.48083	-0.201932	13.789
-1.48	-0.20183	13.7896
-1.47917	-0.20194	13.7898
-1.47834	-0.201815	13.7889
-1.47751	-0.20177	13.7882
-1.47667	-0.201679	13.789
-1.47584	-0.201695	13.7888
-1.47501	-0.201378	13.7884
-1.47418	-0.200568	13.7889
-1.47335	-0.20017	13.7893
-1.47252	-0.199983	13.7895
-1.47169	-0.199881	13.7893
-1.47086	-0.199907	13.7885
-1.47002	-0.199234	13.7884
-1.46919	-0.199293	13.7891
-1.46836	-0.199902	13.7886
-1.46753	-0.199823	13.7886
-1.4667	-0.199471	13.788
-1.46587	-0.198784	13.7887
-1.46504	-0.19862	13.7902
-1.46421	-0.198885	13.7905
-1.46338	-0.198474	13.7901
-1.46254	-0.197986	13.7901
-1.46171	-0.198181	13.7905
-1.46088	-0.19765	13.791
-1.46005	-0.197012	13.7905
-1.45922	-0.196878	13.7898
-1.45839	-0.197052	13.7887
-1.45756	-0.197433	13.788
-1.45673	-0.197244	13.7887
-1.45589	-0.19663	13.7888
-1.45506	-0.196881	13.7893
-1.45423	-0.197301	13.7901
-1.4534	-0.197379	13.7909
-1.45257	-0.197414	13.7914
-1.45174	-0.197341	13.7914
-1.45091	-0.197538	13.7926
-1.45008	-0.197069	13.7931
-1.44925	-0.196332	13.7929
-1.44842	-0.196218	13.7927
-1.44758	-0.196306	13.7925
-1.44675	-0.196105	13.7919
-1.44592	-0.195573	13.791
-1.44509	-0.195478	13.7905
-1.44426	-0.195557	13.7891
-1.44343	-0.19557	13.7888
-1.4426	-0.195178	13.7891
-1.44177	-0.194521	13.7895
-1.44094	-0.193827	13.7889
-1.4401	-0.193561	13.7881
-1.43927	-0.193303	13.7869
-1.43844	-0.193554	13.786
-1.43761	-0.194137	13.7866
-1.43678	-0.194125	13.7872
-1.43595	-0.194032	13.7875
-1.43512	-0.194142	13.7875
-1.43429	-0.194422	13.7874
-1.43345	-0.194815	13.788
-1.43262	-0.194943	13.7876
-1.43179	-0.195061	13.7872
-1.43096	-0.195239	13.7871
-1.43013	-0.19532	13.7871
-1.4293	-0.194145	13.7874
-1.42847	-0.194924	13.7876
-1.42764	-0.195752	13.7871
-1.42681	-0.195271	13.7883
-1.42597	-0.195056	13.7887
-1.42514	-0.195202	13.7891
-1.42431	-0.195076	13.7883
-1.42348	-0.195885	13.7872
-1.42265	-0.196256	13.7873
-1.42182	-0.196093	13.787
-1.42099	-0.196129	13.7876
-1.42016	-0.195872	13.7873
-1.41932	-0.196156	13.7874
-1.41849	-0.196561	13.7878
-1.41766	-0.196326	13.7878
-1.41683	-0.19609	13.7889
-1.416	-0.195951	13.7891
-1.41517	-0.195898	13.789
-1.41434	-0.195569	13.789
-1.41351	-0.194893	13.7888
-1.41267	-0.194316	13.789
-1.41184	-0.193927	13.7893
-1.41101	-0.193957	13.7892
-1.41018	-0.194033	13.7886
-1.40935	-0.194195	13.7881
-1.40852	-0.194171	13.7879
-1.40769	-0.194189	13.788
-1.40686	-0.194223	13.7877
-1.40603	-0.193519	13.7876
-1.40519	-0.193315	13.7884
-1.40436	-0.193929	13.7894
-1.40353	-0.193904	13.7891
-1.4027	-0.193819	13.7894
-1.40187	-0.193991	13.7899
-1.40104	-0.194384	13.79
-1.40021	-0.194817	13.7893
-1.39938	-0.195604	13.7884
-1.39854	-0.195795	13.7887
-1.39771	-0.195957	13.7899
-1.39688	-0.195707	13.7911
-1.39605	-0.195051	13.791
-1.39522	-0.195101	13.7914
-1.39439	-0.195454	13.7915
-1.39356	-0.19527	13.7908
-1.39273	-0.194705	13.7907
-1.3919	-0.193408	13.7902
-1.39106	-0.19357	13.7895
-1.39023	-0.193634	13.7898
-1.3894	-0.193711	13.7903
-1.38857	-0.192735	13.7905
-1.38774	-0.194051	13.79
-1.38691	-0.193379	13.7896
-1.38608	-0.193043	13.7887
-1.38525	-0.19242	13.7874
-1.38442	-0.192523	13.7874
-1.38358	-0.192649	13.7878
-1.38275	-0.193063	13.7875
-1.38192	-0.192183	13.7872
-1.38109	-0.191956	13.7867
-1.38026	-0.192329	13.787
-1.37943	-0.192481	13.7868
-1.3786	-0.192275	13.7867
-1.37777	-0.192021	13.7865
-1.37694	-0.192268	13.7865
-1.3761	-0.192508	13.7864
-1.37527	-0.192454	13.7854
-1.37444	-0.192228	13.7851
-1.37361	-0.19274	13.7854
-1.37278	-0.193909	13.7852
-1.37195	-0.194048	13.7848
-1.37112	-0.195147	13.785
-1.37029	-0.195606	13.7847
-1.36946	-0.195375	13.7842
-1.36862	-0.195361	13.7851
-1.36779	-0.19494	13.785
-1.36696	-0.194999	13.7841
-1.36613	-0.19552	13.7838
-1.3653	-0.195636	13.7838
-1.36447	-0.195976	13.783
-1.36364	-0.19679	13.7825
-1.36281	-0.197109	13.7813
-1.36197	-0.197829	13.7807
-1.36114	-0.197997	13.7816
-1.36031	-0.197904	13.7818
-1.35948	-0.197916	13.7816
-1.35865	-0.198581	13.7811
-1.35782	-0.198436	13.7823
-1.35699	-0.198646	13.7831
-1.35616	-0.197867	13.7823
-1.35532	-0.197453	13.7821
-1.35449	-0.197086	13.7823
-1.35366	-0.196534	13.7817
-1.35283	-0.195862	13.7822
-1.352	-0.195573	13.7822
-1.35117	-0.196291	13.7829
-1.35034	-0.196727	13.7822
-1.34951	-0.19626	13.783
-1.34868	-0.196035	13.7835
-1.34784	-0.195427	13.7836
-1.34701	-0.196173	13.7834
-1.34618	-0.195974	13.7826
-1.34535	-0.196341	13.7831
-1.34452	-0.195932	13.7829
-1.34369	-0.196367	13.7839
-1.34286	-0.196507	13.7846
-1.34203	-0.196343	13.7844
-1.34119	-0.196183	13.784
-1.34036	-0.196968	13.7837
-1.33953	-0.196791	13.7841
-1.3387	-0.19679	13.7854
-1.33787	-0.196745	13.785
-1.33704	-0.196689	13.7844
-1.33621	-0.195718	13.7838
-1.33538	-0.195665	13.7834
-1.33455	-0.195483	13.7843
-1.33371	-0.19542	13.7854
-1.33288	-0.195828	13.7856
-1.33205	-0.194767	13.7853
-1.33122	-0.193528	13.785
-1.33039	-0.19434	13.7852
-1.32956	-0.192784	13.7842
-1.32873	-0.192122	13.7836
-1.3279	-0.192541	13.784
-1.32707	-0.193183	13.7834
-1.32623	-0.193214	13.7835
-1.3254	-0.193261	13.7843
-1.32457	-0.193308	13.7847
-1.32374	-0.193365	13.7842
-1.32291	-0.193849	13.785
-1.32208	-0.193742	13.7851
-1.32125	-0.193057	13.7849
-1.32042	-0.192184	13.7857
-1.31959	-0.192652	13.7851
-1.31875	-0.193362	13.7849
-1.31792	-0.192521	13.7852
-1.31709	-0.19189	13.7853
-1.31626	-0.191165	13.7854
-1.31543	-0.19086	13.7853
-1.3146	-0.191142	13.7854
-1.31377	-0.19144	13.7854
-1.31294	-0.191859	13.7851
-1.31211	-0.193191	13.7858
-1.31127	-0.193301	13.7855
-1.31044	-0.193892	13.7852
-1.30961	-0.194497	13.7848
-1.30878	-0.195238	13.7853
-1.30795	-0.195665	13.7854
-1.30712	-0.195527	13.7849
-1.30629	-0.197141	13.7847
-1.30546	-0.196858	13.7847
-1.30462	-0.197014	13.7849
-1.30379	-0.196637	13.7852
-1.30296	-0.197213	13.7861
-1.30213	-0.197568	13.7861
-1.3013	-0.198154	13.7862
-1.30047	-0.19815	13.786
-1.29964	-0.198406	13.7867
-1.29881	-0.197631	13.7876
-1.29798	-0.197291	13.7881
-1.29714	-0.197119	13.7858
-1.29631	-0.196994	13.7859
-1.29548	-0.197554	13.7858
-1.29465	-0.199025	13.7858
-1.29382	-0.199145	13.7863
-1.29299	-0.200182	13.7859
-1.29216	-0.201036	13.7854
-1.29133	-0.202037	13.7854
-1.29049	-0.202605	13.7855
-1.28966	-0.203818	13.7862
-1.28883	-0.204062	13.7864
-1.288	-0.204808	13.7865
-1.28717	-0.204952	13.7873
-1.28634	-0.205109	13.7871
-1.28551	-0.204825	13.7874
-1.28468	-0.204787	13.7887
-1.28384	-0.204391	13.7891
-1.28301	-0.204023	13.7886
-1.28218	-0.203142	13.789
-1.28135	-0.202606	13.7905
-1.28052	-0.202929	13.7907
-1.27969	-0.203188	13.7905
-1.27886	-0.203266	13.7898
-1.27803	-0.202396	13.7901
-1.2772	-0.202397	13.7901
-1.27636	-0.203588	13.7898
-1.27553	-0.203145	13.7902
-1.2747	-0.20319	13.7899
-1.27387	-0.20294	13.7897
-1.27304	-0.203195	13.7894
-1.27221	-0.203635	13.7887
-1.27138	-0.203592	13.7884
-1.27055	-0.202648	13.7875
-1.26972	-0.202018	13.7883
-1.26888	-0.201689	13.7889
-1.26805	-0.201588	13.7888
-1.26722	-0.201655	13.7883
-1.26639	-0.201627	13.7883
-1.26556	-0.202053	13.7888
-1.26473	-0.202204	13.7891
-1.2639	-0.201926	13.7886
-1.26307	-0.201244	13.7888
-1.26223	-0.201455	13.7891
-1.2614	-0.201632	13.7887
-1.26057	-0.201133	13.7878
-1.25974	-0.200432	13.7871
-1.25891	-0.200397	13.7868
-1.25808	-0.200851	13.787
-1.25725	-0.201017	13.7869
-1.25642	-0.201744	13.787
-1.25559	-0.202059	13.788
-1.25476	-0.20194	13.788
-1.25392	-0.201728	13.7879
-1.25309	-0.201716	13.7878
-1.25226	-0.201672	13.7873
-1.25143	-0.201105	13.7869
-1.2506	-0.200642	13.7868
-1.24977	-0.199304	13.7867
-1.24894	-0.198631	13.7871
-1.24811	-0.197626	13.7868
-1.24727	-0.197069	13.7869
-1.24644	-0.197385	13.7872
-1.24561	-0.198006	13.787
-1.24478	-0.19785	13.7865
-1.24395	-0.197532	13.7864
-1.24312	-0.196958	13.7855
-1.24229	-0.197473	13.7851
-1.24146	-0.197423	13.7854
-1.24063	-0.197417	13.7851
-1.23979	-0.197795	13.7842
-1.23896	-0.197365	13.784
-1.23813	-0.197471	13.7849
-1.2373	-0.197856	13.786
-1.23647	-0.197957	13.7866
-1.23564	-0.197476	13.7867
-1.23481	-0.196983	13.7876
-1.23398	-0.19779	13.788
-1.23314	-0.19794	13.7879
-1.23231	-0.198674	13.7877
-1.23148	-0.199	13.7877
-1.23065	-0.198633	13.7887
-1.22982	-0.198031	13.7888
-1.22899	-0.198154	13.789
-1.22816	-0.198614	13.7885
-1.22733	-0.199341	13.7884
-1.22649	-0.199152	13.7893
-1.22566	-0.198776	13.7896
-1.22483	-0.198731	13.7896
-1.224	-0.198507	13.79
-1.22317	-0.198047	13.7898
-1.22234	-0.198365	13.7904
-1.22151	-0.199056	13.791
-1.22068	-0.199104	13.7903
-1.21985	-0.198761	13.7896
-1.21901	-0.199125	13.7905
-1.21818	-0.199315	13.7911
-1.21735	-0.199004	13.7921
-1.21652	-0.198534	13.7923
-1.21569	-0.198545	13.792
-1.21486	-0.198971	13.7918
-1.21403	-0.198543	13.7922
-1.2132	-0.198095	13.7936
-1.21237	-0.1979	13.7945
-1.21153	-0.197289	13.7951
-1.2107	-0.19685	13.7959
-1.20987	-0.196916	13.7965
-1.20904	-0.196884	13.7972
-1.20821	-0.197242	13.7975
-1.20738	-0.19773	13.7969
-1.20655	-0.19804	13.7966
-1.20572	-0.198164	13.797
-1.20488	-0.198241	13.7971
-1.20405	-0.197727	13.797
-1.20322	-0.197438	13.7971
-1.20239	-0.197287	13.7976
-1.20156	-0.197187	13.7974
-1.20073	-0.196947	13.7971
-1.1999	-0.196812	13.7972
-1.19907	-0.197262	13.7974
-1.19824	-0.197145	13.7971
-1.19741	-0.19688	13.7965
-1.19657	-0.197121	13.7962
-1.19574	-0.196775	13.7955
-1.19491	-0.196493	13.7947
-1.19408	-0.19655	13.7942
-1.19325	-0.196557	13.7941
-1.19242	-0.196734	13.7939
-1.19159	-0.19672	13.7942
-1.19076	-0.196373	13.7947
-1.18992	-0.19663	13.7949
-1.18909	-0.196526	13.7948
-1.18826	-0.196886	13.7949
-1.18743	-0.196542	13.795
-1.1866	-0.196421	13.7951
-1.18577	-0.195359	13.7952
-1.18494	-0.195169	13.7948
-1.18411	-0.194793	13.7945
-1.18328	-0.194651	13.7942
-1.18244	-0.195235	13.7933
-1.18161	-0.195468	13.793
-1.18078	-0.195053	13.7934
-1.17995	-0.194904	13.7934
-1.17912	-0.19485	13.7939
-1.17829	-0.194895	13.7946
-1.17746	-0.194719	13.7949
-1.17663	-0.194192	13.7945
-1.17579	-0.194054	13.7933
-1.17496	-0.193907	13.7929
-1.17413	-0.194086	13.793
-1.1733	-0.193347	13.7929
-1.17247	-0.192663	13.7927
-1.17164	-0.193279	13.7915
-1.17081	-0.193378	13.791
-1.16998	-0.192928	13.7909
-1.16915	-0.192772	13.7911
-1.16831	-0.192215	13.791
-1.16748	-0.191779	13.7907
-1.16665	-0.191833	13.7912
-1.16582	-0.191752	13.7912
-1.16499	-0.19182	13.7908
-1.16416	-0.191751	13.7903
-1.16333	-0.191309	13.7899
-1.1625	-0.190722	13.79
-1.16166	-0.189841	13.7905
-1.16083	-0.18951	13.7906
-1.16	-0.190041	13.7907
-1.15917	-0.190247	13.7912
-1.15834	-0.190101	13.7911
-1.15751	-0.190165	13.7909
-1.15668	-0.190333	13.791
-1.15585	-0.190176	13.7905
-1.15501	-0.189282	13.7907
-1.15418	-0.18857	13.791
-1.15335	-0.188848	13.7911
-1.15252	-0.189427	13.7915
-1.15169	-0.189662	13.7913
-1.15086	-0.189245	13.7909
-1.15003	-0.189134	13.7905
-1.1492	-0.189085	13.79
-1.14837	-0.188658	13.7901
-1.14753	-0.18892	13.7901
-1.1467	-0.18954	13.7896
-1.14587	-0.189957	13.7889
-1.14504	-0.190238	13.7885
-1.14421	-0.190698	13.7879
-1.14338	-0.191258	13.7875
-1.14255	-0.191573	13.7867
-1.14172	-0.191599	13.7861
-1.14089	-0.190874	13.7862
-1.14005	-0.190158	13.7861
-1.13922	-0.190323	13.7856
-1.13839	-0.190397	13.7849
-1.13756	-0.190045	13.7843
-1.13673	-0.1894	13.7845
-1.1359	-0.189418	13.7847
-1.13507	-0.189935	13.7846
-1.13424	-0.190102	13.7855
-1.1334	-0.190123	13.7857
-1.13257	-0.190483	13.7855
-1.13174	-0.191063	13.7852
-1.13091	-0.190996	13.7852
-1.13008	-0.190481	13.7852
-1.12925	-0.191015	13.7851
-1.12842	-0.191837	13.7853
-1.12759	-0.19242	13.7853
-1.12676	-0.19297	13.7849
-1.12593	-0.193135	13.7844
-1.12509	-0.193093	13.7836
-1.12426	-0.192988	13.7839
-1.12343	-0.192869	13.7844
-1.1226	-0.192775	13.7845
-1.12177	-0.193168	13.7851
-1.12094	-0.193636	13.7857
-1.12011	-0.194256	13.7856
-1.11928	-0.19487	13.7853
-1.11844	-0.194584	13.7855
-1.11761	-0.1946	13.7853
-1.11678	-0.195124	13.7854
-1.11595	-0.195469	13.7853
-1.11512	-0.195638	13.7857
-1.11429	-0.195315	13.7864
-1.11346	-0.196145	13.786
-1.11263	-0.197569	13.786
-1.1118	-0.198425	13.7863
-1.11096	-0.19842	13.7865
-1.11013	-0.197768	13.7868
-1.1093	-0.197574	13.7865
-1.10847	-0.198296	13.7863
-1.10764	-0.198839	13.786
-1.10681	-0.198907	13.7856
-1.10598	-0.199223	13.786
-1.10515	-0.198803	13.7863
-1.10431	-0.198409	13.7871
-1.10348	-0.197824	13.7872
-1.10265	-0.197575	13.787
-1.10182	-0.197398	13.7863
-1.10099	-0.196688	13.787
-1.10016	-0.197144	13.7881
-1.09933	-0.197263	13.7884
-1.0985	-0.197352	13.7884
-1.09766	-0.198356	13.7884
-1.09683	-0.198939	13.7882
-1.096	-0.199559	13.7884
-1.09517	-0.200396	13.788
-1.09434	-0.201	13.7871
-1.09351	-0.200844	13.7871
-1.09268	-0.200487	13.7869
-1.09185	-0.201254	13.7871
-1.09102	-0.201237	13.7872
-1.09018	-0.200874	13.7882
-1.08935	-0.201193	13.7891
-1.08852	-0.201986	13.7889
-1.08769	-0.201788	13.789
-1.08686	-0.201163	13.7881
-1.08603	-0.201124	13.7882
-1.0852	-0.200551	13.7893
-1.08437	-0.200574	13.7897
-1.08354	-0.200714	13.7901
-1.0827	-0.200848	13.7893
-1.08187	-0.201369	13.7894
-1.08104	-0.201095	13.7894
-1.08021	-0.200918	13.7891
-1.07938	-0.200972	13.7885
-1.07855	-0.201691	13.788
-1.07772	-0.201778	13.7876
-1.07689	-0.202158	13.7872
-1.07605	-0.20222	13.7876
-1.07522	-0.202275	13.7878
-1.07439	-0.20321	13.7876
-1.07356	-0.203672	13.7878
-1.07273	-0.204362	13.7876
-1.0719	-0.204217	13.7881
-1.07107	-0.203063	13.788
-1.07024	-0.202753	13.7879
-1.06941	-0.202153	13.7878
-1.06858	-0.201816	13.7872
-1.06774	-0.201679	13.7877
-1.06691	-0.201035	13.7875
-1.06608	-0.200027	13.7875
-1.06525	-0.200511	13.7882
-1.06442	-0.200143	13.788
-1.06359	-0.200164	13.7884
-1.06276	-0.199762	13.7888
-1.06193	-0.20049	13.7892
-1.06109	-0.201022	13.7899
-1.06026	-0.201061	13.7912
-1.05943	-0.202099	13.7915
-1.0586	-0.201447	13.7912
-1.05777	-0.200978	13.7916
-1.05694	-0.201288	13.7925
-1.05611	-0.199636	13.793
-1.05528	-0.19884	13.7938
-1.05445	-0.198918	13.7947
-1.05361	-0.199094	13.7951
-1.05278	-0.199023	13.7956
-1.05195	-0.198432	13.795
-1.05112	-0.198233	13.7942
-1.05029	-0.197311	13.7953
-1.04946	-0.196802	13.7952
-1.04863	-0.196918	13.7954
-1.0478	-0.197237	13.7944
-1.04696	-0.19737	13.7949
-1.04613	-0.196856	13.7956
-1.0453	-0.196909	13.7968
-1.04447	-0.196044	13.7967
-1.04364	-0.195197	13.7956
-1.04281	-0.195034	13.7955
-1.04198	-0.194647	13.7949
-1.04115	-0.19508	13.7956
-1.04032	-0.193734	13.7953
-1.03948	-0.19382	13.7961
-1.03865	-0.19341	13.7967
-1.03782	-0.193645	13.7962
-1.03699	-0.192908	13.7971
-1.03616	-0.192261	13.7975
-1.03533	-0.192148	13.7972
-1.0345	-0.191865	13.7967
-1.03367	-0.191821	13.7964
-1.03283	-0.190703	13.7977
-1.032	-0.189142	13.797
-1.03117	-0.188791	13.7972
-1.03034	-0.189372	13.797
-1.02951	-0.190326	13.797
-1.02868	-0.189963	13.7965
-1.02785	-0.189706	13.7972
-1.02702	-0.189833	13.7979
-1.02619	-0.190404	13.7978
-1.02535	-0.190556	13.7984
-1.02452	-0.191468	13.7988
-1.02369	-0.191114	13.7978
-1.02286	-0.191235	13.7982
-1.02203	-0.190962	13.7983
-1.0212	-0.191312	13.7981
-1.02037	-0.190985	13.798
-1.01954	-0.190096	13.7977
-1.0187	-0.189995	13.797
-1.01787	-0.189582	13.7966
-1.01704	-0.190187	13.7967
-1.01621	-0.190639	13.7962
-1.01538	-0.191231	13.7956
-1.01455	-0.192098	13.7948
-1.01372	-0.191662	13.7946
-1.01289	-0.19197	13.7945
-1.01206	-0.191974	13.7943
-1.01123	-0.191938	13.7942
-1.01039	-0.192528	13.7948
-1.00956	-0.193647	13.7954
-1.00873	-0.194042	13.7944
-1.0079	-0.194633	13.7943
-1.00707	-0.194421	13.7935
-1.00624	-0.194592	13.7932
-1.00541	-0.193102	13.7924
-1.00457	-0.193684	13.7915
-1.00374	-0.193188	13.7912
-1.00291	-0.193829	13.791
-1.00208	-0.194767	13.7911
-1.00125	-0.19405	13.7914
-1.00042	-0.193988	13.7925
-0.999588	-0.19425	13.7922
-0.998757	-0.195449	13.7915
-0.997926	-0.195352	13.7908
-0.997095	-0.195444	13.7908
-0.996264	-0.19554	13.7917
-0.995433	-0.195978	13.7911
-0.994601	-0.196529	13.7909
-0.99377	-0.196971	13.7916
-0.992939	-0.19701	13.7917
-0.992108	-0.196541	13.7917
-0.991277	-0.196175	13.7908
-0.990446	-0.19661	13.7916
-0.989614	-0.196917	13.792
-0.988783	-0.197157	13.7917
-0.987952	-0.196119	13.7915
-0.987121	-0.195396	13.7914
-0.98629	-0.196209	13.7902
-0.985459	-0.197413	13.7904
-0.984627	-0.198257	13.7894
-0.983796	-0.198737	13.7892
-0.982965	-0.197735	13.79
-0.982134	-0.198635	13.7908
-0.981303	-0.198444	13.7914
-0.980472	-0.19897	13.7911
-0.97964	-0.199492	13.7901
-0.978809	-0.199621	13.7901
-0.977978	-0.200975	13.7891
-0.977147	-0.200596	13.7891
-0.976316	-0.200308	13.7895
-0.975485	-0.199446	13.7898
-0.974654	-0.197953	13.79
-0.973822	-0.197893	13.7908
-0.972991	-0.197637	13.7914
-0.97216	-0.198196	13.7911
-0.971329	-0.197493	13.7898
-0.970498	-0.197032	13.7899
-0.969667	-0.196887	13.7899
-0.968835	-0.196312	13.7896
-0.968004	-0.19616	13.7894
-0.967173	-0.196478	13.7895
-0.966342	-0.196199	13.7898
-0.965511	-0.19672	13.7899
-0.96468	-0.196762	13.7897
-0.963848	-0.19713	13.7895
-0.963017	-0.196855	13.7903
-0.962186	-0.196889	13.7897
-0.961355	-0.196811	13.7897
-0.960524	-0.196417	13.7892
-0.959693	-0.196975	13.7893
-0.958861	-0.197029	13.7885
-0.95803	-0.196267	13.7895
-0.957199	-0.196168	13.7911
-0.956368	-0.196847	13.7912
-0.955537	-0.197202	13.7908
-0.954706	-0.197795	13.7903
-0.953875	-0.197956	13.7904
-0.953043	-0.198517	13.7906
-0.952212	-0.198728	13.7902
-0.951381	-0.198799	13.7904
-0.95055	-0.199764	13.7914
-0.949719	-0.200248	13.7916
-0.948888	-0.200652	13.7911
-0.948056	-0.200713	13.7905
-0.947225	-0.200154	13.7911
-0.946394	-0.200026	13.7903
-0.945563	-0.200937	13.7906
-0.944732	-0.200901	13.791
-0.943901	-0.200275	13.7905
-0.943069	-0.199069	13.7912
-0.942238	-0.198445	13.7917
-0.941407	-0.197969	13.7909
-0.940576	-0.197342	13.7912
-0.939745	-0.197976	13.7905
-0.938914	-0.198277	13.7897
-0.938082	-0.197534	13.7902
-0.937251	-0.197565	13.7906
-0.93642	-0.197042	13.7918
-0.935589	-0.196973	13.7916
-0.934758	-0.196965	13.7915
-0.933927	-0.197609	13.7916
-0.933096	-0.199444	13.7917
-0.932264	-0.199724	13.7908
-0.931433	-0.200174	13.7911
-0.930602	-0.200334	13.792
-0.929771	-0.200909	13.7927
-0.92894	-0.201544	13.7929
-0.928109	-0.20184	13.793
-0.927277	-0.201923	13.7932
-0.926446	-0.202285	13.7925
-0.925615	-0.202109	13.7916
-0.924784	-0.201453	13.7921
-0.923953	-0.20097	13.7925
-0.923122	-0.199911	13.7925
-0.92229	-0.19919	13.7931
-0.921459	-0.199308	13.7929
-0.920628	-0.199863	13.7937
-0.919797	-0.199718	13.7948
-0.918966	-0.200253	13.7945
-0.918135	-0.200817	13.7941
-0.917303	-0.201506	13.7943
-0.916472	-0.201866	13.794
-0.915641	-0.201589	13.7934
-0.91481	-0.201838	13.7935
-0.913979	-0.201529	13.7937
-0.913148	-0.200538	13.7933
-0.912317	-0.199518	13.7937
-0.911485	-0.198721	13.794
-0.910654	-0.197885	13.795
-0.909823	-0.197813	13.7949
-0.908992	-0.197708	13.7934
-0.908161	-0.197621	13.7927
-0.90733	-0.197584	13.7929
-0.906498	-0.19745	13.7934
-0.905667	-0.197461	13.7943
-0.904836	-0.198087	13.7962
-0.904005	-0.198395	13.7958
-0.903174	-0.19858	13.7965
-0.902343	-0.198945	13.7968
-0.901511	-0.199496	13.7964
-0.90068	-0.199379	13.7977
-0.899849	-0.19916	13.7981
-0.899018	-0.199226	13.7973
-0.898187	-0.198716	13.7975
-0.897356	-0.198436	13.7978
-0.896524	-0.19886	13.7981
-0.895693	-0.199314	13.7977
-0.894862	-0.198965	13.7977
-0.894031	-0.199122	13.7983
-0.8932	-0.199234	13.7982
-0.892369	-0.199018	13.7979
-0.891538	-0.198679	13.7985
-0.890706	-0.199003	13.7992
-0.889875	-0.199254	13.7991
-0.889044	-0.199152	13.7989
-0.888213	-0.198648	13.7996
-0.887382	-0.197766	13.7999
-0.886551	-0.197164	13.7997
-0.885719	-0.196984	13.8001
-0.884888	-0.197116	13.8009
-0.884057	-0.197294	13.8021
-0.883226	-0.198074	13.8022
-0.882395	-0.198015	13.8019
-0.881564	-0.198528	13.8024
-0.880732	-0.199767	13.8029
-0.879901	-0.200462	13.8031
-0.87907	-0.200652	13.8034
-0.878239	-0.201362	13.8026
-0.877408	-0.201384	13.8024
-0.876577	-0.200989	13.8021
-0.875745	-0.200733	13.8021
-0.874914	-0.200837	13.8022
-0.874083	-0.20109	13.8021
-0.873252	-0.201148	13.8012
-0.872421	-0.201679	13.7998
-0.87159	-0.20271	13.7998
-0.870759	-0.203474	13.7997
-0.869927	-0.203389	13.7998
-0.869096	-0.203545	13.7998
-0.868265	-0.203007	13.8002
-0.867434	-0.202924	13.8009
-0.866603	-0.202999	13.8018
-0.865772	-0.20306	13.8021
-0.86494	-0.203858	13.8017
-0.864109	-0.204046	13.8006
-0.863278	-0.204062	13.8006
-0.862447	-0.203838	13.8009
-0.861616	-0.203556	13.8003
-0.860785	-0.20355	13.8003
-0.859953	-0.203283	13.8002
-0.859122	-0.203802	13.7994
-0.858291	-0.20509	13.7986
-0.85746	-0.205974	13.7987
-0.856629	-0.206204	13.7986
-0.855798	-0.206333	13.799
-0.854966	-0.206428	13.7993
-0.854135	-0.206412	13.7988
-0.853304	-0.207147	13.7987
-0.852473	-0.208029	13.7993
-0.851642	-0.208315	13.8
-0.850811	-0.208751	13.8002
-0.84998	-0.209154	13.7991
-0.849148	-0.208872	13.7988
-0.848317	-0.208268	13.7985
-0.847486	-0.207826	13.7977
-0.846655	-0.207339	13.7963
-0.845824	-0.207273	13.7958
-0.844993	-0.207572	13.7959
-0.844161	-0.207943	13.7954
-0.84333	-0.207885	13.7955
-0.842499	-0.207635	13.7945
-0.841668	-0.207303	13.7938
-0.840837	-0.207208	13.7939
-0.840006	-0.207767	13.7932
-0.839174	-0.207976	13.7925
-0.838343	-0.207512	13.793
-0.837512	-0.20756	13.7928
-0.836681	-0.20786	13.7922
-0.83585	-0.207467	13.7929
-0.835019	-0.207549	13.7934
-0.834187	-0.207522	13.7934
-0.833356	-0.207227	13.7929
-0.832525	-0.206945	13.7924
-0.831694	-0.206429	13.7928
-0.830863	-0.206281	13.7936
-0.830032	-0.206237	13.7939
-0.829201	-0.205768	13.7939
-0.828369	-0.205831	13.7936
-0.827538	-0.206318	13.7926
-0.826707	-0.206702	13.7915
-0.825876	-0.207013	13.7916
-0.825045	-0.206916	13.7917
-0.824214	-0.206584	13.7914
-0.823382	-0.206096	13.7911
-0.822551	-0.206111	13.7914
-0.82172	-0.206529	13.7909
-0.820889	-0.206728	13.7907
-0.820058	-0.206889	13.7907
-0.819227	-0.206611	13.7899
-0.818395	-0.206665	13.7894
-0.817564	-0.206576	13.789
-0.816733	-0.206149	13.7892
-0.815902	-0.206084	13.7901
-0.815071	-0.20566	13.7901
-0.81424	-0.205121	13.7896
-0.813408	-0.205	13.7893
-0.812577	-0.205021	13.7899
-0.811746	-0.204699	13.7902
-0.810915	-0.204291	13.7895
-0.810084	-0.204018	13.7883
-0.809253	-0.203932	13.7877
-0.808421	-0.203684	13.7884
-0.80759	-0.203373	13.7885
-0.806759	-0.203147	13.7881
-0.805928	-0.203528	13.788
-0.805097	-0.204609	13.7882
-0.804266	-0.205005	13.7888
-0.803434	-0.205373	13.7887
-0.802603	-0.205658	13.7889
-0.801772	-0.205655	13.7893
-0.800941	-0.205465	13.79
-0.80011	-0.205568	13.7902
-0.799279	-0.205869	13.7898
-0.798447	-0.205473	13.7899
-0.797616	-0.204964	13.7895
-0.796785	-0.205043	13.7882
-0.795954	-0.204914	13.788
-0.795123	-0.204216	13.7886
-0.794292	-0.204374	13.7881
-0.793461	-0.204425	13.7884
-0.792629	-0.204133	13.7884
-0.791798	-0.204052	13.7892
-0.790967	-0.204	13.7896
-0.790136	-0.204373	13.7891
-0.789305	-0.20454	13.789
-0.788474	-0.204301	13.7893
-0.787642	-0.204289	13.7891
-0.786811	-0.204681	13.7891
-0.78598	-0.204428	13.7898
-0.785149	-0.204181	13.7902
-0.784318	-0.204095	13.7897
-0.783487	-0.20391	13.7895
-0.782655	-0.203831	13.79
-0.781824	-0.204177	13.7905
-0.780993	-0.204242	13.7903
-0.780162	-0.20406	13.7895
-0.779331	-0.203002	13.7887
-0.7785	-0.202644	13.7885
-0.777668	-0.203116	13.7895
-0.776837	-0.202884	13.7899
-0.776006	-0.202337	13.7902
-0.775175	-0.202364	13.7901
-0.774344	-0.200949	13.7895
-0.773513	-0.200674	13.7897
-0.772682	-0.200982	13.7904
-0.77185	-0.200596	13.7903
-0.771019	-0.200386	13.7901
-0.770188	-0.20031	13.7901
-0.769357	-0.200612	13.7901
-0.768526	-0.200989	13.7906
-0.767695	-0.200936	13.7909
-0.766863	-0.200586	13.7902
-0.766032	-0.20055	13.79
-0.765201	-0.200419	13.7905
-0.76437	-0.199936	13.7908
-0.763539	-0.198794	13.7912
-0.762708	-0.198642	13.7913
-0.761876	-0.198566	13.7914
-0.761045	-0.19842	13.7915
-0.760214	-0.198504	13.7909
-0.759383	-0.198552	13.7904
-0.758552	-0.198357	13.7904
-0.757721	-0.198435	13.7906
-0.756889	-0.198401	13.7909
-0.756058	-0.198423	13.7912
-0.755227	-0.198104	13.7917
-0.754396	-0.198079	13.7914
-0.753565	-0.198131	13.7903
-0.752734	-0.198396	13.7902
-0.751903	-0.198624	13.7906
-0.751071	-0.199221	13.7908
-0.75024	-0.199305	13.791
-0.749409	-0.198168	13.791
-0.748578	-0.198685	13.7915
-0.747747	-0.198404	13.7918
-0.746916	-0.198919	13.7917
-0.746084	-0.199653	13.7915
-0.745253	-0.199023	13.7913
-0.744422	-0.198518	13.7907
-0.743591	-0.198943	13.7908
-0.74276	-0.198619	13.7909
-0.741929	-0.198655	13.7904
-0.741097	-0.199208	13.7895
-0.740266	-0.198543	13.789
-0.739435	-0.198378	13.7896
-0.738604	-0.198181	13.79
-0.737773	-0.198575	13.7901
-0.736942	-0.198997	13.7896
-0.73611	-0.198848	13.7886
-0.735279	-0.198976	13.7882
-0.734448	-0.199951	13.7876
-0.733617	-0.199732	13.7873
-0.732786	-0.200369	13.7875
-0.731955	-0.200493	13.7872
-0.731124	-0.200549	13.7863
-0.730292	-0.20043	13.7862
-0.729461	-0.200006	13.7856
-0.72863	-0.199853	13.7847
-0.727799	-0.199445	13.7846
-0.726968	-0.198931	13.7851
-0.726137	-0.198374	13.7845
-0.725305	-0.198324	13.7846
-0.724474	-0.198706	13.7842
-0.723643	-0.198477	13.7842
-0.722812	-0.198	13.7845
-0.721981	-0.198467	13.7845
-0.72115	-0.19816	13.7838
-0.720318	-0.197897	13.7837
-0.719487	-0.196498	13.7833
-0.718656	-0.195418	13.7828
-0.717825	-0.19508	13.7833
-0.716994	-0.195054	13.7835
-0.716163	-0.195037	13.783
-0.715331	-0.195108	13.7829
-0.7145	-0.195026	13.7832
-0.713669	-0.195032	13.7828
-0.712838	-0.19607	13.7828
-0.712007	-0.196413	13.7832
-0.711176	-0.196108	13.7829
-0.710345	-0.196107	13.7822
-0.709513	-0.195728	13.7821
-0.708682	-0.195681	13.7824
[truncated: 37,259 more rows]

## Sheet: panel J
Volume (ml)	A	B			TGFβ3WD:zfBGo:TGFBRI:TGFBRII
-2.36992	-0.404825	0.040837
-2.36909	-0.400994	0.046483								A	TGFβ3WD:zfBGo:TGFBRI:TGFBRII
-2.36826	-0.401633	0.046693			Kda					B	TGFβ3WD:TGFBRI:TGFBRII
-2.36743	-0.401794	0.045873			116
-2.3666	-0.401422	0.045228
-2.36577	-0.40145	0.04469
-2.36493	-0.402034	0.045256			66
-2.3641	-0.402577	0.045975
-2.36327	-0.402562	0.046192
-2.36244	-0.402823	0.04576
-2.36161	-0.403415	0.046347			45
-2.36077	-0.403586	0.04761
-2.35994	-0.403694	0.047601
-2.35911	-0.404044	0.046655			37
-2.35828	-0.404172	0.046709
-2.35745	-0.403921	0.046763
-2.35662	-0.403903	0.046506
-2.35579	-0.403769	0.046899
-2.35495	-0.403776	0.047065			25
-2.35412	-0.403708	0.047017
-2.35329	-0.403449	0.047551
-2.35246	-0.402902	0.048399			18
-2.35163	-0.402439	0.04912
-2.3508	-0.401987	0.05
-2.34996	-0.402249	0.050273			14
-2.34913	-0.402752	0.050227
-2.3483	-0.403073	0.049979
-2.34747	-0.403405	0.049822
-2.34664	-0.403111	0.049599
-2.3458	-0.402538	0.048885
-2.34497	-0.402173	0.048482
-2.34414	-0.401798	0.048698
-2.34331	-0.402009	0.049126
-2.34248	-0.402044	0.049227
-2.34165	-0.401477	0.049201
-2.34082	-0.400811	0.049297
-2.33998	-0.400265	0.049403
-2.33915	-0.400406	0.049409
-2.33832	-0.400787	0.04869
-2.33749	-0.401493	0.0478
-2.33666	-0.402238	0.047385
-2.33582	-0.402714	0.046987
-2.33499	-0.403272	0.046544
-2.33416	-0.404779	0.046036
-2.33333	-0.406173	0.045169
-2.3325	-0.407031	0.044454
-2.33167	-0.407374	0.044338
-2.33083	-0.406996	0.04365
-2.33	-0.406863	0.041995
-2.32917	-0.407064	0.040803
-2.32834	-0.407261	0.040322
-2.32751	-0.407375	0.040652
-2.32667	-0.40769	0.040383
-2.32584	-0.408365	0.040511
-2.32501	-0.408922	0.039717
-2.32418	-0.408605	0.038765
-2.32335	-0.408298	0.037892
-2.32252	-0.408891	0.036878
-2.32168	-0.409886	0.036612
-2.32085	-0.410135	0.037329
-2.32002	-0.409793	0.037488
-2.31919	-0.410058	0.036043
-2.31836	-0.410932	0.03467
-2.31753	-0.411042	0.033804
-2.3167	-0.411033	0.033432
-2.31586	-0.411686	0.032364
-2.31503	-0.411906	0.032287
-2.3142	-0.412796	0.031704
-2.31337	-0.413752	0.030742
-2.31254	-0.414738	0.029833
-2.3117	-0.415375	0.029735
-2.31087	-0.416486	0.029603
-2.31004	-0.417681	0.0291
-2.30921	-0.418461	0.027813
-2.30838	-0.419035	0.026517
-2.30755	-0.419387	0.025601
-2.30671	-0.419261	0.02529
-2.30588	-0.419993	0.02524
-2.30505	-0.420466	0.024768
-2.30422	-0.421463	0.024945
-2.30339	-0.42212	0.024711
-2.30256	-0.423369	0.024123
-2.30172	-0.424024	0.023221
-2.30089	-0.424772	0.022277
-2.30006	-0.426277	0.020895
-2.29923	-0.427174	0.019673
-2.2984	-0.427971	0.018811
-2.29757	-0.428425	0.018078
-2.29673	-0.42878	0.017005
-2.2959	-0.428622	0.016476
-2.29507	-0.428524	0.015774
-2.29424	-0.429408	0.015747
-2.29341	-0.429937	0.015991
-2.29257	-0.429935	0.016179
-2.29174	-0.429651	0.016418
-2.29091	-0.430358	0.016447
-2.29008	-0.430534	0.016681
-2.28925	-0.431614	0.01698
-2.28842	-0.431228	0.017196
-2.28758	-0.430797	0.017903
-2.28675	-0.430563	0.017654
-2.28592	-0.429979	0.016979
-2.28509	-0.428511	0.0167
-2.28426	-0.428445	0.0163
-2.28343	-0.427681	0.016376
-2.2826	-0.427437	0.016495
-2.28176	-0.427246	0.01711
-2.28093	-0.426294	0.017673
-2.2801	-0.425688	0.017874
-2.27927	-0.424859	0.018266
-2.27844	-0.42411	0.018348
-2.2776	-0.423895	0.018928
-2.27677	-0.422753	0.01948
-2.27594	-0.422195	0.021138
-2.27511	-0.421241	0.021815
-2.27428	-0.420302	0.02252
-2.27345	-0.419009	0.023461
-2.27261	-0.417013	0.023819
-2.27178	-0.415482	0.024993
-2.27095	-0.413443	0.026769
-2.27012	-0.410559	0.027499
-2.26929	-0.40785	0.028569
-2.26846	-0.404665	0.030408
-2.26762	-0.402172	0.033127
-2.26679	-0.3994	0.035271
-2.26596	-0.396432	0.038023
-2.26513	-0.393478	0.040495
-2.2643	-0.389068	0.043037
-2.26347	-0.385528	0.046289
-2.26263	-0.381843	0.048619
-2.2618	-0.378195	0.051563
-2.26097	-0.373254	0.054581
-2.26014	-0.3687	0.057841
-2.25931	-0.36297	0.061558
-2.25847	-0.357931	0.065259
-2.25764	-0.353589	0.06918
-2.25681	-0.349818	0.073169
-2.25598	-0.344897	0.077034
-2.25515	-0.340547	0.08079
-2.25432	-0.335472	0.083851
-2.25348	-0.33028	0.087485
-2.25265	-0.325054	0.090649
-2.25182	-0.319883	0.094279
-2.25099	-0.314501	0.09825
-2.25016	-0.30898	0.10163
-2.24933	-0.302688	0.105806
-2.2485	-0.296892	0.108413
-2.24766	-0.290546	0.111028
-2.24683	-0.285145	0.114783
-2.246	-0.280264	0.118289
-2.24517	-0.274853	0.121911
-2.24434	-0.269507	0.12651
-2.2435	-0.264896	0.131219
-2.24267	-0.258055	0.135718
-2.24184	-0.252075	0.139737
-2.24101	-0.246024	0.14459
-2.24018	-0.239271	0.148704
-2.23935	-0.232591	0.152272
-2.23851	-0.225919	0.155914
-2.23768	-0.220077	0.159236
-2.23685	-0.214193	0.163338
-2.23602	-0.207696	0.167109
-2.23519	-0.201856	0.171198
-2.23436	-0.195323	0.17467
-2.23352	-0.189312	0.178343
-2.23269	-0.183566	0.182991
-2.23186	-0.177899	0.186356
-2.23103	-0.171934	0.190541
-2.2302	-0.165418	0.194485
-2.22937	-0.15943	0.198781
-2.22853	-0.154841	0.20235
-2.2277	-0.150125	0.205379
-2.22687	-0.144785	0.208274
-2.22604	-0.140152	0.210744
-2.22521	-0.134752	0.214366
-2.22438	-0.129433	0.217656
-2.22354	-0.125098	0.219844
-2.22271	-0.120426	0.221227
-2.22188	-0.115959	0.222974
-2.22105	-0.112205	0.225347
-2.22022	-0.108569	0.226808
-2.21938	-0.105107	0.227587
-2.21855	-0.101618	0.229334
-2.21772	-0.098754	0.231005
-2.21689	-0.096082	0.23364
-2.21606	-0.093057	0.235221
-2.21523	-0.089338	0.236986
-2.2144	-0.086101	0.238045
-2.21356	-0.082609	0.239924
-2.21273	-0.079815	0.242323
-2.2119	-0.078065	0.244216
-2.21107	-0.074268	0.245082
-2.21024	-0.072421	0.245623
-2.2094	-0.069594	0.245551
-2.20857	-0.067957	0.246937
-2.20774	-0.067006	0.247744
-2.20691	-0.065355	0.248823
-2.20608	-0.06361	0.249777
-2.20525	-0.061851	0.251547
-2.20441	-0.06037	0.252884
-2.20358	-0.058924	0.253786
-2.20275	-0.057292	0.254192
-2.20192	-0.0556	0.254611
-2.20109	-0.056736	0.254769
-2.20026	-0.05605	0.255465
-2.19942	-0.056328	0.254471
-2.19859	-0.057294	0.25464
-2.19776	-0.057	0.254892
-2.19693	-0.057592	0.255019
-2.1961	-0.056553	0.254844
-2.19527	-0.05663	0.254522
-2.19443	-0.056752	0.254371
-2.1936	-0.056326	0.254364
-2.19277	-0.05686	0.25356
-2.19194	-0.058235	0.253395
-2.19111	-0.05882	0.252133
-2.19028	-0.059621	0.251997
-2.18944	-0.060777	0.251472
-2.18861	-0.061107	0.249879
-2.18778	-0.061857	0.247803
-2.18695	-0.063169	0.246211
-2.18612	-0.064694	0.245927
-2.18528	-0.066008	0.244711
-2.18445	-0.067737	0.243124
-2.18362	-0.070102	0.241458
-2.18279	-0.072384	0.238784
-2.18196	-0.074926	0.238313
-2.18113	-0.077452	0.238298
-2.1803	-0.079956	0.23707
-2.17946	-0.082448	0.235502
-2.17863	-0.084258	0.234718
-2.1778	-0.086462	0.233713
-2.17697	-0.088448	0.232497
-2.17614	-0.091367	0.230629
-2.1753	-0.09308	0.228042
-2.17447	-0.094928	0.226527
-2.17364	-0.098286	0.224853
-2.17281	-0.101668	0.222712
-2.17198	-0.103693	0.221045
-2.17115	-0.107188	0.218565
-2.17031	-0.109072	0.216563
-2.16948	-0.112485	0.215392
-2.16865	-0.115041	0.2141
-2.16782	-0.117855	0.212291
-2.16699	-0.120307	0.209455
-2.16616	-0.121662	0.206979
-2.16532	-0.124682	0.205939
-2.16449	-0.127702	0.204064
-2.16366	-0.131152	0.201825
-2.16283	-0.133519	0.199737
-2.162	-0.136271	0.198018
-2.16117	-0.139504	0.19584
-2.16033	-0.142005	0.19379
-2.1595	-0.143139	0.191414
-2.15867	-0.145354	0.189718
-2.15784	-0.147485	0.188494
-2.15701	-0.149385	0.1865
-2.15618	-0.152255	0.183916
-2.15534	-0.154862	0.181698
-2.15451	-0.158328	0.18057
-2.15368	-0.160956	0.178365
-2.15285	-0.164201	0.176724
-2.15202	-0.167335	0.174762
-2.15118	-0.169738	0.173433
-2.15035	-0.171718	0.171627
-2.14952	-0.174718	0.169462
-2.14869	-0.176628	0.167505
-2.14786	-0.178935	0.165461
-2.14703	-0.182107	0.163982
-2.14619	-0.185468	0.162483
-2.14536	-0.187363	0.161792
-2.14453	-0.190484	0.159813
-2.1437	-0.193568	0.158493
-2.14287	-0.194947	0.157527
-2.14204	-0.197165	0.15635
-2.1412	-0.199873	0.155791
-2.14037	-0.201383	0.153293
-2.13954	-0.203555	0.151954
-2.13871	-0.206053	0.149714
-2.13788	-0.207115	0.148965
-2.13705	-0.20974	0.147526
-2.13621	-0.213103	0.146745
-2.13538	-0.215723	0.144867
-2.13455	-0.217354	0.143277
-2.13372	-0.219705	0.142329
-2.13289	-0.221846	0.142102
-2.13206	-0.223461	0.140292
-2.13122	-0.225108	0.139408
-2.13039	-0.227891	0.136705
-2.12956	-0.229512	0.136058
-2.12873	-0.23162	0.135261
-2.1279	-0.233157	0.133848
-2.12706	-0.235023	0.132357
-2.12623	-0.236773	0.131048
-2.1254	-0.23869	0.130458
-2.12457	-0.24085	0.129456
-2.12374	-0.241952	0.127959
-2.12291	-0.243711	0.127851
-2.12208	-0.245354	0.126365
-2.12124	-0.247522	0.125819
-2.12041	-0.248938	0.124988
-2.11958	-0.249748	0.124823
-2.11875	-0.251831	0.12433
-2.11792	-0.252966	0.124092
-2.11708	-0.255263	0.12302
-2.11625	-0.257216	0.12214
-2.11542	-0.25925	0.120665
-2.11459	-0.260926	0.11971
-2.11376	-0.261553	0.119883
-2.11293	-0.262359	0.118867
-2.11209	-0.264802	0.117963
-2.11126	-0.264646	0.117336
-2.11043	-0.265494	0.116864
-2.1096	-0.266969	0.116447
-2.10877	-0.268953	0.116152
-2.10794	-0.2693	0.115881
-2.1071	-0.270672	0.11575
-2.10627	-0.272662	0.115175
-2.10544	-0.273895	0.114538
-2.10461	-0.275404	0.113587
-2.10378	-0.276606	0.111936
-2.10295	-0.277078	0.11083
-2.10211	-0.278597	0.109144
-2.10128	-0.280754	0.107702
-2.10045	-0.281366	0.106633
-2.09962	-0.281913	0.106174
-2.09879	-0.28336	0.106196
-2.09795	-0.28447	0.105036
-2.09712	-0.285738	0.105134
-2.09629	-0.288547	0.104053
-2.09546	-0.289804	0.102131
-2.09463	-0.290097	0.100705
-2.0938	-0.290623	0.09972
-2.09296	-0.292459	0.098358
-2.09213	-0.294189	0.098027
-2.0913	-0.295777	0.096631
-2.09047	-0.297194	0.095902
-2.08964	-0.298618	0.096399
-2.08881	-0.299819	0.097218
-2.08798	-0.30078	0.096265
-2.08714	-0.301916	0.095032
-2.08631	-0.302917	0.094245
-2.08548	-0.303847	0.094094
-2.08465	-0.305751	0.094121
-2.08382	-0.306864	0.093692
-2.08298	-0.308518	0.093531
-2.08215	-0.310403	0.092479
-2.08132	-0.310997	0.09121
-2.08049	-0.311484	0.089795
-2.07966	-0.311944	0.088797
-2.07883	-0.313073	0.087859
-2.07799	-0.314488	0.086483
-2.07716	-0.315355	0.085087
-2.07633	-0.316707	0.083921
-2.0755	-0.31744	0.083447
-2.07467	-0.317135	0.082731
-2.07384	-0.317997	0.083339
-2.073	-0.318516	0.083007
-2.07217	-0.319459	0.08186
-2.07134	-0.320556	0.081975
-2.07051	-0.32096	0.081521
-2.06968	-0.322282	0.080457
-2.06885	-0.323112	0.079612
-2.06801	-0.32425	0.079026
-2.06718	-0.325495	0.077987
-2.06635	-0.326947	0.07778
-2.06552	-0.327819	0.076822
-2.06469	-0.327535	0.076461
-2.06386	-0.328454	0.076343
-2.06302	-0.328128	0.076013
-2.06219	-0.328602	0.0759
-2.06136	-0.329117	0.075286
-2.06053	-0.329518	0.07513
-2.0597	-0.328841	0.075365
-2.05886	-0.329966	0.075343
-2.05803	-0.330442	0.074891
-2.0572	-0.330726	0.074022
-2.05637	-0.332079	0.073645
-2.05554	-0.332072	0.073571
-2.05471	-0.331432	0.073677
-2.05388	-0.331814	0.074163
-2.05304	-0.332632	0.074278
-2.05221	-0.333498	0.074431
-2.05138	-0.333855	0.074873
-2.05055	-0.333784	0.074429
-2.04972	-0.333803	0.074002
-2.04888	-0.334408	0.073513
-2.04805	-0.334749	0.072265
-2.04722	-0.335086	0.071405
-2.04639	-0.335566	0.07112
-2.04556	-0.336453	0.070899
-2.04473	-0.337554	0.071401
-2.04389	-0.338079	0.071606
-2.04306	-0.337943	0.071107
-2.04223	-0.338212	0.07074
-2.0414	-0.337719	0.07014
-2.04057	-0.337129	0.069639
-2.03974	-0.337714	0.069381
-2.0389	-0.338704	0.069588
-2.03807	-0.339614	0.069429
-2.03724	-0.340346	0.069102
-2.03641	-0.341021	0.069421
-2.03558	-0.341789	0.069794
-2.03475	-0.342534	0.069833
-2.03391	-0.342922	0.06954
-2.03308	-0.344252	0.069187
-2.03225	-0.345654	0.068164
-2.03142	-0.346834	0.068176
-2.03059	-0.347767	0.067989
-2.02976	-0.348344	0.066986
-2.02892	-0.348858	0.066589
-2.02809	-0.349838	0.066458
-2.02726	-0.350395	0.06615
-2.02643	-0.35061	0.065069
-2.0256	-0.350604	0.064611
-2.02476	-0.350758	0.064202
-2.02393	-0.351715	0.063613
-2.0231	-0.35265	0.063338
-2.02227	-0.352655	0.062808
-2.02144	-0.353373	0.06259
-2.02061	-0.354666	0.062437
-2.01978	-0.355378	0.062317
-2.01894	-0.356029	0.061854
-2.01811	-0.357611	0.061679
-2.01728	-0.358519	0.061369
-2.01645	-0.35965	0.061122
-2.01562	-0.36015	0.061277
-2.01478	-0.360442	0.061272
-2.01395	-0.360955	0.060467
-2.01312	-0.361486	0.060042
-2.01229	-0.361762	0.059325
-2.01146	-0.36169	0.059169
-2.01063	-0.361952	0.059006
-2.00979	-0.362176	0.058945
-2.00896	-0.362762	0.058855
-2.00813	-0.363588	0.058456
-2.0073	-0.363963	0.058219
-2.00647	-0.364284	0.058181
-2.00564	-0.364387	0.057097
-2.0048	-0.364566	0.056284
-2.00397	-0.365167	0.056553
-2.00314	-0.365767	0.055738
-2.00231	-0.366227	0.054485
-2.00148	-0.366219	0.053736
-2.00065	-0.366369	0.053489
-1.99981	-0.367448	0.053585
-1.99898	-0.367831	0.053968
-1.99815	-0.368112	0.053938
-1.99732	-0.36817	0.053515
-1.99649	-0.367905	0.053138
-1.99565	-0.368186	0.052586
-1.99482	-0.36866	0.051704
-1.99399	-0.368558	0.05041
-1.99316	-0.3681	0.049969
-1.99233	-0.368225	0.050076
-1.9915	-0.368737	0.049704
-1.99066	-0.368522	0.049268
-1.98983	-0.368045	0.048895
-1.989	-0.368015	0.048767
-1.98817	-0.368099	0.048508
-1.98734	-0.368191	0.04817
-1.98651	-0.368196	0.048425
-1.98568	-0.368212	0.048568
-1.98484	-0.368492	0.048727
-1.98401	-0.368771	0.049255
-1.98318	-0.369415	0.04922
-1.98235	-0.369975	0.049041
-1.98152	-0.370684	0.048868
-1.98068	-0.371371	0.048611
-1.97985	-0.371678	0.048412
-1.97902	-0.372208	0.048011
-1.97819	-0.372536	0.047639
-1.97736	-0.372623	0.047628
-1.97653	-0.372486	0.04748
-1.97569	-0.372609	0.047045
-1.97486	-0.372396	0.046708
-1.97403	-0.37216	0.045999
-1.9732	-0.372271	0.045128
-1.97237	-0.372293	0.044792
-1.97154	-0.372405	0.04419
-1.9707	-0.372541	0.043693
-1.96987	-0.373278	0.043198
-1.96904	-0.374211	0.042317
-1.96821	-0.374799	0.041444
-1.96738	-0.374986	0.041621
-1.96654	-0.374752	0.042462
-1.96571	-0.374605	0.042404
-1.96488	-0.374144	0.042285
-1.96405	-0.373873	0.043335
-1.96322	-0.374009	0.043557
-1.96239	-0.373343	0.043413
-1.96155	-0.372892	0.043413
-1.96072	-0.372899	0.043404
-1.95989	-0.373139	0.043415
-1.95906	-0.373725	0.043117
-1.95823	-0.374037	0.04248
-1.9574	-0.374687	0.042039
-1.95657	-0.374795	0.041995
-1.95573	-0.374641	0.042009
-1.9549	-0.374615	0.041756
-1.95407	-0.374807	0.041402
-1.95324	-0.374938	0.041119
-1.95241	-0.375191	0.041159
-1.95158	-0.375881	0.041209
-1.95074	-0.375569	0.040851
-1.94991	-0.37466	0.040302
-1.94908	-0.374894	0.039852
-1.94825	-0.375736	0.039519
-1.94742	-0.375768	0.03835
-1.94658	-0.375569	0.038039
-1.94575	-0.375618	0.038345
-1.94492	-0.375783	0.038331
-1.94409	-0.376067	0.037581
-1.94326	-0.376396	0.037135
-1.94243	-0.376225	0.037005
-1.94159	-0.375372	0.036342
-1.94076	-0.374667	0.035857
-1.93993	-0.374569	0.035976
-1.9391	-0.374572	0.036183
-1.93827	-0.374275	0.036133
-1.93744	-0.374341	0.036406
-1.9366	-0.374264	0.036752
-1.93577	-0.37443	0.036555
-1.93494	-0.374778	0.035796
-1.93411	-0.375247	0.03479
-1.93328	-0.375308	0.033918
-1.93244	-0.375502	0.033384
-1.93161	-0.375952	0.033327
-1.93078	-0.376564	0.033517
-1.92995	-0.377144	0.033282
-1.92912	-0.377656	0.033217
-1.92829	-0.377708	0.033368
-1.92745	-0.377161	0.03386
-1.92662	-0.376922	0.034246
-1.92579	-0.377187	0.034271
-1.92496	-0.37778	0.033379
-1.92413	-0.378443	0.033146
-1.9233	-0.379437	0.033291
-1.92247	-0.380755	0.032482
-1.92163	-0.38133	0.032224
-1.9208	-0.381457	0.032362
-1.91997	-0.381151	0.031944
-1.91914	-0.380969	0.031814
-1.91831	-0.380879	0.031766
-1.91748	-0.380498	0.032142
-1.91664	-0.380407	0.032746
-1.91581	-0.380665	0.033005
-1.91498	-0.380872	0.032518
-1.91415	-0.381381	0.032431
-1.91332	-0.382401	0.033019
-1.91248	-0.382618	0.03371
-1.91165	-0.38212	0.034019
-1.91082	-0.38219	0.034129
-1.90999	-0.382087	0.034255
-1.90916	-0.38275	0.033751
-1.90833	-0.384231	0.033971
-1.90749	-0.384631	0.034653
-1.90666	-0.384376	0.035143
-1.90583	-0.384954	0.035851
-1.905	-0.385782	0.036222
-1.90417	-0.386068	0.036039
-1.90333	-0.386815	0.035646
-1.9025	-0.387339	0.035375
-1.90167	-0.387178	0.035454
-1.90084	-0.387538	0.035195
-1.90001	-0.388392	0.035828
-1.89918	-0.389666	0.036565
-1.89834	-0.390327	0.036094
-1.89751	-0.390844	0.034936
-1.89668	-0.391316	0.034585
-1.89585	-0.39151	0.033987
-1.89502	-0.391667	0.033791
-1.89419	-0.391508	0.034223
-1.89335	-0.391545	0.0346
-1.89252	-0.391203	0.035208
-1.89169	-0.391252	0.036266
-1.89086	-0.392041	0.036516
-1.89003	-0.391919	0.037347
-1.8892	-0.391194	0.036641
-1.88837	-0.390997	0.036734
-1.88753	-0.390429	0.037714
-1.8867	-0.389723	0.037683
-1.88587	-0.390113	0.037221
-1.88504	-0.389943	0.037432
-1.88421	-0.389386	0.036756
-1.88337	-0.389059	0.036605
-1.88254	-0.388344	0.036545
-1.88171	-0.387686	0.036011
-1.88088	-0.3872	0.035948
-1.88005	-0.387248	0.036122
-1.87922	-0.387217	0.035449
-1.87838	-0.388464	0.035689
-1.87755	-0.388814	0.036172
-1.87672	-0.389388	0.036286
-1.87589	-0.390279	0.036068
-1.87506	-0.390559	0.035127
-1.87423	-0.390404	0.034468
-1.87339	-0.390625	0.035203
-1.87256	-0.391208	0.036821
-1.87173	-0.391002	0.036928
-1.8709	-0.391087	0.036305
-1.87007	-0.392024	0.036383
-1.86923	-0.392704	0.036973
-1.8684	-0.393598	0.036508
-1.86757	-0.394246	0.037078
-1.86674	-0.393924	0.037956
-1.86591	-0.394305	0.037608
-1.86508	-0.394837	0.03729
-1.86424	-0.394395	0.037729
-1.86341	-0.394259	0.038108
-1.86258	-0.394723	0.038247
-1.86175	-0.394649	0.038221
-1.86092	-0.394585	0.038252
-1.86009	-0.395696	0.038743
-1.85926	-0.396289	0.039134
-1.85842	-0.396599	0.038259
-1.85759	-0.395915	0.037453
-1.85676	-0.395564	0.038295
-1.85593	-0.395941	0.039073
-1.8551	-0.396196	0.039324
-1.85426	-0.396294	0.039295
-1.85343	-0.396414	0.03954
-1.8526	-0.396863	0.040202
-1.85177	-0.396958	0.04052
-1.85094	-0.397455	0.040426
-1.85011	-0.398154	0.04051
-1.84927	-0.39811	0.041052
-1.84844	-0.39841	0.040005
-1.84761	-0.398959	0.039828
-1.84678	-0.399451	0.039854
-1.84595	-0.399521	0.039953
-1.84512	-0.400494	0.039598
-1.84428	-0.401322	0.039584
-1.84345	-0.402452	0.039341
-1.84262	-0.403061	0.038586
-1.84179	-0.403473	0.03778
-1.84096	-0.403855	0.037364
-1.84013	-0.404127	0.037481
-1.83929	-0.404136	0.037603
-1.83846	-0.404067	0.037663
-1.83763	-0.404863	0.037197
-1.8368	-0.404841	0.03737
-1.83597	-0.404626	0.036847
-1.83513	-0.404219	0.036852
-1.8343	-0.403777	0.036356
-1.83347	-0.403877	0.036151
-1.83264	-0.404412	0.037482
-1.83181	-0.404316	0.037202
-1.83098	-0.404718	0.036061
-1.83014	-0.404999	0.035297
-1.82931	-0.404537	0.035363
-1.82848	-0.404135	0.034962
-1.82765	-0.403785	0.033689
-1.82682	-0.402836	0.033749
-1.82599	-0.402973	0.033272
-1.82516	-0.40289	0.03281
-1.82432	-0.402344	0.033412
-1.82349	-0.401663	0.033475
-1.82266	-0.401737	0.033178
-1.82183	-0.40181	0.032418
-1.821	-0.40209	0.031929
-1.82016	-0.401635	0.032318
-1.81933	-0.401047	0.032301
-1.8185	-0.399783	0.03127
-1.81767	-0.39895	0.029594
-1.81684	-0.398887	0.029615
-1.81601	-0.399846	0.030389
-1.81517	-0.399403	0.029955
-1.81434	-0.39918	0.029886
-1.81351	-0.398934	0.029848
-1.81268	-0.399075	0.029968
-1.81185	-0.398709	0.029396
-1.81102	-0.398641	0.028393
-1.81018	-0.398027	0.027995
-1.80935	-0.397789	0.028454
-1.80852	-0.396759	0.028818
-1.80769	-0.39613	0.028158
-1.80686	-0.396529	0.02814
-1.80603	-0.396943	0.028184
-1.80519	-0.396868	0.028027
-1.80436	-0.397345	0.027017
-1.80353	-0.397268	0.027011
-1.8027	-0.397253	0.026408
-1.80187	-0.396742	0.025904
-1.80103	-0.397375	0.027204
-1.8002	-0.397689	0.028165
-1.79937	-0.397918	0.028017
-1.79854	-0.397742	0.028109
-1.79771	-0.398098	0.028363
-1.79688	-0.398855	0.028386
-1.79604	-0.398449	0.028829
-1.79521	-0.398243	0.028449
-1.79438	-0.399141	0.028746
-1.79355	-0.399146	0.028755
-1.79272	-0.399407	0.02879
-1.79189	-0.399252	0.029309
-1.79106	-0.399261	0.028232
-1.79022	-0.399012	0.027768
-1.78939	-0.398667	0.028164
-1.78856	-0.398174	0.028093
-1.78773	-0.398768	0.027185
-1.7869	-0.398787	0.026258
-1.78606	-0.39957	0.027151
-1.78523	-0.400547	0.027445
-1.7844	-0.401162	0.027521
-1.78357	-0.401873	0.02767
-1.78274	-0.402649	0.027074
-1.78191	-0.402088	0.027359
-1.78107	-0.402927	0.027975
-1.78024	-0.402553	0.02778
-1.77941	-0.401363	0.028037
-1.77858	-0.401413	0.027384
-1.77775	-0.401751	0.028015
-1.77692	-0.402511	0.029396
-1.77608	-0.40389	0.030664
-1.77525	-0.403806	0.030718
-1.77442	-0.402029	0.030542
-1.77359	-0.402441	0.029756
-1.77276	-0.402056	0.029446
-1.77192	-0.403033	0.028898
-1.77109	-0.403112	0.029839
-1.77026	-0.404263	0.030861
-1.76943	-0.40463	0.031041
-1.7686	-0.405045	0.031185
-1.76777	-0.405106	0.031025
-1.76693	-0.405764	0.03016
-1.7661	-0.406348	0.030278
-1.76527	-0.406297	0.030756
-1.76444	-0.406619	0.030709
-1.76361	-0.406509	0.030727
-1.76278	-0.407594	0.030323
-1.76195	-0.408116	0.029818
-1.76111	-0.407429	0.030216
-1.76028	-0.407409	0.030399
-1.75945	-0.406622	0.030029
-1.75862	-0.406039	0.02982
-1.75779	-0.405344	0.029251
-1.75696	-0.405551	0.029334
-1.75612	-0.405538	0.028856
-1.75529	-0.405276	0.028305
-1.75446	-0.40589	0.028984
-1.75363	-0.406874	0.029373
-1.7528	-0.405547	0.029612
-1.75196	-0.406392	0.029054
-1.75113	-0.406256	0.028684
-1.7503	-0.405407	0.02908
-1.74947	-0.404611	0.028895
-1.74864	-0.404551	0.02838
-1.74781	-0.403478	0.027331
-1.74697	-0.403989	0.026713
-1.74614	-0.403664	0.026713
-1.74531	-0.403696	0.026846
-1.74448	-0.403028	0.02587
-1.74365	-0.402354	0.025193
-1.74282	-0.402056	0.025017
-1.74198	-0.402153	0.024965
-1.74115	-0.402078	0.024921
-1.74032	-0.402794	0.025167
-1.73949	-0.402753	0.024107
-1.73866	-0.403544	0.024328
-1.73782	-0.40417	0.024425
-1.73699	-0.403764	0.023943
-1.73616	-0.403674	0.022528
-1.73533	-0.403618	0.021606
-1.7345	-0.403856	0.020982
-1.73367	-0.40376	0.02102
-1.73283	-0.404827	0.020641
-1.732	-0.404333	0.021295
-1.73117	-0.404535	0.021352
-1.73034	-0.403977	0.021873
-1.72951	-0.403659	0.020886
-1.72868	-0.403156	0.019454
-1.72785	-0.402579	0.019511
-1.72701	-0.402205	0.019384
-1.72618	-0.402164	0.019215
-1.72535	-0.402215	0.019621
-1.72452	-0.402501	0.019072
-1.72369	-0.402153	0.019099
-1.72285	-0.402039	0.019544
-1.72202	-0.402575	0.01998
-1.72119	-0.402657	0.020715
-1.72036	-0.402703	0.021676
-1.71953	-0.402768	0.02208
-1.7187	-0.403032	0.022111
-1.71786	-0.402715	0.021611
-1.71703	-0.402818	0.020652
-1.7162	-0.403092	0.020568
-1.71537	-0.403849	0.020915
-1.71454	-0.403372	0.021128
-1.71371	-0.403179	0.021334
-1.71287	-0.402877	0.020199
-1.71204	-0.402333	0.020437
-1.71121	-0.402411	0.020381
-1.71038	-0.401715	0.021039
-1.70955	-0.401552	0.021441
-1.70871	-0.401288	0.021178
-1.70788	-0.402174	0.020967
-1.70705	-0.403206	0.021611
-1.70622	-0.404576	0.021144
-1.70539	-0.405378	0.022098
-1.70456	-0.405156	0.023534
-1.70372	-0.405131	0.024165
-1.70289	-0.405022	0.024462
-1.70206	-0.406078	0.024837
-1.70123	-0.405298	0.024985
-1.7004	-0.40519	0.024885
-1.69957	-0.405278	0.024625
-1.69874	-0.405833	0.023766
-1.6979	-0.406258	0.024392
-1.69707	-0.406101	0.023799
-1.69624	-0.40671	0.023598
-1.69541	-0.407571	0.023481
-1.69458	-0.407833	0.024429
-1.69375	-0.407643	0.024328
-1.69291	-0.407471	0.024231
-1.69208	-0.408309	0.023689
-1.69125	-0.408212	0.024283
-1.69042	-0.408782	0.024485
-1.68959	-0.409226	0.024137
-1.68875	-0.409749	0.02292
-1.68792	-0.410038	0.022551
-1.68709	-0.409116	0.0227
-1.68626	-0.410132	0.022176
-1.68543	-0.410156	0.021243
-1.6846	-0.410627	0.020523
-1.68376	-0.411578	0.019391
-1.68293	-0.411759	0.018896
-1.6821	-0.411878	0.019018
-1.68127	-0.411585	0.018693
-1.68044	-0.410632	0.017761
-1.67961	-0.40986	0.016545
-1.67877	-0.410372	0.015755
-1.67794	-0.410498	0.01525
-1.67711	-0.410636	0.015325
-1.67628	-0.410842	0.015503
-1.67545	-0.4113	0.016033
-1.67461	-0.411965	0.01655
-1.67378	-0.412011	0.016477
-1.67295	-0.412735	0.016083
-1.67212	-0.412906	0.016098
-1.67129	-0.412658	0.016166
-1.67046	-0.412032	0.015309
-1.66962	-0.41279	0.015048
-1.66879	-0.413507	0.014593
-1.66796	-0.41426	0.014087
-1.66713	-0.415088	0.013943
-1.6663	-0.414871	0.013827
-1.66547	-0.414427	0.014038
-1.66464	-0.413939	0.014811
-1.6638	-0.412586	0.014688
-1.66297	-0.412518	0.014556
-1.66214	-0.412882	0.01483
-1.66131	-0.412974	0.014846
-1.66048	-0.412514	0.01457
-1.65965	-0.412509	0.014257
-1.65881	-0.412888	0.014214
-1.65798	-0.412338	0.014293
-1.65715	-0.41227	0.01435
-1.65632	-0.411452	0.014138
-1.65549	-0.411027	0.013818
-1.65465	-0.410853	0.013501
-1.65382	-0.411126	0.013391
-1.65299	-0.411522	0.012802
-1.65216	-0.41204	0.012272
-1.65133	-0.411844	0.012387
-1.6505	-0.411115	0.012415
-1.64966	-0.410677	0.012384
-1.64883	-0.410527	0.012278
-1.648	-0.410138	0.011978
-1.64717	-0.409768	0.012248
-1.64634	-0.409462	0.012825
-1.64551	-0.409785	0.013189
-1.64467	-0.409382	0.014043
-1.64384	-0.410675	0.014719
-1.64301	-0.411042	0.014754
-1.64218	-0.410205	0.014962
-1.64135	-0.408871	0.015558
-1.64051	-0.409257	0.015104
-1.63968	-0.409851	0.015486
-1.63885	-0.409783	0.016537
-1.63802	-0.409918	0.01771
-1.63719	-0.408946	0.017654
-1.63636	-0.408479	0.017507
-1.63552	-0.407934	0.017807
-1.63469	-0.408189	0.018171
-1.63386	-0.408355	0.018194
-1.63303	-0.4077	0.018255
-1.6322	-0.4075	0.018083
-1.63137	-0.407494	0.017545
-1.63054	-0.408056	0.016756
-1.6297	-0.409455	0.016502
-1.62887	-0.410311	0.016638
-1.62804	-0.410041	0.016436
-1.62721	-0.410095	0.01616
-1.62638	-0.409505	0.015604
-1.62555	-0.410083	0.015239
-1.62471	-0.409909	0.015541
-1.62388	-0.409848	0.015669
-1.62305	-0.410374	0.015679
-1.62222	-0.410775	0.016081
-1.62139	-0.41058	0.015788
-1.62055	-0.410469	0.014756
-1.61972	-0.410744	0.014715
-1.61889	-0.410659	0.015434
-1.61806	-0.411041	0.015678
-1.61723	-0.411317	0.015383
-1.6164	-0.41166	0.014895
-1.61556	-0.411328	0.014796
-1.61473	-0.411409	0.014897
-1.6139	-0.411849	0.014766
-1.61307	-0.411996	0.014712
-1.61224	-0.411737	0.014553
-1.6114	-0.41122	0.014785
-1.61057	-0.411188	0.015187
-1.60974	-0.411607	0.015185
-1.60891	-0.412063	0.015034
-1.60808	-0.412079	0.014901
-1.60725	-0.412238	0.01399
-1.60641	-0.412707	0.013441
-1.60558	-0.412518	0.013946
-1.60475	-0.412424	0.014009
-1.60392	-0.412884	0.013868
-1.60309	-0.41287	0.013097
-1.60226	-0.411683	0.012162
-1.60143	-0.41072	0.012451
-1.60059	-0.410685	0.012893
-1.59976	-0.412039	0.013202
-1.59893	-0.412746	0.013245
-1.5981	-0.411986	0.012559
-1.59727	-0.411843	0.011628
-1.59644	-0.4117	0.01105
-1.5956	-0.412238	0.011359
-1.59477	-0.412323	0.012054
-1.59394	-0.41221	0.011112
-1.59311	-0.412555	0.010515
-1.59228	-0.412499	0.010947
-1.59144	-0.412627	0.011225
-1.59061	-0.412075	0.011693
-1.58978	-0.411928	0.012202
-1.58895	-0.411486	0.012406
-1.58812	-0.41035	0.012631
-1.58729	-0.410476	0.012729
-1.58645	-0.410474	0.011893
-1.58562	-0.41032	0.011923
-1.58479	-0.410707	0.013717
-1.58396	-0.410415	0.014395
-1.58313	-0.410813	0.01411
-1.5823	-0.411579	0.013749
-1.58146	-0.411756	0.013575
-1.58063	-0.412702	0.01355
-1.5798	-0.413119	0.013638
-1.57897	-0.413679	0.013768
-1.57814	-0.413546	0.013027
-1.5773	-0.414591	0.012502
-1.57647	-0.414508	0.012515
-1.57564	-0.413132	0.013174
-1.57481	-0.412575	0.013661
-1.57398	-0.412683	0.013248
-1.57315	-0.412745	0.013047
-1.57231	-0.413067	0.013937
-1.57148	-0.412953	0.014625
-1.57065	-0.413041	0.01498
-1.56982	-0.413585	0.014715
-1.56899	-0.414399	0.014254
-1.56816	-0.414786	0.013989
-1.56733	-0.414714	0.013889
-1.56649	-0.414905	0.013563
-1.56566	-0.415085	0.013951
-1.56483	-0.414885	0.014629
-1.564	-0.415328	0.014416
-1.56317	-0.416119	0.01412
-1.56234	-0.416286	0.014042
-1.5615	-0.416585	0.01424
-1.56067	-0.416653	0.014675
-1.55984	-0.416651	0.014233
-1.55901	-0.416811	0.013692
-1.55818	-0.416418	0.013318
-1.55734	-0.415772	0.013159
-1.55651	-0.416238	0.013853
-1.55568	-0.417223	0.013955
-1.55485	-0.417622	0.013823
-1.55402	-0.417002	0.013507
-1.55319	-0.416382	0.013484
-1.55235	-0.416406	0.013761
-1.55152	-0.416178	0.01344
-1.55069	-0.4162	0.012862
-1.54986	-0.41633	0.012831
-1.54903	-0.416691	0.012314
-1.5482	-0.416742	0.011752
-1.54736	-0.416681	0.01193
-1.54653	-0.416916	0.011968
-1.5457	-0.416392	0.011835
-1.54487	-0.416311	0.012202
-1.54404	-0.416805	0.012
-1.5432	-0.416664	0.011167
-1.54237	-0.416357	0.010359
-1.54154	-0.416338	0.009972
-1.54071	-0.415964	0.009794
-1.53988	-0.41548	0.0098
-1.53905	-0.414939	0.009874
-1.53822	-0.415026	0.009272
-1.53738	-0.41538	0.008744
-1.53655	-0.415547	0.008989
-1.53572	-0.41518	0.008965
-1.53489	-0.414553	0.008802
-1.53406	-0.414728	0.008069
-1.53323	-0.416107	0.008056
-1.53239	-0.417208	0.008851
-1.53156	-0.417203	0.008452
-1.53073	-0.41664	0.007491
-1.5299	-0.416424	0.006743
-1.52907	-0.416093	0.006571
-1.52823	-0.415132	0.007187
-1.5274	-0.413724	0.007804
-1.52657	-0.412612	0.007798
-1.52574	-0.412232	0.007219
-1.52491	-0.411886	0.00733
-1.52408	-0.411419	0.007087
-1.52324	-0.411132	0.007381
-1.52241	-0.410625	0.007937
-1.52158	-0.410521	0.007613
-1.52075	-0.410316	0.007069
-1.51992	-0.409983	0.006841
-1.51909	-0.411083	0.006325
-1.51825	-0.411769	0.006579
-1.51742	-0.411917	0.006488
-1.51659	-0.411711	0.005926
-1.51576	-0.411164	0.005391
-1.51493	-0.411027	0.004411
-1.5141	-0.410863	0.00446
-1.51326	-0.411217	0.004469
-1.51243	-0.412132	0.004841
-1.5116	-0.413235	0.004495
-1.51077	-0.413845	0.004053
-1.50994	-0.414316	0.004433
-1.5091	-0.414095	0.004893
-1.50827	-0.413492	0.004086
-1.50744	-0.413708	0.00427
-1.50661	-0.413993	0.005045
-1.50578	-0.413641	0.005489
-1.50495	-0.413282	0.005437
-1.50412	-0.413203	0.005173
-1.50328	-0.412861	0.005121
-1.50245	-0.413162	0.005401
-1.50162	-0.41373	0.005289
-1.50079	-0.414716	0.004623
-1.49996	-0.415673	0.004663
-1.49913	-0.41529	0.005054
-1.49829	-0.415067	0.005135
-1.49746	-0.415482	0.005126
-1.49663	-0.416141	0.005296
-1.4958	-0.416239	0.006547
-1.49497	-0.415624	0.007563
-1.49413	-0.415585	0.007394
-1.4933	-0.415841	0.00672
-1.49247	-0.416927	0.006622
-1.49164	-0.417133	0.006345
-1.49081	-0.41611	0.006156
-1.48998	-0.416091	0.006662
-1.48914	-0.416994	0.007063
-1.48831	-0.417576	0.007691
-1.48748	-0.417397	0.007885
-1.48665	-0.417503	0.007853
-1.48582	-0.418418	0.008118
-1.48499	-0.418964	0.009082
-1.48415	-0.418879	0.009814
-1.48332	-0.418857	0.010096
-1.48249	-0.419048	0.0102
-1.48166	-0.419272	0.010027
-1.48083	-0.419672	0.009822
-1.47999	-0.419813	0.009828
-1.47916	-0.419924	0.009854
-1.47833	-0.420277	0.010413
-1.4775	-0.41999	0.011388
-1.47667	-0.419903	0.012024
-1.47584	-0.420334	0.012526
-1.475	-0.420645	0.012868
-1.47417	-0.421005	0.013862
-1.47334	-0.421271	0.014481
-1.47251	-0.420884	0.014268
-1.47168	-0.419967	0.014758
-1.47085	-0.419609	0.01465
-1.47002	-0.419761	0.015185
-1.46918	-0.420003	0.015165
-1.46835	-0.419986	0.016451
-1.46752	-0.420248	0.016368
-1.46669	-0.420551	0.016338
-1.46586	-0.419952	0.016299
-1.46503	-0.419501	0.015658
-1.46419	-0.419723	0.015827
-1.46336	-0.420233	0.015045
-1.46253	-0.420691	0.01517
-1.4617	-0.420912	0.014611
-1.46087	-0.420619	0.014341
-1.46003	-0.420067	0.013389
-1.4592	-0.420217	0.013407
-1.45837	-0.419454	0.01388
-1.45754	-0.41898	0.013889
-1.45671	-0.419266	0.014024
-1.45588	-0.418541	0.013471
-1.45504	-0.418513	0.013105
-1.45421	-0.417207	0.012612
-1.45338	-0.417593	0.012004
-1.45255	-0.417091	0.0114
-1.45172	-0.416589	0.011915
-1.45089	-0.415884	0.01205
-1.45005	-0.415299	0.012425
-1.44922	-0.415069	0.012336
-1.44839	-0.414525	0.011501
-1.44756	-0.414006	0.011087
-1.44673	-0.413294	0.009751
-1.44589	-0.41346	0.009498
-1.44506	-0.41378	0.009278
-1.44423	-0.413986	0.009112
-1.4434	-0.414122	0.008172
-1.44257	-0.414826	0.007809
-1.44174	-0.416103	0.007356
-1.44091	-0.417044	0.007128
-1.44007	-0.417252	0.006681
-1.43924	-0.416733	0.006897
-1.43841	-0.416796	0.006963
-1.43758	-0.416896	0.007225
-1.43675	-0.416316	0.007192
-1.43592	-0.416694	0.006403
-1.43508	-0.416851	0.00575
-1.43425	-0.416504	0.005648
-1.43342	-0.41629	0.006023
-1.43259	-0.417124	0.005547
-1.43176	-0.416824	0.00462
-1.43093	-0.416436	0.004469
-1.43009	-0.417303	0.003921
-1.42926	-0.417763	0.003493
-1.42843	-0.417331	0.003191
-1.4276	-0.417316	0.002786
-1.42677	-0.416963	0.002064
-1.42593	-0.416339	0.002237
-1.4251	-0.41581	0.00253
-1.42427	-0.416707	0.002564
-1.42344	-0.417403	0.002987
-1.42261	-0.417606	0.003238
-1.42178	-0.41739	0.003797
-1.42094	-0.417644	0.003805
-1.42011	-0.418401	0.004103
-1.41928	-0.418386	0.004585
-1.41845	-0.418154	0.006105
-1.41762	-0.417231	0.0059
-1.41678	-0.417122	0.005725
-1.41595	-0.417479	0.005826
-1.41512	-0.417354	0.005546
-1.41429	-0.417614	0.005948
-1.41346	-0.417637	0.006508
-1.41263	-0.418077	0.00625
-1.41179	-0.418048	0.00517
-1.41096	-0.418424	0.005692
-1.41013	-0.419137	0.006143
-1.4093	-0.419278	0.006467
-1.40847	-0.418808	0.006553
-1.40764	-0.418858	0.00659
-1.40681	-0.419414	0.00662
-1.40597	-0.419011	0.006634
-1.40514	-0.419418	0.007563
-1.40431	-0.419287	0.007337
-1.40348	-0.419411	0.007654
-1.40265	-0.418983	0.007392
-1.40182	-0.418748	0.007479
-1.40098	-0.418215	0.008529
-1.40015	-0.416944	0.008947
-1.39932	-0.416346	0.009296
-1.39849	-0.416267	0.009613
-1.39766	-0.416811	0.009285
-1.39682	-0.416541	0.00968
-1.39599	-0.4164	0.009411
-1.39516	-0.417247	0.009122
-1.39433	-0.416374	0.009662
-1.3935	-0.416136	0.010415
-1.39267	-0.416262	0.010698
-1.39183	-0.416001	0.011074
-1.391	-0.415892	0.011562
-1.39017	-0.415795	0.012978
-1.38934	-0.416396	0.013781
-1.38851	-0.415494	0.014354
-1.38768	-0.415268	0.014825
-1.38684	-0.415074	0.014823
-1.38601	-0.415456	0.016118
-1.38518	-0.416425	0.016587
-1.38435	-0.417361	0.016579
-1.38352	-0.418643	0.016021
-1.38268	-0.418363	0.015272
-1.38185	-0.418809	0.015263
-1.38102	-0.419201	0.014679
-1.38019	-0.419209	0.014891
-1.37936	-0.41898	0.01592
-1.37853	-0.41873	0.016073
-1.37769	-0.418756	0.016326
-1.37686	-0.419282	0.016426
-1.37603	-0.420008	0.017633
-1.3752	-0.41986	0.017487
-1.37437	-0.4192	0.016998
-1.37354	-0.420036	0.016189
-1.37271	-0.420301	0.015322
-1.37187	-0.419582	0.015157
-1.37104	-0.420974	0.014862
-1.37021	-0.421585	0.01524
-1.36938	-0.421572	0.015321
-1.36855	-0.420591	0.014358
-1.36772	-0.420392	0.013682
-1.36688	-0.420645	0.013365
-1.36605	-0.420765	0.013244
-1.36522	-0.421256	0.01387
-1.36439	-0.422192	0.014209
-1.36356	-0.422487	0.014986
-1.36272	-0.422406	0.015392
-1.36189	-0.422431	0.015018
-1.36106	-0.422582	0.01532
-1.36023	-0.422883	0.015457
-1.3594	-0.423356	0.014649
-1.35857	-0.4235	0.014745
-1.35773	-0.423747	0.014553
-1.3569	-0.423425	0.014285
-1.35607	-0.423243	0.014381
-1.35524	-0.422719	0.01436
-1.35441	-0.422176	0.014727
-1.35358	-0.422437	0.013861
-1.35274	-0.4239	0.013107
-1.35191	-0.424412	0.012835
-1.35108	-0.423922	0.012098
-1.35025	-0.424973	0.01148
-1.34942	-0.424872	0.011348
-1.34858	-0.424572	0.010474
-1.34775	-0.424517	0.009517
-1.34692	-0.425409	0.008964
-1.34609	-0.425242	0.008027
-1.34526	-0.425519	0.007224
-1.34443	-0.425233	0.006102
-1.3436	-0.42433	0.005672
-1.34276	-0.42417	0.00477
-1.34193	-0.423716	0.004544
-1.3411	-0.424086	0.004832
-1.34027	-0.423636	0.003884
-1.33944	-0.422969	0.003517
-1.33861	-0.423837	0.003274
-1.33777	-0.423348	0.001808
-1.33694	-0.423518	0.000764
-1.33611	-0.423019	0.000225
-1.33528	-0.422094	0.000164
-1.33445	-0.421185	-0.000241
-1.33361	-0.42229	-0.000636
-1.33278	-0.423551	-0.000226
-1.33195	-0.423208	0.00076
-1.33112	-0.422513	0.001246
-1.33029	-0.423786	0.000543
-1.32946	-0.422265	0.000791
-1.32862	-0.421304	0.000624
-1.32779	-0.422064	0.000548
-1.32696	-0.423243	0.00198
-1.32613	-0.425146	0.001844
-1.3253	-0.42504	0.001562
-1.32447	-0.425155	0.001871
-1.32363	-0.42474	0.001735
-1.3228	-0.424447	0.001391
-1.32197	-0.424006	0.000159
-1.32114	-0.424342	-0.000527
-1.32031	-0.424242	-0.000562
-1.31948	-0.423631	-0.000921
-1.31864	-0.423014	-0.001247
-1.31781	-0.42292	-0.000703
-1.31698	-0.423112	-0.001076
-1.31615	-0.422788	-0.001159
-1.31532	-0.423143	-0.001253
-1.31448	-0.423471	-0.001418
-1.31365	-0.423935	-0.001887
-1.31282	-0.423771	-0.002536
-1.31199	-0.42337	-0.002071
-1.31116	-0.422108	-0.001495
-1.31033	-0.421756	-0.000865
-1.3095	-0.42163	-0.000638
-1.30866	-0.421154	-0.001064
-1.30783	-0.421324	-0.001423
-1.307	-0.421802	-0.001784
-1.30617	-0.421454	-0.001244
-1.30534	-0.421878	-0.00108
-1.30451	-0.422343	-0.000492
-1.30367	-0.423	-0.00083
-1.30284	-0.423543	-0.000854
-1.30201	-0.423628	-0.001157
-1.30118	-0.423581	-0.001074
-1.30035	-0.422756	-0.000628
-1.29951	-0.422625	-0.000111
-1.29868	-0.421834	1.6e-05
-1.29785	-0.422208	9.6e-05
-1.29702	-0.421579	-0.000215
-1.29619	-0.421722	2.7e-05
-1.29536	-0.422056	0.001267
-1.29452	-0.422443	0.001748
-1.29369	-0.422582	0.001433
-1.29286	-0.423088	0.001568
-1.29203	-0.421875	0.001894
-1.2912	-0.421309	0.001219
-1.29037	-0.421267	0.000264
-1.28953	-0.421646	-0.000572
-1.2887	-0.420962	-0.00052
-1.28787	-0.419735	0.000203
-1.28704	-0.419929	0.000561
-1.28621	-0.419443	-2e-05
-1.28537	-0.420136	-0.001188
-1.28454	-0.418911	-0.001301
-1.28371	-0.418362	-0.001009
-1.28288	-0.417268	-0.001121
-1.28205	-0.417176	-0.000954
-1.28122	-0.417933	-0.001249
-1.28039	-0.417678	-0.001442
-1.27955	-0.417734	-0.000844
-1.27872	-0.418084	-0.000812
-1.27789	-0.419113	-0.001363
-1.27706	-0.420189	-0.001155
-1.27623	-0.420291	-0.001972
-1.2754	-0.419287	-0.002194
-1.27456	-0.419438	-0.001919
-1.27373	-0.419628	-0.001896
-1.2729	-0.41983	-0.001799
-1.27207	-0.420214	-0.001781
-1.27124	-0.420431	-0.001056
-1.27041	-0.42052	-1.7e-05
-1.26957	-0.421037	-0.000402
-1.26874	-0.420981	-0.001798
-1.26791	-0.420123	-0.002513
-1.26708	-0.420564	-0.002219
-1.26625	-0.420411	-0.002655
-1.26541	-0.420303	-0.001874
-1.26458	-0.420806	-0.00214
-1.26375	-0.421132	-0.002167
-1.26292	-0.42079	-0.001815
-1.26209	-0.420039	-0.000483
-1.26126	-0.418783	1.4e-05
-1.26042	-0.418171	0.00024
-1.25959	-0.418898	0.000778
-1.25876	-0.419363	0.001359
-1.25793	-0.419688	0.001167
-1.2571	-0.41997	0.001109
-1.25627	-0.420002	0.001272
-1.25543	-0.419324	0.001624
-1.2546	-0.419858	0.002584
-1.25377	-0.418916	0.003042
-1.25294	-0.419412	0.002723
-1.25211	-0.419313	0.002254
-1.25127	-0.419361	0.001992
-1.25044	-0.419495	0.002733
-1.24961	-0.419693	0.00356
-1.24878	-0.420327	0.004078
-1.24795	-0.420248	0.004842
-1.24712	-0.420287	0.005613
-1.24629	-0.421925	0.005913
-1.24545	-0.421841	0.006392
-1.24462	-0.421587	0.007227
-1.24379	-0.42053	0.007694
-1.24296	-0.420325	0.007825
-1.24213	-0.420463	0.007929
-1.2413	-0.421291	0.007968
-1.24046	-0.421354	0.007818
-1.23963	-0.420666	0.008554
-1.2388	-0.420966	0.009652
-1.23797	-0.421215	0.010002
-1.23714	-0.420755	0.010179
-1.2363	-0.419439	0.010559
-1.23547	-0.419114	0.010738
-1.23464	-0.419484	0.010989
-1.23381	-0.420195	0.010955
-1.23298	-0.419638	0.01089
-1.23215	-0.419365	0.011099
-1.23131	-0.419154	0.011047
-1.23048	-0.418723	0.011191
-1.22965	-0.419149	0.011101
-1.22882	-0.418827	0.010145
-1.22799	-0.418871	0.009968
-1.22716	-0.419027	0.010243
-1.22632	-0.420661	0.011265
-1.22549	-0.421425	0.011943
-1.22466	-0.421459	0.011525
-1.22383	-0.421909	0.010972
-1.223	-0.422137	0.011071
-1.22217	-0.421579	0.011178
-1.22133	-0.421877	0.010059
-1.2205	-0.42254	0.00908
-1.21967	-0.423353	0.008864
-1.21884	-0.423932	0.00904
-1.21801	-0.423615	0.008908
-1.21717	-0.423488	0.008137
-1.21634	-0.423487	0.008341
-1.21551	-0.423644	0.008845
-1.21468	-0.423286	0.009455
-1.21385	-0.423499	0.009295
-1.21302	-0.423595	0.00923
-1.21219	-0.423892	0.008685
-1.21135	-0.423423	0.008283
-1.21052	-0.423511	0.007823
-1.20969	-0.423261	0.007816
-1.20886	-0.423863	0.006528
-1.20803	-0.423369	0.006043
-1.2072	-0.423229	0.00592
-1.20636	-0.423313	0.005162
-1.20553	-0.423723	0.004252
-1.2047	-0.422437	0.003273
-1.20387	-0.422811	0.002655
-1.20304	-0.422681	0.002549
-1.2022	-0.422222	0.002553
-1.20137	-0.42146	0.002448
-1.20054	-0.421493	0.002456
-1.19971	-0.420833	0.00223
-1.19888	-0.420544	0.001619
-1.19805	-0.421189	0.000665
-1.19721	-0.421703	0.000223
-1.19638	-0.421283	0.00041
-1.19555	-0.42162	0.000556
-1.19472	-0.422586	0.000707
-1.19389	-0.423169	0.000701
-1.19306	-0.422899	0.000745
-1.19222	-0.423022	0.000672
-1.19139	-0.424013	0.000575
-1.19056	-0.424229	0.000243
-1.18973	-0.423979	0.00035
-1.1889	-0.423819	0.001008
-1.18807	-0.424033	0.001352
-1.18723	-0.424572	0.001695
-1.1864	-0.424406	0.0015
-1.18557	-0.423846	0.001244
-1.18474	-0.422608	0.000785
-1.18391	-0.421859	0.000352
-1.18308	-0.421647	0.000801
-1.18224	-0.421238	0.001023
-1.18141	-0.420832	0.000738
-1.18058	-0.42013	0.000503
-1.17975	-0.420182	0.001339
-1.17892	-0.420187	0.002428
-1.17809	-0.420049	0.002213
-1.17725	-0.419596	0.001419
-1.17642	-0.418972	0.000785
-1.17559	-0.418572	0.000806
-1.17476	-0.418215	0.000767
-1.17393	-0.418233	0.00053
-1.17309	-0.418471	2e-06
-1.17226	-0.418493	-0.000495
-1.17143	-0.418512	-0.000912
-1.1706	-0.418672	-0.001252
-1.16977	-0.418791	-0.001176
-1.16894	-0.418679	-0.000787
-1.1681	-0.419001	-0.000527
-1.16727	-0.418825	0.000113
-1.16644	-0.419059	0.000371
-1.16561	-0.419121	0.000491
-1.16478	-0.418995	0.001428
-1.16395	-0.418556	0.002042
-1.16311	-0.41903	0.002028
-1.16228	-0.419453	0.001589
-1.16145	-0.419662	0.001171
-1.16062	-0.420178	0.00115
-1.15979	-0.420701	0.000764
-1.15896	-0.421544	0.000582
-1.15812	-0.422546	3.8e-05
-1.15729	-0.423215	-0.000357
-1.15646	-0.422974	-3.5e-05
-1.15563	-0.422102	5.4e-05
-1.1548	-0.422441	-8.3e-05
-1.15396	-0.421745	-0.000241
-1.15313	-0.421859	-0.00046
-1.1523	-0.420983	-0.000715
-1.15147	-0.420916	-0.000884
-1.15064	-0.421329	-0.001144
-1.14981	-0.420647	-0.000256
-1.14898	-0.420484	0.000254
-1.14814	-0.420675	-8.3e-05
-1.14731	-0.42126	-0.001224
-1.14648	-0.421028	-0.001707
-1.14565	-0.419984	-0.002208
-1.14482	-0.420266	-0.001996
-1.14399	-0.420574	-0.001571
-1.14315	-0.420804	-0.001622
-1.14232	-0.420567	-0.001765
-1.14149	-0.420463	-0.002726
-1.14066	-0.420089	-0.002197
-1.13983	-0.419508	-0.001617
-1.13899	-0.419845	-0.001583
-1.13816	-0.419605	-0.001716
-1.13733	-0.41877	-0.002403
-1.1365	-0.418241	-0.002689
-1.13567	-0.418061	-0.002525
-1.13484	-0.418237	-0.002389
-1.134	-0.419019	-0.002283
-1.13317	-0.419013	-0.001812
-1.13234	-0.418556	-0.002197
-1.13151	-0.418576	-0.002383
-1.13068	-0.418985	-0.002312
-1.12985	-0.419069	-0.002487
-1.12901	-0.418477	-0.002707
-1.12818	-0.418289	-0.002013
-1.12735	-0.418625	-0.001232
-1.12652	-0.418549	-0.000979
-1.12569	-0.418461	-0.001332
-1.12486	-0.418116	-0.001772
-1.12402	-0.417604	-0.00246
-1.12319	-0.417622	-0.00336
-1.12236	-0.418047	-0.004259
-1.12153	-0.417657	-0.004306
-1.1207	-0.41726	-0.003545
-1.11987	-0.417192	-0.003281
-1.11903	-0.417119	-0.003101
-1.1182	-0.417154	-0.002472
-1.11737	-0.417248	-0.002136
-1.11654	-0.416997	-0.001711
-1.11571	-0.416296	-0.000854
-1.11488	-0.415955	-0.000805
-1.11404	-0.415813	-0.001295
-1.11321	-0.415223	-0.002258
-1.11238	-0.415337	-0.003014
-1.11155	-0.415376	-0.00304
-1.11072	-0.415385	-0.003308
-1.10989	-0.415629	-0.003336
-1.10905	-0.415631	-0.003502
-1.10822	-0.416126	-0.004309
-1.10739	-0.416422	-0.004777
-1.10656	-0.416451	-0.004703
-1.10573	-0.416582	-0.004247
-1.10489	-0.416793	-0.00348
-1.10406	-0.41709	-0.002642
-1.10323	-0.416742	-0.001934
-1.1024	-0.416796	-0.001904
-1.10157	-0.416969	-0.001501
-1.10074	-0.417281	-0.001048
-1.0999	-0.417422	1.2e-05
-1.09907	-0.418044	0.000221
-1.09824	-0.418719	-0.000234
-1.09741	-0.418453	0.00014
-1.09658	-0.417869	0.001205
-1.09575	-0.417649	0.001369
-1.09491	-0.418111	0.001984
-1.09408	-0.418032	0.002636
-1.09325	-0.417809	0.003045
-1.09242	-0.417603	0.003554
-1.09159	-0.418256	0.003445
-1.09075	-0.418024	0.004837
-1.08992	-0.417618	0.00476
-1.08909	-0.417121	0.005415
-1.08826	-0.416381	0.005809
-1.08743	-0.416396	0.006347
-1.0866	-0.416652	0.006505
-1.08577	-0.416618	0.005671
-1.08493	-0.416119	0.005003
-1.0841	-0.415769	0.005157
-1.08327	-0.416167	0.005255
-1.08244	-0.416285	0.00682
-1.08161	-0.415982	0.007834
-1.08078	-0.416016	0.008782
-1.07994	-0.416358	0.009789
-1.07911	-0.416423	0.009804
-1.07828	-0.416266	0.010232
-1.07745	-0.416408	0.010712
-1.07662	-0.41667	0.010611
-1.07578	-0.416402	0.010836
-1.07495	-0.415955	0.010608
-1.07412	-0.416129	0.010249
-1.07329	-0.416704	0.009716
-1.07246	-0.417172	0.009443
-1.07163	-0.417893	0.009848
-1.07079	-0.418485	0.010741
-1.06996	-0.418381	0.010856
-1.06913	-0.417972	0.011607
-1.0683	-0.417825	0.011899
-1.06747	-0.418182	0.012324
-1.06664	-0.418191	0.013242
-1.0658	-0.418365	0.013354
-1.06497	-0.419004	0.013885
-1.06414	-0.419035	0.014377
-1.06331	-0.418689	0.013789
-1.06248	-0.418608	0.013344
-1.06165	-0.419634	0.011919
-1.06081	-0.42089	0.011702
-1.05998	-0.421334	0.011136
-1.05915	-0.421396	0.010229
-1.05832	-0.421261	0.009745
-1.05749	-0.420918	0.00926
-1.05665	-0.420351	0.009668
-1.05582	-0.41999	0.009247
-1.05499	-0.420672	0.007938
-1.05416	-0.421313	0.0078
-1.05333	-0.421362	0.008037
-1.0525	-0.421924	0.007836
-1.05167	-0.422153	0.00774
-1.05083	-0.421164	0.008322
-1.05	-0.420889	0.008128
-1.04917	-0.421704	0.007474
-1.04834	-0.421699	0.007886
-1.04751	-0.421863	0.007438
-1.04668	-0.422237	0.007039
-1.04584	-0.421694	0.00674
-1.04501	-0.421683	0.006987
-1.04418	-0.421947	0.006549
-1.04335	-0.422921	0.00812
-1.04252	-0.423495	0.007638
-1.04168	-0.423005	0.007859
-1.04085	-0.422829	0.007581
-1.04002	-0.423198	0.00681
-1.03919	-0.423768	0.006568
-1.03836	-0.424114	0.005904
-1.03753	-0.424315	0.00607
-1.03669	-0.424888	0.005937
-1.03586	-0.425471	0.005814
-1.03503	-0.425338	0.00547
-1.0342	-0.425488	0.007026
-1.03337	-0.425462	0.007521
-1.03254	-0.425888	0.007842
-1.0317	-0.425898	0.008901
-1.03087	-0.424865	0.009554
-1.03004	-0.424736	0.009856
-1.02921	-0.424805	0.010401
-1.02838	-0.424865	0.009519
-1.02755	-0.425642	0.00941
-1.02671	-0.426028	0.009372
-1.02588	-0.42515	0.009475
-1.02505	-0.423907	0.007975
-1.02422	-0.423198	0.008328
-1.02339	-0.421956	0.00788
-1.02256	-0.421455	0.007603
-1.02172	-0.421765	0.007965
-1.02089	-0.421867	0.008229
-1.02006	-0.421655	0.008597
-1.01923	-0.420482	0.008468
-1.0184	-0.420077	0.00907
-1.01757	-0.420513	0.010428
-1.01673	-0.420334	0.009947
-1.0159	-0.420843	0.010017
-1.01507	-0.421138	0.009783
-1.01424	-0.421927	0.009023
-1.01341	-0.422591	0.009629
-1.01258	-0.422789	0.010422
-1.01174	-0.422412	0.009799
-1.01091	-0.421587	0.010397
-1.01008	-0.421937	0.011145
-1.00925	-0.423132	0.010639
-1.00842	-0.423427	0.01036
-1.00758	-0.42283	0.010684
-1.00675	-0.423504	0.010616
-1.00592	-0.424171	0.011864
-1.00509	-0.424228	0.011813
-1.00426	-0.424931	0.01145
-1.00343	-0.424706	0.011012
-1.00259	-0.423649	0.011487
-1.00176	-0.423512	0.010579
-1.00093	-0.4229	0.011422
-1.0001	-0.423844	0.011485
-0.999267	-0.425081	0.011114
-0.998436	-0.424913	0.011768
-0.997604	-0.424195	0.011641
-0.996772	-0.424164	0.011792
-0.995941	-0.424173	0.01123
-0.995109	-0.42357	0.010799
-0.994277	-0.422755	0.009761
-0.993446	-0.422544	0.01007
-0.992614	-0.422539	0.008907
-0.991782	-0.423027	0.008765
-0.99095	-0.423073	0.009131
-0.990119	-0.423171	0.008843
-0.989287	-0.423493	0.008513
-0.988455	-0.4235	0.007958
-0.987624	-0.42333	0.007441
-0.986792	-0.422827	0.008767
-0.98596	-0.421454	0.008642
-0.985128	-0.420777	0.008802
-0.984297	-0.421026	0.009597
-0.983465	-0.421088	0.010591
-0.982633	-0.421184	0.010691
-0.981802	-0.421297	0.010596
-0.98097	-0.421945	0.010717
-0.980138	-0.421359	0.010765
-0.979306	-0.42101	0.010821
-0.978475	-0.421077	0.010465
-0.977643	-0.421778	0.011198
-0.976811	-0.420958	0.011617
-0.97598	-0.420966	0.010785
-0.975148	-0.420993	0.011643
-0.974316	-0.420522	0.011846
-0.973485	-0.420628	0.011793
-0.972653	-0.420413	0.012612
-0.971821	-0.419889	0.012424
-0.970989	-0.419143	0.011555
-0.970158	-0.419006	0.011493
-0.969326	-0.419573	0.011348
-0.968494	-0.418965	0.010798
-0.967663	-0.418739	0.01015
-0.966831	-0.419316	0.009812
-0.965999	-0.419384	0.009375
-0.965167	-0.419069	0.009773
-0.964336	-0.419055	0.007814
-0.963504	-0.419327	0.008376
-0.962672	-0.419311	0.009251
-0.961841	-0.420242	0.009106
-0.961009	-0.42101	0.009034
-0.960177	-0.421291	0.008118
-0.959345	-0.421408	0.007159
-0.958514	-0.421025	0.006866
-0.957682	-0.420735	0.006653
-0.95685	-0.42037	0.006441
-0.956019	-0.419712	0.006261
-0.955187	-0.419179	0.00635
-0.954355	-0.419705	0.006842
-0.953524	-0.420242	0.007232
-0.952692	-0.420624	0.007088
-0.95186	-0.420475	0.006945
-0.951028	-0.420242	0.006243
-0.950197	-0.419957	0.005973
-0.949365	-0.420028	0.005361
-0.948533	-0.419701	0.005551
-0.947701	-0.420404	0.005322
-0.94687	-0.420535	0.005387
-0.946038	-0.420701	0.005168
-0.945206	-0.42182	0.005007
-0.944375	-0.423226	0.004103
-0.943543	-0.42446	0.004215
-0.942711	-0.4238	0.002909
-0.94188	-0.424521	0.002412
-0.941048	-0.425492	0.001937
-0.940216	-0.426104	0.002729
-0.939384	-0.42597	0.002678
-0.938553	-0.426315	0.002128
-0.937721	-0.427381	0.001889
-0.936889	-0.426888	0.002099
-0.936058	-0.426826	0.00248
-0.935226	-0.427652	0.002082
-0.934394	-0.427386	0.002571
-0.933562	-0.427534	0.002707
-0.932731	-0.427219	0.002588
-0.931899	-0.426711	0.002262
-0.931067	-0.426387	0.002448
-0.930236	-0.425976	0.002904
-0.929404	-0.425993	0.002836
-0.928572	-0.426366	0.003231
-0.92774	-0.4258	0.002778
-0.926909	-0.425929	0.002053
-0.926077	-0.426202	0.002236
-0.925245	-0.425464	0.00259
-0.924414	-0.425789	0.002946
-0.923582	-0.426114	0.002919
-0.92275	-0.425656	0.003451
-0.921919	-0.425057	0.002677
-0.921087	-0.425587	0.002266
-0.920255	-0.424517	0.002146
-0.919423	-0.42492	0.001899
-0.918592	-0.424602	0.002926
-0.91776	-0.425227	0.002981
-0.916928	-0.425418	0.002989
-0.916097	-0.424851	0.003029
-0.915265	-0.425405	0.00291
-0.914433	-0.426889	0.002788
-0.913601	-0.42712	0.002216
-0.91277	-0.426951	0.001888
-0.911938	-0.426705	0.001474
-0.911106	-0.426806	0.001519
-0.910275	-0.427757	0.001428
-0.909443	-0.429051	0.001284
-0.908611	-0.428863	0.001158
-0.907779	-0.42904	0.001595
-0.906948	-0.430294	0.001388
-0.906116	-0.430035	0.001032
-0.905284	-0.429767	0.000902
-0.904453	-0.429516	0.001523
-0.903621	-0.428726	0.001376
-0.902789	-0.428012	0.002414
-0.901958	-0.427383	0.001572
-0.901126	-0.427483	0.001376
-0.900294	-0.427168	0.000985
-0.899462	-0.4267	0.000671
-0.898631	-0.42646	6.5e-05
-0.897799	-0.426543	-6.9e-05
-0.896967	-0.426129	-0.001005
-0.896136	-0.425895	-0.001994
-0.895304	-0.42703	-0.001977
-0.894472	-0.426583	-0.002959
-0.89364	-0.425883	-0.003199
-0.892809	-0.426086	-0.004097
-0.891977	-0.425507	-0.004651
-0.891145	-0.425912	-0.004743
-0.890314	-0.42567	-0.005741
-0.889482	-0.426197	-0.00778
-0.88865	-0.42702	-0.008231
-0.887818	-0.427619	-0.007466
-0.886987	-0.428799	-0.007892
-0.886155	-0.429736	-0.007557
-0.885323	-0.430202	-0.006595
-0.884492	-0.429821	-0.006553
-0.88366	-0.429812	-0.006414
-0.882828	-0.429452	-0.006666
-0.881997	-0.429532	-0.00716
-0.881165	-0.429526	-0.007016
-0.880333	-0.429315	-0.006531
-0.879501	-0.429585	-0.006972
-0.87867	-0.430087	-0.007258
-0.877838	-0.429741	-0.006671
-0.877006	-0.430156	-0.006566
-0.876174	-0.429781	-0.005955
-0.875343	-0.429385	-0.005561
-0.874511	-0.428766	-0.005455
-0.873679	-0.428447	-0.005081
-0.872848	-0.428298	-0.004004
-0.872016	-0.427885	-0.002982
-0.871184	-0.428211	-0.00265
-0.870353	-0.428229	-0.002702
-0.869521	-0.428219	-0.002164
-0.868689	-0.427453	-0.001477
-0.867857	-0.4267	-0.000635
-0.867026	-0.426831	-0.000177
-0.866194	-0.426396	0.000409
-0.865362	-0.425499	0.000249
-0.864531	-0.42555	5.8e-05
-0.863699	-0.425719	0.000632
-0.862867	-0.425596	0.000996
-0.862035	-0.425621	0.000905
-0.861204	-0.426314	0.00064
-0.860372	-0.425992	0.000525
-0.85954	-0.426492	8.2e-05
-0.858709	-0.426982	0.00021
-0.857877	-0.427034	0.000494
-0.857045	-0.426672	0.000802
-0.856213	-0.426146	0.000792
-0.855382	-0.426431	0.001638
-0.85455	-0.426089	0.002743
-0.853718	-0.424994	0.002874
-0.852887	-0.424663	0.002982
-0.852055	-0.424956	0.003316
-0.851223	-0.424642	0.003821
-0.850392	-0.425925	0.003812
-0.84956	-0.425364	0.003983
-0.848728	-0.426191	0.004652
-0.847896	-0.426048	0.006296
-0.847065	-0.424822	0.007723
-0.846233	-0.424494	0.007572
-0.845401	-0.423402	0.008085
-0.84457	-0.42268	0.00811
-0.843738	-0.422374	0.007818
-0.842906	-0.42258	0.00844
-0.842074	-0.423233	0.008338
-0.841243	-0.424352	0.008956
-0.840411	-0.423851	0.008813
-0.839579	-0.424051	0.008876
-0.838748	-0.424879	0.009075
-0.837916	-0.424306	0.00945
-0.837084	-0.424083	0.009199
-0.836252	-0.424592	0.008239
-0.835421	-0.423671	0.008339
-0.834589	-0.423059	0.008535
-0.833757	-0.423772	0.008913
-0.832926	-0.425747	0.009123
-0.832094	-0.425204	0.009254
-0.831262	-0.425201	0.009
-0.830431	-0.425739	0.008158
-0.829599	-0.424828	0.007481
-0.828767	-0.424975	0.007654
-0.827935	-0.424961	0.008474
-0.827104	-0.424863	0.008468
-0.826272	-0.42559	0.007335
-0.82544	-0.425639	0.006357
-0.824609	-0.42496	0.005761
-0.823777	-0.425398	0.005882
-0.822945	-0.424956	0.006823
-0.822113	-0.424896	0.007297
-0.821282	-0.42522	0.006624
-0.82045	-0.424435	0.006244
-0.819618	-0.423731	0.006313
-0.818787	-0.42418	0.006518
-0.817955	-0.423925	0.007534
-0.817123	-0.423496	0.008097
-0.816291	-0.423245	0.007809
-0.81546	-0.423923	0.007489
-0.814628	-0.424314	0.007679
-0.813796	-0.424487	0.008007
-0.812965	-0.424149	0.008127
-0.812133	-0.424961	0.008176
-0.811301	-0.425645	0.008218
-0.81047	-0.426342	0.007845
-0.809638	-0.425763	0.007506
-0.808806	-0.425029	0.007938
-0.807974	-0.426061	0.008307
-0.807143	-0.42622	0.009019
-0.806311	-0.426017	0.009333
-0.805479	-0.42714	0.008788
-0.804648	-0.427711	0.008359
-0.803816	-0.427378	0.008438
-0.802984	-0.426978	0.008332
-0.802152	-0.427374	0.008262
-0.801321	-0.427275	0.007914
-0.800489	-0.42674	0.007444
-0.799657	-0.425791	0.007405
-0.798826	-0.425672	0.007763
-0.797994	-0.426404	0.007703
-0.797162	-0.426388	0.007539
-0.79633	-0.426528	0.007412
-0.795499	-0.426292	0.00753
-0.794667	-0.425762	0.007726
-0.793835	-0.425828	0.007891
-0.793004	-0.426143	0.00735
-0.792172	-0.425591	0.00648
-0.79134	-0.424221	0.005787
-0.790509	-0.425135	0.005158
-0.789677	-0.425112	0.004989
-0.788845	-0.424766	0.005268
-0.788013	-0.425089	0.005621
-0.787182	-0.42431	0.005604
-0.78635	-0.424621	0.004995
-0.785518	-0.424974	0.005339
-0.784686	-0.424548	0.006385
-0.783855	-0.42438	0.006836
-0.783023	-0.425171	0.006679
-0.782191	-0.42451	0.005797
-0.78136	-0.424167	0.005039
-0.780528	-0.424129	0.004673
-0.779696	-0.423836	0.004801
-0.778865	-0.424752	0.004898
-0.778033	-0.42537	0.003971
-0.777201	-0.424372	0.003847
-0.776369	-0.425117	0.004732
-0.775538	-0.424458	0.005548
-0.774706	-0.424184	0.00574
-0.773874	-0.424288	0.005458
-0.773043	-0.424975	0.004844
-0.772211	-0.424384	0.00448
-0.771379	-0.425396	0.004222
-0.770547	-0.42506	0.00383
-0.769716	-0.425097	0.003952
-0.768884	-0.424556	0.004116
-0.768052	-0.424783	0.004253
-0.767221	-0.425534	0.003823
-0.766389	-0.424999	0.003545
-0.765557	-0.424207	0.003632
-0.764725	-0.423685	0.002885
-0.763894	-0.423288	0.002582
-0.763062	-0.422186	0.002313
-0.76223	-0.42233	0.002543
-0.761399	-0.422662	0.002548
-0.760567	-0.422671	0.002872
-0.759735	-0.422713	0.003025
-0.758904	-0.422858	0.002907
-0.758072	-0.423203	0.002246
-0.75724	-0.423053	0.001412
-0.756408	-0.422242	0.001336
-0.755577	-0.421716	0.001819
-0.754745	-0.421858	0.002059
-0.753913	-0.421658	0.001962
-0.753082	-0.42155	0.001846
-0.75225	-0.421322	0.00222
-0.751418	-0.421553	0.002012
-0.750586	-0.421904	0.001659
-0.749755	-0.422341	0.002033
-0.748923	-0.42202	0.002589
-0.748091	-0.422565	0.002271
-0.74726	-0.423309	0.00243
-0.746428	-0.423372	0.002831
-0.745596	-0.423305	0.001949
-0.744764	-0.422852	0.001034
-0.743933	-0.422202	0.000173
-0.743101	-0.421957	-0.00056
-0.742269	-0.421441	-0.000831
-0.741438	-0.421354	-0.001069
-0.740606	-0.421974	-0.000646
-0.739774	-0.423046	8.7e-05
-0.738943	-0.423319	0.000158
-0.738111	-0.423745	0.000136
-0.737279	-0.42382	0.000389
-0.736447	-0.423396	0.000973
-0.735616	-0.423452	0.00127
-0.734784	-0.422853	0.000215
-0.733952	-0.423585	-0.001205
-0.733121	-0.423452	-0.001511
-0.732289	-0.42296	-0.001095
-0.731457	-0.422066	-0.000657
-0.730625	-0.421718	0.000131
-0.729794	-0.420782	0.000606
-0.728962	-0.420255	0.000792
-0.72813	-0.420106	0.001355
-0.727298	-0.420187	0.002063
-0.726467	-0.42101	0.002326
-0.725635	-0.419982	0.002454
-0.724803	-0.419521	0.002753
-0.723972	-0.419506	0.002122
-0.72314	-0.420258	0.002724
-0.722308	-0.420066	0.00287
-0.721477	-0.420806	0.002656
-0.720645	-0.421437	0.00241
-0.719813	-0.421907	0.002051
-0.718982	-0.42181	0.002164
-0.71815	-0.421991	0.001721
-0.717318	-0.42188	0.002356
-0.716486	-0.420984	0.002453
-0.715655	-0.421261	0.002926
-0.714823	-0.421779	0.00354
-0.713991	-0.422199	0.002586
-0.713159	-0.422671	0.001413
-0.712328	-0.422934	0.001233
-0.711496	-0.423024	0.001754
-0.710664	-0.423368	0.001695
-0.709833	-0.423378	0.001221
-0.709001	-0.423069	0.002136
-0.708169	-0.422664	0.001757
[truncated: 37,250 more rows]

## Sheet: panel M
Volume (ml)	A				TGFβ1:BG
0.000634	-0.002927			Kda
0.001466	-0.002557							A	TGFβ1:BG
0.002297	-0.002079			116
0.003129	-0.000722
0.00396	0.000267
0.004791	0.000828			66
0.005623	0.002272
0.006455	0.004056
0.007286	0.004433			45
0.008118	0.004569
0.008949	0.004677
0.009781	0.005012			37
0.010612	0.005843
0.011444	0.006234
0.012275	0.005462
0.013107	0.0056
0.013938	0.005885			25
0.01477	0.006523
0.015601	0.006912
0.016433	0.006741			18
0.017264	0.007588
0.018096	0.007325
0.018927	0.007305			14
0.019759	0.008338
0.02059	0.008837
0.021422	0.00873
0.022253	0.008498
0.023085	0.008735
0.023916	0.010387
0.024748	0.010702
0.025579	0.010731
0.026411	0.010959
0.027242	0.010684
0.028074	0.010665
0.028905	0.01115
0.029737	0.011669
0.030568	0.01205
0.0314	0.012333
0.032231	0.013687
0.033063	0.013718
0.033894	0.014899
0.034726	0.015386
0.035557	0.014712
0.036389	0.014824
0.03722	0.015556
0.038052	0.016314
0.038883	0.01599
0.039715	0.016143
0.040546	0.015741
0.041378	0.015256
0.042209	0.01531
0.043041	0.01635
0.043872	0.015163
0.044704	0.01585
0.045535	0.014594
0.046367	0.013632
0.047198	0.01305
0.04803	0.012662
0.048861	0.012417
0.049693	0.012398
0.050524	0.011733
0.051356	0.012227
0.052187	0.01099
0.053019	0.010976
0.05385	0.010746
0.054682	0.011027
0.055513	0.012051
0.056345	0.011623
0.057176	0.012243
0.058008	0.012583
0.058839	0.012371
0.059671	0.012491
0.060502	0.012199
0.061334	0.011401
0.062165	0.011244
0.062997	0.010893
0.063828	0.011862
0.06466	0.011644
0.065491	0.010234
0.066323	0.010493
0.067154	0.01091
0.067986	0.010966
0.068817	0.010712
0.069649	0.011076
0.07048	0.009639
0.071312	0.009462
0.072143	0.009526
0.072975	0.009069
0.073806	0.008268
0.074638	0.008182
0.075469	0.006109
0.076301	0.004837
0.077132	0.005858
0.077964	0.006297
0.078795	0.006102
0.079627	0.005551
0.080458	0.006022
0.08129	0.006608
0.082121	0.007452
0.082953	0.007591
0.083784	0.008125
0.084616	0.007643
0.085447	0.008563
0.086279	0.009306
0.08711	0.011263
0.087942	0.01271
0.088773	0.013309
0.089605	0.01387
0.090436	0.014307
0.091268	0.015187
0.092099	0.016402
0.092931	0.017765
0.093762	0.018524
0.094594	0.019182
0.095425	0.020359
0.096257	0.021202
0.097088	0.021049
0.09792	0.022395
0.098751	0.023384
0.099583	0.024816
0.100414	0.026495
0.101246	0.029041
0.102077	0.031287
0.102909	0.033307
0.10374	0.0343
0.104572	0.036233
0.105403	0.037621
0.106235	0.039438
0.107066	0.042231
0.107898	0.044306
0.108729	0.046828
0.109561	0.049987
0.110392	0.053471
0.111224	0.056363
0.112055	0.060509
0.112887	0.064044
0.113719	0.066876
0.11455	0.07047
0.115381	0.074665
0.116213	0.078738
0.117044	0.084351
0.117876	0.088836
0.118707	0.092809
0.119539	0.097681
0.12037	0.102094
0.121202	0.107305
0.122033	0.112262
0.122865	0.117511
0.123697	0.121118
0.124528	0.125616
0.12536	0.130211
0.126191	0.134881
0.127023	0.13918
0.127854	0.143057
0.128685	0.146348
0.129517	0.150014
0.130348	0.153529
0.13118	0.157359
0.132011	0.161815
0.132843	0.166205
0.133674	0.170463
0.134506	0.173853
0.135338	0.177737
0.136169	0.182427
0.137001	0.186878
0.137832	0.191216
0.138664	0.19461
0.139495	0.198487
0.140326	0.202107
0.141158	0.205453
0.141989	0.207696
0.142821	0.209505
0.143652	0.211892
0.144484	0.214596
0.145315	0.217932
0.146147	0.220705
0.146979	0.223439
0.14781	0.225884
0.148642	0.227668
0.149473	0.229939
0.150305	0.23153
0.151136	0.232148
0.151968	0.23305
0.152799	0.233745
0.15363	0.234808
0.154462	0.235421
0.155293	0.236528
0.156125	0.237065
0.156956	0.237334
0.157788	0.237419
0.15862	0.237178
0.159451	0.23708
0.160283	0.23672
0.161114	0.235845
0.161946	0.234944
0.162777	0.233709
0.163609	0.232574
0.16444	0.230858
0.165272	0.229422
0.166103	0.228505
0.166934	0.226879
0.167766	0.225351
0.168598	0.223456
0.169429	0.22124
0.170261	0.220014
0.171092	0.218994
0.171924	0.217828
0.172755	0.216334
0.173587	0.214757
0.174418	0.212145
0.17525	0.209779
0.176081	0.207945
0.176913	0.206863
0.177744	0.205235
0.178576	0.202738
0.179407	0.200807
0.180239	0.199621
0.18107	0.197297
0.181902	0.194783
0.182733	0.192387
0.183565	0.191314
0.184396	0.190426
0.185228	0.188666
0.186059	0.186855
0.186891	0.184777
0.187722	0.18261
0.188554	0.180401
0.189385	0.177971
0.190217	0.176302
0.191048	0.175433
0.19188	0.17495
0.192711	0.173803
0.193543	0.17199
0.194374	0.170438
0.195206	0.168682
0.196037	0.166783
0.196869	0.164829
0.1977	0.162857
0.198532	0.160514
0.199363	0.158291
0.200195	0.156522
0.201026	0.154775
0.201858	0.153639
0.202689	0.152195
0.203521	0.150367
0.204352	0.149102
0.205184	0.147076
0.206015	0.145143
0.206847	0.14463
0.207678	0.143987
0.20851	0.142876
0.209341	0.141288
0.210173	0.140398
0.211004	0.139687
0.211836	0.138343
0.212667	0.13683
0.213499	0.135637
0.21433	0.134435
0.215162	0.133138
0.215993	0.132706
0.216825	0.131964
0.217656	0.130509
0.218488	0.129173
0.219319	0.127855
0.220151	0.12693
0.220982	0.126061
0.221814	0.12486
0.222645	0.123966
0.223477	0.123243
0.224308	0.12259
0.22514	0.122024
0.225971	0.120818
0.226803	0.119847
0.227634	0.118692
0.228466	0.117185
0.229297	0.116691
0.230129	0.116634
0.23096	0.116175
0.231792	0.115682
0.232623	0.113672
0.233455	0.111076
0.234286	0.109804
0.235118	0.1094
0.235949	0.109007
0.236781	0.107965
0.237612	0.107532
0.238444	0.107818
0.239275	0.107748
0.240107	0.107914
0.240938	0.108047
0.24177	0.107434
0.242601	0.106538
0.243433	0.104761
0.244264	0.102836
0.245096	0.101381
0.245927	0.099745
0.246759	0.099096
0.24759	0.09875
0.248422	0.097293
0.249253	0.095507
0.250085	0.094409
0.250916	0.093951
0.251748	0.093092
0.252579	0.09211
0.253411	0.091784
0.254242	0.091124
0.255074	0.090885
0.255905	0.090124
0.256737	0.089309
0.257568	0.088523
0.2584	0.088165
0.259231	0.087716
0.260063	0.086289
0.260894	0.085096
0.261726	0.084697
0.262557	0.083795
0.263389	0.082406
0.26422	0.081798
0.265052	0.080828
0.265883	0.080166
0.266715	0.079415
0.267546	0.078316
0.268378	0.077328
0.269209	0.076401
0.270041	0.076355
0.270872	0.076001
0.271704	0.074931
0.272535	0.074119
0.273367	0.07338
0.274198	0.072193
0.27503	0.07198
0.275862	0.071437
0.276693	0.070351
0.277524	0.069772
0.278356	0.069594
0.279187	0.069359
0.280019	0.068678
0.28085	0.068112
0.281682	0.067845
0.282513	0.066274
0.283345	0.064953
0.284176	0.064924
0.285008	0.064764
0.285839	0.064457
0.286671	0.064216
0.287503	0.063786
0.288334	0.063296
0.289165	0.062503
0.289997	0.061663
0.290828	0.061451
0.29166	0.061204
0.292491	0.060495
0.293323	0.060042
0.294154	0.059811
0.294986	0.059168
0.295817	0.058299
0.296649	0.057418
0.297481	0.056506
0.298312	0.055719
0.299144	0.054741
0.299975	0.053582
0.300807	0.053449
0.301638	0.053667
0.302469	0.053683
0.303301	0.053848
0.304132	0.05413
0.304964	0.054381
0.305795	0.05417
0.306627	0.054173
0.307458	0.054372
0.30829	0.053582
0.309122	0.052855
0.309953	0.053106
0.310785	0.052719
0.311616	0.052347
0.312448	0.052613
0.313279	0.05204
0.314111	0.051743
0.314942	0.05181
0.315773	0.052352
0.316605	0.052361
0.317436	0.052786
0.318268	0.053251
0.319099	0.053153
0.319931	0.052664
0.320763	0.052546
0.321594	0.051627
0.322426	0.051527
0.323257	0.050894
0.324089	0.050839
0.32492	0.051233
0.325752	0.050815
0.326583	0.050763
0.327415	0.05101
0.328246	0.051296
0.329077	0.051582
0.329909	0.052088
0.33074	0.051958
0.331572	0.051823
0.332404	0.051584
0.333235	0.051387
0.334067	0.05056
0.334898	0.050802
0.33573	0.051055
0.336561	0.050964
0.337393	0.051209
0.338224	0.051073
0.339056	0.050981
0.339887	0.051124
0.340719	0.051196
0.34155	0.051542
0.342382	0.051461
0.343213	0.051568
0.344045	0.051091
0.344876	0.049741
0.345708	0.048415
0.346539	0.048506
0.347371	0.048317
0.348202	0.047938
0.349034	0.04752
0.349865	0.048425
0.350697	0.049128
0.351528	0.0495
0.35236	0.049985
0.353191	0.04957
0.354023	0.049112
0.354854	0.049661
0.355686	0.049854
0.356517	0.048469
0.357349	0.047591
0.35818	0.047724
0.359012	0.046737
0.359843	0.045231
0.360675	0.045216
0.361506	0.045192
0.362338	0.044957
0.363169	0.04559
0.364001	0.045212
0.364832	0.045539
0.365664	0.045806
0.366495	0.045463
0.367327	0.044828
0.368158	0.04366
0.36899	0.042877
0.369821	0.042868
0.370653	0.042633
0.371484	0.041917
0.372316	0.042239
0.373147	0.042278
0.373979	0.042774
0.37481	0.042242
0.375642	0.041861
0.376473	0.041556
0.377305	0.040047
0.378136	0.040709
0.378968	0.04064
0.379799	0.040618
0.380631	0.04054
0.381462	0.039967
0.382294	0.039196
0.383125	0.038329
0.383957	0.037777
0.384788	0.036972
0.38562	0.037052
0.386451	0.0366
0.387283	0.03684
0.388114	0.0358
0.388946	0.035315
0.389777	0.035184
0.390609	0.034847
0.39144	0.034133
0.392272	0.033323
0.393103	0.031567
0.393935	0.030781
0.394766	0.03099
0.395598	0.030456
0.396429	0.029959
0.397261	0.029541
0.398092	0.030393
0.398924	0.030386
0.399755	0.030306
0.400587	0.030772
0.401418	0.030833
0.40225	0.030252
0.403081	0.030869
0.403913	0.030118
0.404744	0.030058
0.405576	0.029843
0.406407	0.029396
0.407239	0.02932
0.40807	0.029912
0.408902	0.030306
0.409733	0.030196
0.410565	0.03061
0.411396	0.031153
0.412228	0.03158
0.413059	0.031549
0.413891	0.030864
0.414722	0.03073
0.415554	0.030086
0.416385	0.029827
0.417217	0.030362
0.418048	0.030589
0.41888	0.03139
0.419711	0.029695
0.420543	0.028839
0.421374	0.028093
0.422206	0.028728
0.423037	0.029037
0.423869	0.02988
0.4247	0.030001
0.425532	0.030316
0.426363	0.030906
0.427195	0.03068
0.428026	0.031481
0.428858	0.031448
0.429689	0.032633
0.430521	0.032562
0.431352	0.03307
0.432184	0.033635
0.433015	0.032532
0.433847	0.032038
0.434678	0.033362
0.43551	0.033525
0.436341	0.033211
0.437173	0.032925
0.438004	0.032732
0.438836	0.032768
0.439667	0.032472
0.440499	0.032728
0.44133	0.032621
0.442162	0.031727
0.442993	0.032205
0.443825	0.032775
0.444656	0.031709
0.445488	0.032124
0.446319	0.031469
0.447151	0.031219
0.447982	0.030563
0.448814	0.030193
0.449646	0.030006
0.450477	0.029449
0.451308	0.029568
0.45214	0.029164
0.452971	0.028285
0.453803	0.027217
0.454634	0.027807
0.455466	0.027639
0.456297	0.027398
0.457129	0.027159
0.45796	0.027298
0.458792	0.027653
0.459623	0.02773
0.460455	0.027994
0.461287	0.028747
0.462118	0.029281
0.46295	0.029543
0.463781	0.028175
0.464612	0.027625
0.465444	0.026724
0.466275	0.027213
0.467107	0.027105
0.467938	0.026169
0.46877	0.025932
0.469601	0.02573
0.470433	0.025597
0.471265	0.024831
0.472096	0.025205
0.472928	0.024969
0.473759	0.024392
0.474591	0.024453
0.475422	0.024707
0.476254	0.024245
0.477085	0.023854
0.477916	0.024456
0.478748	0.024632
0.479579	0.024422
0.480411	0.025151
0.481242	0.025854
0.482074	0.025149
0.482906	0.025331
0.483737	0.02531
0.484569	0.025367
0.4854	0.024686
0.486232	0.024201
0.487063	0.023605
0.487895	0.02294
0.488726	0.022733
0.489558	0.023211
0.490389	0.023007
0.49122	0.022069
0.492052	0.021527
0.492883	0.021042
0.493715	0.020794
0.494547	0.021018
0.495378	0.02144
0.49621	0.020575
0.497041	0.020956
0.497873	0.021
0.498704	0.020964
0.499536	0.02149
0.500367	0.021248
0.501199	0.020576
0.50203	0.020207
0.502861	0.019636
0.503693	0.019395
0.504524	0.020318
0.505356	0.021885
0.506188	0.021861
0.507019	0.022213
0.507851	0.022942
0.508682	0.023392
0.509514	0.024047
0.510345	0.024277
0.511177	0.023535
0.512008	0.02356
0.51284	0.023746
0.513671	0.023122
0.514503	0.023006
0.515334	0.023619
0.516166	0.024444
0.516997	0.024077
0.517829	0.023695
0.51866	0.023646
0.519492	0.023152
0.520323	0.023357
0.521155	0.023343
0.521986	0.021976
0.522818	0.02086
0.523649	0.021252
0.524481	0.021156
0.525312	0.020959
0.526144	0.020423
0.526975	0.020915
0.527807	0.021338
0.528638	0.021965
0.52947	0.023286
0.530301	0.023842
0.531133	0.023827
0.531964	0.02405
0.532796	0.024353
0.533627	0.024405
0.534459	0.025493
0.53529	0.026388
0.536122	0.026185
0.536953	0.025891
0.537785	0.025954
0.538616	0.025617
0.539448	0.025216
0.540279	0.025295
0.541111	0.024594
0.541942	0.024349
0.542774	0.024356
0.543605	0.02345
0.544437	0.022865
0.545268	0.022945
0.5461	0.022335
0.546931	0.021465
0.547763	0.022307
0.548594	0.022582
0.549426	0.021274
0.550257	0.020683
0.551089	0.020065
0.55192	0.019388
0.552752	0.019912
0.553583	0.02063
0.554415	0.020787
0.555246	0.020477
0.556078	0.020717
0.556909	0.020511
0.557741	0.020262
0.558572	0.020525
0.559404	0.020413
0.560235	0.020346
0.561067	0.020364
0.561898	0.020674
0.56273	0.02133
0.563561	0.02156
0.564393	0.02132
0.565224	0.021272
0.566056	0.021198
0.566887	0.021312
0.567719	0.021964
0.56855	0.021974
0.569382	0.022241
0.570213	0.022105
0.571045	0.021613
0.571876	0.021005
0.572708	0.020383
0.573539	0.019843
0.574371	0.019494
0.575202	0.019797
0.576034	0.019264
0.576865	0.018546
0.577697	0.018647
0.578528	0.018546
0.57936	0.018406
0.580191	0.018712
0.581023	0.01914
0.581854	0.019439
0.582686	0.019746
0.583517	0.01986
0.584349	0.019731
0.58518	0.020427
0.586012	0.021625
0.586843	0.021449
0.587675	0.021018
0.588506	0.021284
0.589338	0.021095
0.590169	0.021322
0.591001	0.021443
0.591832	0.021656
0.592664	0.022449
0.593495	0.022867
0.594327	0.022811
0.595158	0.02261
0.59599	0.022631
0.596821	0.023153
0.597653	0.023423
0.598484	0.024082
0.599316	0.024491
0.600147	0.024722
0.600979	0.024636
0.60181	0.024431
0.602642	0.024443
0.603473	0.024281
0.604305	0.023861
0.605136	0.024059
0.605968	0.024244
0.606799	0.024133
0.607631	0.023923
0.608462	0.024402
0.609294	0.024832
0.610125	0.024963
0.610957	0.024574
0.611789	0.02417
0.61262	0.023401
0.613451	0.02321
0.614283	0.023972
0.615114	0.024004
0.615946	0.023883
0.616777	0.022923
0.617609	0.023184
0.61844	0.022981
0.619272	0.022608
0.620103	0.023032
0.620935	0.023215
0.621766	0.022447
0.622598	0.021519
0.62343	0.021424
0.624261	0.021145
0.625093	0.020684
0.625924	0.021239
0.626755	0.021798
0.627587	0.021432
0.628418	0.021312
0.62925	0.02187
0.630081	0.021392
0.630913	0.021202
0.631744	0.021271
0.632576	0.021424
0.633408	0.021276
0.634239	0.020492
0.635071	0.020383
0.635902	0.020418
0.636734	0.020017
0.637565	0.019701
0.638397	0.019066
0.639228	0.018575
0.640059	0.018098
0.640891	0.017404
0.641722	0.016977
0.642554	0.017285
0.643385	0.017903
0.644217	0.017653
0.645049	0.017503
0.64588	0.017671
0.646712	0.017553
0.647543	0.017942
0.648375	0.018399
0.649206	0.018058
0.650038	0.017638
0.650869	0.01706
0.6517	0.016407
0.652532	0.016178
0.653363	0.016069
0.654195	0.016057
0.655026	0.016614
0.655858	0.016259
0.65669	0.016321
0.657521	0.017239
0.658353	0.017679
0.659184	0.017405
0.660016	0.017597
0.660847	0.018579
0.661679	0.019083
0.66251	0.018978
0.663342	0.019026
0.664173	0.019384
0.665004	0.019033
0.665836	0.018883
0.666667	0.018955
0.667499	0.018799
0.668331	0.018596
0.669162	0.018502
0.669994	0.018295
0.670825	0.017591
0.671657	0.017187
0.672488	0.017267
0.67332	0.017213
0.674151	0.016826
0.674983	0.016838
0.675814	0.017251
0.676646	0.017384
0.677477	0.017207
0.678309	0.016961
0.67914	0.0169
0.679972	0.017322
0.680803	0.017112
0.681635	0.017021
0.682466	0.016999
0.683298	0.017597
0.684129	0.018263
0.684961	0.017863
0.685792	0.017784
0.686624	0.017904
0.687455	0.017773
0.688287	0.018178
0.689118	0.018334
0.68995	0.0177
0.690781	0.017813
0.691613	0.018007
0.692444	0.018057
0.693276	0.017958
0.694107	0.017738
0.694939	0.017525
0.69577	0.018106
0.696602	0.017944
0.697433	0.018179
0.698265	0.018694
0.699096	0.018325
0.699928	0.018224
0.700759	0.018625
0.701591	0.018693
0.702422	0.018168
0.703254	0.017544
0.704085	0.0173
0.704917	0.018198
0.705748	0.018704
0.70658	0.018918
0.707411	0.019647
0.708243	0.02022
0.709074	0.019658
0.709906	0.019161
0.710737	0.019533
0.711569	0.019828
0.7124	0.01998
0.713232	0.020242
0.714063	0.020321
0.714895	0.019961
0.715726	0.02004
0.716558	0.020668
0.717389	0.021191
0.718221	0.021476
0.719052	0.02137
0.719884	0.021537
0.720715	0.021311
0.721547	0.021105
0.722378	0.021603
0.72321	0.021256
0.724041	0.020781
0.724873	0.019762
0.725704	0.018693
0.726536	0.018714
0.727367	0.018817
0.728199	0.018967
0.72903	0.019062
0.729862	0.01951
0.730693	0.020182
0.731525	0.020208
0.732356	0.020366
0.733188	0.020535
0.734019	0.020113
0.734851	0.019671
0.735682	0.019608
0.736514	0.019679
0.737345	0.019808
0.738177	0.020406
0.739008	0.020545
0.73984	0.020092
0.740671	0.019776
0.741503	0.019164
0.742334	0.018853
0.743166	0.018912
0.743997	0.018405
0.744829	0.01818
0.74566	0.018271
0.746492	0.017909
0.747323	0.018041
0.748155	0.017737
0.748986	0.017655
0.749818	0.017694
0.750649	0.018705
0.751481	0.018884
0.752312	0.018585
0.753144	0.018585
0.753975	0.018697
0.754807	0.018978
0.755638	0.018817
0.75647	0.019072
0.757301	0.019329
0.758133	0.018911
0.758964	0.018683
0.759796	0.017939
0.760627	0.018107
0.761459	0.018252
0.76229	0.018652
0.763122	0.01822
0.763953	0.017257
0.764785	0.017231
0.765616	0.017667
0.766448	0.018236
0.767279	0.019405
0.768111	0.020111
0.768942	0.020117
0.769774	0.019386
0.770605	0.019095
0.771437	0.01835
0.772268	0.01731
0.7731	0.017492
0.773932	0.017576
0.774763	0.017513
0.775594	0.018338
0.776426	0.01912
0.777257	0.019158
0.778089	0.01894
0.77892	0.018954
0.779752	0.018703
0.780583	0.018063
0.781415	0.017313
0.782246	0.01758
0.783078	0.017976
0.783909	0.018099
0.784741	0.017605
0.785573	0.01868
0.786404	0.01891
0.787235	0.019356
0.788067	0.019236
0.788898	0.019044
0.78973	0.01992
0.790561	0.018348
0.791393	0.017944
0.792224	0.01707
0.793056	0.016985
0.793887	0.017165
0.794719	0.017018
0.79555	0.016521
0.796382	0.016095
0.797214	0.015964
0.798045	0.015342
0.798877	0.014497
0.799708	0.0153
0.800539	0.014327
0.801371	0.014143
0.802202	0.014491
0.803034	0.01402
0.803865	0.013303
0.804697	0.013869
0.805528	0.014597
0.80636	0.014094
0.807192	0.014053
0.808023	0.013417
0.808855	0.01234
0.809686	0.010977
0.810518	0.011203
0.811349	0.012131
0.812181	0.01284
0.813012	0.012943
0.813843	0.013277
0.814675	0.013157
0.815506	0.01299
0.816338	0.013221
0.817169	0.012148
0.818001	0.011812
0.818833	0.012324
0.819664	0.011966
0.820496	0.011396
0.821327	0.011687
0.822159	0.011263
0.82299	0.011891
0.823822	0.011955
0.824653	0.011591
0.825485	0.011272
0.826316	0.011377
0.827147	0.010459
0.827979	0.010437
0.82881	0.010415
0.829642	0.010621
0.830474	0.009999
0.831305	0.009923
0.832137	0.010921
0.832968	0.009876
0.8338	0.008803
0.834631	0.008197
0.835463	0.007962
0.836294	0.007499
0.837126	0.007324
0.837957	0.007887
0.838789	0.007654
0.83962	0.006972
0.840451	0.007373
0.841283	0.006966
0.842115	0.007024
0.842946	0.007639
0.843778	0.007511
0.844609	0.009142
0.845441	0.009343
0.846272	0.008962
0.847104	0.009006
0.847935	0.00954
0.848767	0.009487
0.849598	0.009905
0.85043	0.010586
0.851261	0.01073
0.852093	0.010224
0.852924	0.008953
0.853756	0.007926
0.854587	0.007276
0.855419	0.005971
0.85625	0.005971
0.857082	0.005417
0.857913	0.005082
0.858745	0.005105
0.859576	0.004415
0.860408	0.0039
0.861239	0.004191
0.862071	0.004372
0.862902	0.003287
0.863734	0.003009
0.864565	0.004141
0.865397	0.003936
0.866228	0.004348
0.86706	0.004561
0.867891	0.003843
0.868723	0.00383
0.869554	0.003717
0.870386	0.003807
0.871217	0.004109
0.872049	0.004262
0.87288	0.004013
0.873712	0.004246
0.874543	0.004434
0.875375	0.005084
0.876206	0.005815
0.877038	0.004648
0.877869	0.006016
0.878701	0.006649
0.879532	0.005863
0.880364	0.006192
0.881195	0.007087
0.882027	0.006629
0.882858	0.006295
0.88369	0.005833
0.884521	0.005826
0.885353	0.005512
0.886184	0.003573
0.887016	0.003378
0.887847	0.003319
0.888679	0.001982
0.88951	0.001919
0.890342	0.002569
0.891173	0.001975
0.892005	0.001489
0.892836	0.001352
0.893668	0.001519
0.894499	0.002766
0.895331	0.003473
0.896162	0.004336
0.896994	0.005627
0.897825	0.006056
0.898657	0.006544
0.899488	0.007112
0.90032	0.007802
0.901151	0.008595
0.901983	0.009071
0.902814	0.008792
0.903646	0.009144
0.904477	0.009722
0.905309	0.010749
0.90614	0.009895
0.906972	0.009222
0.907803	0.008932
0.908635	0.009301
0.909466	0.010031
0.910298	0.010871
0.911129	0.011456
0.911961	0.011185
0.912792	0.010953
0.913624	0.010043
0.914455	0.009717
0.915287	0.009105
0.916118	0.009368
0.91695	0.009755
0.917781	0.010025
0.918613	0.011022
0.919444	0.010965
0.920276	0.010139
0.921107	0.010348
0.921939	0.010191
0.92277	0.009632
0.923602	0.010183
0.924433	0.010576
0.925265	0.011386
0.926096	0.010823
0.926928	0.010511
0.927759	0.011
0.928591	0.011322
0.929422	0.011645
0.930254	0.013353
0.931085	0.01355
0.931917	0.013072
0.932748	0.01368
0.93358	0.013783
0.934411	0.014192
0.935243	0.014285
0.936074	0.014044
0.936906	0.014493
0.937737	0.014339
0.938569	0.013105
0.9394	0.012713
0.940232	0.012276
0.941063	0.012623
0.941895	0.012325
0.942726	0.01205
0.943558	0.01143
0.944389	0.011503
0.945221	0.011241
0.946052	0.011005
0.946884	0.01051
0.947716	0.010558
0.948547	0.01107
0.949378	0.01178
0.95021	0.01207
0.951041	0.012235
0.951873	0.012548
0.952704	0.01256
0.953536	0.013196
0.954367	0.013495
0.955199	0.013471
0.95603	0.013836
0.956862	0.014129
0.957693	0.014236
0.958525	0.014122
0.959357	0.014296
0.960188	0.014683
0.96102	0.014615
0.961851	0.014795
0.962682	0.015038
0.963514	0.015555
0.964345	0.01659
0.965177	0.016828
0.966008	0.016124
0.96684	0.015195
0.967671	0.014583
0.968503	0.014513
0.969334	0.01434
0.970166	0.014362
0.970998	0.014205
0.971829	0.013223
0.972661	0.01222
0.973492	0.010818
0.974324	0.00989
0.975155	0.010019
0.975986	0.010573
0.976818	0.010972
0.977649	0.010415
0.978481	0.009537
0.979312	0.009366
0.980144	0.009555
0.980976	0.00942
0.981807	0.00988
0.982639	0.009816
0.98347	0.009596
0.984302	0.009831
0.985133	0.010033
0.985965	0.010853
0.986796	0.010958
0.987628	0.010618
0.988459	0.010512
0.98929	0.009914
0.990122	0.009786
0.990953	0.008833
0.991785	0.007966
0.992617	0.007037
0.993448	0.006128
0.99428	0.005225
0.995111	0.004639
0.995943	0.004477
0.996774	0.004709
0.997606	0.004439
0.998437	0.00391
0.999269	0.003824
1.0001	0.003588
1.00093	0.002838
1.00176	0.002349
1.00259	0.002036
1.00343	0.001779
1.00426	0.002005
1.00509	0.002325
1.00592	0.002268
1.00675	0.001814
1.00758	0.002477
1.00842	0.003697
1.00925	0.003982
1.01008	0.003868
1.01091	0.00358
1.01174	0.003795
1.01257	0.004201
1.0134	0.004666
1.01423	0.005372
1.01507	0.006774
1.0159	0.007749
1.01673	0.008047
1.01756	0.007894
1.01839	0.007258
1.01923	0.007266
1.02006	0.007449
1.02089	0.006989
1.02172	0.007166
1.02255	0.008163
1.02338	0.008796
1.02421	0.008863
1.02504	0.008863
1.02588	0.008417
1.02671	0.008255
1.02754	0.00852
1.02837	0.008779
1.0292	0.009167
1.03003	0.009417
1.03087	0.009265
1.0317	0.009032
1.03253	0.008911
1.03336	0.009387
1.03419	0.010489
1.03502	0.011156
1.03585	0.011517
1.03669	0.011462
1.03752	0.010937
1.03835	0.011055
1.03918	0.0116
1.04001	0.012146
1.04084	0.012402
1.04167	0.013194
1.04251	0.013669
1.04334	0.012803
1.04417	0.01259
1.045	0.012801
1.04583	0.012019
1.04666	0.010955
1.0475	0.010199
1.04833	0.010123
1.04916	0.009858
1.04999	0.009748
1.05082	0.009984
1.05165	0.01017
1.05248	0.010493
1.05332	0.01037
1.05415	0.010377
1.05498	0.009992
1.05581	0.009649
1.05664	0.008844
1.05747	0.00863
1.05831	0.008533
1.05914	0.008348
1.05997	0.008342
1.0608	0.008291
1.06163	0.008067
1.06246	0.008203
1.06329	0.008248
1.06413	0.007504
1.06496	0.00653
1.06579	0.005824
1.06662	0.005809
1.06745	0.006131
1.06828	0.005822
1.06912	0.005144
1.06995	0.004637
1.07078	0.004902
1.07161	0.00552
1.07244	0.006297
1.07327	0.007593
1.0741	0.008009
1.07493	0.00857
1.07577	0.008032
1.0766	0.007881
1.07743	0.00798
1.07826	0.008044
1.07909	0.007862
1.07992	0.008246
1.08076	0.008259
1.08159	0.007987
1.08242	0.007351
1.08325	0.007136
1.08408	0.007378
1.08491	0.008025
1.08574	0.008699
1.08658	0.008713
1.08741	0.009141
1.08824	0.009656
1.08907	0.010086
1.0899	0.010254
1.09073	0.010124
1.09156	0.009656
1.0924	0.009349
1.09323	0.00975
1.09406	0.01074
1.09489	0.010959
1.09572	0.010397
1.09655	0.010778
1.09739	0.011825
1.09822	0.012768
1.09905	0.012613
1.09988	0.012406
1.10071	0.012239
1.10154	0.012221
1.10238	0.012953
1.10321	0.013791
1.10404	0.014114
1.10487	0.013831
1.1057	0.013639
1.10653	0.014197
1.10736	0.014364
1.1082	0.014289
1.10903	0.014444
1.10986	0.015042
1.11069	0.016015
1.11152	0.016476
1.11235	0.016746
1.11318	0.015553
1.11402	0.01568
1.11485	0.014522
1.11568	0.013793
1.11651	0.012887
1.11734	0.012991
1.11817	0.012415
1.11901	0.012308
1.11984	0.012025
1.12067	0.012629
1.1215	0.012788
1.12233	0.012607
1.12316	0.01308
1.12399	0.014109
1.12482	0.014322
1.12566	0.014045
1.12649	0.013507
1.12732	0.013355
1.12815	0.013406
1.12898	0.013178
1.12981	0.013693
1.13065	0.013311
1.13148	0.01338
1.13231	0.013156
1.13314	0.013404
1.13397	0.013087
1.1348	0.012958
1.13563	0.011856
1.13647	0.012111
1.1373	0.013064
1.13813	0.012443
1.13896	0.011722
1.13979	0.011075
1.14062	0.011244
1.14146	0.011041
1.14229	0.011375
1.14312	0.011765
1.14395	0.011501
1.14478	0.011069
1.14561	0.011371
1.14644	0.011776
1.14728	0.012181
1.14811	0.011961
1.14894	0.011689
1.14977	0.011679
1.1506	0.011193
1.15143	0.010869
1.15227	0.009668
1.1531	0.008754
1.15393	0.008396
1.15476	0.008673
1.15559	0.008744
1.15642	0.009105
1.15725	0.00951
1.15809	0.009264
1.15892	0.008098
1.15975	0.008136
1.16058	0.00823
1.16141	0.008587
1.16224	0.007755
1.16307	0.007107
1.16391	0.00721
1.16474	0.007516
1.16557	0.006989
1.1664	0.006897
1.16723	0.005651
1.16806	0.006531
1.1689	0.006944
1.16973	0.00758
1.17056	0.00772
1.17139	0.007241
1.17222	0.007147
1.17305	0.007597
1.17388	0.00767
1.17472	0.006803
1.17555	0.007323
1.17638	0.007069
1.17721	0.007893
1.17804	0.006565
1.17887	0.005236
1.17971	0.006307
1.18054	0.006928
1.18137	0.007529
1.1822	0.006587
1.18303	0.007133
1.18386	0.006825
1.18469	0.007207
1.18552	0.008011
1.18636	0.007864
1.18719	0.007363
1.18802	0.007564
1.18885	0.007422
1.18968	0.006876
1.19051	0.00754
1.19135	0.007929
1.19218	0.009242
1.19301	0.010308
1.19384	0.010833
1.19467	0.011319
1.1955	0.011274
1.19633	0.011459
1.19717	0.011115
1.198	0.011569
1.19883	0.011957
1.19966	0.012405
1.20049	0.013717
1.20132	0.01397
1.20216	0.014638
1.20299	0.014707
1.20382	0.014793
1.20465	0.014762
1.20548	0.014182
1.20631	0.01467
1.20714	0.014683
1.20798	0.014469
1.20881	0.015499
1.20964	0.014763
1.21047	0.014128
1.2113	0.012797
1.21213	0.012845
1.21297	0.012755
1.2138	0.01334
1.21463	0.01357
1.21546	0.013115
1.21629	0.013718
1.21712	0.014173
1.21795	0.014244
1.21879	0.014376
1.21962	0.015554
1.22045	0.015654
1.22128	0.015228
1.22211	0.014691
1.22294	0.014045
1.22377	0.015314
1.22461	0.015021
1.22544	0.014121
1.22627	0.013109
1.2271	0.011876
1.22793	0.011978
1.22876	0.012076
1.22959	0.011836
1.23043	0.011586
1.23126	0.011128
1.23209	0.011189
1.23292	0.010229
1.23375	0.008776
1.23458	0.007827
1.23541	0.007432
1.23625	0.007624
1.23708	0.00753
1.23791	0.006733
1.23874	0.006523
1.23957	0.00636
1.2404	0.005557
1.24124	0.005884
1.24207	0.005409
1.2429	0.005816
1.24373	0.00502
1.24456	0.005215
1.24539	0.005705
1.24622	0.005849
1.24706	0.00685
1.24789	0.005968
1.24872	0.005478
1.24955	0.004691
1.25038	0.003648
1.25121	0.00439
1.25205	0.00462
1.25288	0.005377
1.25371	0.005416
1.25454	0.004946
1.25537	0.004366
1.2562	0.00352
1.25703	0.003292
1.25787	0.003432
1.2587	0.00391
1.25953	0.00391
1.26036	0.003852
1.26119	0.003995
1.26202	0.003949
1.26286	0.004245
1.26369	0.004474
1.26452	0.004359
1.26535	0.003541
1.26618	0.003323
1.26701	0.004146
1.26784	0.004531
1.26867	0.004746
1.26951	0.004548
1.27034	0.004376
1.27117	0.003556
1.272	0.003379
1.27283	0.003834
1.27366	0.004119
1.2745	0.004255
1.27533	0.004573
1.27616	0.004568
1.27699	0.00445
1.27782	0.00377
1.27865	0.00351
1.27948	0.003675
1.28032	0.003521
1.28115	0.003061
1.28198	0.003639
1.28281	0.003692
1.28364	0.003734
1.28447	0.004531
1.28531	0.004168
1.28614	0.00366
1.28697	0.0038
1.2878	0.003961
1.28863	0.003782
1.28946	0.003766
1.29029	0.003417
1.29113	0.00452
1.29196	0.005267
1.29279	0.005524
1.29362	0.005575
1.29445	0.005261
1.29528	0.005552
1.29611	0.006442
1.29695	0.007337
1.29778	0.007838
1.29861	0.008418
1.29944	0.007729
1.30027	0.007514
1.3011	0.0082
1.30194	0.00886
1.30277	0.00837
1.3036	0.008743
1.30443	0.008928
1.30526	0.009419
1.30609	0.010424
1.30692	0.010925
1.30776	0.011479
1.30859	0.01103
1.30942	0.011546
1.31025	0.012005
1.31108	0.011599
1.31191	0.011839
1.31275	0.012263
1.31358	0.013512
1.31441	0.013859
1.31524	0.013436
1.31607	0.013453
1.3169	0.013784
1.31773	0.014292
1.31857	0.014798
1.3194	0.015583
1.32023	0.016043
1.32106	0.016186
1.32189	0.016343
1.32272	0.016549
1.32356	0.016897
1.32439	0.017218
1.32522	0.016599
1.32605	0.015491
1.32688	0.015306
1.32771	0.015671
1.32854	0.015335
1.32937	0.015234
1.33021	0.01492
1.33104	0.014175
1.33187	0.014549
1.3327	0.014655
1.33353	0.014507
1.33436	0.014569
1.3352	0.014172
1.33603	0.014373
1.33686	0.014626
1.33769	0.014159
1.33852	0.013359
1.33935	0.012805
1.34018	0.012408
1.34102	0.01243
1.34185	0.011486
1.34268	0.010191
1.34351	0.008924
1.34434	0.008782
1.34517	0.00891
1.346	0.008929
1.34684	0.008522
1.34767	0.007682
1.3485	0.007597
1.34933	0.00698
1.35016	0.006649
1.35099	0.00609
1.35183	0.005885
1.35266	0.005697
1.35349	0.00529
1.35432	0.00534
1.35515	0.004018
1.35598	0.003401
1.35682	0.003503
1.35765	0.002986
1.35848	0.002104
1.35931	0.000882
1.36014	0.000742
1.36097	0.00034
1.3618	0.00048
1.36264	0.001424
1.36347	0.001704
1.3643	0.001551
1.36513	0.000564
1.36596	0.000173
1.36679	0.001179
1.36762	0.001702
1.36846	0.00206
1.36929	0.001811
1.37012	0.001815
1.37095	0.001622
1.37178	0.002071
1.37261	0.002775
1.37345	0.002521
1.37428	0.002182
1.37511	0.001861
1.37594	0.001101
1.37677	0.000731
1.3776	0.000273
1.37843	-0.000561
1.37926	-0.000773
1.3801	-0.000521
1.38093	-0.000694
1.38176	-0.000484
1.38259	0.000291
1.38342	0.001073
1.38425	0.002092
1.38509	0.002268
1.38592	0.001497
1.38675	0.001101
1.38758	0.001039
1.38841	0.001103
1.38924	0.001621
1.39007	0.002038
1.39091	0.003081
1.39174	0.004268
1.39257	0.004675
1.3934	0.004714
1.39423	0.004854
1.39506	0.005217
1.3959	0.005279
1.39673	0.005247
1.39756	0.005116
1.39839	0.004814
1.39922	0.005656
1.40005	0.006433
1.40088	0.006766
1.40172	0.006785
1.40255	0.006714
1.40338	0.007187
1.40421	0.006581
1.40504	0.005866
1.40587	0.0054
1.40671	0.004912
1.40754	0.004997
1.40837	0.004824
1.4092	0.004418
1.41003	0.003951
1.41086	0.004004
1.41169	0.004418
1.41253	0.004404
1.41336	0.003575
1.41419	0.003721
1.41502	0.004245
1.41585	0.003686
1.41668	0.003493
1.41751	0.003561
1.41835	0.00327
1.41918	0.003316
1.42001	0.003236
1.42084	0.003007
1.42167	0.00254
1.4225	0.002504
1.42334	0.002305
1.42417	0.001756
1.425	0.001304
1.42583	0.000723
1.42666	0.000429
1.42749	0.001154
1.42832	0.001526
1.42915	0.001201
1.42999	0.00129
1.43082	0.001213
1.43165	0.000554
1.43248	-3.7e-05
1.43331	-0.000721
1.43414	-0.000873
1.43498	-0.0001
1.43581	0.000158
1.43664	1.2e-05
1.43747	-0.000388
1.4383	-0.000141
1.43913	0.000156
1.43996	-0.00013
1.4408	-0.000416
1.44163	-0.000176
1.44246	-0.000443
1.44329	-0.001707
1.44412	-0.00206
1.44495	-0.002228
1.44579	-0.00203
1.44662	-0.00179
1.44745	-0.001232
1.44828	0.000147
1.44911	0.000652
1.44994	0.000889
1.45077	0.001013
1.45161	0.000544
1.45244	0.00039
1.45327	0.000202
1.4541	0.000496
1.45493	0.001059
1.45576	0.000815
1.4566	-0.000383
1.45743	-0.000182
1.45826	0.000772
1.45909	0.001521
1.45992	0.002077
1.46075	0.002626
1.46158	0.003069
1.46242	0.003726
1.46325	0.003809
1.46408	0.003869
1.46491	0.003501
1.46574	0.00334
1.46657	0.003593
1.4674	0.004192
1.46824	0.005424
1.46907	0.00555
1.4699	0.005221
1.47073	0.005497
1.47156	0.00519
1.47239	0.004768
1.47323	0.004813
1.47406	0.004281
1.47489	0.003853
1.47572	0.003636
1.47655	0.002905
1.47738	0.003154
1.47821	0.003372
1.47904	0.003964
1.47988	0.004186
1.48071	0.004509
1.48154	0.005214
1.48237	0.006392
1.4832	0.006286
1.48403	0.006139
1.48487	0.00706
1.4857	0.007149
1.48653	0.006751
1.48736	0.006032
1.48819	0.00627
1.48902	0.006087
1.48985	0.005877
1.49069	0.00647
1.49152	0.006767
1.49235	0.007049
1.49318	0.00819
1.49401	0.008473
1.49484	0.007871
1.49568	0.007397
1.49651	0.00778
1.49734	0.008389
1.49817	0.008745
1.499	0.00885
1.49983	0.008679
1.50066	0.007607
1.5015	0.007624
1.50233	0.007374
1.50316	0.006896
1.50399	0.006575
1.50482	0.007066
1.50565	0.007578
1.50649	0.007611
1.50732	0.007641
1.50815	0.007744
1.50898	0.006878
1.50981	0.005557
1.51064	0.004971
1.51147	0.005301
1.51231	0.004549
1.51314	0.004144
1.51397	0.004543
1.5148	0.004745
1.51563	0.005155
1.51646	0.005626
1.5173	0.005571
1.51813	0.006284
1.51896	0.005788
1.51979	0.005592
1.52062	0.004669
1.52145	0.004737
1.52228	0.005144
1.52311	0.004874
1.52395	0.004228
1.52478	0.004236
1.52561	0.004661
1.52644	0.005147
1.52727	0.005425
1.5281	0.005925
1.52894	0.006145
1.52977	0.00563
1.5306	0.006042
1.53143	0.005782
1.53226	0.004667
1.53309	0.003744
1.53392	0.003814
1.53476	0.002882
1.53559	0.002444
1.53642	0.003125
1.53725	0.004855
1.53808	0.004804
1.53891	0.003735
1.53974	0.004495
1.54058	0.00529
1.54141	0.005678
1.54224	0.006026
1.54307	0.006195
1.5439	0.006711
1.54473	0.007536
1.54557	0.007888
1.5464	0.007526
1.54723	0.007054
1.54806	0.007268
1.54889	0.007518
1.54972	0.006822
1.55055	0.007329
1.55139	0.007504
1.55222	0.007828
1.55305	0.008333
1.55388	0.009194
1.55471	0.009687
1.55554	0.009277
1.55638	0.009315
1.55721	0.008963
1.55804	0.008882
1.55887	0.009599
1.5597	0.009516
1.56053	0.010337
1.56136	0.010516
1.5622	0.011848
1.56303	0.011378
1.56386	0.010694
1.56469	0.010187
1.56552	0.010157
1.56635	0.009814
1.56719	0.009596
1.56802	0.009428
1.56885	0.009458
1.56968	0.009321
1.57051	0.009163
1.57134	0.010612
1.57217	0.010582
1.573	0.01043
1.57384	0.010416
1.57467	0.011021
1.5755	0.010907
1.57633	0.010727
1.57716	0.010898
1.57799	0.010659
1.57883	0.009966
1.57966	0.009831
1.58049	0.009927
1.58132	0.010181
1.58215	0.009123
1.58298	0.008951
1.58381	0.008806
1.58465	0.008572
1.58548	0.008441
1.58631	0.008709
1.58714	0.00843
1.58797	0.008436
1.5888	0.008901
1.58963	0.009917
1.59047	0.010941
1.5913	0.010664
1.59213	0.011516
1.59296	0.011808
1.59379	0.011932
1.59462	0.011504
1.59546	0.011018
1.59629	0.010772
1.59712	0.010631
1.59795	0.011796
1.59878	0.011927
1.59961	0.012353
1.60044	0.011739
1.60128	0.011449
1.60211	0.010974
1.60294	0.011275
1.60377	0.010573
1.6046	0.010991
1.60543	0.010696
1.60627	0.010736
1.6071	0.01071
1.60793	0.010426
1.60876	0.010167
1.60959	0.009854
1.61042	0.010044
1.61125	0.009893
1.61209	0.010221
1.61292	0.009685
1.61375	0.009932
1.61458	0.009564
1.61541	0.009947
1.61624	0.009731
1.61708	0.009324
1.61791	0.010251
1.61874	0.010459
1.61957	0.01105
1.6204	0.01
1.62123	0.010202
1.62206	0.010966
1.62289	0.009961
1.62373	0.011044
1.62456	0.011091
1.62539	0.011618
1.62622	0.012132
1.62705	0.012354
1.62788	0.011311
1.62872	0.010696
1.62955	0.011109
1.63038	0.01058
1.63121	0.009386
1.63204	0.00877
1.63287	0.010459
1.6337	0.01008
1.63454	0.010663
1.63537	0.010006
1.6362	0.011119
1.63703	0.011618
1.63786	0.011854
1.63869	0.012434
1.63953	0.011892
1.64036	0.012555
1.64119	0.012579
1.64202	0.012608
1.64285	0.013494
1.64368	0.013743
1.64451	0.013586
1.64535	0.013415
1.64618	0.014291
1.64701	0.015204
1.64784	0.016169
1.64867	0.016121
1.6495	0.01577
1.65034	0.016191
1.65117	0.016438
1.652	0.016553
1.65283	0.01662
1.65366	0.016197
1.65449	0.016203
1.65532	0.016825
1.65616	0.017438
1.65699	0.017477
1.65782	0.01743
1.65865	0.017555
1.65948	0.017084
1.66031	0.016664
1.66114	0.016358
1.66198	0.017126
[truncated: 19,650 more rows]
