# Supplementary material for: Structures of TGF-β with betaglycan and signaling receptors reveal mechanisms of complex assembly and signaling
Source: Nat Commun. 2025 Feb 26;16:1778. doi: 10.1038/s41467-025-56796-9 (PMC11865472; doi:10.1038/s41467-025-56796-9)
Supplement: Supplementary file 7 — Source Data [file 41467_2025_56796_MOESM7_ESM.zip › Source Data File/Figure_2.xlsx]

## Sheet: panel B
Control	+ TGF-β1	+ TGF-β2	+ TGF-β3	+ BMP-4	+ BMP-2	+ ActivinA
1.5597	0.214884	0.672248	0.248074	0.405914	1.00337	0.553793
0.746604	0.211697	0.163577	0.294483	0.734196	0.433911	0.871681
0.701774	0.221774	0.176414	0.229598	0.881239	0.449477	0.0683857
1.50624	0.244563	0.19049	0.263741	0.106854	0.152263	1.41915
0.616018	0.213029	0.277977	0.310151	0.529638	0.166972	0.743793
0.267008	0.188578	0.128047	0.362186	0.475728	1.21799	1.1557
0.258581	0.192062	0.168388	0.453125	0.201238	0.715959	1.11325
0.242518	0.26731	0.151174	0.416666	0.594791	0.631161	0.394144
0.390151	0.181833	0.128362	0.298429	0.684766	0.86436	0.755601
0.406752	0.221793	0.340954	0.296141	0.53293	1.00309	0.697745
0.475532	0.213149	0.133372	0.355818	0.155758	0.15102	0.819578
0.970668	0.211348	0.149407	0.235951	0.118694	1.46953	0.773163
0.720484	0.191482	0.117916	0.264853	1.56814	0.486431	0.982262
0.883479	0.202906	0.139761	0.285307	0.977444	0.884774	1.0063
0.789381	0.107211	0.086017	0.224315	0.820598	0.730265	0.755556
1.00678	0.186085	0.135797	0.310641	0.398026	0.525714	0.856709
0.933788	0.166253	0.136382	0.284615	1.18889	0.468112	0.754967
0.501005	0.191964	0.0895435	0.27907	1.41027	0.773946	0.485423
0.584021	0.202779	0.242871	0.282095	0.425104	0.882353	0.603778
0.625567	0.209469	0.243145	0.308359	0.421749	0.521401	0.724496
1.68252	0.181684	0.0852386	0.430915	0.471557	1.29589	0.747368
1.07302	0.13726	0.142822	0.339823	0.528705	0.740891	0.557648
0.257183	0.145557	0.129278	0.227159	0.312281	0.170543	0.558087
0.881147	0.322765	0.159053	0.184295	0.468354	0.586345	0.962963
1.42924	0.138954	0.135899	0.263158	0.530935	0.331058	1.01913
1.07664	0.173874	0.117674	0.121578	0.434272	0.367424	1.64592
0.222988	0.163149	0.184684	0.151036	0.568436	0.488462	1.61887
0.878741	0.169831	0.189814	0.307919	0.40264	0.365904	0.914835
1.12886	0.175239	0.275725	0.305263	0.221957	2.58065	0.629841
0.348655	0.236644	0.162563	0.217466	0.306502	0.240481	1.99318
0.838065	0.271927	0.0710321	0.310646	0.463641	0.817121	1.47323
0.649455	0.23427	0.619233	0.245694	1.82012	1.1498	0.08074
0.865013	0.331768	0.17289	0.274604	0.485312	0.529412	0.166186
1.09906	0.140371	0.142774	0.134151	0.429946	1.22544	1.09846
0.850241	0.188597	0.166106	0.331597	0.228261	0.611413	1.52037
0.655043	0.21915	0.215754	0.310717	0.603954	0.920276	1.35553
1.09362	0.208815	0.148849	0.0880642	1.01479	0.937008	1.38095
0.866884	0.192902	0.139912	0.274411	1.299	0.778626	1.68304
1.16516	0.235974	0.172995	0.207192	0.768212	0.693715	0.717566
1.02894	0.183299	0.19028	0.326855	0.246291	0.929119	1.07551
0.56059	0.161394	0.216492	0.313421	0.551613	2.31048	0.627329
0.578284	0.14143	0.172941	0.253054	0.945911	1.2069	1.02259
1.11959	0.153358	0.210119	0.584216	1.00955	0.824903	1.72451
0.673258	0.157973	0.0716682	0.271215	0.413258	0.637708	0.838414
1.29527	0.10594	0.152601	0.169412	0.613115	0.964912	0.927228
0.698699	0.119231	0.194404	0.140741	0.443077	0.948	0.87315
1.16623	0.175564	0.279664	0.154237	1.0752	0.793522	0.73545
1.4817	0.111715	0.124418	0.399645	0.457533	0.595984	0.867983
0.849679	0.214832	0.137824	0.263563	1	1.47876	1.10553
0.877593	0.188634	0.0852386	0.35469	0.930763	0.993371	2.10587
1.21105	0.169565	0.200979	0.249135	0.601481	0.582375	0.798876
0.841244	0.145947	0.131409	0.275915	1.1442	0.59375	0.672769
0.703956	0.160429	0.147252	0.246552	0.493888	0.780632	1.46034
1.21347	0.186563	0.185967	0.341346	0.659489	1.54693	0.774745
0.705724	0.133673	0.139345	0.338688	1.09009	0.223827	0.664459
0.764293	0.134066	0.135795	0.221057	0.935985	0.47012	1.83871
0.894539	0.129613	0.0712033	0.186441	0.855587	2.21033	0.482143
0.730175	0.185001	0.244351	0.343771	0.569873	0.583062	0.403189
0.815331	0.137308	0.220594	0.230012	0.399731	1.01733	0.0937341
0.438789	0.225659	0.17616	0.361404	1.39003	1.44534	1.02252
0.675773	0.176829	0.178924	0.215168	0.912935	1.07377	1.03282
0.869393	0.141803	0.0944892	0.257851	0.767739	1.36777	1.10508
0.808476	0.173077	0.0769515	0.326883	0.948826	1.33446	1.58381
1.19147	0.123437	0.153429	0.259717	0.720126	0.511628	1.8427
0.780969	0.135895	0.248082	0.234584	0.677116	1.79352	2.29487
0.597138	0.12608	0.164718	0.203786	0.875776	0.646218	0.720358
0.921331	0.158519	0.358503	0.308131	0.779859	0.598616	0.648977
1.35087	0.166163	0.0990985	0.244332	0.475083	0.855875	0.503158
0.694959	0.145968	0.151047	0.274469	0.565476	0.630824	1.55982
0.74586	0.148054	0.171897	0.250614	0.744745	0.362903	0.259693
0.832452	0.128312	0.165742	0.328728	0.585736	0.908929	1.03264
1.20311	0.124378	0.192953	0.179066	0.550516	0.706122	1.5
0.765403	0.141746	0.200514	0.355944	0.310451	0.75102	0.906897
0.733095	0.148114	0.136028	0.222807	0.566225	0.971888	0.155323
1.09795	0.144906	0.201473	0.325495	0.318058	0.941935	0.305671
1.85041	0.102366	0.10171	0.265327	0.0914792	1.05859	1.13414
0.98883	0.143739	0.0866417	0.30246	0.99339	0.592885	0.84688
1.04092	0.139439	0.0852386	0.316551	0.580216	1.06881	0.701778
1.13838	0.119087	0.107969	0.324106	0.744548	0.662835	1.12924
0.635969	0.16556	0.113448	0.328205	0.246698	0.32491	1.94869
0.956745	0.0892802	0.0330777	0.236778	0.557325	1.06768	0.841905
0.591845	0.162549	0.132593	0.235974	0.245902	2.56157	1.37154
0.747038	0.149239	0.173376	0.257983	0.170011	0.985492	0.95882
1.10385	0.0978498	0.123122	0.412192	0.690506	0.827184	0.960165
0.979941	0.158853	0.143642	0.320905	0.175074	0.273846	1.07791
0.981965	0.17721	0.203979	0.313642	0.107991	0.764599	0.636166
0.568112	0.179081	0.123122	0.293594	0.993069	0.170182	1.0307
0.880328	0.250221	0.158056	0.241776	0.740061	2.09943	0.608371
0.708448	0.163608	0.107206	0.302264	0.774632	0.968794	0.817753
1.3936	0.130528	0.157119	0.242472	0.778462	0.88	1.09282
0.900849	0.168025	0.127368	0.285714	0.489914	0.213428	0.789672
0.795259	0.162994	0.247094	0.309562	0.198813	1.27219	1.05023
0.52582	0.166267	0.0520235	0.297535	0.583473	0.972332	0.498211
0.995113	0.225406	0.115705	0.278547	0.627451	0.964825	0.930464
1.08921	0.114059	0.142064	0.28851	0.921053	0.50557	0.282895
0.866077	0.144901	0.211067	0.131884	0.592105	1.30453	0.615385
1.0229	0.142302	0.215464	0.292481	0.896825	1.16475	0.638554
1.08684	0.17371	0.123122	0.208775	0.851447	0.934454	1.00918
0.751254	0.133354	0.0511074	0.202773	0.880503	0.87	1.02128
0.64939	0.210713	0.153503	0.307154	0.45657	0.837011	0.628889
1.10422	0.246882	0.266922	0.291005	0.583062	1.59533	0.476314
0.805347	0.169212	0.141686	0.3408	0.661491	1.1155	1.27403
0.510508	0.166309	0.1242	0.288	0.0734266	0.786008	0.696177
0.978283	0.205531	0.15013	0.594066	0.540541	1.08871	0.806098
0.70954	0.160362	0.0615612	0.255556	0.778115	1.15083	0.675312
0.866259	0.183466	0.165279	0.350324	0.571802	1.1765	0.785867
0.919763	0.220665	0.165388	1.68706	0.852632	1.12108	1.19873
0.722813	0.128375	0.27301	0.314642	0.198738	0.989286	0.967672
0.688894	0.148074	0.226237	0.349703	0.628947	1.34375	0.686404
0.903827	0.178661	0.115127	0.293856	0.810837	0.940419	0.517286
1.22343	0.1104	0.124933	0.299679	0.500722	0.859848	1.17478
1.03892	0.191534	0.343717	0.235192	0.57444	0.537037	0.479358
0.90545	0.216186	0.358174	0.355109	0.764326	0.668076	0.494793
1.0219	0.179861	0.124786	0.31131	0.828459	0.429865	0.183066
0.731453	0.134521	0.37472	0.306667	0.101519	0.416342	0.504016
0.919323	0.135021	0.266162	0.291503	0.536184	1.15063	0.89298
0.703093	0.198025	0.149888	0.25105	0.354839	1.1573	1.30691
0.659258	0.169125	0.137862	0.332684	0.633888	0.745223	0.449002
0.369712	0.0987688	0.189709	0.296581	0.654646	0.735409	0.917045
1.47024	0.14639	0.2599	0.385563	0.522346	0.920863	0.531271
0.604262	0.171385	0.998813	0.337017	0.578538	0.643678	0.585417
0.863431	0.175861	0.0923418	0.267857	0.367742	0.669355	0.63147
0.687949	0.199602	0.182221	0.31163	0.533531	0.546512	0.692483
1.16778	0.124554	0.14666	0.318462	0.314985	1.22581	0.450091
0.736021	0.198174	0.148849	0.298851	0.0809006	0.234234	0.520085
1.14299	0.153377	0.0706143	0.370567	0.651757	0.330961	1.07078
0.870689	0.161196	0.301736	0.268873	0.497097	0.725	0.9087
0.761302	0.18967	0.149506	0.420382	0.90798	0.96748	1.05543
1.11759	0.115267	0.0909211	0.324138	0.687316	0.166667	0.509797
0.997223	0.143445	0.305526	0.250845	0.433657	0.520747	0.118375
0.329068	0.123529	0.209857	0.222115	0.654805	1.13605	0.707661
1.55423	0.170114	0.0628175	0.284192	0.889783	1.08891	1.08009
1.16758	0.160896	1.11241	0.277276	0.150055	0.521739	0.99095
1.05609	0.153657	0.202892	0.313392	1.01829	0.537037	1.1696
0.872545	0.202981	0.172371	0.396274	0.701299	0.67219	0.699843
0.473173	0.171194	0.263034	0.213608	0.470219	0.734592	0.731415
0.496876	0.112592	0.0441035	0.39547	0.584967	0.642336	0.997895
0.907704	0.15525	0.167894	0.325444	1.56805	0.675079	1.02752
0.815388	0.140139	0.253595	0.0580409	0.337748	0.59322	1.02737
0.930177	0.15162	0.165948	0.362171	1.26187	0.660377	0.753934
0.976329	0.187639	0.159482	0.252054	0.87987	0.402985	0.829932
0.744404	0.145196	0.169709	0.328431	0.61708	0.710406	0.0683371
1.08302	0.118844	0.085916	0.251994	0.529801	0.771476	0.661364
1.06373	0.153416	0.166811	0.164869	0.348252	0.711485	0.0825688
0.981692	0.118628	0.203789	0.284452	0.392523	0.920716	0.561822
0.942865	0.179174	0.124721	0.246246	0.726154	0.639824	1.10936
0.817872	0.155124	0.0607179	0.323679	0.925232	0.213992	0.784922
1.11652	0.159395	0.105533	0.199836	0.446945	0.646581	0.826367
1.07148	0.0675692	0.182346	0.279125	0.346549	1.28727	0.873582
0.778546	0.1579	0.200469	0.257717	0.442434	0.601654	0.898058
0.715565	0.123871	0.174754	0.0868289	0.548167	1.09914	0.892377
0.809595	0.123195	0.1583	0.263432	0.387097	0.841055	0.97065
0.973349	0.155567	0.171858	0.241536	1.66149	0.634615	1.02423
1.04476	0.143223	0.151795	0.268058	0.388379	0.829556	0.607358
0.629573	0.140915	0.206411	0.234294	0.44918	0.816993	0.830932
0.787169	0.205767	0.0923418	0.304065	0.926289	0.958333	0.956533
1.22377	0.104486	0.0359107	0.340468	0.574924	0.661123	1.48626
0.724053	0.215901	0.0671576	0.267433	0.818279	1.02724	1.18011
1.48483	0.189296	0.193207	0.295824	0.994036	0.799296	0.88764
0.924089	0.134586	0.161373	0.299955	0.509623	0.517647	0.594052
0.650172	0.11034	0.163097	0.326325	0.881736	0.880952	0.469688
0.712286	0.117372	0.0738734	0.200152	0.771852	1.14	0.446581
0.886383	0.245768	0.135761	0.369565	0.86964	0.828076	0.946205
0.883736	0.214218	0.207069	0.350064	0.605316	1.00328	1.12705
0.669164	0.131735	0.0738734	0.0665569	1.06562	0.798722	1.26842
1.06803	0.14902	0.156757	0.202542	1.14811	0.74031	1.00535
0.7662	0.280149	0.198832	0.270093	0.801399	0.414729	0.855876
0.840082	0.235054	0.159603	0.0948718	0.699115	0.883234	1.05106
0.816295	0.143409	0.169816	0.356822	0.608264	0.753623	1.11287
0.40466	0.151972	0.131917	0.281906	0.501661	0.951264	0.835704
1.01021	0.150692	0.0410408	0.227536	0.330772	0.362191	0.508924
0.74856	0.180439	0.0805387	0.311129	0.689542	0.793243	0.946429
0.736323	0.160991	0.193207	0.309417	0.625828	0.338028	0.325211
0.755147	0.162839	0.179087	0.0931492	0.468944	0.487603	0.649269
0.938567	0.193834	0.171947	0.264005	0.751152	0.391635	0.300111
1.09723	0.14629	0.291877	0.314607	0.473856	0.363958	0.761411
0.605324	0.146143	0.156701	0.271033	0.626623	0.577193	0.679108
0.58296	0.139956	0.144752	0.113056	0.596581	1.10701	0.61868
1.00069	0.116757	0.106193	0.158742	0.803053	0.543726	0.756264
0.48341	0.194563	0.11081	0.373845	0.522436	1.22608	0.72967
1.10421	0.143852	0.0695909	0.233057	1.20615	1.05178	0.60675
0.825814	0.147985	0.0447718	0.474259	0.349673	0.753968	0.668996
0.988328	0.158244	0.142064	0.170515	0.544844	0.390805	0.301075
1.37892	0.124124	0.162956	0.202822	1.03295	0.709757	0.813304
1.30638	0.161252	0.200514	0.123462	0.978372	0.655063	1.17119
0.720859	0.154349	0.0964589	0.256454	0.271533	0.872767	1.18374
0.806817	0.157864	0.17461	0.361607	0.305556	0.626289	0.980291
0.374009	0.130611	0.234106	0.341941	0.262467	1.03077	0.762014
0.7377	0.112078	0.302209	0.31759	1.0122	0.325581	0.835355
2.12546	0.149614	0.179087	0.0649193	0.950437	0.985841	0.79748
1.8113	0.173745	0.165243	0.361872	0.776398	0.747989	0.54667
1.26585	0.115558	0.1583	0.196721	1.21595	0.698795	0.554162
0.937918	0.150191	0.279824	0.253222	0.491961	0.765125	0.562141
0.833773	0.18809	0.115772	0.111842	0.906344	0.717143	0.804348
0.734527	0.145682	0.089974	0.0702279	1.24213	1.05738	0.856492
0.607038	0.203708	0.159875	0.262104	1.08163	1.19286	0.462342
0.986661	0.132753	0.180286	0.341073	0.420063	0.823529	0.848375
0.924708	0.18527	0.200533	0.224168	1.30693	0.794007	0.559829
0.367529	0.13813	0.121363	0.35274	1.25496	1.17379	0.740525
0.59215	0.237026	0.147407	0.256098	0.582961	0.730924	0.554371
0.827389	0.150164	0.103206	0.223667	1.09236	0.772455	0.442839
0.416307	0.124325	0.110134	0.276973	0.302752	0.788	0.953038
0.878191	0.133701	0.105128	0.128866	0.537101	0.817604	0.603753
0.773263	0.177949	0.119654	0.235294	0.75	0.823742	0.328657
0.750148	0.152193	0.0454606	0.285375	0.367257	0.65283	0.660711
0.392118	0.164237	0.154757	0.274299	0.813114	0.790576	0.496718
0.649519	0.15602	0.180955	0.330619	0.789835	0.55036	0.394846
0.779814	0.164243	0.089974	0.194399	0.609677	0.764463	0.605868
0.909479	0.175145	0.240187	0.340176	0.472669	0.728745	0.809337
0.587623	0.158813	0.0311046	0.310703	0.843468	0.613803	0.859211
0.686869	0.137482	0.152434	0.240939	0.598007	0.854406	0.871681
1.31116	0.158472	0.203979	0.36532	0.418367	0.783714	1.06879
0.805361	0.161245	0.197123	0.309002	0.437345	1.01189	0.87957
1.32219	0.201026	0.119334	0.290375	0.876471	0.570342	0.862613
1.08883	0.181915	0.161914	0.137931	0.3114	1.20703	0.721085
0.8338	0.85314	0.227692	0.197623	1.15056	0.513619	1.07527
0.802114	0.935569	0.0963566	0.083947	0.619263	0.838637	0.657267
0.819182	0.162545	0.164378	0.069289	0.574405	0.48728	0.445175
0.830968	0.233876	0.107969	0.24243	0.392405	0.333158	0.643361
0.820643	0.324433	0.158638	0.297966	0.404531	1	0.573739
1.14382	0.178339	0.198386	0.288922	0.489951	0.548387	0.667045
0.802098	0.216514	0.182346	0.275081	0.367213	0.610487	0.114224
1.04283	0.192286	0.15068	0.246944	0.557707	0.580634	0.309072
0.596401	0.227183	0.178121	0.630034	0.477848	0.600858	0.587444
0.75671	0.231243	0.278018	0.271095	1.56891	0.696864	0.601336
0.742943	0.201522	0.103423	0.351643	1.51133	0.995549	0.833219
0.997519	0.157225	0.204709	0.36684	0.408491	0.906917	0.361731
0.749817	0.196136	0.165742	0.0813149	0.39604	0.935943	0.598901
0.636559	0.15527	0.113448	0.269281	0.981308	0.526099	0.632825
0.724705	0.138776	0.104047	0.305732	0.295935	0.863059	0.852535
0.594782	0.167611	0.126798	0.36087	0.587896	0.647068	0.739819
0.499843	0.121761	0.108311	0.239243	0.233824	0.673578	0.580508
0.534333	0.197024	0.171837	0.310345	0.958398	0.0955512	0.890269
0.739151	0.107625	0.150294	0.255107	0.595024	0.655172	1.07943
0.78745	0.160256	0.187525	0.278125	1.20462	0.166863	0.717098
0.748455	0.17062	0.123122	0.320592	0.682216	0.101466	1
0.737439	0.182693	0.0935107	0.321833	0.893736	0.774058	0.96463
0.817351	0.158286	0.183507	0.250801	0.359756	0.528125	0.614319
0.987454	0.161157	0.118924	0.382604	0.545455	0.443542	0.784141
0.158935	0.147617	0.154362	0.254086	0.583919	0.600923	0.580478
0.887414	0.130825	0.154362	0.302205	1.41896	0.861545	0.463293
1.36901	0.136958	0.278836	0.080067	1.83266	0.412409	0.712719
0.964162	0.143581	0.15761	0.140234	1.37448	0.52536	0.903774
1.39162	0.136001	0.164718	0.171131	1.37509	0.787402	1.06813
0.882003	0.126561	0.208773	0.192833	0.649682	0.708955	0.954895
0.99474	0.140614	0.110259	0.318924	0.564935	0.857141	1.35313
1.24831	0.122769	0.145666	0.342525	0.69906	0.664384	0.665948
1.52555	0.153985	0.100736	0.0932934	1.1828	1.15835	0.424771
1.40185	0.130461	0.300644	0.279461	0.741893	0.618196	0.643477
1.12081	0.112087	0.153598	0.359249	0.902913	0.688206	0.626398
0.86676	0.125237	0.130059	0.286863	0.61465	0.703258	0.868504
0.926118	0.166805	0.120446	0.28934	0.910773	0.418251	0.663253
1.10269	0.145927	0.167894	0.214697	0.844828	0.145174	0.968189
0.818869	0.184044	0.0791501	0.289935	1.23378	0.212851	1.20243
1.5164	0.158113	0.147382	0.287261	0.68543	1.13102	0.686242
1.49869	0.133682	0.133383	0.0959147	0.996711	0.314286	0.591415
0.729915	0.184774	0.141675	0.254717	0.957209	0.847656	1.1497
1.04317	0.206858	0.166215	0.33294	0.699583	1.06827	0.974549
0.938676	0.153572	0.246245	0.3744	0.739295	1.76619	0.636885
0.984261	0.111536	0.200514	0.357143	0.424729	0.667765	0.67191
0.79054	0.172082	0.198066	0.302213	0.863066	0.614437	0.663611
0.291657	0.199866	0.240892	0.392798	0.852691	0.73622	0.65837
1.2419	0.127443	0.180389	0.288372	1.30412	1.19919	0.704532
1.1697	0.252896	0.270269	0.354222	1.48767	0.123967	0.39432
1.16908	0.164918	0.153308	0.276176	0.724324	0.326531	0.423554
1.02324	0.200385	0.0758973	0.293239	1.30882	0.116	0.899016
1.1087	0.278692	0.730413	0.280822	0.828042	0.186445	0.116279
1.10739	0.080016	0.18535	0.223906	0.732673	0.578947	0.467706
1.05311	0.120066	0.107732	0.243869	0.967906	0.811918	0.773038
0.906287	0.203794	0.167894	0.271829	0.879736	0.900161	0.611908
1.92141	0.0756029	0.235052	0.508408	0.950413	0.141646	1.32328
1.14836	0.114348	0.117769	0.27323	0.713092	0.7061	0.70122
1.09901	0.164907	0.228261	0.304517	0.419629	0.672368	1.48995
0.771168	0.148018	0.117526	0.286278	0.706836	0.832392	0.538975
1.40617	0.119262	0.124292	0.501285	0.456903	0.699187	1.41119
1.55196	0.132102	0.263834	0.277273	0.763578	0.723363	0.673523
1.06019	0.10278	0.373303	0.466003	0.848195	0.813253	0.782418
1.31164	0.192357	0.113651	0.32772	0.927456	1.42234	0.467417
0.796995	0.134701	0.170673	0.255548	0.936306	0.669612	0.411633
1.39824	0.14198	0.0949801	0.389483	0.494475	0.314609	0.897268
1.12061	0.153248	1.08778	0.394259	0.56639	0.768907	0.396226
0.517515	0.127352	0.177094	0.283262	0.634146	0.497959	0.611403
0.610226	0.204938	0.0923418	0.213831	0.916667	0.0846154	0.932826
0.636096	0.161865	0.215703	0.315991	0.936073	0.846943	0.880694
0.692328	0.0985663	0.218887	0.0793651	0.56	0.560484	0.920523
0.49388	0.205439	0.17369	0.342012	0.900302	0.357724	1.39955
0.930543	0.147416	0.107537	0.257143	0.907268	0.177778	0.867102
0.808426	0.124276	0.155241	0.337434	0.382576	0.163347	1.25885
0.745791	0.153688	0.181927	0.254296	1.015	0.204082	0.662768
0.46099	0.143511	0.172109	0.27127	0.712285	0.195122	0.986515
0.504361	0.11041	0.118197	0.336093	0.612717	0.804614	1.43807
0.561446	0.126216	0.0638412	0.331746	0.615094	0.755102	1.24783
0.350806	0.204341	0.182221	0.288557	0.5727	0.500676	0.960345
0.366475	0.109273	0.0767516	0.375806	0.488599	0.141087	0.459686
0.483091	0.150786	0.148849	0.0830605	0.803101	0.0932476	0.517673
0.908108	0.201789	0.398528	0.350204	0.519868	0.791837	0.330017
0.604693	0.240813	0.134315	0.413514	1.12439	0.861761	0.997309
0.908573	0.169188	0.174963	0.353945	0.854066	0.463303	0.884696
0.91663	0.144105	0.150401	0.299486	0.699468	0.273973	0.343961
0.837032	0.193101	0.115093	0.320196	0.816093	0.423635	0.55896
1.04323	0.238323	0.146117	0.079015	0.797619	1.42972	0.537037
0.321774	0.111051	0.0866102	0.308231	0.904848	0.176731	0.439325
0.651848	0.155472	0.134795	0.273425	0.729278	0.918919	1.55629
0.626026	0.123984	0.108637	0.340555	0.778135	0.270541	1.02661
0.490222	0.134839	0.128476	0.340974	0.80618	0.213523	0.554592
0.626675	0.143163	0.196816	0.278906	0.561462	0.0777385	0.843727
0.727606	0.158256	0.167831	0.313656	0.987805	0.383698	0.657915
0.345494	0.136864	0.134455	0.0988836	0.648544	0.0751799	0.4584
0.683195	0.201897	0.145438	0.331643	0.692308	0.684628	0.408257
0.750057	0.144247	0.187525	0.0886436	1.1664	0.668571	0.604072
0.478166	0.123628	0.163097	0.19382	0.762821	0.504065	0.387025
0.600269	0.135046	0.2281	0.275298	0.964459	0.516128	0.707965
0.454771	0.151229	0.115964	0.320924	1.18006	0.350365	1.42612
0.562078	0.113873	0.187482	0.243352	0.846626	0.707431	0.797327
0.544732	0.116706	0.132463	0.311221	0.730769	0.776952	0.610679
0.357117	0.133872	0.215528	0.335806	0.518969	0.384615	1.19616
0.336479	0.172755	0.126125	0.153589	0.828661	0.821404	0.743209
0.749828	0.235892	0.126199	0.29045	0.980609	0.933086	0.34638
0.440529	0.102606	0.166632	0.289485	1.05617	0.709389	0.232143
0.736148	0.146336	0.0441035	0.368966	0.36124	0.367677	0.491525
0.714977	0.162248	0.116888	0.408429	0.658537	0.068562	1.05999
1.03562	0.161519	0.147747	0.200313	0.852055	0.0470987	1.69032
0.559158	0.124096	0.081478	0.280303	0.700581	1.25197	0.596567
0.788667	0.161684	0.184684	0.292116	0.517413	0.840816	1.42762
0.590284	0.170459	0.181927	0.207705	0.705539	0.847328	0.91965
0.863521	0.187061	0.142822	0.234592	1.20579	0.232975	0.982857
0.68012	0.150903	0.0635217	0.247863	0.682353	0.729167	0.609492
0.695514	0.17161	0.150182	0.206522	0.542687	0.946585	0.374723
0.694409	0.09731	0.070133	0.325342	0.696506	0.0827068	0.703609
0.520333	0.119463	0.0684013	0.249288	0.590759	0.0988309	0.791489
0.598527	0.087011	0.136382	0.354835	0.4101	0.803279	0.748344
0.769165	0.172178	0.274227	0.328608	0.813725	0.586777	0.543779
0.574851	0.164397	0.079556	0.314955	0.757033	0.548909	0.860691
0.528437	0.155063	0.165388	0.292822	1.06872	0.0949196	0.753259
0.773754	0.163044	0.0811796	0.271456	0.352751	0.725417	1.12762
1.07229	0.151166	0.128252	0.308936	0.608626	0.711053	0.726837
0.49723	0.190158	0.132972	0.399487	0.653944	0.936416	0.472837
0.547481	0.151447	0.197032	0.241963	0.733332	0.705179	0.574371
1.16393	0.142178	0.19889	0.0571275	1.04823	1.03526	1.30215
0.30269	0.182923	0.112862	0.308309	1.50238	0.778808	1.01688
0.596344	0.142085	0.121436	0.338104	1.033	0.655709	1.287
0.444435	0.142084	0.12548	0.384898	0.591054	0.575188	0.794037
0.847784	0.16192	0.147747	0.262649	0.930836	0.64311	0.572392
0.753753	0.141481	0.111929	0.321282	0.752717	1.07395	0.586207
0.706224	0.217099	0.181927	0.332522	0.765133	0.5528	0.653277
0.526116	0.137441	0.263834	0.313492	0.495971	0.669216	1.66314
0.509112	0.16329	0.200376	0.306452	0.902564	0.985396	0.644691
0.561267	0.156667	0.178779	0.0653496	0.968944	0.443878	0.449275
0.524758	0.132915	0.0820816	0.325563	0.618926	0.232233	0.208658
0.574632	0.157496	0.120356	0.264448	0.911184	0.187805	0.767773
0.601753	0.209674	0.282155	0.300739	0.961415	0.579151	0.597884
0.603555	0.133815	0.19965	0.107889	0.820669	0.928287	0.751721
0.463038	0.213779	0.164389	0.0728557	0.867284	0.0711462	0.432099
0.648965	0.117947	0.264485	0.259319	0.743671	0.744361	1.57208
0.324784	0.142908	0.086017	0.245707	0.912651	0.692308	0.725762
0.293295	0.137573	0.176475	0.0790861	1.05785	0.515152	0.581927
0.367729	0.138451	0.145364	0.208975	1.11039	0.603239	0.734946
0.993153	0.168947	0.0653302	0.308345	0.698361	1.10106	0.84697
0.452647	0.0850998	0.287286	0.327083	0.61791	0.817635	0.452247
0.402364	0.1159	0.174675	0.16296	0.945776	1.29394	0.211581
0.605488	0.186863	0.115772	0.217119	1.63607	1.34267	1.57379
0.551763	0.20858	0.227303	0.0544323	0.764988	0.377778	1.20258
0.172236	0.117374	0.16017	0.079932	0.815115	0.308558	0.588362
0.590551	0.142821	0.192305	0.309677	0.915459	0.628078	0.500835
0.457842	0.118418	0.0839471	0.284802	0.504298	0.871886	0.19869
0.499239	0.146366	0.249572	0.198003	0.262821	1.02684	1.41363
0.755829	0.249201	0.197892	0.207719	0.811198	0.379592	0.87472
0.603856	0.12036	0.292414	0.275862	1.06452	0.374155	0.703026
0.874973	0.101906	0.0254736	0.282743	0.71746	0.0506329	0.531039
0.441028	0.12637	0.198466	0.370942	1.14196	0.0760664	0.16055
0.501519	0.140831	0.218947	0.818499	0.522936	0.128405	0.197814
0.924384	0.239991	3.02515	0.253635	0.710098	1.06395	0.594654
0.798442	0.135613	0.109812	0.29765	0.849437	1.29981	0.730039
0.53769	0.146125	0.34441	0.0780985	0.799151	0.932271	0.645161
0.37326	0.155275	0.244434	0.242215	0.637228	0.396429	0.619145
0.3561	0.149499	0.270522	0.143001	1.11783	0.475036	0.87242
0.55338	0.119464	0.0809572	0.27673	0.894812	0.888462	0.636742
0.318539	0.140193	0.0787983	0.272242	0.672394	0.131295	0.5
0.375375	0.105492	0.180863	0.274648	0.257534	0.842873	1.49116
0.448489	0.190496	0.184684	0.233846	0.272425	0.9666	1.26695
0.469487	0.188744	0.137607	0.311317	0.657051	0.551821	1.77205
0.686117	0.128266	0.136314	0.0705405	0.572674	0.555957	1.50761
0.589245	0.262054	0.262532	0.0808383	0.5209	0.29304	0.9819
0.987314	0.148674	0.239337	0.123577	0.514286	0.363265	1.07851
0.374662	0.176221	0.178892	0.418703	0.690534	0.0403727	0.943887
0.372492	0.164227	0.275699	0.341544	0.439344	0.22561	0.743982
0.455065	0.181752	0.365395	0.179281	0.346875	0.207055	1.78279
0.348506	0.158984	0.207618	0.431341	0.386997	0.121807	0.832971
0.556449	0.132398	0.0909211	0.0947546	0.599119	1.27656	1.22908
0.500286	0.144794	0.0718214	0.280731	1.12987	0.0894309	0.532547
0.276724	0.120005	0.301326	0.319613	0.92545	0.988189	0.70739
0.349239	0.274205	0.291016	0.0709349	0.838816	0.607195	0.855411
0.243516	0.180424	0.102062	0.0510421	0.659249	0.683728	0.600309
0.313984	0.178635	0.142064	0.270638	0.77116	0.462633	0.163636
0.345313	0.110635	0.118387	0.0775833	0.486755	0.750289	0.838565
0.260157	0.208674	0.175293	0.0689935	1.11254	0.605578	0.113888
0.547354	0.204515	0.167656	0.165038	0.640127	0.622966	1.5792
0.376786	0.181636	0.192273	0.323558	0.821297	0.788679	0.720455
0.320731	0.240169	0.258343	0.360947	0.912596	0.839506	0.643983
0.499189	0.122398	0.111207	0.0490998	0.77193	0.902344	0.945626
0.394344	0.153393	0.111207	0.272884	0.733333	0.748809	1.23954
0.48713	0.117151	0.147885	0.1536	1.27405	0.725869	1.00419
0.30165	0.14253	0.0695279	0.0440917	0.721739	0.122875	0.834646
0.334741	0.154476	0.289176	0.190722	0.674252	0.683074	0.869048
0.574004	0.136697	0.232985	0.142114	0.691843	0.688716	0.785529
0.34214	0.169165	0.282457	0.0902199	1.31564	0.683333	0.629854
0.297459	0.155955	0.125263	0.0671141	1.00304	0.716	1.25349
0.398502	0.176833	0.201921	0.261029	0.939007	0.660511	0.622933
0.483517	0.178715	0.156071	0.28548	0.593168	1.00984	0.899156
0.341732	0.127027	0.130915	0.0565709	0.75503	1.28571	0.739962
0.615495	0.178801	0.153903	0.217207	1.14621	0.629696	0.587196
0.292365	0.182149	0.146029	0.271917	0.655647	0.89123	0.715178
0.541739	0.157002	0.269512	0.0584527	1.15798	0.39156	0.666328
0.370646	0.129254	0.186045	0.040493	0.643579	1.22378	0.50768
0.58289	0.168793	0.208094	0.0812604	0.648903	0.520913	1.79129
0.405179	0.163293	0.0572259	0.163333	1.00657	0.458824	0.78781
0.301056	0.167661	0.148267	0.161157	0.927961	0.818352	1.05107
0.33947	0.0970423	0.167718	0.0573924	0.965839	0.508806	0.712477
0.622674	0.128898	0.1583	0.140655	0.601974	0.767886	0.351528
0.363562	0.21454	0.118423	0.250604	1.01597	0.589732	0.747807
0.544143	0.187348	0.189825	0.230228	1.10475	0.653722	0.79958
0.485313	0.157805	0.163097	0.28135	0.776488	0.312977	0.914124
0.368506	0.12179	0.160484	0.184735	0.723655	0.887692	1.31533
0.36665	0.136756	0.258792	0.121368	0.881133	0.648746	0.18872
0.596352	0.199438	0.359107	0.0558201	0.536785	0.454545	0.775828
0.436319	0.149915	0.229539	0.344583	0.757709	0.123016	1.44898
0.636296	0.128048	0.137085	0.0657238	1.10963	0.892405	1.32884
0.505796	0.181001	0.192465	0.177419	0.585366	1.07463	0.186813
0.458108	0.125825	0.238004	0.246999	0.907643	0.452471	0.667042
0.368125	0.14318	0.422641	0.115789	1.04032	0.0823045	0.723214
0.336934	0.181507	0.215839	0.256324	1.43855	0.592742	0.504566
0.402001	0.283392	0.233334	0.0441177	0.654839	0.810367	1.06113
0.618235	0.209648	0.18037	0.072758	0.886628	0.472028	1.7184
0.218537	0.242478	0.313402	0.338358	1.15016	0.417671	0.725838
0.469692	0.198187	0.140266	0.0578724	1.14308	0.328	1.104
0.474267	0.161002	0.321535	0.0440141	0.830895	1.20918	0.707221
0.593689	0.151682	0.134315	0.0599489	0.701807	0.424242	1.45758
0.383199	0.190113	0.19861	0.0299824	0.736842	0.12605	0.803965
0.474666	0.160314	0.202468	0.261023	0.616393	1.33829	0.401284
0.32926	0.124715	0.339818	0.0400782	1	0.253676	1.45389
0.437256	0.154956	0.253595	0.107143	1.12527	0.607774	0.0725275
0.497294	0.214718	0.0852386	0.0625575	0.55969	0.0491803	1.47248
0.644703	0.0826488	0.186034	0.0566646	0.762048	0.109023	0.90553
0.434413	0.105157	0.156855	0.300813	1.02477	1.05471	0.58364
0.640137	0.194217	0.156271	0.17962	0.525373	0.890909	1.64119
0.578497	0.17102	0.22577	0.04811	0.0978261	0.273338	0.696477
0.519551	0.12712	0.200979	0.0511265	1.02941	0.293388	0.638978
0.609729	0.1796	0.0615612	0.321152	1.01091	0.496154	1.30102
0.586849	0.227593	0.130915	0.239298	0.639566	0.576493	0.654826
1.15016	0.320435	0.178008	0.0715447	0.621451	0.729839	1.84116
0.550899	0.286602	0.207069	0.0544218	0.927171	0.786822	0.44752
0.448614	0.312225	0.155787	0.0556205	0.739414	0.54041	0.721973
0.233726	0.145996	0.223588	0.321775	0.718543	0.701493	0.293514
0.282183	0.198568	0.372506	0.159555	0.75	0.782051	0.812775
0.596674	0.15089	0.125017	0.064718	1.08838	1.10882	0.356046
0.876688	0.16239	0.293599	0.211475	0.931769	0.85	0.651261
0.465787	0.0894804	0.369367	0.0519187	0.77109	0.151555	0.762014
0.526544	0.328437	0.13471	0.0638298	0.816627	0.651639	0.688742
0.601428	0.167203	0.0966037	0.096341	1.15457	0.466667	0.699425
0.441468	0.167801	0.30728	0.330242	0.95838	0.759275	0.547727
0.475312	0.184181	0.133829	0.0499244	0.725061	0.741818	1.66282
0.63738	0.15132	0.181927	0.0535808	0.747872	0.57935	0.877809
0.602549	0.214874	0.208773	0.0815972	0.876712	0.907919	1.03029
0.583375	0.200946	0.202294	0.259325	0.632603	0.666667	0.0482037
0.460685	0.176321	0.246245	0.243914	1.15901	0.173152	0.963636
0.609848	0.15704	0.124856	0.0474517	0.648928	0.519685	0.898004
0.86388	0.19389	0.211431	0.0402145	0.409639	0.71969	0.0933647
0.589892	0.296854	0.20342	0.355457	0.715278	0.73931	0.0862069
0.605991	0.140814	0.275674	0.209265	0.721951	0.375966	0.814649
0.379725	0.147338	0.136382	0.0452174	0.855204	0.781955	0.515385
0.671637	0.107433	0.19744	0.0733606	1.25	1.07063	0.0183066
0.592821	0.0980093	0.25394	0.0632184	0.7365	1.10039	0.0137615
0.479694	0.129416	0.270701	0.0544106	0.776466	0.889764	0.0570339
0.527677	0.125448	0.119712	0.359375	0.700327	0.756863	0.756315
0.895556	0.142484	0.272763	0.236414	0.505814	0.660156	0.0567686
0.567816	0.175516	0.319751	0.314895	0.642753	0.888889	0.0713166
0.469248	0.151258	0.261398	0.0574931	0.567742	0.564516	0.09447
0.349594	0.139168	0.23147	0.0393082	1.10583	0.473282	0.0621901
0.443909	0.0972029	0.224832	0.172185	0.986799	0.901515	1.15618
0.509054	0.207732	0.166974	0.154221	0.647416	0.586957	0.917241
0.356032	0.163449	0.385427	0.0512383	0.658249	0.921875	0.105618
0.565709	0.152608	0.287286	0.203975	1.07165	0.666667	0.695473
0.625918	0.155503	0.414139	0.273292	0.537459	0.596168	0.646202
0.592787	0.124548	0.135686	0.0300885	0.569894	0.725926	1.18345
0.340592	0.141538	0.345451	0.166506	0.395598	0.817814	0.649886
0.360191	0.145097	0.212929	0.0626058	0.724771	0.883162	1.19051
0.36087	0.157703	0.231784	0.0488656	0.875831	1.10487	1.31471
0.427691	0.153167	0.0666913	0.415322	0.587879	0.942857	0.752792
0.659511	0.158849	0.197059	0.115297	0.906437	0.776423	1.52037
0.703937	0.155352	0.225458	0.183775	0.721311	0.833992	1.10831
0.9	0.163242	0.0825644	0.313043	0.774873	0.74448	0.828302
0.44247	0.165585	0.184684	0.0883602	0.901524	0.743802	0.996757
0.593572	0.181561	0.183722	0.104	0.51632	0.502857	1.67362
0.466008	0.216988	0.284909	0.0660377	0.791624	0.931232	0.619292
0.468349	0.188725	0.282622	0.0595453	0.798137	0.802007	1.28452
0.81768	0.182127	0.214126	0.0684297	0.813754	0.93951	0.074514
0.477827	0.140482	0.199847	0.0593646	0.968992	0.44664	0.829269
0.468515	0.177327	0.358174	0.0750077	0.603399	0.806122	0.0486726
0.521807	0.154632	0.326628	0.199418	0.853003	0.628099	1.26436
0.434058	0.187921	0.155241	0.247458	0.987775	0.703221	0.811481
0.512879	0.136214	0.975978	0.112805	0.735294	0.61302	0.866051
0.60963	0.112374	0.156271	0.294212	0.623824	0.944444	1.11317
0.663054	0.161868	0.186929	0.154575	0.811862	1.07229	0.780793
0.486147	0.159341	0.267081	0.0586028	0.665025	0.617978	0.0766685
0.568789	0.146302	0.191566	0.0785582	0.740568	0.721649	0.975
0.395941	0.15954	0.345382	0.230634	0.617514	0.389408	0.838871
1.16111	0.142906	0.297099	0.297391	0.61295	1.28244	0.745777
0.874917	0.15111	0.240349	0.053068	0.90884	0.761673	1.32863
0.860584	0.183953	0.211067	0.086561	1	0.853333	0.614176
1.03837	0.170179	0.20189	0.177778	0.693182	0.948177	0.816993
0.707846	0.196512	0.182285	0.168942	0.854651	0.0927419	1.0599
1.15763	0.372821	0.145508	0.247236	0.666667	1.16279	0.707113
0.92771	0.181479	0.134769	0.123909	0.47006	0.872852	0.478723
1.04853	0.178632	0.212348	0.120567	0.780033	0.515038	0.804
0.476553	0.169629	0.14824	0.169526	1.4031	0.697761	0.751708
0.768269	0.234618	0.0966037	0.23891	0.982709	0.866667	0.508009
0.671224	0.167413	0.108107	0.28525	0.607143	0.326531	0.590234
0.623316	0.229803	0.158914	0.28688	0.895082	1.67907	0.919661
0.488028	0.212157	0.232499	0.248571	1.16897	1.04315	0.770455
0.721604	0.198498	0.17688	0.22585	1.01246	1.11654	0.641818
0.533756	0.218401	0.280927	0.278499	1.20219	0.981766	0.604167
0.628747	0.17479	0.185993	0.175652	0.880795	0.57551	0.799885
0.635434	0.273388	0.232712	0.238822	0.689655	1.0123	1.04093
0.682429	0.200917	0.229828	0.245671	0.408537	0.514286	1.01751
0.922607	0.171408	0.172437	0.305057	1.12787	0.754032	1.17745
0.438624	0.240624	0.182154	0.301554	0.77208	0.473684	0.362256
0.36537	0.177202	0.225017	0.171076	1.18634	0.972773	0.891557
0.376315	0.199525	0.17413	0.172232	0.865132	0.644711	1.1488
0.524729	0.142425	0.251598	0.348653	0.120936	0.899083	1.12972
0.434737	0.167895	0.187213	0.0654659	0.312298	1.19104	0.706539
0.930421	0.203577	0.231769	0.246935	0.71319	0.175268	0.882743
1.24925	0.171807	0.171301	0.323412	0.0893372	0.807597	0.700578
1.53173	0.241489	0.216444	0.081592	0.94375	1.27983	0.883924
1.71127	0.180538	0.296	0.352105	1.13413	0.722062	0.762475
1.37828	0.189657	0.215243	0.203243	0.847352	0.854779	0.877526
1.22561	0.175349	0.147747	0.421416	1.17134	0.697266	0.979638
1.68154	0.16365	0.227034	0.187826	1.64829	0.668966	0.69469
1.31477	0.155528	0.171301	0.404027	0.954865	0.714791	0.680851
0.978934	0.187931	0.23357	0.136207	1.01207	0.766798	0.971429
0.596365	0.330669	0.19028	0.289867	0.7625	0.801471	0.960089
0.669206	0.0963109	0.176414	0.243112	1.62064	0.727273	0.836439
0.836271	0.124559	0.184684	0.228528	0.786859	0.793595	0.744241
1.33136	0.276588	0.124506	0.203942	1.1262	0.695876	0.87191
1.03819	0.18969	0.23745	0.244214	0.85209	0.619608	0.468565
1.19011	0.159275	0.207914	0.186736	1.1466	0.752975	1.32844
1.17689	0.12781	0.159782	0.132911	1.04153	0.643137	0.332265
1.72473	0.245201	0.385906	0.262712	1.13505	0.734317	0.530892
1.40156	0.103254	0.158672	0.24238	0.954248	1.03656	0.460938
1.50139	0.247335	0.617913	0.238022	1.08777	0.331685	0.988528
1.5686	0.125458	0.218262	0.363322	0.994652	0.856574	0.594642
1.14658	0.129442	0.310268	0.231377	0.939828	0.415385	0.61959
2.04111	0.199786	0.242569	0.149466	0.631068	0.594891	1.02887
1.34131	0.141224	0.178315	0.1863	1.25713	0.963265	0.537893
0.773114	0.197447	0.287286	0.232945	0.777778	0.640777	0.61038
1.23483	0.170857	0.438958	0.272	0.276498	1.30063	0.740582
1.6854	0.149033	0.164718	0.266559	0.278689	0.612371	0.912599
1.67452	0.179642	0.206528	0.237313	0.755776	0.884544	0.932939
1.14594	0.156189	0.144967	0.172265	0.577039	0.932271	0.822034
1.9102	0.268394	0.123122	0.169998	0.593315	1.06967	0.571429
1.78444	0.188222	0.119654	0.390707	0.555556	0.696291	0.105106
2.01067	0.169054	0.258808	0.285714	1.05696	1.04979	0.874636
0.513101	0.22164	0.154293	0.225376	0.544741	0.606237	0.639453
0.215142	0.219364	0.25049	0.183946	0.941718	0.502521	0.565282
0.172676	0.203367	0.214323	0.369885	2	0.897721	0.0782159
1.22058	0.131703	0.250738	0.251273	0.536184	1.11946	0.707527
1.67885	0.203407	0.0923418	0.254766	0.387879	0.983573	0.79406
1.42318	0.28184	0.124786	0.304714	0.415625	0.51049	0.737443
1.76359	0.133636	0.242801	0.268908	0.37987	1.02682	0.471739
1.82233	0.19951	0.179407	0.239274	0.645892	1.22061	1.03792
1.64824	0.198858	0.171678	0.0730435	0.528358	1.1399	0.364143
2.3799	0.161635	0.450845	0.0758294	0.618234	0.637865	0.676101
1.69667	0.177216	0.255716	0.190204	0.587452	0.826087	0.431156
1.13208	0.175829	0.208269	0.232203	0.558209	0.621032	1.07949
0.190306	0.200358	0.240518	0.26431	0.421304	0.481758	0.68972
2.39985	0.217225	0.117526	0.107394	0.329384	0.908832	1.32962
1.249	0.271421	0.243625	0.183449	0.997662	0.823308	0.522449
1.58458	0.286253	0.0969261	1.5972	0.529595	0.738196	0.306452
1.25723	0.15916	0.296328	0.12481	0.699358	0.44856	0.437729
2.0198	0.192591	0.148773	0.380527	0.408419	0.610799	0.864333
0.830769	0.126464	0.224259	0.189995	0.833431	0.89434	0.4102
1.4886	0.268595	0.136382	0.160679	1.36578	1.15629	1.11433
1.39186	0.204349	0.17413	0.331707	1.28657	0.837456	0.486175
1.23828	0.131651	0.242973	0.245409	0.904192	0.958333	0.401961
1.60346	0.118123	0.186856	0.262295	0.857143	0.708563	1.00871
1.55834	0.131386	0.231544	0.192308	0.315789	1.36724	0.705451
1.83973	0.1507	0.1583	0.208333	0.897436	0.968872	1.01576
1.06367	0.230296	0.569972	0.181912	0.930777	1.00389	0.385965
1.16479	0.150326	0.150385	0.270124	1.27213	1.18651	0.179545
1.96584	0.0897849	0.218499	0.272754	0.82139	0.670764	0.555774
1.56073	0.234839	0.227303	0.208113	0.969444	0.0678118	0.476312
1.08646	0.162287	0.18744	0.172704	1.51807	0.946488	0.299717
2.10259	0.2314	0.114002	0.237821	0.988131	0.60241	0.46178
1.54582	0.222542	0.211843	0.227663	0.247525	0.42955	0.269053
1.09042	0.249716	0.099445	0.174917	0.463726	1.16408	0.743674
1.24342	0.345596	0.172034	0.176277	1.14796	1.18476	0.5
1.22143	0.127353	0.311598	0.175379	0.699681	0.492023	0.999077
0.702836	0.223518	0.312541	0.161972	0.861173	1.12625	0.323529
1.25534	0.270473	0.176654	0.224739	0.384259	0.764549	0.488315
1.22711	0.134184	0.210078	0.180212	0.46789	1.14552	0.835073
0.932672	0.291131	0.230854	0.229866	1.18954	0.839377	0.724211
0.846257	0.160829	0.182082	0.234109	0.500787	0.0280561	0.821505
0.976679	0.120017	0.219928	0.268092	0.710756	1.1546	0.561167
1.11329	0.172656	0.182082	0.172881	0.868421	0.849145	0.470699
1.81532	0.185847	0.258027	0.360061	0.341853	0.714876	0.309829
1.5943	0.204748	0.305343	0.284721	0.664495	0.0551102	0.652007
0.56465	0.141881	0.519549	0.302771	0.623053	0.672862	0.524664
1.01479	0.169927	0.186856	0.310105	0.280488	0.758755	0.434874
0.816813	0.172042	0.149888	0.14521	0.560976	1.1004	0.702306
3.16586	0.182648	0.153429	0.306406	0.756871	1.24242	0.706632
0.920784	0.176272	0.39575	0.207254	1.29618	1.65882	0.376126
1.30122	0.279556	0.215898	0.283784	0.52648	1.03306	0.493697
0.920407	0.164481	0.256613	0.270148	0.851485	0.58981	0.581788
1.85971	0.172524	0.215847	0.28597	1.17472	0.55144	0.630485
1.55357	0.168326	0.268631	0.269058	0.823434	0.562765	0.655329
0.844927	0.184029	0.254225	0.312955	0.504886	0.298828	0.361331
1.36016	0.233276	0.261398	0.195092	0.412044	0.864245	0.577528
1.41257	0.310513	0.228904	0.197885	1.02623	0.379182	0.375271
0.917079	0.243684	0.335069	0.278567	0.806748	0.309598	0.549296
2.05242	0.165347	0.137193	0.189684	1.53628	1.35834	0.446855
2.57745	0.205196	0.0923418	0.295003	0.82	0.280156	0.402321
1.33398	0.212903	0.201568	0.171953	0.918209	0.308271	1.85356
1.71974	0.166136	0.1565	0.217538	0.296353	0.707973	0.542793
1.73754	0.15655	0.193207	0.300636	0.672131	0.38841	0.920408
2.25835	0.416843	0.157524	0.289028	0.692073	0.660959	0.529817
1.48896	0.250759	0.247555	0.316232	0.908444	1.22418	0.356009
1.67438	0.321412	0.25424	0.226055	0.960926	1.0535	0.612705
1.59435	0.245931	0.133506	0.132716	0.918033	0.570881	0.735294
0.487222	0.379084	0.258051	0.248311	0.703822	0.473891	0.230627
0.908579	0.237468	0.21573	0.331298	1.42202	0.347656	0.636909
0.969701	0.296033	0.147747	0.259677	0.289017	0.808594	0.681818
1.44008	0.187404	0.258884	0.314985	0.973422	0.538318	0.174107
1.16462	0.153274	0.30391	0.363777	0.928699	0.573809	0.212058
0.30594	0.218532	0.192487	0.128596	0.762857	1.15237	0.397802
1.53039	0.161834	0.162283	0.253401	0.832827	0.406504	1.93655
1.43034	0.204144	0.148849	0.267462	0.894118	0.703704	0.783482
1.4938	0.20453	0.0962593	0.233677	0.59434	1.16608	0.320175
1.91486	0.213695	0.174963	0.275701	0.115903	0.282869	0.371812
1.49817	0.189571	0.20342	0.263623	0.361905	0.681481	0.882222
0.969899	0.223934	0.239704	0.374384	0.877778	0.634241	1.63014
0.588479	0.225154	0.209684	0.27129	0.800898	0.78712	0.417391
1.50474	0.219943	0.148849	0.254049	0.83011	0.340351	0.197802
1.52759	0.161609	0.279981	0.320312	0.766773	0.231884	0.734475
1.96209	0.167673	0.137824	0.33527	0.813804	1.29456	1.57396
0.975056	0.197173	0.322314	0.188881	0.936464	0.224409	0.929825
2.22328	0.220415	0.108637	0.345931	0.971209	0.473154	0.910314
1.49672	0.195508	0.229828	0.345555	0.827243	0.523256	1.58277
2.25576	0.225506	0.202648	0.203915	0.920455	0.985481	0.719628
1.02738	0.195034	0.187365	0.319139	0.89769	1.75295	0.511579
0.859153	0.186536	0.379087	0.234458	0.691476	0.787611	0.598615
1.26864	0.179447	0.156701	0.330035	0.887435	0.911687	0.490022
1.61843	0.197901	0.184684	0.261307	0.827692	0.618677	0.46085
0.975485	0.189727	0.0897034	0.293015	1.02857	0.781155	0.346983
1.67611	0.18079	0.186285	0.270408	0.888158	0.271457	0.732581
1.45395	0.20535	0.200979	0.277526	0.827362	0.504132	0.300207
0.920156	0.189038	0.198066	0.357877	0.647059	0.403774	0.701252
0.404031	0.132534	0.165578	0.257732	0.630363	0.267913	0.375517
1.20684	0.114905	0.194154	0.100494	0.880192	0.714571	0.373913
1.12781	0.249873	0.235315	0.286779	0.237013	0.503937	0.490177
1.23177	0.171169	0.201473	0.203647	0.804923	0.520661	0.711475
2.3657	0.166492	0.278768	0.208201	0.233177	0.892501	0.260274
1.36884	0.0894916	0.0909211	0.176471	0.377332	0.464029	1.16319
1.23298	0.159472	0.278364	0.350649	0.720755	1.25085	0.736348
1.38096	0.208974	0.38056	0.354798	0.0764356	1.46642	0.915929
1.26545	0.20242	0.374921	0.35689	0.0964912	0.914024	0.78022
2.72739	0.132755	0.107969	0.334901	0.136849	1.37743	0.344444
1.02249	0.124127	0.240782	0.118536	0.0996206	1.13428	0.895184
1.88861	0.275646	0.131223	0.197943	0.0944882	0.918367	0.853992
2.0971	0.163461	0.312936	0.316254	0.105364	1.22265	0.53543
1.1987	0.180885	0.255716	0.337733	0.0928571	0.363636	0.647177
1.87048	0.244881	0.2368	0.212828	0.292181	0.289142	0.419798
1.61001	0.196222	0.204649	0.313609	0.0859375	1.22261	0.365524
0.665979	0.209354	0.409145	0.348478	0.0976796	0.770035	0.491045
1.32037	0.192122	0.226629	0.293706	0.0797101	0.592157	0.790068
0.931289	0.20575	0.181117	0.174554	0.229885	1.4931	0.455543
2.07446	0.260435	0.261225	0.274247	0.0627306	0.618746	0.971491
1.40898	0.140866	0.264059	0.0823328	0.145251	0.880478	0.618825
1.75158	0.245965	0.210255	0.331787	0.0853658	0.246212	0.797978
0.961834	0.191805	0.225337	0.230274	1.31487	0.655738	0.460043
0.56466	0.168308	0.303589	0.274276	0.135704	0.2158	1.00589
2.11796	0.278784	0.153219	0.201613	0.0895109	0.689256	0.455823
1.25296	0.233252	0.190688	0.221846	0.082397	0.427083	0.980776
1.01227	0.195622	0.2211	0.303333	0.105042	0.420239	1.02873
1.08178	0.242908	0.274227	0.295822	0.0860215	0.901235	1.01674
0.711914	0.131694	0.152477	0.264203	0.0622407	0.569288	0.862122
1.20608	0.24926	0.232985	0.361628	0.130252	1.10359	0.931373
1.01681	0.330379	0.184684	0.25	0.0430108	0.979592	0.570787
1.4343	0.234774	0.199512	0.246426	0.231405	0.638376	1.1212
0.945133	0.16467	0.258557	0.128162	0.198582	0.880569	0.845103
0.811715	0.139572	0.210255	0.355487	0.13559	1.30211	0.539683
1.00844	0.190665	0.196147	0.216123	0.143186	0.929255	0.936888
1.85993	0.137202	0.157961	0.186529	0.201581	1.06557	0.605535
2.32159	0.20004	0.200074	0.340486	0.979757	0.840488	0.918182
2.41148	0.204995	0.325264	0.159666	0.491243	0.810865	0.950749
0.511732	0.156133	0.281364	0.253268	1.20825	0.566176	0.701124
0.633922	0.152495	0.223701	0.304578	0.234216	0.77208	1.79295
1.11268	0.22561	0.284277	0.245429	1.59917	0.770428	0.5097
0.53572	0.204766	0.20332	0.182559	1.19583	0.282101	0.916488
0.843435	0.15585	0.222567	0.327894	1.08494	0.387681	0.626305
0.519193	0.151228	0.100978	0.282035	0.464637	0.562257	0.676674
0.555422	0.169723	0.246245	0.263787	0.310484	0.722868	0.816068
1.05712	0.211852	0.166762	0.188679	1.4375	0.942623	1.16253
0.997774	0.146614	0.223859	0.285938	0.935391	0.436282	0.413093
0.835693	0.198611	0.263188	0.290216	0.672199	0.625468	0.802632
0.935002	0.12485	0.143336	0.416884	1.23554	0.585455	0.565978
1.04691	0.178277	0.131917	0.267242	1.3256	1.01079	0.943164
0.871638	0.169603	0.468795	0.284811	0.58074	0.599432	1.10498
0.74152	0.298863	0.173912	0.412078	0.983251	0.381481	0.811856
0.441065	0.208336	0.20407	0.444444	1.69856	1.29482	0.852171
0.99266	0.188774	0.201473	0.210435	0.706612	0.52439	0.885246
0.567384	0.126562	0.117328	0.501456	1.67689	0.368057	0.251082
0.766983	0.118866	0.207206	0.20354	0.180328	0.787671	0.824275
0.981765	0.244245	0.224832	0.385878	1.35324	0.438704	0.777244
1.06332	0.154268	0.319751	0.336278	0.212598	0.693366	1.387
0.547814	0.123535	0.165948	0.225071	0.384146	0.914176	0.677725
0.965353	0.190364	0.170307	0.186869	0.254826	0.726351	0.801786
0.95191	0.166184	0.0913488	0.126332	1.54323	0.710843	1.624
1.19508	0.169166	0.307806	0.456936	1.14775	0.817857	0.819873
2.19602	0.225506	0.286673	0.269414	1.1451	0.377358	1.02968
1.32013	0.29086	0.175675	0.265939	0.259259	0.936283	0.675906
1.06876	0.176333	0.282919	0.388249	0.226337	0.612053	1.06362
1.10416	0.163993	0.259108	0.376936	1.29865	0.805897	0.817114
0.692751	0.167993	0.153024	0.278244	0.804146	0.588639	1.25331
0.536102	0.139749	0.163219	0.220736	0.677165	0.604003	0.79723
1.00882	0.161604	0.262304	0.592982	1.43265	1.50182	0.780844
1.22465	0.215536	0.321189	0.303237	1.14212	0.650558	0.991117
1.15285	0.234921	0.182154	0.287187	1.26953	0.310204	0.7814
0.970589	0.178933	0.0923418	0.433735	1.11397	0.241422	1.3944
1.04341	0.138353	0.19889	0.351399	0.172414	0.367188	0.743396
0.862828	0.156574	0.276111	0.305378	1.35686	0.389555	0.759909
1.30263	0.151698	0.18364	0.124265	1.19367	0.774096	0.939888
1.41742	0.137852	0.354393	0.278922	1.19841	1.05803	0.774908
1.11518	0.14355	0.313709	0.187888	0.873509	1.66667	0.932177
1.80221	0.145527	0.174423	0.168919	1.12205	0.416667	1.1566
0.933231	0.120427	0.190533	0.190895	1.50628	0.705645	1.04817
0.686815	0.193055	0.190115	0.304858	1.9258	0.245783	0.457778
1.49062	0.236706	0.144752	0.256835	1.6705	0.134146	0.965934
0.718343	0.188038	0.348028	0.33124	1.27711	0.764706	1.21564
1.54662	0.267008	0.0833328	0.408982	0.65164	0.529851	0.789474
1.27443	0.160695	0.222668	0.243486	1.37402	1.08203	0.981562
1.23613	0.196821	0.239849	0.179795	1.36906	0.398833	0.962422
1.55578	0.167168	0.246548	0.271242	0.662791	0.849699	1.11316
1.55863	0.15445	0.242871	0.341435	0.583969	0.427419	1.92514
1.69831	0.187991	0.0802972	0.282	0.940692	1.38018	2.46449
1.95593	0.18178	0.230608	0.160514	0.760307	0.772928	2.45462
1.81015	0.127807	0.275725	0.33507	1.57322	0.373162	1.06202
0.975489	0.201397	0.25535	0.344106	0.665528	1.50803	1.23902
0.69226	0.251622	0.123122	0.148087	0.884298	0.824627	1.27889
1.17082	0.138073	0.113237	0.394966	1.21577	1.0239	1.18336
1.00363	0.257727	0.0852386	0.419287	1.21429	0.683824	1.25
0.919245	0.145724	0.232859	0.231544	0.603053	0.514493	1.45765
1.29594	0.214159	0.197443	0.178971	0.699872	0.789474	1.16106
1.59616	0.182314	0.0784273	0.156986	1.88797	1.08642	1.01973
2.16478	0.205447	0.158691	0.261912	1.35824	1	1.62695
1.24153	0.181331	0.342007	0.255959	0.598833	0.915323	1.70413
1.66332	0.237408	0.228138	0.360013	0.634146	0.836502	0.97247
1.04573	0.282658	0.262357	0.197174	1.25203	0.648794	1.48539
0.75295	0.177676	0.105533	0.238003	0.662698	0.842308	1.81534
0.196534	0.209571	0.130365	0.304569	0.859611	0.349142	1.71279
0.238168	0.191588	0.193207	0.257466	0.848404	0.147541	1.44859
1.71592	0.252587	0.345494	0.245408	0.827375	0.461224	1.2394
0.918984	0.196551	0.162298	0.384828	1.01119	0.89313	1.15745
0.84561	0.28398	0.164658	0.338101	1.16129	0.829861	1.29167
0.785569	0.100779	0.164955	0.332149	0.586066	0.62249	1.18078
0.825724	0.154367	0.259108	0.272575	1.60558	1.31904	0.766265
1.53009	0.124822	0.0681908	0.424679	0.533808	0.744094	1.23333
0.979213	0.155465	0.214126	0.27598	0.897295	0.995899	1.36165
1.36482	0.154976	0.152746	0.263768	0.900794	0.517891	1.04234
1.11607	0.155937	0.274387	0.259325	0.740691	0.431452	0.7343
0.792895	0.140003	0.184684	0.428571	0.861284	0.730343	1.44444
1.86339	0.105978	0.205377	0.39546	0.775591	0.629921	1.54699
1.14832	0.209659	0.0685967	0.242177	0.703566	0.639676	0.952275
1.14679	0.101489	0.141675	0.415731	0.717213	0.735786	1.72997
0.75992	0.118431	0.0719546	0.279152	1.41127	0.825	0.878346
1.56103	0.179715	0.271533	0.29322	0.796154	0.62406	1.24155
0.519219	0.14325	0.367838	0.268421	0.837945	0.967509	1.83387
1.21967	0.250853	0.206158	0.0839065	0.564516	0.534137	0.914943
1.3281	0.153764	0.083828	0.317736	1.54244	1.06159	1.57414
1.75213	0.315035	0.17382	0.234513	1.26802	0.750943	1.11829
2.39243	0.140965	0.235538	0.208809	0.493878	0.554264	1.24124
	0.245803	0.116431	0.364842	0.201207	0.531536	1.05545
	0.0720492	0.186607	0.310937	0.352827	0.897267	1.28293
	0.114669	0.0877247	0.301825	0.707317	0.751553	1.24943
	0.0931913	0.27301	0.323775	0.497908	0.778195	0.435897
	0.148532	0.225724	0.282353	0.473896	0.620731	1.06667
	0.136878	0.19028	0.23951	0.650206	0.588489	1.58201
	0.159982	0.147747	0.311958	0.506338	1.4251	0.682905
	0.254808	0.165329	0.227158	0.875776	0.314488	1.05733
	0.0505271	0.125017	0.161602	0.53112	0.62753	1.41943
	0.113878	0.261865	0.295586	1.1717	0.807065	1.07529
	0.111231	0.462428	0.137521	0.333333	0.718023	0.7166
	0.0878835	0.175213	0.0811906	0.625984	0.394834	1.54071
	0.227705	0.273088	0.332912	0.44186	0.815242	0.877551
	0.0927126	0.145687	0.223717	0.634652	0.391228	1.7035
	0.200988	0.0405403	0.124352	1.04142	0.588028	0.528568
	0.281652	0.297699	0.123891	0.860952	0.635294	0.707677
	0.330407	0.290569	0.204027	1.02625	0.375	1.34615
	0.263036	0.241999	0.262626	1.0166	0.406814	0.556793
	0.325402	0.107732	0.289877	0.573055	0.934573	0.587617
	0.231181	0.307806	0.274172	0.908559	0.94	0.572895
	0.198348	0.220594	0.152066	0.796681	0.317081	0.446651
	0.265325	0.264981	0.315278	0.714627	0.514487	0.528986
	0.215152	0.249572	0.255102	0.804688	0.558491	0.579535
	0.206505	0.204573	0.269036	0.96519	0.811388	0.691388
	0.212138	0.190001	0.217274	0.845528	1.11486	0.612015
	0.139433	0.133506	0.286927	0.953782	0.416731	0.09598
	0.18382	0.235052	0.15767	0.676892	0.584699	0.657057
	0.244302	0.104047	0.120391	1.2714	0.501946	0.530562
	0.182454	0.163644	0.134964	0.713799	0.523297	0.613222
	0.224559	0.4686	0.331966	0.3125	0.813115	0.602294
	0.138767	0.169709	0.171157	0.686192	0.530364	0.608519
	0.0878543	0.167894	0.312842	0.870833	1.30217	0.618851
	0.214601	0.115127	0.154386	1.46559	0.456274	0.751198
	0.189433	0.222707	0.171769	0.441659	0.422293	0.064257
	0.196291	0.267113	0.296268	0.442149	0.6875	0.42823
	0.210451	0.193724	0.227143	0.584749	0.608025	0.565728
	0.0824018	0.122273	0.260898	0.896154	0.779264	0.455008
	0.131303	0.187525	0.327674	0.812784	0.661417	0.546961
	0.101939	0.189569	0.208615	0.47695	0.475806	0.785856
	0.238252	0.233513	0.254545	0.966805	1.25577	0.503535
	0.17089	0.181927	0.307937	0.513477	0.787431	0.568516
	0.110311	0.156701	0.22314	0.546154	0.809917	1.19053
	0.113629	0.227303	0.30087	0.67364	0.364185	0.40405
	0.0969259	0.189301	0.262118	0.381679	0.364548	0.552311
	0.137054	0.200074	0.319048	0.414583	0.657394	0.548694
	0.1029	0.208877	0.23127	0.632302	0.38756	0.765625
	0.21843	0.124432	0.35134	0.576924	0.460317	0.438389
	0.102737	0.278446	0.305555	0.692	0.5625	0.786177
	0.123803	0.252769	0.177945	1.46518	0.458848	0.452484
	0.172064	0.460288	0.237618	0.853332	0.452126	1.33643
	0.187403	0.358002	0.210993	0.831683	0.516735	0.579075
	0.201043	0.182154	0.328179	0.769874	0.297794	0.345936
	0.133194	0.150224	0.441647	0.442815	0.382576	1.33143
	0.195396	0.100257	0.248181	0.729839	0.411232	0.544601
	0.37766	0.126362	0.238311	1.42972	0.409715	0.702884
	0.164508	0.145865	0.274854	1.10432	1.09259	0.591981
	0.152893	0.12697	0.209859	0.70448	0.742696	1.25545
	0.217698	0.223108	0.31202	1.64392	0.702381	1.26526
	0.128041	0.0791501	0.30378	0.685119	0.497942	0.852044
	0.0937533	0.201472	0.325203	0.948387	0.351171	1.09635
	0.189863	0.306622	0.253012	0.833404	0.403042	0.659152
	0.208156	0.179087	0.15428	0.931359	0.413223	1.12883
	0.169044	0.255298	0.30339	1.48333	0.761317	1.17018
	0.198874	0.111929	0.211589	0.474553	0.533333	0.863109
	0.131974	0.181842	0.617925	1.06375	0.508803	0.625282
	0.236079	0.135083	0.323952	0.61157	0.270916	0.519348
	0.206429	0.149743	0.367077	0.604149	1.00413	0.933585
	0.180787	0.155452	0.186242	0.686286	1.02632	0.872434
	0.176445	0.218262	0.152249	0.57828	0.66548	0.743584
	0.184655	0.0615612	0.138199	1.13095	0.518095	0.644766
	0.201382	0.174097	0.39006	0.462451	0.781888	0.728571
	0.213449	0.241175	0.114618	0.756567	0.369919	0.628291
	0.140074	0.128476	0.244288	0.503622	0.796064	0.617925
	0.168724	0.232102	0.0836975	0.481328	0.42915	1.02761
	0.244638	0.259961	0.413043	0.49208	0.69258	0.900238
	0.113508	0.204125	0.338403	0.360366	0.968127	1.13458
	0.169246	0.0455384	0.342282	0.57626	1.06154	1.1402
	0.16093	0.089846	0.186356	0.673554	0.550186	0.609005
	0.169248	0.271546	0.135043	0.6625	0.464844	0.879039
	0.221158	0.291332	0.287122	0.695918	0.363636	0.772007
	0.156957	0.116642	0.253033	0.552168	1.59387	0.567961
	0.142821	0.130866	0.27596	0.938272	0.733598	1.30658
	0.190151	0.253624	0.353169	0.654135	0.53876	1.33491
	0.27148	0.148849	0.0915371	0.814747	0.777358	0.493911
	0.186193	0.107916	0.151521	0.582456	0.848606	1.10048
	0.232984	0.336386	0.0678245	1.70165	0.848405	0.644231
	0.163724	0.174701	0.239575	0.639312	0.456349	0.859155
	0.134626	0.209492	0.23217	0.784722	0.98008	1.03756
	0.208602	0.310638	0.287049	0.854839	0.812749	0.893764
	0.213539	0.107665	0.347541	0.42053	0.708333	0.622676
	0.2255	0.227092	0.315236	0.561798	0.536398	0.466626
	0.211149	0.300966	0.211034	0.887597	0.424125	0.489817
	0.250146	0.160383	0.320604	0.789641	1.68235	1.46259
	0.228821	0.23745	0.355422	0.892642	0.515679	0.858852
	0.219655	0.251841	0.23781	0.845833	1.02439	0.293303
	0.195314	0.145951	0.116203	0.466403	0.611579	0.890135
	0.182809	0.460288	0.30687	0.783133	0.585271	1.02743
	0.150788	0.139586	0.225324	0.907298	1.18835	0.997596
	0.188685	0.0568257	0.144618	0.610487	1.01242	0.914661
	0.188224	0.188001	0.144831	0.958159	0.393399	0.913349
	0.170161	0.105533	0.265502	0.503876	1.59504	0.693319
	0.163895	0.112213	0.282648	0.784615	0.501873	0.681918
	0.178805	0.105533	0.201849	0.688007	0.321839	0.747827
	0.184017	0.227633	0.150997	0.893245	0.474903	1.13023
	0.175583	0.168854	0.31443	0.381132	0.308793	0.89464
	0.219033	0.125017	0.435943	0.638211	0.46875	0.73673
	0.195703	0.19412	0.257184	1.74641	0.412351	0.724846
	0.161938	0.183077	0.349693	0.571942	0.63	1.13824
	0.168904	0.244351	0.344637	0.646697	1.10027	0.144186
	0.193644	0.241115	0.214765	0.79589	0.366142	0.963445
	0.168571	0.280277	0.269406	0.641638	0.595679	0.287105
	0.153651	0.317044	0.181948	0.444783	0.825165	0.112693
	0.170092	0.160594	0.275742	0.584684	1.02789	0.176303
	0.15869	0.111929	0.313343	0.364695	0.600186	0.918224
	0.144595	0.271593	0.234155	0.52439	0.357143	0.412564
	0.117449	0.161273	0.173291	0.92401	0.813219	0.733778
	0.141743	0.182082	0.343179	0.281633	0.918938	0.483491
	0.173796	0.143495	0.0729614	0.244	1.12903	0.787035
	0.146821	0.195298	0.280326	0.525	0.694234	1.32967
	0.130704	0.160383	0.1331	0.423445	0.292683	0.727862
	0.15149	0.0943938	0.344857	0.315789	0.907241	1.08463
	0.132411	0.074944	0.209139	0.232498	0.954774	0.958537
	0.139081	0.118197	0.230366	0.535926	1.42659	0.334129
	0.138033	0.346981	0.237231	0.46963	1.7226	0.403134
	0.177891	0.17509	0.267485	0.399177	1.18898	0.507938
	0.1677	0.167927	0.421517	0.367652	0.244186	0.16777
	0.15213	0.312541	0.33213	0.895847	0.405157	0.169336
	0.160332	0.18744	0.362637	0.677228	0.628774	0.454624
	0.136913	0.183355	0.34717	0.300412	1.34522	1.37844
	0.18701	0.278446	0.264459	0.260223	1.23637	0.834123
	0.113934	0.248082	0.267866	0.342326	1.69369	0.0805315
	0.119065	0.414139	0.0821918	0.272388	1.18321	0.839817
	0.133821	0.164254	0.327703	0.388291	1.67474	0.432466
	0.143275	0.193031	0.213523	0.320896	0.879518	1.0285
	0.143637	0.114265	0.401929	0.697581	1.06061	0.897959
	0.155555	0.2098	0.293096	0.301653	1.07318	0.565217
	0.127155	0.326542	0.190132	0.353909	1.02378	0.762781
	0.0940532	0.274227	0.154116	0.741815	0.115079	0.929253
	0.136573	0.25424	0.385233	0.501873	0.760784	1.08578
	0.125603	0.165672	0.210564	0.595918	0.103321	0.532584
	0.143009	0.318224	0.226316	1.03782	0.66798	1.39367
	0.156515	0.0909211	0.291883	0.276859	0.769384	0.954274
	0.137848	0.137329	0.270242	0.659664	0.342975	0.767524
	0.147344	0.246245	0.133106	0.690522	0.098668	0.413448
	0.143544	0.128275	0.294876	0.425101	0.798929	0.324138
	0.12942	0.293321	0.33618	0.420074	0.210437	0.371711
	0.140293	0.25117	0.322333	0.433134	0.129278	0.745011
	0.14926	0.214348	0.288948	0.460629	0.214876	0.55481
	0.166507	0.0909211	0.214863	0.5	0.496599	0.429864
	0.160395	0.38023	0.336806	0.746269	1.38783	0.515151
	0.101036	0.205993	0.461854	0.488636	0.870722	0.374083
	0.118046	0.130059	0.166384	0.405204	0.0647482	0.390965
	0.148221	0.17267	0.266784	0.44958	0.480769	0.948795
	0.181621	0.137824	0.301724	0.29588	0.711027	0.340388
	0.17429	0.1427	0.342977	1.24638	0.86032	0.321722
	0.155465	0.360467	0.360244	0.310204	0.933071	0.328457
	0.131379	0.125017	0.163864	0.793774	0.906615	0.578261
	0.115131	0.145666	0.304858	0.411978	0.874525	0.258317
	0.104041	0.315906	0.206009	0.568761	1.03725	0.717949
	0.174005	0.130699	0.293767	0.419933	0.913043	0.749104
	0.190792	0.187525	0.0743884	0.294948	0.703252	0.440191
	0.131167	0.312541	0.2358	0.309524	0.45679	0.216819
	0.148269	0.166031	0.383769	0.607438	0.722449	0.578313
	0.168585	0.139912	0.255151	0.51341	0.907591	0.946687
	0.19977	0.152422	0.257817	0.331847	0.470333	0.995238
	0.186783	0.037472	0.339456	0.544444	0.682362	0.611416
	0.107309	0.124661	0.280759	0.360464	0.573003	1.05425
	0.122161	0.216148	0.26009	0.486014	0.629065	1.14378
	0.119819	0.386156	0.113274	0.209205	0.791191	0.55818
	0.142423	0.168854	0.199886	0.357143	0.681542	1.09382
	0.133621	0.210676	0.443995	0.875	0.437915	1.48526
	0.111765	0.284129	0.180579	1.01103	0.509804	1.32297
	0.13389	0.16115	0.317997	1.04545	1.37248	0.690476
	0.123329	0.124933	0.279877	0.255245	0.838583	1.01062
	0.187763	0.187146	0.198952	0.52901	0.612403	0.610577
	0.121003	1.03423	0.102041	0.425737	0.823449	0.678049
	0.141512	0.198096	0.450728	0.499548	0.459144	0.423729
	0.152775	0.126798	0.356907	0.348361	0.606557	0.791762
	0.13237	0.126496	0.537367	1.15668	0.758197	1.1959
	0.151385	0.156855	0.217765	0.403361	0.659963	0.509524
	0.128252	0.198565	0.229705	0.468401	0.526596	0.618357
	0.208671	0.596207	0.298776	0.272063	0.422392	0.929966
	0.168522	0.168388	0.270253	0.257028	0.490385	0.997821
	0.16615	0.194944	0.198975	0.393116	0.326446	0.686354
	0.149458	0.167187	0.263251	0.738095	0.257426	0.661058
	0.112852	0.249959	0.420487	0.196784	0.759413	0.483198
	0.160535	0.124933	0.289245	0.5	0.538776	0.576375
	0.115688	0.124933	0.302716	0.408318	0.673636	0.88944
	0.144235	0.184684	0.202703	0.417671	0.317269	0.839961
	0.154913	0.24747	0.675453	0.715578	0.320755	0.592342
	0.156282	0.160594	0.291824	0.282353	1.20561	0.716102
	0.188591	0.0694849	0.239566	0.251908	0.655303	0.641945
	0.171561	0.226031	0.220612	0.332791	1.15607	1.10946
	0.191491	0.180456	0.230728	0.374745	0.889323	0.808314
	0.134799	0.12664	0.35045	0.336756	0.84486	0.641143
	0.115491	0.176654	0.263911	0.267782	0.64432	0.696759
	0.103508	0.112862	0.349785	0.39182	0.779468	1.02431
	0.0914318	0.211843	0.243959	0.850202	0.876978	0.501178
	0.161564	0.159726	0.286715	0.187673	0.852459	0.721823
	0.113306	0.353071	0.344771	0.391156	0.619197	0.578194
	0.201863	0.112612	0.205986	0.436115	0.81405	0.846983
	0.184585	0.142064	0.219469	0.292683	1.02221	0.57211
	0.144985	0.196161	0.22416	0.374486	0.42946	0.687249
	0.114994	0.0549059	0.333876	0.305556	1.40977	0.621677
	0.119831	0.151065	0.398524	0.379699	0.566572	0.416376
	0.102095	0.191524	0.266667	0.169421	0.501859	0.288681
	0.152331	0.201033	0.381625	0.300699	1.21765	0.602512
	0.10069	0.107969	0.248288	0.234568	0.1893	0.777893
	0.211939	0.17382	0.290922	0.380753	0.611336	0.692489
	0.126591	0.121723	0.236461	0.341317	1.03626	0.357959
	0.111151	0.201956	0.311958	0.340175	0.422131	0.766885
	0.126587	0.153167	0.254752	0.775734	0.904088	0.568805
	0.138086	0.152976	0.33824	0.911933	1.38889	0.501236
	0.118987	0.164124	0.30659	0.334477	0.693548	0.855769
	0.124515	0.280363	0.0565111	0.315582	0.517882	0.249389
	0.107568	0.0998289	0.375874	0.512397	0.91791	0.612469
	0.159811	0.213705	0.244012	0.38843	0.844622	0.890554
	0.100866	0.226806	0.250836	0.392057	0.552668	0.247748
	0.133974	0.257491	0.353035	0.709898	1.65972	0.470588
	0.0940864	0.114251	0.192118	0.33145	0.60496	0.315421
	0.0965903	0.0957618	0.265672	0.214575	0.52901	0.605081
	0.168211	0.2642	0.0598485	1.02092	0.358566	0.818008
	0.111822	0.179087	0.213663	0.882216	0.427481	0.648276
	0.133555	0.143643	0.236887	0.820833	0.41323	0.988345
	0.12515	0.24574	0.293101	0.495968	0.706452	0.635278
	0.0993952	0.146208	0.245665	0.217054	0.814815	0.722608
	0.116212	0.251955	0.156847	0.276423	1.25703	0.565969
	0.20766	0.184684	0.231812	0.0984252	0.481913	0.710787
	0.134649	0.481783	0.252174	1.21886	0.795731	1.35803
	0.15169	0.0989376	0.277567	1.06693	0.764127	0.706148
	0.113845	0.23181	0.250918	0.420842	0.432323	0.446978
	0.123117	0.179752	0.22619	0.222615	0.226337	0.868107
	0.103487	0.209127	0.159196	0.0704698	0.375	0.630979
	0.10699	0.123122	0.449456	0.238095	1.30389	0.726141
	0.135014	0.169824	0.207578	0.810585	0.526923	0.654762
	0.127083	0.190772	0.164204	0.675901	1.52174	0.832489
	0.109265	0.142711	0.191419	0.727428	1.50588	0.831839
	0.0737393	0.225124	0.203704	0.296296	1.18764	0.698031
	0.121057	0.106333	0.121479	0.59127	0.536928	0.720183
	0.130093	0.393283	0.239967	0.672336	0.548387	0.5637
	0.104532	0.0963566	0.27451	0.598684	1.04	0.456416
	0.0718171	0.107732	0.183559	0.615842	0.142273	0.851046
	0.120703	0.187021	0.2252	0.94	0.741573	0.548889
	0.132912	0.0681908	0.165932	0.147727	0.676867	1.13876
	0.196927	0.229464	0.265602	0.905882	0.670317	0.702576
	0.155625	0.184684	0.244444	0.458753	1.45455	0.851362
	0.106471	0.181307	0.114241	0.179931	0.796748	1.10468
	0.109522	0.0534945	0.183642	0.578883	1.2381	0.825328
	0.113087	0.254817	0.219868	0.853556	1.57117	0.454106
	0.139953	0.128047	0.321112	0.621572	0.953307	0.503546
	0.119075	0.149319	0.147687	0.371542	0.386179	0.387471
	0.122052	0.10944	0.22644	0.655201	0.572016	0.370735
	0.13056	0.1272	0.204477	0.554688	0.857143	0.435835
	0.102659	0.225724	0.141968	0.665714	0.56917	0.411157
	0.0969239	0.149042	0.137566	0.296667	1.15538	0.436205
	0.117391	0.148878	0.261538	0.88843	1.13308	0.896956
	0.164659	0.117992	0.0460261	0.44739	0.101626	2.25214
	0.0907636	0.169293	0.16316	0.698145	0.366426	1.42891
	0.122508	0.110457	0.184692	0.54023	1.02846	0.409434
	0.147169	0.514328	0.277794	0.579167	0.469332	1.12907
	0.109676	0.186909	0.151866	1.16787	0.64898	0.586276
	0.169205	0.168319	0.541304	0.920755	0.996951	1.47877
	0.130872	0.223859	0.182927	0.335968	1.06378	0.733496
	0.0506731	0.135707	0.104202	0.797571	0.0968536	0.343525
	0.126155	0.226031	0.37299	0.539419	0.289157	1.02495
	0.125797	0.291016	0.137341	1.65957	0.326923	0.785809
	0.146269	0.218262	0.250101	1.28016	0.599819	0.505938
	0.135764	0.239686	0.193048	0.646154	0.245748	0.328502
	0.122653	0.159112	0.191083	1.26224	0.513725	0.652174
	0.11454	0.306565	0.195592	0.445833	0.15953	1.27705
	0.10985	0.315836	0.146853	0.906367	0.920908	0.633641
	0.128453	0.195445	0.195767	0.987552	0.704977	0.549217
	0.150079	0.141334	0.112044	0.477614	1.12462	0.775556
	0.125768	0.169709	0.208229	0.654135	1.34844	1.29939
	0.149508	0.275794	0.148829	1.3046	0.156596	0.5138
	0.190236	0.1583	0.287534	0.40377	0.721311	0.693654
	0.116763	0.153503	0.328496	0.38949	0.62406	0.426267
	0.127103	0.272908	0.232348	0.514056	0.184669	0.442723
	0.101996	0.171075	0.195084	0.338843	0.529208	0.551064
	0.138065	0.205942	0.214754	0.761134	1.40302	0.762661
	0.0963247	0.153024	0.281646	1.03339	1.1875	1.12743
	0.14791	0.150054	0.208655	1.25762	0.403442	0.742729
	0.155303	0.128923	0.261976	0.710317	0.558712	0.553776
	0.1801	0.169	0.20297	1.34964	1.41968	0.395785
	0.16128	0.203609	0.273155	0.489583	0.823293	0.458977
	0.150349	0.130649	0.231722	0.55042	0.55144	1.73073
	0.143014	0.163097	0.280514	0.557769	1.23414	1.45909
	0.136912	0.27829	0.164871	0.213115	1.13514	1.2531
	0.126528	0.332886	0.172232	1.56242	0.149201	1.12444
	0.126164	0.233971	0.261462	1.38601	0.591331	1.05593
	0.170781	0.19426	0.188276	0.365672	0.179104	0.296214
	0.130535	0.144378	0.27304	0.351464	0.201613	0.631128
	0.163404	0.233931	0.366284	0.686992	0.780576	0.532588
	0.118076	0.215464	0.177114	0.903766	0.298214	0.22103
	0.0809449	0.199801	0.248731	0.826176	0.460905	0.315036
	0.0960556	0.153024	0.324438	0.393004	0.660517	0.49497
	0.163024	0.168388	0.0915033	0.205993	0.526012	0.379863
	0.127869	0.331344	0.308344	1.82594	0.524096	0.502222
	0.0999887	0.152613	0.288396	1.17575	1.03422	0.122449
	0.0835082	0.202409	0.138852	1.30205	0.261924	0.863377
	0.101842	0.192487	0.0720135	0.731405	0.197628	0.844528
	0.118169	0.0972019	0.158774	1.82131	0.57398	0.674817
	0.180563	0.136083	0.193024	0.875	0.798419	0.508393
	0.150984	0.18744	0.10859	0.768627	1.28368	0.815725
	0.0976082	0.116557	0.112421	0.770736	0.745318	0.495947
	0.0616879	0.145364	0.0692718	1.3251	1.10112	0.782609
	0.0757256	0.128252	0.312233	0.927117	0.827754	0.312146
	0.126787	0.203979	0.287498	1.2119	0.942503	0.892035
	0.143117	0.177094	0.0929432	1.18831	0.742625	0.488392
	0.0904759	0.170477	0.239933	1.25641	0.635246	0.797267
	0.124317	0.157132	0.224109	1	0.986441	0.769976
	0.175414	0.181405	0.339223	1.0128	1.03774	0.446903
	0.180632	0.279089	0.552215	0.6639	0.60769	0.739842
	0.109531	0.134769	0.0893953	0.820513	0.701195	0.661483
	0.157623	0.186713	0.408377	1.07143	1.07465	0.702835
	0.123999	0.101053	0.285714	0.890296	0.75089	0.707424
	0.118346	0.177094	0.199836	0.692607	0.934959	0.785249
	0.117057	0.220661	0.287037	0.885596	1.13765	0.218182
	0.165208	0.133829	0.142149	1.63454	1.24497	0.644252
	0.100042	0.255298	0.165551	1.49165	0.514085	0.86747
	0.167798	0.0987842	0.119658	0.698182	0.737903	0.165405
	0.109326	0.0923418	0.41652	1.02713	1.56226	0.506944
	0.149308	0.119334	0.362654	0.673251	0.826087	0.476355
	0.127655	0.20579	0.224348	1.44106	0.618474	0.590618
	0.125477	0.380393	0.441379	1.58522	1.15411	0.622172
	0.150143	0.137193	0.256956	0.989747	0.981318	0.613326
	0.121555	0.100257	0.208861	0.828829	1.35356	0.890562
	0.180207	0.109442	0.271718	0.51526	1.2268	1.12295
	0.162767	0.155241	0.191201	0.374291	0.559387	0.745272
	0.104792	0.153024	0.299435	0.494824	0.681764	0.59952
	0.12455	0.147747	0.17541	0.445219	1.50988	0.270089
	0.108279	0.132311	0.184758	1.28745	0.496212	1.13272
	0.124855	0.131917	0.323024	1.49191	0.785141	0.395789
	0.104128	0.176493	0.337849	0.625442	0.645005	0.372642
	0.126519	0.186178	0.236522	0.383673	0.591954	0.332574
	0.0903688	0.0961366	0.237644	0.473282	0.62069	0.813002
	0.130984	0.258197	0.215815	0.188	0.731015	0.412171
	0.100328	0.0882071	0.199319	1.1129	1.82955	0.438151
	0.123775	0.136083	0.206113	0.303279	0.466019	0.763575
	0.11095	0.106428	0.0699745	1.42798	0.615385	0.588291
	0.12192	0.196019	0.245704	0.530865	0.839147	0.321686
	0.0854581	0.199243	0.130623	1.61512	0.54321	0.710201
	0.110838	0.187525	0.196639	1.0568	0.875969	0.781467
	0.127698	0.190881	0.337171	0.269492	0.398601	0.44
	0.101688	0.165074	0.385289	1.44396	1.41699	1.23071
	0.1239	0.139238	0.286408	0.384937	1	0.756912
	0.0945751	0.0607819	0.326274	0.456432	0.754717	0.513447
	0.120103	0.159499	0.401515	0.24031	0.436735	0.503614
	0.124277	0.150483	0.246454	0.144289	1.08834	0.594236
	0.149027	0.138882	0.242215	0.11157	0.855422	0.735363
	0.113033	0.198197	0.307765	0.413071	2.45489	0.548694
	0.172569	0.201365	0.224468	0.53112	0.944459	0.798839
	0.126244	0.179948	0.128548	0.747036	0.66129	0.678609
	0.114274	0.138828	0.184729	0.402344	0.598077	0.823062
	0.110898	0.334603	0.310116	0.404989	0.996183	0.50495
	0.161161	0.214126	0.205882	0.44489	0.244094	0.854508
	0.104079	0.203544	0.31383	0.390844	0.209259	0.536962
	0.163651	0.403388	0.201058	0.274747	1.13722	0.853179
	0.131526	0.187525	0.161376	0.446522	1.08374	0.67696
	0.175035	0.195876	0.0825769	0.425703	1.14548	0.70324
	0.121674	0.0607179	0.0880667	0.266579	1.42468	0.849462
	0.237678	0.131042	0.13882	0.307054	0.502203	0.826754
	0.143148	0.113466	0.291055	0.448541	0.87218	0.801959
	0.117962	0.230854	0.0935374	0.174721	1.12201	0.738663
	0.171704	0.229146	0.0970213	0.218107	1.06888	0.637441
	0.082658	0.228904	0.208797	0.170455	0.243137	0.652083
	0.124969	0.228656	0.372771	0.613836	1.13995	0.240876
	0.104581	0.18996	0.114314	0.55408	1.16949	1.11779
	0.202479	0.144682	0.303431	0.331727	0.907328	0.561568
	0.10199	0.27323	0.110569	0.469197	0.666667	0.584541
	0.106236	0.143643	0.0745543	0.425856	1.23457	0.808511
	0.0959863	0.152092	0.24968	0.369748	1.60841	0.824701
	0.119817	0.186601	0.164966	0.422939	0.409266	0.681678
	0.118452	0.126717	0.1876	0.516	0.599606	0.601399
	0.115015	0.296018	0.207477	0.54607	1.1265	0.714892
	0.145051	0.189628	0.259567	0.184211	0.657371	0.69479
	0.132592	0.193478	0.305118	0.241803	0.863813	1.02252
	0.14143	0.226031	0.265754	0.832653	0.686347	1.03591
	0.120029	0.141637	0.314226	0.564413	0.748971	1.26415
	0.186195	0.184684	0.182021	0.457831	1.04693	1.70732
	0.085839	0.0977736	0.11885	0.585185	1.16226	0.866348
	0.146183	0.119501	0.392128	0.391404	0.250493	1.03846
	0.192378	0.268925	0.242009	0.393701	0.224422	0.830258
	0.107795	0.283378	0.330834	0.385261	0.858696	0.835238
	0.153246	0.123122	0.312241	0.318548	0.472119	1.41148
	0.0944111	0.277025	0.388292	0.420233	0.12724	1.61991
	0.184158	0.159806	0.279431	0.828897	0.511483	1.00674
	0.148801	0.194944	0.273453	0.562663	1.1875	1.31422
	0.118154	0.187322	0.29656	0.49739	0.459854	1.32329
	0.149523	0.152364	0.340711	0.308244	0.219178	0.589637
	0.101596	0.161598	0.345091	0.366935	0.963534	0.326275
	0.10881	0.217572	0.245387	0.471971	0.646231	0.680751
	0.115835	0.233777	0.187302	0.526625	0.700535	0.748889
	0.138641	0.161559	0.28404	0.47047	0.650873	1.05808
	0.0929599	0.0810806	0.254839	0.464151	0.417004	0.809955
	0.0739262	0.0877247	0.379425	0.334661	0.505703	0.0788669
	0.114215	0.151105	0.266337	0.469621	0.7251	0.817372
	0.112202	0.0422134	0.220641	1.33333	0.407843	0.865925
	0.117915	0.0659584	0.244115	0.291971	0.759917	0.711864
	0.104575	0.439108	0.279126	0.662795	0.400778	1.13028
	0.154956	0.147747	0.33094	0.476987	0.748396	0.879717
	0.109851	0.216526	0.401689	0.3	0.712996
	0.121161	0.114452	0.425231	0.550266	0.910729
	0.130517	0.222047	0.291971	0.634862	0.646865
	0.140455	0.133829	0.146399	0.428199	0.458716
	0.166771	0.210323	0.285478	0.12963	0.637811
	0.156871	0.089974	0.349504	0.508257	0.56477
	0.0877431	0.172995	0.311657	0.946588	0.538577
	0.0940697	0.099233	0.278485	0.612251	0.837545
	0.136712	0.176414	0.342319	0.550918	0.562883
	0.124448	0.119501	0.365692	0.160162	1.10294
	0.137025	0.25328	0.418364	0.376426	0.836669
	0.120977	0.133322	0.349409	0.747899	0.704453
	0.108402	0.198803	0.0549371	0.557407	0.774827
	0.107887	0.131223	0.382634	0.786271	0.648026
	0.115552	0.141486	0.248439	0.526764	0.458333
	0.117119	0.250315	0.30144	0.180361	0.786023
	0.132269	0.0902271	0.372549	0.758065	0.527446
	0.124111	0.17117	0.369048	1.74113	0.953979
	0.0988098	0.183335	0.252218	0.23802	0.736842
	0.114155	0.175122	0.342777	0.752101	0.534979
	0.107849	0.125882	0.4184	0.511344	0.794629
	0.146653	0.166091	0.256997	0.365517	0.956349
	0.116998	0.213794	0.243437	0.721921	1.03292
	0.103596	0.101196	0.256257	0.496441	0.819608
	0.107889	0.212513	0.275992	0.646388	0.820225
	0.136698	0.219991	0.264968	0.863015	0.82029
	0.146478	0.106333	0.360045	0.426829	1.0888
	0.104281	0.130598	0.237852	1.1764	0.389961
	0.111738	0.0923418	0.226817	1.62671	0.808219
	0.0836991	0.198466	0.320321	0.447543	0.750001
	0.12616	0.175213	0.260922	0.726891	0.409091
	0.129117	0.184684	0.22578	1.36226	0.299611
	0.161813	0.0738734	0.349693	1.14694	1.07927
	0.10224	0.667066	0.26535	1.01065	0.84127
	0.114568	0.152364	0.308982	1.00956	0.699275
	0.223265	0.167468	0.299277	0.727796	1.11824
	0.130878	0.0769515	0.302261	0.482422	0.622137
	0.101521	0.278446	0.297297	0.49262	1.28409
	0.0989335	0.163874	0.200247	0.84589	0.340996
	0.136222	0.155523	0.105583	0.589286	1.1327
	0.0798424	0.256095	0.314488	1.12121	0.961644
	0.130733	0.13947	0.268712	0.55	0.823077
	0.0935345	0.176253	0.329782	1.38889	0.996791
	0.16847	0.223444	0.799441	0.380567	0.724006
	0.165915	0.113865	0.193497	0.657215	0.529412
	0.125441	0.0910035	0.215365	0.854478	0.387097
	0.132782	0.409516	0.340151	1.13434	1.05108
	0.106537	0.421457	0.277269	0.9699	0.64684
	0.215634	0.0974719	0.33134	1.05536	0.446154
	0.107545	0.259793	0.288177	1.9614	0.837107
	0.141143	0.230901	0.24141	0.901569	0.230263
	0.124311	0.237056	0.239226	0.412293	0.455939
	0.131096	0.0669613	0.36064	1.78818	1.036
	0.164959	0.130226	0.20047	0.591876	0.918216
	0.147171	0.163644	0.170402	0.576628	0.467181
	0.133631	0.124744	0.336544	1.10879	1.43911
	0.130465	0.107063	0.388383	1.59664	0.522267
	0.134004	0.184684	0.275393	0.863281	0.888087
	0.154919	0.314202	0.268844	0.573059	0.739837
	0.138345	0.111284	0.213415	0.942085	0.661765
	0.124179	0.414687	0.223195	0.824701	0.906752
	0.114683	0.123122	0.127835	1.11082	0.478431
	0.148416	0.243128	0.182847	1.22868	0.831541
	0.154561	0.170368	0.2142	1.11741	0.673387
	0.157279	0.180754	0.361985	0.848659	0.911032
	0.150572	0.0831076	0.228856	0.987838	0.78217
	0.164114	0.162956	0.262248	0.850806	0.93109
	0.140399	0.203979	0.33755	0.805195	0.712257
	0.271247	0.0340206	0.331678	0.697568	0.5
	0.156048	0.198237	0.256612	1.54733	0.505976
	0.200827	0.130699	0.315356	1.02107	1.37551
	0.182889	0.414828	0.275348	1.17602	0.638521
	0.193505	1.06755	0.229261	2.61397	0.631944
	0.180399	0.0422134	0.238949	0.14386	0.799856
	0.187881	0.0759691	0.331387	0.0701231	0.742056
	0.208302	0.108994	0.292494	0.369016	0.506718
	0.119779	0.31725	0.286154	0.0549366	0.461255
	0.137548	0.181968	0.196679	0.0551802	1.1551
	0.163355	0.0886481	0.354379	1.22868	0.438704
	0.19408	0.126019	0.313653	0.329947	0.604317
	0.201002	0.138892	0.171533	0.352596	0.868266
	0.161203	0.0625083	0.331761	0.224939	0.33406
	0.215143	0.151795	0.330346	1.15281	0.902115
	0.157513	0.1214	0.203421	0.902985	0.812
	0.170997	0.17616	0.362637	1.06569	0.574654
	0.138207	0.220518	0.308144	1.50328	0.352941
	0.185766	0.104746	0.292631	0.609649	0.421053
	0.135756	0.181842	0.272917	0.167203	0.941368
	0.200494	0.0909211	0.380169	0.255102	0.869565
	0.159006	0.17413	0.298378	0.251862	0.936364
	0.150584	0.292416	0.119714	0.18966	1.15564
	0.0973739	0.172551	0.178117	0.75617	0.59116
	0.237835	0.214602	0.170705	0.453703	0.611765
	0.179993	0.0832376	0.279673	0.230769	0.107867
	0.325519	0.260581	0.218274	0.338677	0.627669
	0.322329	0.215243	0.260635	0.0402844	0.812592
	0.153751	0.220621	0.883166	0.31592	0.646122
	0.233598	0.930789	0.271124	0.704388	0.771154
	0.170781	0.194404	0.347328	0.49409	0.0894103
	0.182747	0.134516	0.286055	0.85431	0.560241
	0.150167	0.188044	0.348404	0.77423	0.173358
	0.202241	0.181927	0.323389	0.450596	0.882353
	0.182784	0.565037	0.239395	0.218137	0.105619
	0.156729	0.181842	0.202916	0.783973	0.820837
	0.187016	0.141924	0.19274	0.646992	0.476954
	0.165081	0.261909	0.135787	0.506053	0.698039
	0.212211	0.267042	0.290131	0.386308	0.473322
	0.122038	0.155696	0.364536	0.677282	0.80694
	0.109975	0.113466	0.231631	0.307305	0.848836
	0.133496	0.116087	0.2116	0.581347	0.823529
	0.284327	0.100257	0.177994	0.570352	0.674337
	0.340639	0.107291	0.293214	0.731501	0.664207
	0.212304	0.204573	0.191226	0.490082	0.844697
	0.201807	0.252479	0.216993	0.499392	0.736842
	0.207397	0.129056	0.337278	0.749373	0.917154
	0.183936	0.44324	0.238582	0.47889	0.82397
	0.207491	0.167095	0.122183	0.787879	1.10569
	0.21059	0.168854	0.239306	0.755584	0.86194
	0.257993	0.165388	0.266467	0.628898	0.78
	0.263322	1.31611	0.246542	0.067217	0.789173
	0.143928	0.56232	0.294268	0.58952	0.58073
	0.163473	0.207769	0.375128	0.681159	0.790984
	0.189622	0.187525	0.310777	0.665015	0.702451
	0.221802	0.202559	0.31303	1.33654	0.0912281
	0.217191	0.499732	0.352862	0.383702	0.420271
	0.153427	0.161914	0.347771	0.466667	1.0902
	0.223891	0.120935	0.280977	0.403239	0.16
	0.181006	0.199074	0.355372	0.221014	1.37782
	0.193196	0.144942	0.210648	0.233766	0.547946
	0.209849	0.114452	0.352417	0.193548	1.17751
	0.157482	0.00947095	0.248724	0.37037	0.252033
	0.168215	0.688366	0.32545	0.231504	0.237705
	0.169666	0.182063	0.279716	0.321678	0.230159
	0.205111	0.0954075	0.304476	0.102975	0.709857
	0.200124	0.130699	0.398671	0.273707	0.195224
	0.232773	0.0666913	0.230675	0.261307	0.524194
	0.235149	0.153429	0.267857	0.526258	0.767347
	0.261913	0.180819	0.284653	0.611041	0.159765
	0.299732	0.119275	0.315152	0.171934	0.64191
	0.330888	0.166666	0.476091	0.459287	0.615385
	0.17934	0.0646392	0.230089	0.0689238	0.23409
	0.0847543	0.169459	0.27691	0.491443	0.516393
	0.111877	0.12839	0.375723	0.75	0.564202
	0.123341	0.115595	0.336482	0.138756	0.710623
	0.101621	0.184684	0.25139	0.32967	0.826855
	0.0996479	0.143643	0.151244	0.398386	0.744988
	0.144728	0.15658	0.247759	0.301124	0.147002
	0.153327	0.192607	0.222547	0.290094	0.505882
	0.205869	0.0716682	0.39703	0.280435	0.0733083
	0.163052	0.198066	0.203269	0.273189	0.833532
	0.112275	0.142064	0.284119	0.237647	0.246032
	0.198118	0.31199	0.318195	0.415205	0.180723
	0.10051	0.310607	0.246794	0.217064	0.779926
	0.171423	0.0923418	0.226295	0.223846	1.9176
	0.198375	0.0727541	0.248874	0.65234	0.824479
	0.15656	0.0369367	0.294915	0.938865	2.10847
	0.155781	0.211067	0.314581	0.236453	0.280142
	0.138834	0.11834	0.213602	0.297417	0.878327
	0.19261	0.132464	0.196787	0.252796	0.687267
	0.177739	0.160383	0.258929	0.410926	0.569767
	0.105594	0.0976184	0.298344	0.484029	0.185352
	0.168538	0.113651	0.381579	0.258929	0.120917
	0.222485	0.173582	0.33156	0.538794	0.164983
	0.209059	0.105533	0.233333	0.914071	1.01413
	0.220236	0.0698803	0.312207	0.661176	0.450549
	0.14808	0.25927	0.225885	0.647186	0.0750678
	0.107337	0.147747	0.287037	0.704255	0.653386
	0.160629	0.196292	0.284463	0.680801	0.463565
	0.171538	0.093573	0.236874	0.870175	0.698781
	0.223609	0.11908	0.361771	0.683486	0.63879
	0.131964	0.154362	0.238699	0.748899	0.578397
	0.24005	0.130699	0.272139	0.987521	1.02041
	0.166767	0.556031	0.226264	0.591687	0.699011
	0.149803	0.312541	0.293103	0.533619	0.789933
	0.198237	0.340954	0.325359	0.963982	0.861624
	0.138676	0.0441035	0.274359	0.589958	0.396778
	0.112797	0.135261	0.266174	0.606061	0.354267
	0.157348	0.199658	0.227913	1.06078	0.795367
	0.220877	0.246245	0.355414	0.482379	0.044
	0.214413	0.265397	0.231221	0.614365	0.341969
	0.099261	0.179553	0.231796	0.465116	0.742574
	0.14957	0.117299	0.313214	0.224181	0.658824
	0.211602	0.17302	0.324359	0.203474	0.561503
	0.133156	0.118387	0.266201	0.534216	0.12426
	0.213294	0.241509	0.178947	0.494465	0.867528
	0.232577	0.206411	0.23981	0.55303	0.0501955
	0.185491	0.259108	0.219858	0.592422	0.270514
	0.289075	0.14666	0.231222	0.922327	0.0685676
	0.230648	0.142064	0.225953	0.524055	0.778129
	0.197813	0.184684	0.169077	0.537077	0.773333
	0.267944	0.113237	0.198634	0.805539	0.670707
	0.179716	0.0820816	0.178834	0.288783	0.677903
	0.130503	0.180753	0.241026	0.509849	0.788779
	0.140761	0.113651	0.213944	0.479798	0.0910816
	0.152892	0.637998	0.252918	0.629847	0.134158
	0.116822	0.258112	0.318513	0.870115	1.08915
	0.167929	0.0695909	0.234142	0.619165	0.455491
	0.184181	0.108348	0.200807	0.399254	0.0899955
	0.109866	0.193207	0.285535	0.824789	0.0562249
	0.217979	0.212821	0.224512	0.851204	0.739837
	0.118902	0.255716	0.321998	0.411374	0.697296
	0.152146	0.161686	0.306884	0.563991	0.692021
	0.182235	0.10171	0.327946	0.664368	0.934109
	0.148716	0.211843	0.197698	0.757495	0.634767
	0.214253	0.107063	0.133758	0.496222	0.817164
	0.129327	0.163577	0.180354	0.61383	0.225806
	0.211205	0.175579	0.264002	0.407878	0.408517
	0.152472	0.559482	0.382914	0.559525	0.573643
	0.153994	0.179823	0.186147	0.621592	0.725869
	0.194482	0.626122	0.308496	0.759907	0.992288
	0.2494	0.18884	0.304556	0.588235	0.626923
	0.152326	0.216344	0.294632	0.913765	0.571984
	0.132264	0.0623607	0.245	0.624527	0.500499
	0.217111	0.17804	0.178947	0.552151	0.566901
	0.303361	0.199598	0.29713	0.462919	0.219767
	0.114892	0.165578	0.316285	0.246305	0.0737463
	0.291003	0.214025	0.271084	0.991111	0.954732
	0.11445	0.128608	0.156906	0.486809	0.574354
	0.118803	0.163644	0.22375	0.670077	0.521978
	0.134567	0.184684	0.226891	0.519136	0.555608
	0.179528	0.149617	0.288613	0.417431	0.214679
	0.132621	0.188997	0.334132	0.479419	0.151573
	0.159813	0.335788	0.248744	0.409901	0.32567
	0.194258	0.146857	0.211809	0.932692	0.768977
	0.145062	0.163793	0.234721	1.18837	0.879612
	0.163658	0.137193	0.2686	0.643617	0.672932
	0.0530267	0.155525	0.227531	0.325472	0.729412
	0.137577	0.123122	0.362374	0.908587	0.787149
	0.124643	0.251841	0.199085	0.880918	0.672281
	0.109894	0.378058	0.193839	0.55678	0.898182
	0.138434	0.197689	0.235075	0.363839	0.473585
	0.136012	0.290667	0.218483	1.17306	0.577236
	0.159035	0.1566	0.161253	0.481203	1.11912
	0.174064	0.128719	0.265788	0.480984	0.681102
	0.133771	0.232237	0.216726	1.26812	1.44526
	0.129382	0.154735	0.287195	0.963054	0.724696
	0.239241	0.195237	0.19	1.16708	1.12909
	0.147548	0.17407	0.193962	0.85468	0.333333
	0.232094	0.103422	0.39511	0.230504	0.295102
	0.114455	0.0841133	0.203956	0.43649	0.596429
	0.146487	0.73525	0.253731	0.604072	0.539623
	0.0867961	0.488883	0.244472	1.83168	0.264822
	0.135411	0.141675	0.18375	0.267423	0.604651
	0.09645	0.0554051	0.355562	0.653759	0.926361
	0.169291	0.186736	0.217587	0.621212	0.0298507
	0.216351	0.123122	0.238257	0.726872	0.12412
	0.165379	0.0782189	0.325436	0.945368	0.410629
	0.162102	0.0907767	0.253165	0.551567	0.0787479
	0.181335	0.210255	0.29068	0.916122	0.913534
	0.158928	0.147747	0.275766	0.471154	0.876494
	0.152837	0.642795	0.24764	0.629928	0.3875
	0.198527	0.187498	0.268284	0.513764	0.737705
	0.17854	0.237601	0.291999	0.758025	0.141153
	0.387866	0.319751	0.262563	0.625604	0.0677221
	0.10356	0.235538	0.318468	0.0494243	1.36806
	0.151626	0.0959395	0.200767	0.754159	0.605096
	0.125441	0.154362	0.288584	0.558346	1.72727
	0.183457	0.187213	0.264266	0.628392	0.816504
	0.139628	0.251484	0.247799	0.813067	0.600358
	0.20835	0.131917	0.209765	0.715875	0.290022
	0.560278	0.189675	0.194581	0.657778	0.259027
	0.100591	0.267659	0.337286	0.165842	0.302607
	0.203381	0.164718	0.230864	0.752415	0.314741
	0.19834	0.233812	0.26468	0.618582	0.650602
	0.180646	0.180504	0.142681	0.626398	0.13834
	0.179184	0.208909	0.233987	0.564356	1.29489
	0.214028	0.140266	0.201912	0.477958	0.696388
	0.141915	0.259108	0.290551	0.674166	0.700787
	0.20689	0.194552	0.153846	1.13851	0.638132
	0.169151	0.119334	0.216707	0.591029	1.3564
	0.1994	0.278446	0.252417	0.792608	0.74025
	0.206779	0.153503	0.303375	0.780048	0.610084
	0.19156	0.195237	0.256757	0.696929	0.639405
	0.204752	0.167385	0.3134	0.52019	0.717857
	0.147578	0.119654	0.341977	0.712544	0.743922
	0.158649	0.222156	0.264722	0.553761	0.613842
	0.185004	0.248004	0.292058	0.540943	0.571429
	0.171627	0.127423	0.253341	0.589521	0.720149
	0.194397	0.170799	0.213317	0.544776	1.10083
	0.196804	0.208332	0.213592	0.568465	0.711382
	0.157245	0.11081	0.242924	0.884127	0.132822
	0.12609	0.0909211	0.249648	0.651036	0.646634
	0.147097	0.114002	0.286408	0.555095	0.603053
	0.197468	0.164718	0.232329	0.672769	0.727984
	0.236136	0.136382	0.27871	0.73201	0.606178
	0.209033	0.114237	0.214458	0.614118	0.748
	0.206828	0.199299	0.288231	0.416136	0.610895
	0.170335	0.422357	0.263811	0.382659	0.868333
	0.146785	0.124341	0.365672	0.705073	0.814516
	0.163727	0.0675966	0.33485	0.62425	0.360929
	0.200432	0.1274	0.332037	0.921132	1.05833
	0.182278	0.25394	0.337778	0.63591	0.460905
	0.194541	0.148093	0.209521	0.58296	0.85551
	0.230931	0.326042	0.328242	0.940571	0.755388
	0.35304	0.140984	0.177362	0.49537	0.670623
	0.291527	0.152092	0.302411	0.899379	0.613027
	0.232253	0.107969	0.216584	0.458537	0.641026
		0.141107	0.262958	0.636585	0.76378
		0.196728	0.320105	0.277149	0.570149
		0.147747	0.27533	0.407098	0.662628
		0.149013	0.280952	0.9975	0.448413
		0.317344	0.262429	0.710204	0.862175
		0.139539	0.256834	0.662745	0.884975
		0.154362	0.302746	0.759901	1.11111
		0.167446	0.230327	0.628959	0.865306
		0.137801	0.399497	0.592885	0.421233
		0.251841	0.366365	0.755623	0.352459
		0.244285	0.280748	0.677108	0.572477
		0.238668	0.305519	0.712598	0.46932
		0.186785	0.360041	0.810427	0.2
		0.0511431	0.252514	0.723971	0.228916
		0.230523	0.312634	0.584687	0.638554
		0.147908	0.391878	0.641892	0.805262
		0.148106	0.110256	0.471236	0.110853
		0.265919	0.329949	0.733167	0.215815
		0.212666	0.240895	1.01535	1.25453
		0.0642377	0.230672	1.01909	0.378092
		0.17009	0.251856	0.75641	0.438525
		0.149617	0.311049	1.01629	0.465116
		0.123122	0.26986	0.537129	0.883162
		0.248042	0.209011	0.439698	0.835391
		0.205513	0.340713	0.728644	0.274244
		0.259108	0.268864	0.790122	1.14625
		0.194219	0.340608	1.02602	0.992054
		0.111078	0.393862	0.92552	1.0625
		0.267716	0.194199	0.65782	0.636054
		0.113651	0.297634	0.66895	0.335968
		0.184681	0.319202	0.595062	0.68251
		0.075381	0.3632	0.739535	0.672956
		0.182221	0.297092	1.03178	0.317269
		0.167661	0.261437	0.485437	0.590494
		0.132779	0.255051	1.02985	0.593985
		0.107013	0.242775	0.562347	0.773157
		0.194404	0.276166	0.351759	0.793651
		0.304185	0.209452	0.497561	0.81749
		0.212629	0.283208	1.08998	0.628378
		0.166464	0.295945	0.702439	0.502041
		0.130365	0.243801	0.749999	0.666667
		0.225109	0.289157	0.596069	0.571429
		0.156701	0.134146	0.602174	0.0851064
		0.15841	0.301542	0.574627	0.341564
		0.0872117	0.302349	1.2122	0.282341
		0.232174	0.300926	1.22604	0.790654
		0.19889	0.316949	0.791414	0.812081
		0.0681908	0.30241	1.16953	0.442953
		0.255716	0.358192	0.937302	0.124352
		0.195547	0.192287	1.29056	0.844961
		0.145803	0.208381	0.731928	0.426415
		0.0979195	0.252212	1.08458	0.77451
		0.182045	0.284375	0.526448	0.642914
		0.222932	0.254237	0.901763	0.65371
		0.0779134	0.280048	0.820388	0.64557
		0.144535	0.376384	1.47458	1.03427
		0.0666913	0.262663	1.14414	0.542169
		0.129778	0.353558	0.627521	0.736508
		0.181842	0.188903	1.21995	0.889343
		0.414139	0.199601	0.635122	0.971311
		0.23745	0.222356	0.933856	0.689964
		0.226615	0.245995	1.22811	0.545518
		0.153093	0.256563	0.847291	0.46332
		0.165742	0.233333	1.13939	0.713147
		0.152699	0.271039	1.5378	0.709336
		0.108637	0.336273	0.823239	0.668
		0.100978	0.286635	0.623557	0.831949
		0.212929	0.302491	0.889583	0.779528
		0.218029	0.233992	0.952907	0.858779
		0.0676306	0.327957	2.12827	0.520446
		0.203276	0.321416	0.879131	0.763333
		0.143336	0.357564	0.775115	0.723473
		0.0882071	0.14557	1.56351	0.658088
		0.21975	0.294314	1.63499	0.550388
		0.112002	0.350792	0.973995	0.702249
		0.147747	0.299204	0.685615	0.528302
		0.190141	0.310578	0.791304	0.669725
		0.192953	0.258228	0.666667	1.17844
		0.159044	0.330972	0.915909	1.00152
		0.196996	0.2452	0.937824	0.767606
		0.119821	0.261446	1.74116	0.814751
		0.148849	0.260064	0.773972	0.646457
		0.17382	0.228362	0.887954	0.559846
		0.242569	0.332082	1.19118	0.465449
		0.162341	0.370886	1.71279	0.684211
		0.224248	0.145837	2.00484	0.919028
		0.0869099	0.336186	2.08762	0.706122
		0.0684013	0.276106	1.90094	0.712062
		0.201222	0.307879	1.56008	0.836667
		0.164793	0.222696	0.841743	0.542936
		0.193852	0.312095	0.877256	0.636684
		0.208773	0.387744	0.965831	0.61032
		0.123377	0.174817	0.895516	0.802326
		0.166925	0.439854	3.62252	1.03671
		0.162956	0.267089	0.557243	0.737705
		0.14313	0.212579	1.51448	0.507299
		0.143554	0.248048	1.17386	0.659274
		0.163615	0.188725	1.09815	1.72799
		0.231487	0.289963	0.506143	0.994485
		0.148849	0.334171	0.672527	0.630137
		0.174423	0.185749	0.753659	0.594262
		0.110259	0.250288	0.964736	0.68254
		0.161845	0.266419	0.736453	0.990317
		0.644025	0.316078	0.661017	0.672131
		0.123122	0.248045	0.962687	1.2424
		0.113651	0.241026	0.714815	0.90407
		0.181807	0.34189	1.05863	1.1522
		0.203421	0.154412	0.622642	0.741176
		0.189589	0.252153	0.73608	0.729573
		0.275331	0.277662	1.30195	0.831448
		0.762437	0.249278	0.986784	0.484472
		0.167596	0.221824	1.26207	0.714286
		0.234486	0.355362	0.936557	0.15778
		0.199543	0.374844	0.692593	0.782176
		0.163048	0.340399	0.470464	0.806685
		0.117598	0.198269	0.566839	0.733871
		0.127185	0.453089	0.574186	0.386408
		0.123122	0.205357	1.3786	0.729508
		0.181496	0.307505	0.558791	0.534799
		0.216215	0.288917	0.426434	0.822418
		0.115772	0.282287	0.762136	0.703704
		0.139405	0.27665	0.0773157	0.505929
		0.139545	0.561735	0.70936	0.961687
		0.0654575	0.235735	0.459015	0.943775
		0.23745	0.25261	1.30013	0.888889
		0.126798	0.291526	1.17144	0.740326
		0.126798	0.306635	1.11852	0.551521
		0.287401	0.213844	0.0671296	0.86747
		0.104746	0.267298	1.34712	0.331002
		0.231022	0.30426	1.28935	0.994695
		0.102399	0.271152		0.801085
		0.143444	0.184729		0.684211
		0.0623607	0.344221		0.32337
		0.172972	0.34432		1.0462
		0.10171	0.259198		0.798816
		0.141734	0.272926		0.716
		0.241115	0.162818		0.670886
		0.0875537	0.197212		1.01768
		0.226237	0.236047		0.555556
		0.172053	0.284089		0.92278
		0.527844	0.20784		0.798561
		0.267248	0.188525		1.48529
		0.132972	0.270517		1.224
		0.249382	0.198501		0.876019
		0.108637	0.329009		1.26316
		0.271131	0.218225		0.655737
		0.147747	0.277068		1.24825
		0.153503	0.252588		1.2197
		0.334893	0.276014		1.16016
		0.306859	0.217016		1.26295
		0.107308	0.3		0.660584
		0.269421	0.230189		1.11191
		0.167583	0.260174		1.06106
		0.133316	0.286765		0.771084
		0.167213	0.347661		0.508042
		0.72607	0.197219		0.930464
		0.111316	0.296037		0.709783
		0.172691	0.288274		1
		0.160783	0.233207		0.649943
		0.29823	0.31954		1.0397
		0.115569	0.208908		0.745763
		0.153429	0.239792		0.589354
		0.159875	0.413835		0.991898
		0.234233	0.203408		1.01399
		0.168831	0.281583		0.984556
		0.105763	0.293333		0.69954
		0.162871	0.307278		1.19516
		0.181842	0.315919		0.798419
		0.146699	0.303938		0.943874
		0.12664	0.293503		0.709882
		0.124856	0.210084		0.0719677
		0.108198	0.367823		1.06529
		0.144206	0.331826		0.690821
		0.157177	0.253649		0.360714
		0.165722	0.322222		0.965349
		0.105214	0.314725		0.509585
		0.200281	0.178673		1.01689
		0.0802054	0.15649		0.284133
		0.113651	0.403846		0.959223
		0.177843	0.50566		1.15331
		0.141159	0.114286		0.753078
		0.113259	0.18523		1.11485
		0.089846	0.275493		0.0549828
		0.109131	0.150558		0.353846
		0.114284	0.208155		0.666665
		0.123122	0.431729		0.635438
		0.14922	0.280051		1.38699
		0.107537	0.301275		0.930502
		0.0642377	0.414865		0.579942
		0.074944	0.339202		0.935314
		0.138005	0.148481		0.473783
		0.161484	0.32578		0.486239
		0.109812	0.257514		0.220386
		0.186355	0.281033		1.38521
		0.0841596	0.198128		0.885246
		0.11081	0.273105		0.384106
		0.1583	0.212022		0.767176
		0.18364	0.256189		0.447273
		0.158587	0.299064		0.419708
		0.173992	0.273956		0.0962963
		0.131636	0.337181		0.415385
		0.0963566	0.264596		0.563775
		0.213096	0.32062		0.258893
		0.306859	0.156		0.772727
		0.180256	0.175702		0.771728
		0.159033	0.135377		0.188755
		0.107424	0.220275		0.389344
		0.205204	0.262077		1.26808
		0.244328	0.330994		0.713084
		0.205204	0.260549		1.01444
		0.130616	0.27896		0.387597
		0.26532	0.197072		0.465909
		0.210255	0.315978		0.971545
		0.11033	0.117541		0.826697
		0.28116	0.176255		1.29209
		0.192338	0.281953		0.640816
		0.210628	0.242274		0.981677
		0.231544	0.278146		0.443299
		0.0559647	0.289758		0.466165
		0.165578	0.197183		0.320312
		0.222137	0.201933		1.91185
		0.127199	0.344863		0.356557
		0.0564311	0.295338		0.792517
		0.0727541	0.345811		0.997618
		0.048749	0.458704		0.411067
		0.123122	0.302208		0.379032
		2.18497	0.309531		0.595693
		0.132077	0.341216		0.496032
		0.369367	0.259169		0.643333
		0.430928	0.234906		0.641129
		0.0992922	0.306167		0.360784
		0.0744247	0.35792		0.700044
		0.175341	0.305796		0.762887
		0.244988	0.304392		0.409804
		0.205008	0.320231		0.315574
		0.168854	0.337586		0.657971
		0.20626	0.287204		1.33835
		0.325912	0.328283		0.880866
		0.0905995	0.185606		0.954023
		0.278364	0.141204		0.510703
		0.161445	0.287094		0.286956
		0.331344	0.20914		1.02256
		0.137824	0.216529		1.44057
		0.201921	0.291899		0.229243
		0.099233	0.239559		0.885246
		0.138513	0.261835		1.10133
		0.455553	0.29853		0.729262
		0.124661	0.166198		0.732344
		0.267657	0.304907		0.189591
		0.120201	0.372701		0.675061
		0.198172	0.235589		0.352459
		0.157698	0.303413		0.848057
		0.182045	0.242945		1.7572
		0.135507	0.55875		0.882591
		0.100257	0.347538		0.711191
		0.144632	0.353175		0.780488
		0.239589	0.211944		0.850698
		0.263683	0.337068		0.530612
		0.172895	0.270358		1.3614
		0.137387	0.269327		1.32852
		0.205986	0.261473		0.634812
		1.05393	0.218737		0.790076
		0.189186	0.25944		0.984848
		0.167238	0.223067		0.251894
		0.103206	0.355247		0.649057
		0.305262	0.262857		0.493256
		0.218791	0.281522		0.760153
		0.237307	0.296341		0.801737
		0.254915	0.305066		0.404131
		0.194519	0.355181		0.439394
		0.157866	0.222922		0.679727
		0.165303	0.373613		0.394368
		0.152672	0.150342		0.462818
		0.161273	0.303176		0.675784
		0.195547	0.307692		0.408277
		0.1583	0.246331		0.281853
		0.163644	0.292766		0.58871
		0.14855	0.273003		0.600001
		0.0910768	0.315067		0.517744
		0.244085	0.244898		0.84
		0.231544	0.250955		0.76679
		0.217832	0.205993		0.616725
		0.194701	0.369268		0.575964
		0.217216	0.197896		1.07258
		0.286176	0.252613		0.594383
		0.126798	0.207233		0.673387
		0.184684	0.243028		0.79651
		0.326494	0.298301		1.01711
		0.167894	0.306488		0.638889
		0.238668	0.242975		0.485345
		0.307006	0.129477		0.461847
		0.50161	0.246626		0.577726
		0.119564	0.211735		0.752
		0.160783	0.361568		0.74
		0.100736	0.297436		0.481305
		0.20596	0.2657		0.546154
		0.226031	0.329616		0.431023
		0.0832376	0.328322		0.558878
		0.110259	0.288076		0.58871
		0.217275	0.22549		0.802326
		0.159112	0.178449		1.2
		0.17991	0.300875		0.571984
		0.145325	0.246883		1.35294
		0.134555	0.23666		0.220532
		0.133144	0.356628		0.523478
		0.162956	0.31135		0.453488
		0.4686	0.246173		0.550607
		0.107063	0.173418		0.231605
		0.132311	0.352509		0.350598
		0.123122	0.013253		1.36589
		0.0998289	0.0318628		0.955466
		0.116087	0.0335534		0.250896
		0.484195	0.217391		1.66981
		0.167446	0.227108		0.691406
		0.103343	0.0615715		0.901961
		0.0877247	0.047406		1.1
		0.50625	0.337037		0.905997
		0.234908	0.034264		0.908292
		0.180179	0.310323		0.631909
		0.185489	0.284394		0.229508
		0.163374	0.0278114		0.93263
		0.149922	0.0225		0.37551
		0.178247	0.219822		0.897351
		0.157524	0.334467		0.272727
		0.158604	0.234116		0.268707
		0.107063	0.281057		0.68357
		0.179271	0.25179		0.925573
		0.197758	0.268317		1.25097
		0.0902141	0.297146		0.376712
		0.111826	0.24		0.590452
		0.239002	0.172695		0.50193
		0.0692563	0.190178		0.176259
		0.387721	0.241126		0.277551
		0.575778	0.514317		0.319392
			0.296206		0.463415
			0.268329		0.447124
			0.224047		0.449799
			0.202869		0.915789
			0.292695		0.652389
			0.275615		1.72619
			0.252518		0.824
			0.257143		0.408
			0.20228		0.634615
			0.312477		0.696864
			0.263402		0.963768
			0.217941		0.515873
			0.327869		0.588929
			0.241644		0.917782
			0.212792		0.6
			0.27125		0.466135
			0.205063		0.503097
			0.298346		0.560976
			0.231687		0.51306
			0.270365		0.683483
			0.203448		0.426877
			0.25491		0.595686
			0.237578		1.19653
			0.261106		0.44358
			0.3125		0.720784
			0.307107		0.979508
			0.229249		0.36255
			0.195719		0.466809
			0.259615		0.416327
			0.341975		1.03183
			0.25165		0.477551
			0.30837		0.555172
			0.200483		0.777429
			0.23208		0.797753
			0.264904		0.276
			0.272026		0.265152
			0.242633		0.988024
			0.273425		1.01501
			0.2		0.406934
			0.259212		0.47145
			0.303033		0.647638
			0.185776		0.559524
			0.301235		0.543165
			0.293128		0.993671
			0.162011		0.419962
			0.248071		0.567647
			0.328342		0.426471
			0.307182		0.725389
			0.244828		0.715953
			0.308098		1.24209
			0.344418		0.391665
			0.307839		0.516026
			0.32921		0.806845
			0.248382		0.535433
			0.28569		0.699219
			0.163723		0.378532
			0.32154		0.423221
			0.298949		0.712598
			0.32956		0.435008
			0.227956		0.768061
			0.19027		0.47619
			0.299578		0.387226
			0.307692		0.401606
			0.227119		0.406113
			0.14452		0.406143
			0.330855		0.831967
			0.287926		0.290984
			0.251214		1.02381
			0.321101		0.403846
			0.146462		0.435606
			0.254306		0.37182
			0.347722		0.332075
			0.258621		0.391837
			0.28		0.68231
			0.238359		0.4
			0.232265		0.377432
			0.281369		0.807122
			0.16875		0.581549
			0.262014		0.661017
			0.362843		0.553191
			0.224969		0.366211
			0.308044		0.579635
			0.381688		0.364341
			0.238842		0.646091
			0.251345		1.71343
			0.257972		0.520086
			0.239976		0.774361
			0.262249		0.688525
			0.351478		0.524904
			0.21853		1.13622
			0.520938		1.26909
			0.271487		0.51087
			0.198506		0.590085
			0.223058		0.515152
			0.305814		0.685742
			0.223328		0.889073
			0.339576		2.14331
			0.215368		0.814815
			0.155213		0.730038
			0.290482		0.3663
			0.235069		0.555026
			0.28586		0.463115
			0.235052		1.05932
			0.249042		0.0974729
			0.237759		1.18353
			0.248958		1.55077
			0.198303		1.07787
			0.350962		0.504065
			0.144608		0.40824
			0.253425		0.600365
			0.233426		0.342412
			0.344224		0.790363
			0.304507		0.292604
			0.298469		1.00816
			0.240884		0.431783
			0.278795		0.497959
			0.2741		0.396947
			0.161857		0.75
			0.181109		1.18958
			0.178186		0.487669
			0.298541		0.819916
			0.241722		0.971185
			0.194647		0.985401
			0.248557		0.714041
			0.312188		0.738958
			0.248812		1.04167
			0.253902		0.634552
			0.230338		0.420863
			0.28103		0.91448
			0.157515		0.714859
			0.257463		0.918367
			0.159402		0.969318
			0.21795		1.42466
			0.392483		2.00929
			0.247446		0.573123
			0.229648		1.26297
			0.249079		1.33696
			0.218338		0.867172
			0.245839		1.08633
			0.177129		1.16981
			0.314439		0.135458
			0.348148		0.102662
			0.144068		0.987763
			0.321295		0.52988
			0.275301		0.996269
			0.290348		0.993232
			0.222922		0.706215

## Sheet: panel C
TGF-β1	TGF-β2	TGF-β3	Activin A	BMP2	BMP4	BMP7	BMP8a	BMP8b	BMP9	GDF2	GDF3	GDF5	GDF8	GDF9	GDF10	GDF11	GDF15	Activin B	Activin C	Inhibin A	Inhibin B	BMP10	BMP11	BMP3
0.812494	0.739333	0.782797	0.538817	0.471225	0.442906	0.482225	0.323427	0.313097	0.502564	0.437235	0.644719	0.324014	0.331248	0.535534	0.488576	0.333264	0.359039	0.298684	0.279835	0.296065	0.267693	0.384331	0.337766	0.514862
0.813406	0.718079	0.803748	0.301151	0.481905	0.443308	0.505224	0.323769	0.315052	0.523587	0.421595	0.40031	0.332569	0.434776	0.427354	0.513173	0.322497	0.364299	0.306084	0.259173	0.296648	0.26383	0.39522	0.323191	0.477284
0.819805	0.734752	0.798176	0.364921	0.45541	0.424622	0.473187	0.317211	0.319542	0.486495	0.452905	0.642914	0.340955	0.44031	0.447211	0.505238	0.341147	0.38384	0.314103	0.266665	0.290503	0.280983	0.372783	0.606707	0.457462
0.812377	0.728687	0.80548	0.495769	0.453441	0.472095	0.4875	0.323422	0.338334	0.4028	0.427971	0.318782	0.338314	0.307949	0.421975	0.473886	0.56036	0.35242	0.318428	0.301811	0.286985	0.274055	0.393002	0.386397	0.681784
0.814164	0.75088	0.801057	0.304995	0.49476	0.496596	0.488584	0.318837	0.332789	0.431262	0.475935	0.649819	0.323293	0.329656	0.415354	0.702706	0.422557	0.355268	0.316855	0.291829	0.28599	0.297907	0.430813	0.323548	0.429071
0.776575	0.621765	0.680918	0.358039	0.387667	0.383776	0.351035	0.343417	0.327888	0.371254	0.370794	0.450539	0.361404	0.353478	0.406128	0.541614	0.362021	0.383696	0.288127	0.385155	0.328532	0.258021	0.387374	0.32648	0.333285
0.764501	0.651989	0.658362	0.369404	0.424546	0.385311	0.341102	0.33087	0.338993	0.394044	0.375539	0.361813	0.412763	0.304574	0.397459	0.433854	0.308322	0.385538	0.300747	0.25343	0.308845	0.265507	0.383214	0.361852	0.337546
0.776814	0.664989	0.722371	0.397194	0.461713	0.475111	0.352786	0.339387	0.346784	0.387222	0.375084	0.457114	0.385794	0.38705	0.407686	0.372134	0.329119	0.370626	0.311324	0.253011	0.478631	0.269633	0.424019	0.42291	0.574969
0.768479	0.670266	0.715241	0.448411	0.54575	0.394302	0.422463	0.339328	0.336388	0.400779	0.387036	0.382106	0.364467	0.338838	0.4616	0.315712	0.291011	0.374334	0.28484	0.431911	0.314727	0.27253	0.405376	0.342192	0.483746
0.781905	0.669209	0.700678	0.335808	0.419676	0.375654	0.353336	0.340284	0.337756	0.380126	0.392632	0.393252	0.357957	0.376826	0.453228	0.405647	0.281451	0.383155	0.288028	0.270861	0.306812	0.260591	0.377263	0.344386	0.358184
0.825215	0.779891	0.845961	0.304229	0.416477	0.376501	0.316966	0.296572	0.311767	0.361571	0.356232	0.324297	0.335452	0.258268	0.345782	0.363994	0.289803	0.382442	0.277944	0.275561	0.300645	0.260664	0.365548	0.267172	0.346825
0.814752	0.782017	0.829308	0.289718	0.38346	0.433428	0.337127	0.3052	0.352556	0.352802	0.353179	0.302208	0.339857	0.244934	0.373084	0.350886	0.287013	0.388559	0.284357	0.279333	0.567407	0.285171	0.395423	0.284286	0.391941
0.818656	0.768544	0.833598	0.300541	0.396987	0.345742	0.337296	0.319832	0.310419	0.35602	0.354584	0.299401	0.336079	0.25335	0.34527	0.372175	0.273128	0.383409	0.279962	0.264383	0.277972	0.259814	0.360085	0.275834	0.357189
0.805829	0.762179	0.827363	0.301704	0.364449	0.344689	0.32429	0.30173	0.316189	0.350332	0.35255	0.325204	0.326721	0.256397	0.346792	0.409931	0.280066	0.371589	0.282929	0.2647	0.286985	0.268769	0.432333	0.292095	0.5045
0.820298	0.788042	0.84854	0.299325	0.361322	0.377401	0.328403	0.306953	0.334126	0.357102	0.354318	0.310822	0.336207	0.26384	0.339746	0.562274	0.532539	0.366003	0.289417	0.275478	0.327897	0.25129	0.365333	0.287075	0.390477
0.810401	0.691254	0.795122	0.325632	0.431164	0.352326	0.330852	0.328808	0.323262	0.423505	0.348306	0.309464	0.33212	0.317204	0.521925	0.315456	0.495277	0.37266	0.297099	0.261111	0.608123	0.256198	0.408189	0.479894	0.382956
0.820829	0.700807	0.808836	0.339235	0.394736	0.488847	0.337495	0.333416	0.323548	0.343129	0.35683	0.291072	0.332625	0.277885	0.550128	0.343624	0.419832	0.367978	0.289706	0.456379	0.635432	0.311643	0.346938	0.525072	0.346042
0.812396	0.69877	0.833227	0.33669	0.609178	0.338435	0.33225	0.320395	0.331014	0.387146	0.349186	0.294828	0.328616	0.257906	0.428491	0.364304	0.474763	0.350877	0.286038	0.268688	0.565834	0.260417	0.406471	0.52575	0.318806
0.814809	0.697105	0.805728	0.328062	0.50682	0.370425	0.333393	0.323692	0.338386	0.362277	0.361558	0.29538	0.329595	0.284089	0.390098	0.393283	0.517992	0.351085	0.305377	0.623287	0.641041	0.271955	0.348534	0.529161	0.318417
0.786327	0.6826	0.803382	0.330522	0.363066	0.553151	0.344162	0.327872	0.342121	0.367553	0.365708	0.286048	0.324548	0.276355	0.459252	0.352521	0.288998	0.360325	0.304178	0.561919	0.312759	0.2496	0.396332	0.578721	0.515738
0.836949	0.776727	0.827128	0.287848	0.387372	0.383794	0.346485	0.31131	0.314513	0.497007	0.557513	0.272078	0.326982	0.272796	0.349031	0.407789	0.287851	0.362526	0.288989	0.255667	0.309947	0.300706	0.465457	0.298276	0.503832
0.84336	0.704014	0.825634	0.294983	0.372732	0.352899	0.380383	0.306631	0.318793	0.385985	0.362511	0.283128	0.336555	0.278979	0.378062	0.5046	0.281952	0.371286	0.308313	0.25398	0.337994	0.286044	0.37699	0.286811	0.321305
0.830451	0.780712	0.851142	0.300958	0.423083	0.371724	0.330217	0.311002	0.337444	0.358656	0.352924	0.272975	0.316698	0.292944	0.358363	0.358956	0.28532	0.357983	0.299508	0.340159	0.292999	0.28386	0.369835	0.266194	0.339944
0.83401	0.77475	0.831653	0.308872	0.430965	0.440975	0.322511	0.303725	0.299861	0.358408	0.373659	0.280531	0.331826	0.307621	0.348604	0.330006	0.287271	0.352882	0.302919	0.336926	0.293924	0.286861	0.489718	0.288479	0.326546
0.838257	0.754645	0.855168	0.30585	0.384094	0.370857	0.360342	0.321382	0.310225	0.370277	0.371018	0.286653	0.341814	0.271095	0.359958	0.381744	0.592616	0.35793	0.294185	0.337522	0.300943	0.300607	0.37798	0.295076	0.469285

## Sheet: panel D
TGF-β1	TGF-β2	TGF-β3	BMP2	Activin A	GDF2	GDF3	GDF5	GDF8	GDF9	GDF10	GDF11	GDF15	Inhibin A	Inihibin B	Activin B	BMP3	BMP4	BMP7	BMP8a	BMP8b	BMP9	BMP10	BMP11	Activin C
0.760954	0.635532	0.745108	0.467806	0.478231	0.443158	0.429597	0.460496	0.409476	0.427243	0.361521	0.420511	0.444183	0.509888	0.417426	0.396338	0.44622	0.460529	0.43211	0.425647	0.418512	0.451086	0.439274	0.422028	0.363997
0.757819	0.67399	0.722625	0.426841	0.466208	0.440378	0.400523	0.460757	0.410405	0.428453	0.371165	0.428631	0.450749	0.528464	0.330875	0.38857	0.425825	0.467002	0.420008	0.423458	0.413987	0.470508	0.448856	0.421697	0.384854
0.752716	0.611062	0.759849	0.435971	0.480034	0.443763	0.407902	0.453762	0.414202	0.420527	0.381336	0.433556	0.449105	0.476703	0.326852	0.383366	0.434735	0.451507	0.423265	0.420574	0.421147	0.444968	0.433307	0.41785	0.369975
0.763578	0.637141	0.729263	0.425963	0.517063	0.450801	0.437677	0.443138	0.389583	0.429129	0.386615	0.406127	0.447228	0.504938	0.438646	0.382642	0.437835	0.462111	0.425631	0.419214	0.420849	0.446341	0.44407	0.411535	0.375891
0.652467	0.601625	0.367554	0.439697	0.489776	0.446102	0.415361	0.463594	0.36601	0.417084	0.370181	0.424085	0.441953	0.503258	0.413694	0.396607	0.440961	0.454281	0.41806	0.42293	0.410366	0.47237	0.43808	0.408469	0.337623
0.665733	0.483917	0.627	0.427947	0.388815	0.430199	0.381156	0.467009	0.366743	0.420254	0.376871	0.367632	0.462671	0.382111	0.320115	0.375765	0.466734	0.440046	0.411329	0.398309	0.407227	0.443401	0.427934	0.347013	0.570143
0.602329	0.278776	0.573531	0.429785	0.406476	0.436766	0.374423	0.468916	0.372883	0.421457	0.382026	0.377902	0.453495	0.384661	0.323412	0.380897	0.463902	0.445618	0.409489	0.403296	0.397586	0.447642	0.431969	0.353483	0.36808
0.582988	0.47098	0.369244	0.452971	0.416074	0.432893	0.380633	0.466559	0.374577	0.423439	0.37493	0.340332	0.455672	0.415074	0.315828	0.382106	0.459692	0.442817	0.4157	0.414757	0.397846	0.433712	0.432554	0.350605	0.360638
0.432468	0.301703	0.384722	0.440658	0.385037	0.43929	0.385992	0.447972	0.383834	0.436524	0.383063	0.350925	0.463782	0.374178	0.317292	0.323436	0.481634	0.452665	0.406597	0.413033	0.39716	0.44025	0.431375	0.34182	0.489185
0.560358	0.315048	0.781872	0.444073	0.404698	0.455921	0.386084	0.462606	0.354142	0.424685	0.380667	0.345576	0.458532	0.351562	0.334577	0.406802	0.465054	0.453525	0.409154	0.398416	0.402973	0.450566	0.431966	0.367811	0.427944
0.733572	0.408806	0.779569	0.428235	0.400035	0.438292	0.391142	0.44482	0.371816	0.421766	0.421869	0.346345	0.470874	0.68756	0.287607	0.377148	0.415877	0.427612	0.404145	0.433289	0.398325	0.439462	0.44031	0.337536	0.20984
0.753861	0.43241	0.783221	0.434868	0.403388	0.436211	0.3976	0.458773	0.35976	0.416255	0.386341	0.363071	0.475065	0.545015	0.281651	0.343184	0.431611	0.439014	0.407685	0.39489	0.411604	0.441464	0.447922	0.35696	0.49815
0.740399	0.509175	0.785967	0.443776	0.40272	0.43933	0.393884	0.438911	0.353423	0.425977	0.372246	0.359068	0.466577	0.69968	0.338027	0.381249	0.425157	0.438298	0.411126	0.394795	0.389379	0.441933	0.443809	0.34222	0.460951
0.760339	0.358042	0.783467	0.4347	0.404703	0.437412	0.382886	0.432735	0.344111	0.434422	0.36965	0.328557	0.467681	0.356689	0.59967	0.383731	0.42851	0.442939	0.414936	0.397879	0.395305	0.440637	0.450436	0.348204	0.225964
0.7502	0.555282	0.761892	0.429077	0.406753	0.439272	0.385783	0.425125	0.379185	0.432334	0.41993	0.331972	0.464596	0.3661	0.632032	0.343205	0.419536	0.428247	0.405773	0.398847	0.394974	0.43908	0.45074	0.351011	0.384636
0.492066	0.329656	0.766045	0.422203	0.414209	0.48646	0.379163	0.470206	0.386058	0.427086	0.398199	0.41837	0.458714	0.548619	0.346882	0.400983	0.415539	0.431949	0.420914	0.412676	0.436164	0.48734	0.466578	0.428228	0.512984
0.777275	0.568908	0.741086	0.427862	0.467727	0.454824	0.389051	0.473627	0.369102	0.43287	0.379344	0.417223	0.463837	0.466223	0.340591	0.395314	0.432829	0.437297	0.434808	0.40376	0.399976	0.463285	0.469304	0.389325	0.597569
0.494696	0.613897	0.750174	0.431039	0.466145	0.467581	0.550359	0.468286	0.387154	0.448343	0.375459	0.406321	0.463441	0.599981	0.645714	0.40306	0.421379	0.445172	0.425693	0.399605	0.397412	0.462479	0.47575	0.414361	0.33547
0.768447	0.590213	0.750045	0.423256	0.41575	0.500888	0.385173	0.471144	0.373522	0.429012	0.384594	0.411091	0.461273	0.60589	0.358699	0.394915	0.417341	0.440074	0.439114	0.406144	0.400858	0.488051	0.459865	0.419915	0.463778
0.444974	0.569221	0.774422	0.42128	0.446947	0.505889	0.55999	0.47432	0.36102	0.433701	0.381843	0.428143	0.463742	0.690936	0.597389	0.408872	0.419914	0.46499	0.426523	0.408078	0.410111	0.458829	0.470332	0.407473	0.606655
0.590525	0.649222	0.764132	0.439706	0.456602	0.441529	0.334556	0.442185	0.391298	0.414085	0.382629	0.222093	0.451995	0.752514	0.76726	0.384356	0.45548	0.436684	0.408703	0.395871	0.395167	0.44412	0.434486	0.362088	0.532864
0.718189	0.669153	0.768465	0.429118	0.453048	0.435199	0.348128	0.439256	0.355495	0.416763	0.389317	0.387754	0.45169	0.748277	0.387011	0.379807	0.447181	0.435628	0.411639	0.402665	0.392251	0.452125	0.438233	0.364803	0.634218
0.786504	0.641457	0.768856	0.434976	0.441119	0.442544	0.347367	0.44268	0.381125	0.422143	0.38847	0.346854	0.454368	0.674755	0.671579	0.370923	0.439296	0.443754	0.405411	0.400757	0.400998	0.452437	0.447433	0.362	0.587199
0.770541	0.664337	0.769161	0.434572	0.429521	0.445133	0.347211	0.441683	0.389197	0.412089	0.374471	0.240535	0.451504	0.763677	0.726595	0.374335	0.438502	0.444956	0.406341	0.401141	0.403576	0.433251	0.440186	0.363211	0.6168
0.782771	0.683475	0.707137	0.435522	0.476304	0.433298	0.348174	0.440989	0.411266	0.417357	0.382027	0.353632	0.457739	0.667943	0.366101	0.402419	0.437872	0.43578	0.412657	0.392776	0.405823	0.447282	0.438529	0.398111	0.637546
