# Supplementary material for: Structures of TGF-β with betaglycan and signaling receptors reveal mechanisms of complex assembly and signaling
Source: Nat Commun. 2025 Feb 26;16:1778. doi: 10.1038/s41467-025-56796-9 (PMC11865472; doi:10.1038/s41467-025-56796-9)
Supplement: Supplementary file 7 — Source Data [file 41467_2025_56796_MOESM7_ESM.zip › Source Data File/Figure_3.xlsx]

## Sheet: panel B
	BGZP-C		BGZP-C N82A		BGZP-C K86A		BGZP-C D88A		BGZP-C E130A		BGZP-C L143A		BGZP-C S155A		BGZP-C A158A		BGZP-C I161A		BGZP-C W162A		BGZP-C M164A		BGZP-C M165A		BGZP-C W162A/M165A		BGZP-C Q166A
	Mean	SD	Mean	SD	Mean	SD	Mean	SD	Mean	SD	Mean	SD	Mean	SD	Mean	SD	Mean	SD	Mean	SD	Mean	SD	Mean	SD	Mean	SD	Mean	SD
[nM]	159	3	0	0	89	3	238	4	1350	40	114	3	282	5	0	0	0	0	720	20	317	5	318	7	1320	40	213	2
BGZP-C mutant screen
Sample	Concentration range [nM]	ka (1/Ms)	SE(ka) (1/Ms)	kd (1/s)	SE(kd) (1/s)	KD (M)	Rmax (RU)	Ligand
BGZP-C	250-7.8	3.96 x 105	6.0 x 103	6.27 x 10-2	8.0 x 10-4	159	229	TGF-β2
								biotin
BGZP-C N82A	1000-125	ND	ND	ND	ND	ND	ND	TGF-β2
								biotin
BGZP-C K86A	500-3.9	2.99 x 105	9.0 x 103	2.67 x 10-2	7.0 x 10-4	89	36	TGF-β2
								biotin
BGZP-C D88A	500-3.9	3.13 x 105	1.0 x 104	7.27 x 10-2	5.0 x 10-4	238	35	TGF-β2
								biotin
BGZP-C E130A	1000 -31.3	8.15 x 105	1.0 x 104	1.10 x 10-1	8.0 x 10-3	1350	127	TGF-β2
								biotin
BGZP-C L143A	250 -7.8	1.00 x 105	1.0 x 104	1.14 x 10-1	1.0 x 10-2	114	82	TGF-β2
								biotin
BGZP-C S155A	500 -7.8	4.25 x 105	8.0 x 103	0.120(2)	0.002	282	194	TGF-β2
								biotin
BGZP-C A158E	1000 -125	ND	ND	ND	ND	ND	ND	TGF-β2
								biotin
BGZP-C I161A	1000 -125	ND	ND	ND	ND	ND	ND	TGF-β2
								biotin
BGZP-C W162A	1000 -7.8	7.50 x 105	2.0x 103	5.40 x 10-1	3.0 x 10-2	720	116	TGF-β2
								biotin
BGZP-C M164A	500 -125	9.15 x 104	1.5 x 102	2.9 x 10-2	4.0 x 10-4	317	203	TGF-β2
								biotin
BGZP-C M165A	1000 -7.8	2.20 x 105	2.0x 103	7.00 x 10-2	6.0 x 10-3	318	92	TGF-β2
								biotin
BGZP-C W162A /M164A	1000 -31.3	1.00 x 107	2.0x 105	1.32 x 101	1.0 x 10-2	1320	87	TGF-β2
								biotin
BGZP-C Q166A	500 -3.9	5.45 x 105	5.0x 103	1.16 x 10-1	8.0 x 10-4	213	28	TGF-β2
								biotin

## Sheet: panel E
	BGzp-c							BGo
	TGF-β2		TGF-β2 Y50A L51A		TGF-β2 Q57A K60A L64A			TGF-β2		TGF-β2 Y50A L51A		TGF-β2 Q57A K60A L64A
	Mean	SD	Mean	SD	Mean	SD		Mean	SD	Mean	SD	Mean	SD
[nM]	95	2	113	4	99	2	[nM]	148	2	205	2	0	0
	Mutants of TGF-β2 Heel helix screen
	Sample	Concentration range [nM]	ka (1/Ms)	SE(ka) (1/Ms)	kd (1/s)	SE(kd) (1/s)	KD (M)	Rmax (RU)	Ligand
	BGZP-C	250 – 15.6	8.03 x 105	3.3 x 103	7.62 x 10-2	2.6 x 10-4	95	103	TGF-β2
	BGZP-C	250 – 15.6	9.58 x 105	1.2 x 103	1.08 x 10-1	1.3 x 10-3	113	81.8	TGF-β2 YL
	BGZP-C	250 – 15.6	6.69 x 105	3.3 x 103	6.63 x 10-2	3.0 x 10-3	99.1	78.2	TGF-β2
									QKL
	zfBGO	250 – 15.6	1.76 x 105	3.4 x 102	2.60 x 10-2	4.0 x 10-5	148	110.8	TGF-β2
	zfBGO	250 – 15.6	2.20 x 105	6.4 x 102	4.50 x 10-2	8.7 x 10-5	205	87.7	TGF-β2
									YL
	zfBGO	250 – 15.6	ND	ND	ND	ND	ND	ND	TGF-β2
									QKL

## Sheet: panel F
	no ligand					TGF β2 1 pM
pCMV5	1	1	1	1	1	11.43	8.94	5.73	5.07	1.55
BGZP-C	2.66	3.57	2.81	10.58	3.03	18.12	23.47	9.57	63.5	36.91
BGZP-C N82A	0.68	0.47	0.34	1.71	1.16	7.52	5.06	2.94	17.73	2.34
BGZP-C I161A	0.67	1.11	1.48	1	1	15.08	15.03	7.34	4.58	4.87
BGZP-C N82A N161A	0.8	0.4	0.6	0.95	0.45	12	6.8	4.7	5.71	1.69
