# Supplementary material for: Structures of TGF-β with betaglycan and signaling receptors reveal mechanisms of complex assembly and signaling
Source: Nat Commun. 2025 Feb 26;16:1778. doi: 10.1038/s41467-025-56796-9 (PMC11865472; doi:10.1038/s41467-025-56796-9)
Supplement: Supplementary file 7 — Source Data [file 41467_2025_56796_MOESM7_ESM.zip › Source Data File/Figure_4.xlsx]

## Sheet: panel C
	BGO		BGO F49A		BGO L208A		BGO L210A		BGO L213A		BGO F250A		BGO D253A		BGO K316A		BGO K319A
	Mean	SD	Mean	SD	Mean	SD	Mean	SD	Mean	SD	Mean	SD	Mean	SD	Mean	SD	Mean	SD
[nM]	38	4	0	0	88	9	0	0	0	0	0	0	0	0	135	14	175	18
	BGO mutants screen
	Sample	Concentration range [nM]	ka (1/Ms)	SE(ka) (1/Ms)	kd (1/s)	SE(kd) (1/s)	KD (M)	Rmax (RU)	Ligand
	zfBGO	1000-31.25	3.8 x 105	1.0 x 104	1.4 x 10-2	1.0 x 10-4	38	21.7	TGF-β2
									biotin
	zfBGO	1000-31.25	ND	ND	ND	ND	ND	ND	TGF-β2
	F49A								biotin
	zfBGO L208A	1000 -31.25	2.7 x 105	1.0 x 104	2.4 x 10-1	1.0 x 10-4	88	17.5	TGF-β2
									biotin
	zfBGO L210A	1000 -31.25	ND	ND	ND	ND	ND	ND	TGF-β2
									biotin
	zfBGO L213A	1000 -31.25	ND	ND	ND	ND	ND	ND	TGF-β2
									biotin
	zfBGO F250A	1000 -31.25	ND	ND	ND	ND	ND	ND	TGF-β2
									biotin
	zfBGO D253A	1000 -31.25	ND	ND	ND	ND	ND	ND	TGF-β2
									biotin
	zfBGO K316A	1000 -31.25	2.8 x 105	1.0 x 103	3.8 x 10-2	2.0 x 10-4	135.1	12.3	TGF-β2
									biotin
	zfBGO K319A	1000 -31.25	3.2 x 105	1.0 x 102	5.6 x 10-2	1.0 x 10-3	175	11.7	TGF-β2
									biotin

## Sheet: panel E
TGF-β2	E99 L101 S102 N103	E99L101N103	E99L101S102	E99S102N103	L101S102N103	E99L101	S102N103	N103	S102	E99	L101	Q100S102N103	I98	P96	Q57
0.739333	0.350941	0.348656	0.347268	0.344436	0.380293	0.701621	0.676654	0.761873	0.61418	0.757007	0.745182	0.332851	0.718928	0.78076	0.79883
0.718079	0.328153	0.369301	0.69065	0.341513	0.341949	0.729455	0.7096	0.78115	0.694934	0.743682	0.732481	0.314108	0.750824	0.798957	0.820441
0.734752	0.692798	0.369489	0.356196	0.330605	0.353095	0.674316	0.729403	0.758923	0.721666	0.745269	0.706022	0.712824	0.727555	0.782738	0.802871
0.728687	0.387863	0.359696	0.699072	0.330971	0.399616	0.713846	0.74812	0.785863	0.696747	0.755499	0.717258	0.753643	0.722807	0.792139	0.809374
0.75088	0.331292	0.403376	0.369122	0.322559	0.583827	0.697714	0.684268	0.779184	0.686707	0.658988	0.734627	0.370663	0.289745	0.791813	0.80185
0.621765	0.286896	0.556488	0.570684	0.284654	0.28862	0.552513	0.418093	0.706112	0.599165	0.693416	0.686237	0.596818	0.640443	0.691169	0.723832
0.651989	0.291463	0.589486	0.284325	0.265764	0.286342	0.554814	0.579271	0.679062	0.558892	0.66204	0.660075	0.284732	0.582374	0.685203	0.701162
0.664989	0.289203	0.567275	0.568435	0.548161	0.276765	0.528323	0.560862	0.701977	0.571937	0.693361	0.696925	0.289234	0.661597	0.686201	0.720503
0.670266	0.290779	0.571784	0.283816	0.583753	0.292683	0.289681	0.29198	0.701811	0.580413	0.677622	0.66104	0.297082	0.583165	0.693082	0.699932
0.669209	0.288809	0.56626	0.283362	0.283663	0.280835	0.547118	0.587324	0.670929	0.564514	0.677736	0.668079	0.298185	0.668218	0.703757	0.723083
0.779891	0.697367	0.715399	0.64912	0.674227	0.80664	0.743397	0.75096	0.818695	0.767417	0.800658	0.788865	0.700895	0.795814	0.81886	0.821889
0.782017	0.689226	0.686771	0.701904	0.70631	0.698914	0.740171	0.752625	0.819727	0.754683	0.811778	0.790041	0.734317	0.792357	0.823695	0.812025
0.768544	0.691558	0.700544	0.666044	0.695198	0.715759	0.745587	0.7493	0.82588	0.754119	0.797646	0.782396	0.721534	0.798704	0.820899	0.818116
0.762179	0.709098	0.713156	0.680103	0.663157	0.784414	0.761836	0.746591	0.827386	0.761584	0.813849	0.812341	0.719341	0.794702	0.811186	0.811924
0.788042	0.722696	0.66016	0.697259	0.689918	0.753285	0.726506	0.743445	0.80997	0.750655	0.812811	0.796248	0.708665	0.793323	0.815059	0.81495
0.691254	0.302865	0.684558	0.655903	0.446697	0.676046	0.713652	0.731631	0.7748	0.721844	0.772612	0.729221	0.738647	0.766269	0.787082	0.838876
0.700807	0.32159	0.740949	0.54396	0.609531	0.717948	0.720816	0.701133	0.806168	0.706051	0.758256	0.733504	0.682708	0.75283	0.79222	0.823787
0.69877	0.32321	0.665913	0.586752	0.610455	0.738271	0.731119	0.718891	0.782714	0.7	0.76713	0.733437	0.689526	0.766168	0.795289	0.826534
0.697105	0.631069	0.683159	0.533558	0.593	0.669832	0.721457	0.715576	0.800947	0.717534	0.780687	0.757107	0.300938	0.768187	0.806958	0.820188
0.6826	0.637932	0.704343	0.517159	0.589511	0.755618	0.709286	0.686957	0.787433	0.723148	0.75608	0.752882	0.72942	0.767205	0.800285	0.83225
0.776727	0.293393	0.302874	0.704671	0.69969	0.82924	0.776905	0.780436	0.830493	0.785363	0.787315	0.789723	0.738109	0.788758	0.833724	0.836445
0.704014	0.312779	0.668816	0.742335	0.694688	0.769398	0.749774	0.749167	0.828286	0.782791	0.79581	0.735451	0.755063	0.790256	0.820183	0.838262
0.780712	0.298388	0.772628	0.704231	0.716148	0.715169	0.779127	0.729334	0.824762	0.760963	0.791836	0.810876	0.758037	0.785667	0.803443	0.830589
0.77475	0.690519	0.737053	0.715071	0.716868	0.779904	0.748388	0.776404	0.799878	0.741584	0.789461	0.787069	0.712636	0.782643	0.812437	0.841293
0.754645	0.295094	0.769566	0.72606	0.708234	0.720492	0.75725	0.773378	0.816855	0.762084	0.786268	0.806265	0.722718	0.779107	0.832167	0.830009
