# Supplementary material for: Structures of TGF-β with betaglycan and signaling receptors reveal mechanisms of complex assembly and signaling
Source: Nat Commun. 2025 Feb 26;16:1778. doi: 10.1038/s41467-025-56796-9 (PMC11865472; doi:10.1038/s41467-025-56796-9)
Supplement: Supplementary file 7 — Source Data [file 41467_2025_56796_MOESM7_ESM.zip › Source Data File/Figure_5.xlsx]

## Sheet: Panel H
TGFBR2 [M]	TGFBR2	TGFBR2 + 1 µM rBGo	TGFBR2+ 1 µM rBGo-Y248A	TGFBR2 + 1 µM rBGo-zfBL	TGFBR2 + 1 µM zfBGo
3.125e-08	0.260206	5.5836	0.502614	2.96717	1.51815
6.25e-08	0.337881	8.25044	1.03564	3.60443	1.89525
1.25e-07	0.763375	12.5129	1.94779	4.30037	2.42114
2.5e-07	1.65272	18.7908	3.66859	5.39057	3.14021
5e-07	2.8797	27.812	6.41325	6.91985	4.08187
1e-06	5.4689	39.4443	12.006	10.3561	6.11671
2e-06	8.7879	52.6347	19.9006	15.7031	9.85668
4e-06	15.0124	67.2887	29.6683	23.6143	14.9842
8e-06	24.5098	82.8603	42.9296	33.0658	23.8091
