# Supplementary material for: Structures of TGF-β with betaglycan and signaling receptors reveal mechanisms of complex assembly and signaling
Source: Nat Commun. 2025 Feb 26;16:1778. doi: 10.1038/s41467-025-56796-9 (PMC11865472; doi:10.1038/s41467-025-56796-9)
Supplement: Supplementary file 7 — Source Data [file 41467_2025_56796_MOESM7_ESM.zip › Source Data File/Figure_6.xlsx]

## Sheet: panel D
Signal intensity of BG(ZP-C) upon titration with InhA
0:1	0.6:1	0.8:1	1.2:1
219000000	98000000	45300000	14500000
181000000	74200000	28300000	7640000
299000000	155000000	81900000	24400000
307000000	162000000	97200000	31900000
332000000	162000000	84700000	26500000
66600000	24100000	10500000	4100000
79700000	35800000	16100000	3640000
53400000	20500000	9320000	5410000
71000000	28200000	20300000	6360000
73100000	35500000	11200000	3760000
63300000	20600000	11400000	4480000
82100000	31200000	11500000	3560000
108000000	42500000	11800000	4190000
61100000	19700000	16400000	5590000
160000000	20600000	10200000	7210000
118000000	61900000	21400000	11300000
251000000	48700000	25300000	13600000
225000000	103000000	43500000	7850000
63800000	98400000	45200000	4320000
94500000	23900000	9960000	8920000
191000000	72600000	35100000	10800000
177000000	39100000	14600000	6520000
49400000	27100000	11300000	10600000
112000000	22800000	24400000	8060000
210000000	49500000	20500000	4160000
60700000	86300000	23400000	9360000
207000000	27100000	34300000	7030000
165000000	92100000	9310000	4560000
158000000	19500000	38300000	10500000
195000000	58600000	9970000	5880000
144000000	76000000	34800000	3520000
114000000	84900000	24500000
98200000	36800000	15100000
	57000000	14400000
	41800000	41600000
		18500000
		13200000
		11200000

## Sheet: panel E
F1 line width of BG(ZP-C) upon titration with InhA
0:1	0.6:1	0.8:1	1.2:1
20.6255	29.4327	18.4052	44.0835
28.3168	28.4618	29.8086	75.6932
20.3132	20.6112	17.0859	46.7424
25.6317	28.9679	14.5034	14.7322
23.3089	19.9704	16.2875	24.9488
20.7304	17.9748	36.7027	18.1788
23.3536	16.9644	34.4928	35.6351
18.4075	22.3397	18.2172	32.6941
21.0937	29.1598	21.5723	28.9821
19.0167	32.2639	73.6501	94.0802
74.9104	18.0843	19.9022	85.2007
26.1372	80.3499	84.9641	68.2786
20.112	32.1607	70.5782	44.1693
18.1084	21.9127	59.7749	29.2881
21.7591	22.0474	32.3991	42.4018
30.6511	33.5729	33.5706	25.1497
31.8593	24.3858	38.0679	64.7815
21.0536	29.5135	53.345	46.1477
45.1276	17.6768	56.9465	59.8987
17.6344	44.8107	53.1049	47.1941
21.3803	16.8395	42.364	27.9177
21.1757	16.9598	18.768	22.9411
17.6464	21.3534	29.5949	36.5152
18.047	30.2167	22.546	26.5387
21.5305	18.5852	22.0428	21.7896
17.51	18.3754	30.5743	20.076
18.6098	20.2793	24.5273
17.9931	21.5184	23.1684
	16.5718	18.6528
	17.5146	21.2869
	11.8825	17.2561

## Sheet: panel G
InhA CF640R	+InhA [0.5μM]	+InhA [1.0μM]	+TGF-β1 [0.5μM]	+TGF-β1 [1.0μM]	mmTGF-β2 [0.5μM]	mmTGF-β2 [1.0μM]	ActA [0.5μM]	ActA [1.0μM]
1.371	0.199576	0.191117	0.168484	0.439332	0.759036	0.271111	0.6875	1.59393
1.00802	0.216912	0.188379	0.227346	0.480992	0.868553	0.452834	1.23109	2.13129
1.51948	0.207414	0.232644	0.151822	0.730159	0.808229	0.596307	1.74503	1.15038
0.945652	0.212766	0.580753	0.116725	0.405238	1.07643	0.618705	1.05018	1.01813
1.39837	0.245562	0.117392	0.346801	0.12387	1.30454	0.504865	0.751295	1.1545
0.82996	0.261596	0.34139	0.241036	0.781847	0.715753	0.455285	0.857276	1.11292
1.29719	0.307487	0.248816	0.45679	0.269893	0.685926	0.643495	1.07469	1.47329
0.717668	0.204182	0.12877	0.159333	0.203704	0.737067	0.398659	1.01329	0.87907
1.15608	0.242075	0.139881	0.175732	0.136247	0.771598	0.390558	0.640483	0.812766
0.926724	0.167873	0.217391	0.118694	0.106325	0.442029	0.88664	0.608434	1.16591
0.787879	0.208696	0.172336	0.233605	0.105263	0.702371	0.720617	1.03976	1.21945
0.745121	0.511364	0.255679	0.253906	0.120983	1.92042	0.390745	0.701029	1.36194
1.07556	0.176991	0.156977	0.135417	0.0914454	0.780848	0.555556	1.49699	0.660398
1.57092	0.107969	0.199769	0.214904	0.462838	0.569273	0.34632	1.23999	1.21513
1.54261	0.187725	0.22977	0.130653	0.275974	0.761534	0.606403	1.38509	0.83987
0.752896	0.181818	0.460227	0.282464	0.2261	0.754967	0.569902	0.876471	1.07709
0.777551	0.807018	0.436464	0.147748	0.52488	0.915825	0.779347	0.665906	1.10526
1.24219	0.664879	0.103306	0.143617	0.585306	0.988027	0.839286	1.28647	1.02872
0.59051	0.239264	0.290323	0.335294	0.297297	0.628378	1.16372	0.566964	1.04798
0.959267	0.269633	0.108434	0.225694	0.158267	0.890685	0.430594	1.41217	1.02635
1.43697	0.221366	0.463277	0.161172	0.131944	0.908913	0.0585938	0.917722	1.23616
0.877517	0.20178	0.32389	0.187251	0.184768	0.881876	0.833659	0.760479	0.801724
0.860082	0.175464	0.196429	0.160377	0.102613	0.893855	0.386667	0.777202	0.929945
0.705628	0.131991	0.254545	0.101695	0.68125	0.999657	0.602564	1.21082	1.19958
0.501754	0.695489	0.229412	0.179191	0.209343	0.555556	0.980801	1.12422	1.25346
1.66119	0.12828	0.177616	0.274987	0.284457	1.16667	0.963855	0.806715	0.783231
0.803806	0.162983	0.158537	0.129032	0.185393	0.869281	0.69338	1.07407	1.66532
1.58608	0.194805	0.275992	0.0703704	0.0975599	0.672727	0.613546	1.31327	1.30415
1.12775	0.164735	0.166667	0.297071	0.107267	1.35616	0.418605	1.47368	0.965957
0.723555	0.143731	0.156627	0.242454	0.131243	0.489796	0.517891	0.67284	0.74761
0.760331	0.412935	0.188312	0.164706	0.601273	0.306667	0.823633	1.46067	0.777311
0.885772	0.32312	0.1763	0.0953163	0.647154	0.399281	0.410853	1.17143	0.760684
1.39844	0.109091	0.179775	0.142857	0.214286	0.593548	0.328542	0.775568	0.861825
1.00398	0.522989	0.152265	0.239216	0.129097	1	0.411763	1.53886	0.767442
0.995918	0.24024	0.204301	0.188153	0.0951157	0.71875	0.431507	1.26235	0.748899
0.992395	0.802059	0.202899	0.158491	0.689537	0.956835	0.484979	0.895062	0.934363
0.574413	0.267254	0.367713	0.11583	0.128034	1.11268	0.272727	1.43114	1.17386
0.759322	0.172699	0.190217	0.141818	0.29125	0.703614	0.709957	0.654088	0.730853
0.689609	0.211385	0.182235	0.211765	0.877358	0.608696	0.448578	1.10448	0.99856
0.87695	0.0898204	2.59509	0.291498	0.648562	1.13441	0.484532	1.62563	1.10986
1.39766	0.188442	0.0893054	0.207469	0.279811	0.768363	0.509205	0.926176	0.914238
1.10612	0.107735	0.12648	0.125984	0.209226	0.858108	0.959831	0.974843	0.95143
0.942731	0.534211	0.319527	0.279125	0.127559	0.556338	0.371094	1.11513	1.34155
0.945833	0.134526	0.198925	0.0912409	0.0750853	0.91129	0.405109	3.46313	0.839866
0.798271	0.147448	0.417582	0.125506	0.444444	0.547297	0.31405	1.04959	0.715556
0.71882	0.181556	0.148256	0.103053	0.176471	0.815287	0.927586	1.11982	0.978947
0.93311	0.195181	0.638418	0.169083	0.1571	1.60169	0.681507	1.53565	3.94973
0.863778	0.804261	0.208589	0.316972	0.171053	0.746667	0.461538	0.695139	1.82451
0.821277	0.181533	0.175824	0.15871	0.604167	0.52381	0.584211	1.1463	1.09751
0.826087	0.170149	0.162651	0.199643	0.153222	0.540541	1.01571	0.432927	1.31532
0.748936	0.199313	0.151914	0.1375	0.334483	0.887267	0.560111	1.16024	1.08484
0.406845	0.632242	0.193743	0.165493	0.148276	0.843137	0.386282	1.6381	1.01042
0.991853	0.149425	0.133721	0.166667	0.819355	1.54971	0.950943	0.797688	1.4183
1.04167	0.246201	0.217009	0.199203	0.148724	0.802139	0.995671	0.92	0.949786
0.601942	0.186667	0.110465	0.217094	0.16368	2.11765	0.433476	1.05482	0.849174
1.36511	0.539541	0.166667	0.255396	0.41447	1.08521	0.413596	1.68639	1.28241
0.678414	0.203488	0.461985	0.13278	0.480492	0.706762	0.0298507	3.2454	1.06038
0.962185	0.399622	0.144022	0.239669	0.144142	0.649718	0.410788	0.988304	1.89888
0.957854	0.232938	0.222222	0.124779	0.0740118	0.714887	0.511454	0.920673	1.95264
0.679761	0.0791789	0.3769	0.230126	0.584327	0.405316	0.398714	0.72561	1.23848
0.695122	0.0865672	0.0952381	0.17551	0.618421	0.971264	0.299595	0.685768	0.975659
0.804714	0.1502	0.138122	0.171673	0.225397	0.94591	0.330827	1.91925	0.945833
0.792743	0.185382	0.133185	0.110204	0.133106	0.889706	0.372807	2.31566	1.09144
0.805654	0.176	0.212766	0.234127	0.15873	0.835714	0.750469	1.019	1.64127
0.982725	0.513678	0.209375	0.201725	0.424242	1.3355	0.508088	0.809783	0.790433
0.612653	0.22518	0.245793	0.261181	0.109272	0.684366	0.303754	0.612745	0.888098
0.844961	0.180942	0.15847	0.309912	0.460843	0.683453	0.374449	1.77534	1.72459
0.651639	0.13858	0.221472	0.171012	0.194474	0.758737	0.404	1.19474	0.923554
0.817073	0.145915	0.107438	0.209559	0.127616	1.21577	2.33669	0.944751	0.835556
0.842742	0.116156	0.523669	0.217111	0.0846154	0.549708	0.424779	0.860759	1.01946
0.813414	0.116766	0.108346	0.187719	0.128297	1.24088	0.366337	0.908263	2.24249
1.01633	0.213338	0.251256	0.447761	0.182207	1.7	0.514831	0.964724	1.27426
1.17561	0.21021	0.333983	0.0630915	0.140248	0.876498	0.400881	1.33714	0.680365
0.843103	0.239517	0.224932	0.287645	0.642633	0.638629	0.219512	0.74829	0.753086
0.909375	0.191828	0.125714	0.110465	0.14094	0.641892	0.495763	1.54335	1.95377
1.07736	0.141984	0.318048	0.263366	0.0929003	0.987318	0.417323	1.2807	0.928889
0.693548	0.107784	0.266667	0.351608	0.220736	0.727682	0.238683	0.863354	1.02859
0.879167	0.0855457	0.360335	0.149328	0.225859	0.845292	0.297872	0.634146	0.967146
0.731602	0.0823171	0.121738	0.227945	0.273566	0.472393	0.546737	1.5	0.716814
1.18947	0.282712	0.135802	0.343874	1.34554	0.886649	0.488987	1.28436	0.669421
1.03433	0.16545	0.477716	1.1402	0.0630915	1.02667	0.408377	0.887097	1.25989
0.928726	0.288462	0.167837	0.251462	0.155763	1.02326	0.442886	2.64657	1.24444
0.957895	0.152799	0.121622	0.257638	0.546326	1.29197	0.579646	2.04167	0.995434
0.933181	0.155668	0.179	0.333333	0.252826	0.625	0.455645	0.627391	0.883433
0.90566	0.164179	0.138728	0.182276	0.102302	0.569343	0.360515	0.648903	1.09043
1.98885	0.22696	0.242188	0.226277	0.0891946	1.30319	0.378855	0.899371	1.0707
0.804771	0.123853	0.156757	0.156028	0.135647	0.766467	0.505241	2.92611	1.48319
1.01092	0.239808	0.153614	0.11204	0.132231	1.12257	0.316456	1.71689	0.986364
1.07018	0.121248	0.152047	0.171875	0.238017	1.18551	0.402081	1.38955	1.13826
0.920502	0.158055	0.132899	0.145692	0.235495	0.809683	0.479821	0.78019	0.690852
1.76518	0.321434	0.129834	0.128366	0.0858086	0.796423	0.428571	0.702247	0.82268
0.616487	0.383024	0.292398	0.183661	0.121795	0.766667	0.388985	1.32184	1.72373
2.0898	0.26648	0.0995025	0.288959	0.0747664	0.561151	0.349206	0.909091	1.41544
1.07701	0.177871	0.145078	0.122449	0.105686	0.929078	0.452675	1.11149	0.762115
1.04624	0.222958	0.187114	0.301172	0.218553	0.425676	0.376682	0.974522	0.841202
0.863732	0.366112	0.473335	0.126812	0.20366	0.464286	0.589057	1.92169	0.922374
0.859172	0.204876	0.0873239	0.148686	0.0912162	0.857143	0.457578	2.07643	1.07273
0.892713	0.20597	1.73171	0.111111	0.107355	1.25424	0.459895	0.879902	1.03578
0.893701	0.171855	0.156475	0.290456	0.126667	0.816176	0.386957	2.81283	1.13453
1.37792	0.20339	0.156643	0.181918	0.095082	0.702899	0.480176	0.951662	0.901869
0.791845	0.278831	0.362162	0.108767	0.0652174	2.98026	0.273913	0.906356	1.01079
0.792969	0.113963	0.309091	0.188679	0.103134	0.881882	0.52613	0.57513	0.654149
0.844666	0.196766	0.432749	0.319672	0.105563	0.698225	0.863937	1.40693	1.27413
0.948276	0.178304	0.0992556	0.261589	0.353041	0.651007	0.427632	1.04268	1.01456
1.10895	0.160747	0.150538	0.0681818	0.105348	1.0365	0.381579	0.723529	1.66919
1.17487	0.192582	0.117117	0.222222	0.149722	0.950769	0.280632	1.26511	0.892523
1.03337	0.132684	0.348258	0.0961888	0.115385	0.778746	0.491313	1.01042	0.842593
1.07879	0.202985	0.346405	0.170397	0.0827179	1.0804	0.473469	1.04286	1.03653
1.94017	0.21229	0.12963	0.138147	0.141869	0.927661	0.467667	1.0117	1.88064
0.844412	0.190806	0.458469	0.239919	0.0905842	0.872216	0.370656	1.61173	0.837838
0.773438	0.213706	0.382567	0.152027	0.0923567	0.871781	0.506667	0.650602	1.39659
0.74142	0.313962	0.226994	0.501865	0.173333	0.733333	0.854508	0.866242	1.62961
0.979891	0.129032	0.137615	0.116414	0.095092	0.977796	0.512295	0.924731	0.732794
1.03311	0.131234	0.389547	0.173228	0.211604	1	0.457265	0.54717	1.37218
1.28331	0.324266	0.49281	0.306261	0.0980382	0.800347	0.640816	1.51247	0.869366
0.849205	0.18408	0.177616	0.131136	0.128958	0.847222	0.64	0.482955	0.787037
0.911191	0.215305	0.235795	0.142857	0.234483	0.690789	0.473545	1.10882	0.483871
0.923404	0.14366	0.17744	0.100418	0.110345	0.904449	0.615044	1.68153	1.23502
0.855603	0.113372	0.392655	0.14433	0.0904522	2.91391	0.384615	0.519048	0.875244
0.768	0.209087	0.158824	0.171875	0.100346	0.701176	0.480349	0.916201	1.13964
0.761539	0.139276	0.135353	0.434426	0.233766	0.780822	0.376623	1.04762	1.41566
0.8	0.212575	0.314917	0.35907	0.129032	0.865031	0.538793	1.55625	1.10776
0.975352	0.129785	0.143264	0.151438	0.116041	0.660714	0.490085	1.13182	1.53704
1.45113	0.1763	0.266862	0.221574	0.117647	2.81461	0.822064	1.11502	0.707094
1.0878	0.204016	0.309022	0.137667	0.097973	1.27256	0.567972	1.29747	1.29515
0.666667	0.300292	0.183908	0.148936	0.159887	0.483221	0.516405	1.39348	1.81116
0.836697	0.166667	0.121293	0.310841	0.102041	0.705036	0.831373	0.662095	1.02975
0.88499	0.154611	0.104938	0.150579	0.143511	2.92902	0.7	0.850794	0.938182
0.878831	0.13083	0.220238	0.109756	0.120219	0.427119	1.09417	0.673854	1.0123
0.567901	0.182817	0.190909	0.149194	0.281653	0.541717	0.448905	0.807767	1.85867
0.956162	0.195122	0.22561	0.230453	0.129693	0.498382	0.359184	0.975729	0.872907
0.833239	0.149436	0.47027	0.395583	0.117073	0.971053	0.471763	1.03822	0.982103
0.684211	0.160636	0.50495	0.127572	0.156185	0.871529	0.2249	0.604924	1.25191
1.2776	0.134557	0.20059	0.284547	0.700849	0.570588	0.485944	1.05357	0.949477
0.810017	0.143114	0.340153	0.0942623	0.082658	0.596084	0.507599	1.0679	1
1.06711	0.156442	0.145312	0.156405	0.208054	0.874598	0.72066	2.23181	1.2459
0.633205	0.143275	0.103774	0.466845	0.0810811	0.782313	0.393382	0.795031	1.2874
0.749536	0.340369	0.267273	0.162264	0.113804	0.808955	0.163569	1.05732	1.66172
0.884692	0.130907	0.364985	0.264143	0.111471	0.473684	0.57513	1.37234	0.986364
0.644068	0.138643	0.563981	0.155556	0.108741	0.691358	0.460251	1.34268	1.76389
0.81238	0.191489	0.439513	0.172329	0.127148	0.474787	0.516295	0.666211	0.72093
0.767241	0.211306	0.194445	0.152941	0.118211	0.885465	0.633588	0.591463	0.791837
0.922725	0.202112	0.204678	0.193431	0.209413	0.437956	0.345455	0.764368	0.925926
1.16701	0.130653	0.31694	0.506073	0.187713	0.561605	0.540984	1.15094	1.4332
1.09091	0.114286	0.292588	0.128937	0.0879121	0.893775	0.554257	1.17964	1.67962
0.815331	0.216883	0.165746	0.136929	0.174101	0.865	0.667747	0.84905	1.05957
0.713333	0.156442	0.179674	0.204461	0.148121	0.918367	0.45815	1.09355	1.73991
0.758212	0.306902	0.142061	0.141907	0.156352	0.578125	0.66805	0.700637	1.63761
0.790795	0.339031	0.160356	0.136	0.142405	1.03356	0.619775	1.19677	1.14879
0.925311	0.160889	0.0947867	0.116832	0.148741	0.761755	0.378151	1.05455	1.82243
1.22745	0.255747	0.150628	0.112721	0.0719844	0.48227	0.185099	1.18258	2.132
0.51626	0.214286	0.109195	0.290456	0.0824022	3.86647	0.375546	0.834907	1.40266
1.13163	0.127136	0.139665	0.334559	0.101104	1.14238	0.572687	1.339	0.981744
0.931915	0.215247	0.272727	0.119892	0.141206	1.23841	0.80531	1.08416	0.974174
0.934547	0.271768	0.142029	0.429815	0.139535	0.772414	0.37751	0.985011	0.877119
1.01901	0.193506	0.0344828	0.118243	0.208333	1.49285	0.598253	0.932927	0.983645
1.1766	0.161199	0.180488	0.548872	0.296736	0.633803	0.42562	0.719745	0.903509
0.839506	0.2	0.802469	0.173913	0.184615	0.789855	0.383743	0.405063	1.19763
0.842742	0.222952	0.448864	0.181467	0.168487	1.23377	0.695817	1.09137	1.3254
1.0913	0.198795	0.142045	0.0961538	0.176471	0.713781	0.688889	0.949367	1.45306
0.595745	0.128954	0.160112	0.113793	0.190635	0.621005	0.546256	1.13483	1.62403
1.04541	0.25481	0.129353	0.137255	0.17284	0.63253	0.596028	0.829175	0.976999
0.927007	0.138037	0.1193	0.14104	0.15	2.33476	0.327198	1.2584	1.21311
0.880214	0.390173	0.139535	0.325367	0.245734	1.14031	0.860961	0.691824	0.887097
0.99798	0.135952	0.231588	0.283388	0.198003	0.640449	0.44411	0.561798	1.12274
1.03725	0.274457	0.181395	0.162214	0.121212	0.65493	1.09877	1.19133	1.23256
1.0044	0.333192	0.176087	0.153846	0.131488	0.568595	0.46383	0.858696	1.12
0.962483	0.143972	0.471591	0.158436	0.14511	0.893345	0.632035	1.00837	0.860987
1.77528	0.153226	0.216867	0.153846	0.127066	0.884058	0.534188	0.724138	1.2531
0.655914	0.181287	0.214953	0.266129	0.214765	0.651429	0.333333	1.23899	0.90276
0.857143	0.478618	0.258755	0.100366	0.105263	1.69445	0.787	0.765432	1.63928
1.06167	0.185792	0.298846	0.0199203	0.134615	1.20647	0.363229	1.13121	1.09242
0.765195	0.25	0.0767196	0.176349	0.162069	0.743912	0.581897	0.876471	1.07556
1.62146	0.303303	0.178161	0.136929	0.12945	0.488263	0.620301	0.829268	0.779221
0.78629	0.139738	0.210227	0.198381	0.167808	1.06047	0.576414	0.967485	1.76327
1.32751	0.179379	0.252874	0.170473	0.178694	0.446043	0.435484	0.966667	1.91228
1.05023	0.275072	0.178571	0.19056	0.319355	1.0625	0.393305	1.1018	1.1896
0.965783	0.177554	0.196948	0.145669	0.141414	0.769784	0.418803	0.923516	1.26712
0.758	0.19469	0.138554	0.118109	0.210191	1.25304	0.380623	0.788235	1.9451
0.66537	0.151558	0.11976	0.090566	0.152108	0.812316	0.65444	0.730539	0.769932
1.09335	0.296203	0.168269	0.119205	0.255618	0.865248	0.408889	0.9	1.13271
0.831169	0.412844	0.152493	0.168675	0.16057	0.77189	0.966421	1.39952	0.896104
0.986957	0.121673	0.155626	0.150735	0.15325	1.95562	0.666667	1.09855	0.920775
0.867593	0.143284	0.134328	0.120397	0.190923	1.03833	0.265487	0.590164	0.873832
1.24893	0.16273	0.296658	0.0996016	0.186678	0.83309	0.65371	0.825044	1.79372
0.73706	0.143497	0.194085	0.164204	0.186356	0.75	0.433628	0.996343	2.18959
1.10088	0.169143	0.173469	0.160156	0.206368	0.666667	0.892984	0.937143	0.771536
1.36958	0.274359	0.232777	0.144628	0.1875	0.832278	0.362832	1.60819	1.55809
0.955766	0.203182	0.163305	0.239759	0.186656	0.531915	0.978448	0.589888	1.07566
0.907919	0.169112	0.135111	0.282353	0.142543	0.653386	0.665535	0.726776	0.600746
0.890873	0.340909	0.214932	0.134715	0.297994	0.703011	0.418336	1.42135	0.695882
0.669528	0.195652	0.166891	0.0909091	0.127536	0.830986	0.62849	1.50602	1.07301
1.02326	0.220087	0.225275	0.17284	0.19398	1.04593	0.330544	1.84457	1.25116
0.844898	0.186813	0.171464	0.168	0.0985916	1.31469	0.715258	0.56	0.921681
0.824427	0.15445	0.126214	0.194215	0.140065	0.688761	0.510725	0.724636	1.00922
1.04643	0.290926	0.150602	0.184524	0.138264	1.42541	0.625984	0.823881	1.17163
0.681594	0.248485	1.27975	0.407115	0.0917874	0.888351	1.1581	0.706873	1.42839
0.491525	0.196721	0.192982	0.393974	0.134036	0.793454	0.42953	0.927419	1.67275
0.770692	0.109467	0.204819	0.231289	0.0870968	1.01205	0.586898	0.683544	1.75717
0.633858	0.192771	0.18854	0.165289	0.191781	0.529032	0.978528	0.678788	1.1243
0.916376	0.127273	0.115789	0.0888889	0.16046	0.939916	0.923767	0.697917	0.826667
0.63568	0.439144	0.238001	0.448	0.225256	0.442953	0.514687	0.855346	1.06173
0.827586	1.91802	0.206451	1.07193	0.0905765	0.949283	0.3375	0.912088	1.67803
1.10294	0.294798	0.245014	0.471038	0.160959	0.516779	0.794419	0.71883	1.20833
0.790816	0.157895	0.236413	0.75	0.344828	0.772645	0.602052	0.724221	0.90873
0.770065	0.378613	0.0425532	0.128289	0.161017	0.662338	0.722467	0.853583	1.02375
0.722857	0.168342	0.170732	0.112121	0.13551	1.00269	0.310458	0.821656	1.10707
0.836153	0.19186	0.135294	0.172691	0.133396	1.33533	0.550562	0.602871	0.923404
1.16289	0.14881	0.301775	0.228891	0.0887218	0.480363	0.445194	0.986383	1.08203
1.11047	0.203593	0.0984848	0.129139	0.173393	1.40873	0.629091	0.656085	1.09483
0.907103	0.24451	0.129121	0.497323	0.231951	1.1317	1.33333	0.907609	1.19167
0.592593	0.340967	0.215789	0.16996	0.33611	0.587744	0.477876	1.07556	0.972603
0.495614	0.241806	0.163934	0.104418	0.317073	1.04907	0.765469	0.98538	1.2173
1.08194	0.164521	0.413136	0.189702	0.114478	0.451613	0.548373	1.4081	0.950893
1.02066	0.251429	0.137725	0.212775	0.197411	1.0438	0.457558	1.04702	1.93792
0.563025	0.148492	0.119753	0.128961	0.166434	0.507246	0.971545	0.708661	0.858427
1.32703	0.260967	0.158824	0.150376	0.254072	0.702782	0.675966	1.40719	0.735586
0.655172	0.213913	0.128852	0.125257	0.109533	0.651899	0.506667	0.532288	1.1494
0.590361	0.200733	0.153034	0.129338	0.15873	0.911661	0.413534	0.900962	1.1437
1.00755	0.156262	0.139881	0.108144	0.149007	0.639706	0.260726	0.637076	1.62369
0.94717	0.136895	0.128549	0.6625	0.120223	0.649635	0.973922	0.955206	1.18994
1.2066	0.266308	0.422535	0.115593	0.198528	0.657143	0.487427	0.754717	0.726882
0.694805	0.18079	0.222222	0.169173	0.148148	0.493671	0.663951	0.992998	0.70852
0.90979	0.361537	0.251956	0.434009	0.137778	0.904762	0.467263	0.781065	0.984057
1.10274	0.175325	0.239583	0.168932	0.275168	0.671429	0.8	0.6125	0.981308
0.770285	0.414766	0.515558	0.466667	0.528302	0.741951	0.859155	1.35669	0.904896
0.707973	0.190539	0.222892	0.187614	0.108939	0.730496	0.501818	1.30542	2.02222
0.744634	0.166667	0.220994	0.128062	0.127181	0.727273	0.316923	1.16471	1.55279
0.828697	0.193333	0.182825	0.558895	0.189343	0.803494	0.503448	0.893474	0.636364
0.921715	0.160804	0.206704	0.221865	0.159507	0.738095	0.35167	1.35134	0.95102
0.939041	0.157783	0.17193	0.315408	0.158805	0.463235	0.592105	1.1425	0.752033
0.734446	0.52766	0.202463	0.303846	0.125806	0.83517	0.51073	0.910941	0.824324
0.941176	0.232059	0.148955	0.545833	0.188119	0.483444	0.518797	0.934132	0.845188
0.971429	0.638404	0.244896	0.204301	0.0918635	0.748322	0.385593	1.36911	1.05607
0.931429	0.212894	0.0981308	0.171875	0.177686	0.548287	0.939502	1.38182	0.981567
0.884921	0.158192	0.276074	0.136704	0.134045	0.600212	0.604508	0.718391	1.31099
0.883621	0.247706	0.211396	0.268482	0.120521	0.779874	0.456494	0.663755	1.03738
0.947771	0.331307	0.156757	0.177365	0.178932	0.922652	0.446849	0.588235	1.15607
0.818182	0.234286	0.124413	0.287908	0.153417	0.803018	0.398374	1.37076	1.3454
0.901152	0.190341	0.262565	0.117581	0.392799	0.842681	0.388889	1.61781	0.930131
0.774451	0.263231	0.223164	0.124113	0.278214	2.60119	0.741036	0.90635	0.702929
0.819979	0.210811	0.142857	0.183746	0.0718563	0.491713	0.252669	0.869226	0.989761
1.03644	0.19732	0.138249	0.157895	0.083871	0.757143	0.443323	1.29412	1.65577
1.16729	0.158416	0.345238	0.233333	0.335776	0.609589	1.32365	0.81761	0.387435
0.803116	0.451951	0.176852	0.177994	0.175141	0.729927	0.573647	0.792793	0.991228
1.01594	0.141994	0.212121	0.586207	0.186111	0.706434	0.4	1.20116	1.29395
0.87747	0.180327	0.159763	0.161157	0.13122	0.775401	0.462322	0.627358	1.36299
0.853088	0.144491	0.334764	0.337349	0.127683	0.695652	0.325893	0.616352	1.46953
0.856061	0.207806	0.223529	0.216259	0.153061	1.05072	0.452381	0.676829	1.70175
1.13043	0.120548	0.21346	0.255911	0.266854	0.863946	0.452369	0.489224	0.904763
0.877841	0.231847	0.106061	0.326007	0.154605	1.40397	0.50564	0.583851	1.51799
0.908759	0.490226	0.18835	0.362989	0.190779	0.576433	0.563195	0.82913	0.736964
0.885463	0.148135	0.231707	0.164179	1.95597	0.989511	0.325397	0.993939	1.17352
0.618182	0.141403	0.148718	0.351464	0.126667	1.00725	0.309168	0.821752	1.06047
1.00833	0.184397	0.225658	0.146947	0.145695	1.40384	0.53112	1.3122	1.13839
0.758242	0.283476	0.188111	0.29572	1.63407	1	0.621739	0.961039	0.672489
1.16008	0.433628	0.144279	0.189516	0.134283	0.668966	0.123894	0.988324	1.92783
0.612185	0.337662	0.147747	0.406015	0.25014	0.482353	0.339056	0.868695	1.21325
0.579125	0.305014	0.0736196	0.449376	0.176271	0.381295	0.646707	0.858316	1.00432
0.762082	0.181513	0.149425	0.197741	0.261168	0.644295	0.402597	1.048	0.554113
1.75655	0.147604	0.263999	0.291319	0.19661	1.30669	0.573171	1.53257	0.756416
0.737452	0.171271	0.320636	0.288618	0.164706	2.39855	0.448276	1.46312	2.00098
1.21702	0.201861	0.137931	0.116407	0.234905	1.36957	0.579225	0.401274	0.757895
0.927966	0.243218	0.160714	0.128824	0.201087	0.538462	0.509422	0.705714	0.780084
0.888807	0.24058	0.179557	0.221311	0.153247	0.708798	0.502493	0.702247	1.46122
0.924565	0.243345	0.0888889	0.176	0.314869	1.05479	0.461768	0.518987	0.765166
1.11563	0.286177	0.165714	0.228216	0.179412	1.01277	0.445529	0.589005	0.740924
0.585066	0.1425	0.144279	0.109312	0.233261	0.956058	1.00629	0.983333	1.26125
0.955947	0.256906	0.434402	0.275927	0.184042	0.70073	0.403509	2.44848	1.06772
1.03628	0.202186	0.196429	0.196347	0.967528	2.17241	0.732143	1.25922	1.35714
0.678967	0.308642	0.127551	0.430255	0.233082	0.66	0.610574	0.778125	1.29956
0.609756	0.145161	0.109589	0.325103	0.210356	0.777778	0.538622	0.884146	1.15527
0.919798	0.1669	0.147959	0.734375	0.151639	0.664286	0.375	0.881694	0.778261
0.939914	0.174915	0.207101	0.381481	0.392584	0.638889	0.537169	1.13244	0.619658
1.30769	0.180779	0.238095	0.138441	0.100865	1.36538	0.455516	0.902708	1.10832
1.03977	0.373134	0.133676	0.123568	0.0709677	0.480769	0.452122	0.667568	0.817987
1.41921	0.301333	0.112771	0.354427	0.185471	0.746153	0.335866	1.85119	1.09412
1.29159	0.368653	0.168421	0.1375	0.187404	0.8375	0.400771	1.3375	0.796748
0.868421	0.236267	0.24	0.328032	0.123919	0.539007	0.294872	1.48136	1.81181
0.914894	0.179589	0.212617	0.164983	0.130751	0.822695	0.392361	0.795508	5.07623
1.19305	0.106383	0.248324	0.281552	0.223602	0.757576	0.195489	0.81875	1.63506
0.9163	0.42328	0.0722222	0.610294	0.140363	0.919118	0.553846	0.855422	0.755656
0.714754	0.220418	1.8848	0.291829	0.137457	0.592593	0.614719	1.1	1.11158
0.793233	0.127841	0.149733	0.120662	0.15562	0.736177	0.452333	1.13043	0.685022
0.809524	0.167376	0.189974	0.319527	0.189019	0.983696	0.729688	0.763012	0.977273
0.572614	0.136895	0.122312	0.147059	0.0310345	1.05155	1.01688	1.65409	0.84493
0.763056	0.169863	0.0639386	0.0746269	0.323888	0.450237	0.623247	0.521951	1.17105
1.16894	0.234043	0.128031	0.0982456	0.204696	0.718222	0.519531	1.64953	0.929329
1.3	0.230137	0.165761	0.220932	0.243056	0.621508	0.51212	1.7125	1.44001
1.14743	0.240793	0.378049	0.304495	0.152249	0.610778	0.584071	0.986324	0.829157
1.06267	0.54386	0.257669	0.229356	0.226841	1.27864	0.534137	0.34555	1.03419
0.92608	0.346774	0.182584	0.145374	0.122914	1.225	0.596753	0.788571	1.26683
0.753663	0.123563	1.70588	0.231405	0.112607	1.38798	0.310219	1.53989	0.976783
0.755751	0.258721	0.133903	0.129129	0.0942761	0.546012	0.628032	0.9125	0.705069
0.734615	0.104987	0.266667	0.202429	0.126934	0.808917	0.46966	1.04734	0.515021
0.772512	0.197708	0.181818	0.162367	0.110145	1.56805	0.54	1.99643	2.53348
0.923965	0.163636	0.175355	0.151665	1.13545	1.10375	0.510409	0.528736	0.744395
1.03883	0.206777	0.222772	0.165704	0.151707	0.312102	0.574924	0.911243	0.573705
1.09222	0.513595	0.0797872	0.297127	0.171222	0.354167	0.411243	0.869318	1.39837
1.16932	0.116992	0.319339	0.159184	0.199313	0.518987	0.379464	1.13953	1.35417
1.05926	0.32871	0.225564	0.189591	0.123519	0.586538	0.477149	0.906433	0.812785
1.13688	0.402763	0.113636	0.153879	0.191358	1.19837	0.486841	1.20891	1.14027
0.834746	0.282667	0.231348	0.125522	0.167722	1.46711	0.428016	0.718563	1.66667
0.738856	0.23589	0.11976	0.316595	0.260726	0.54717	0.641451	0.6	0.993311
0.772549	0.297059	0.153308	0.542857	0.088962	1.57353	0.545082	0.83815	0.773889
0.943548	0.201799	0.283237	0.195122	0.121542	0.737817	0.511123	0.759531	0.558824
0.978992	0.171196	0.148938	0.323363	0.122034	0.52518	0.527002	1.01875	1.09688
0.825532	0.10585	0.275335	0.154711	0.090625	0.457143	0.639098	0.627119	0.754941
0.981481	0.195062	0.146166	0.213768	0.10989	0.450704	0.658915	0.850299	1.73737
1.02148	0.174479	0.207243	0.131148	0.39527	0.735714	0.622222	0.58837	1.11584
0.999139	0.149812	0.136717	0.238806	0.096823	0.723151	0.64751	0.939914	0.951327
0.953765	0.158442	0.117647	0.537255	0.15873	0.625	0.496443	1.41511	0.661972
1.05121	0.25	0.149733	0.145228	0.0911154	0.562044	0.545718	0.531073	0.936445
1.13362	0.228947	0.13587	0.158996	0.10231	1.86111	0.81741	0.5625	1.0597
0.896694	0.128049	0.0888252	0.27037	0.146552	0.688406	0.39749	0.94375	1.02607
1.47899	0.158358	0.250777	0.105263	0.149007	0.640845	0.77492	0.707006	0.51073
1.06987	0.419204	0.183623	0.23301	0.152249	0.898551	0.491609	1.8	0.596708
1.01299	0.226308	0.408292	0.55082	0.119593	0.825175	0.553768	1.07447	0.742991
1.02459	0.29661	0.164224	0.1	0.245033	0.6274	0.447154	0.945559	0.747036
1.03488	0.130387	0.147368	0.134426	0.432343	0.727273	0.599602	1.30237	0.933273
1.38767	0.172033	0.177966	0.187677	0.364149	0.63675	0.442818	0.885417	1.55141
0.854978	0.174468	0.23038	0.573013	0.11041	0.747405	0.372197	0.952455	1.06429
0.78852	0.341981	0.564246	0.227612	0.100319	0.576547	0.515152	0.899638	0.973646
0.991489	0.177508	0.0963855	0.442231	0.0778443	0.647773	0.578544	1.00091	1.01946
0.934109	0.16055	0.223464	0.257611	0.103138	0.695652	0.40458	0.727811	1.24263
0.854772	0.230885	0.153374	0.445748	0.0745763	0.655405	0.400001	0.740506	0.896761
0.904971	0.19403	0.276382	0.0585938	0.136778	0.673406	0.471311	0.524862	1.09787
1.15168	0.165552	0.0903614	0.0972222	0.12178	0.701299	0.801762	0.873626	0.925311
0.908714	0.125	0.167568	0.2	0.121813	0.54713	0.741056	0.644068	0.509009
0.859213	0.540671	0.306684	0.41958	0.0931035	0.758854	0.568966	0.604396	0.472727
1.01754	0.261004	0.177143	0.180328	0.360447	2.07586	0.555556	0.449102	1.1782
0.891213	0.227475	0.164286	0.304511	0.0917721	0.844156	0.66069	0.612022	2.37702
0.672131	0.311082	0.143713	0.347368	0.159631	0.690388	0.470777	0.819945	1.03125
1.11336	0.142086	0.681398	0.269647	0.422521	1.37862	0.462185	1.50131	0.846774
0.944444	0.143977	0.15508	0.127726	0.132319	0.473684	0.5	1.17677	1.01569
0.936756	0.176292	0.153409	0.174274	0.103634	1.08784	0.579074	0.971098	0.425234
0.883408	0.167647	0.158537	0.139557	0.112633	0.972603	0.581207	0.808673	1.03368
0.899561	0.149154	0.185	0.0896019	0.1914	1.47929	0.592232	0.873494	2.28389
0.92125	0.379939	0.244444	0.140826	0.115068	0.635691	0.534581	1.00146	0.577748
1.06827	0.117117	1.0998	0.117409	0.0801527	0.688995	0.444444	1.14601	1.09229
0.860627	0.343008	0.141104	0.131287	0.10028	0.974014	0.489011	0.717131	1.09795
1.24783	0.178273	0.13367	0.1375	0.135916	0.565217	0.600701	0.8	3.67321
0.82906	0.206459	0.270006	0.273063	0.186727	2.42553	0.726646	0.468916	0.868313
0.932806	0.100279	0.0797546	0.196005	0.225355	0.626047	1.01126	0.61658	1.12367
1.10501	0.164865	0.145299	0.190114	0.126194	0.928058	0.330612	0.881141	0.978572
1.21826	0.228867	0.145043	0.420139	0.180098	0.932203	0.41533	0.737796	1.27149
0.710425	0.225237	0.0952381	0.177043	0.124983	1.21014	0.833704	0.647799	0.739726
1.17682	0.241294	0.196891	0.192157	0.0809313	2.13636	0.253012	0.777778	1.14159
0.72028	0.142721	0.727273	0.221053	0.668435	1.48179	0.694166	0.881423	1.0067
1.02815	0.176309	0.0778443	0.176238	0.129934	0.837313	0.478478	0.88923	0.96337
0.769565	0.267267	0.13253	0.165468	0.270701	0.718182	0.553138	3.25466	1.01064
1.07791	0.168571	0.0837696	0.13388	0.142229	0.545455	0.616935	2.16842	0.859712
1.03552	0.138418	0.228426	0.180921	0.126126	0.748387	1.05976	0.588957	0.676692
1.57692	0.158746	0.132979	0.203125	0.229607	0.833333	0.945378	1.16092	1.46564
0.819672	0.329087	0.164634	0.50813	0.121481	0.727273	0.600437	0.611465	0.8973
0.785408	0.409222	0.122093	0.255723	0.157191	0.569966	1.00431	0.742331	1.01345
1.41607	0.115591	0.219512	0.548129	0.129179	1.13354	0.605321	0.733333	0.720824
1.64167	0.132132	0.107784	0.198502	0.129161	1.01923	0.544895	1.22946	1.20913
0.773727	0.220096	0.145935	0.125099	0.122924	0.828179	0.466466	1.00637	1.36815
0.753704	0.263736	0.145933	0.258683	0.116337	0.691176	0.524528	0.582278	1.11724
2.44332	0.262537	0.272962	0.349922	0.110942	0.467033	0.578838	0.514344	1.13889
1.05668	0.181303	0.174142	0.130909	0.153127	1.22593	0.329412	0.943396	1.00744
0.82716	0.266055	0.200528	0.177284	0.0937709	1.21875	0.546618	0.869822	0.711207
1.3547	0.143478	1.28433	0.139296	0.105221	0.627737	0.512899	0.724551	2.42342
0.921397	0.293252	0.159509	0.140152	0.224137	0.605096	0.887914	0.847328	0.936471
0.710425	0.18963	0.187887	0.166963	0.0928571	0.849508	0.555902	0.66456	0.736842
0.758242	0.131737	0.285285	0.0813008	0.12964	0.687285	0.874286	0.55	0.727273
1.19277	0.213605	0.129909	0.115727	0.160656	1.86275	0.487903	1.36025	1.03643
1.09048	0.163524	0.120448	0.384354	0.134021	0.740614	0.51357	1.20821	1.74618
1.188	0.15991	0.236882	0.534545	0.0801282	0.648515	0.285088	0.784314	0.931452
1.30603	0.306306	1.28972	0.565836	0.114433	0.823129	0.459947	1.17544	1.1596
0.912298	0.472096	0.117143	0.209677	0.154058	1.39333	0.579882	1.25212	1.58353
0.67234	0.486998	0.177176	0.180328	0.505181	0.820144	0.668543	0.900356	4.35075
1.23176	0.432074	0.88632	0.365248	0.157498	0.748201	0.803571	0.790123	2.4232
0.963866	0.212682	0.191617	0.242737	0.148515	1.09904	0.65098	0.893491	1.55835
0.749129	0.503285	0.128049	0.350365	0.126214	0.721154	0.55042	1.34356	2.87029
0.701973	0.173626	0.279168	0.185748	0.137741	0.648045	0.69295	0.643678	1.27893
1.31982	0.152732	0.131868	0.358574	0.0863095	0.916955	0.540535	0.883028	0.978355
0.997705	0.244267	0.177914	0.14427	0.167169	1.42714	0.494967	0.942857	1.0411
0.490691	0.231169	0.198632	0.250193	0.103093	0.718163	0.892816	0.734177	0.945607
1.13422	0.208188	0.132669	0.242366	0.297654	1.3714	0.557252	0.934988	1.52359
1.29489	0.205863	0.165624	0.0958333	0.162939	0.564593	0.7833	1.17734	1.08871
0.908297	0.292479	0.222552	0.151515	0.103796	0.559767	0.477464	0.858896	2.54464
1.0332	0.228881	0.454907	0.366667	0.116041	0.693631	0.602679	1.18891	0.566802
0.741935	0.31358	0.307263	0.148954	0.163522	0.80602	0.490239	1.66111	1.46025
0.68931	0.447165	0.229682	0.253906	0.185185	0.915112	0.433052	1.25	0.972332
0.922465	0.20977	0.143443	0.39604	0.185567	0.608696	0.439024	0.617284	0.999409
1.1963	0.409214	0.170243	0.0998552	0.439169	0.862275	0.569038	0.537037	1.56746
1.04269	0.178771	0.111765	0.181768	1.34662	0.70903	1.00918	0.657233	0.916996
1.13328	0.153302	0.233533	0.267123	0.153355	0.829436	1.08004	0.916357	0.835556
0.918489	0.173482	0.240486	0.329268	0.221902	0.74359	0.516505	2.16517	0.840053
0.60293	0.180469	0.0670732	0.136232	0.113014	0.920455	0.466926	1.24725	1.29162
0.618557	0.165432	0.160458	0.314075	0.146842	0.680782	0.965763	0.509202	0.953917
0.973799	0.245065	0.533742	0.361832	0.227964	0.663248	0.983879	0.498516	2.02208
1.60886	0.522346	0.0920245	0.432796	0.104839	0.671141	0.625	1.08982	0.857633
1.03252	0.156995	0.162651	0.203704	0.161616	0.715278	0.525692	0.798473	0.875
0.991939	0.192635	0.317054	0.173432	0.141161	1.20859	0.54717	1.33088	1.07004
0.964	0.207048	0.121005	0.155378	0.111111	0.728205	0.556034	0.894737	0.969778
0.635185	0.385542	0.2	0.192691	0.167187	0.952255	0.469605	1.99135	0.977597
0.759825	0.595361	0.150289	0.332174	0.15291	1.40127	0.569565	1.22754	1.1375
0.989865	0.350175	0.123529	0.353627	0.145367	0.664455	0.71179	0.999721	1.07674
1.34649	0.805046	0.140704	0.1375	0.559902	1.11022	0.385417	0.598765	0.713693
1.24017	0.143675	0.127424	0.559846	0.127069	1.27492	1.64252	0.764643	0.950783
0.992308	0.266304	0.108434	0.334254	0.19346	1.00662	0.567347	0.751351	0.925764
1.1049	0.322581	0.436399	0.445783	0.11588	0.816286	0.484252	0.676901	0.668182
0.96328	0.303303	0.375	0.135043	0.146274	0.824451	0.662633	1.13358	0.740346
1.31791	0.283069	0.176706	0.281787	0.233462	0.649635	0.731569	1.40379	2.79353
1.07414	0.12337	0.353403	0.31398	0.154338	0.52381	0.479452	0.652031	0.747487
1.50475	0.109927	0.988166	0.178655	0.199438	0.713826	0.480916	0.381443	0.71028
0.623529	0.140482	0.157895	0.245247	0.118034	0.401235	0.456897	0.738636	0.851852
1.80504	0.469987	0.195335	0.275705	0.156146	0.578035	0.473913	0.9375	0.60177
1.18727	0.248603	0.361951	0.131198	0.119463	1.75325	0.558233	0.509614	0.997197
1.2902	0.261949	0.119048	0.159184	0.122196	0.65493	0.488789	0.792683	0.518519
0.554811	0.167638	0.251462	0.223048	0.0906149	0.726619	0.666667	1.09786	1.19298
1.31897	0.318731	0.178571	0.150183	0.118056	0.736196	0.497758	0.719745	0.87767
0.896104	0.201144	0.121387	0.48688	0.363897	1.28854	0.559088	1.28358	0.834821
1.67672	0.110818	0.171598	0.141414	0.217391	1.16036	0.418733	1.24147	0.742798
1.88936	0.331343	0.114667	0.383026	0.152126	0.8	0.654321	0.47343	0.910382
1.14024	0.402172	0.146288	0.0459364	0.228487	1.03941	0.60177	0.851429	1.06526
0.514124	0.184537	0.159311	0.193613	0.111895	0.437956	0.389091	0.893855	0.868778
0.889113	0.41954	0.217877	0.112281	0.0698413	0.849877	0.541667	0.654822	1.28108
0.661905	0.224607	0.183908	0.165354	0.212727	0.827338	0.491228	1.31685	1.0679
2.48579	0.104994	0.349899	0.423252	0.0813648	1.109	0.550781	1.3913	1.23868
0.911321	0.151786	0.123711	0.644491	0.120215	0.600568	0.879464	1.74328	1.50094
1.14229	0.230397	0.254795	0.740741	0.152493	0.6	0.528281	1.19198	1.06881
1.56044	0.198225	0.195876	0.21045	0.306897	0.728571	0.600823	0.410753	0.747967
0.98143	0.384393	0.164634	0.360294	0.132353	0.717647	0.624473	2.70977	1.15068
1.12607	0.330466	0.152473	0.193798	0.122699	1.06189	0.313305	1.4213	1.4236
1.09408	0.818731	0.125532	0.0987654	0.207921	0.711409	0.440422	0.364055	0.963303
1.08596	0.450097	0.135747	0.297325	0.111732	0.886525	0.451578	1.05014	1.60155
0.991914	0.232627	0.394118	0.236735	0.177215	1.30464	0.590164	0.662597	0.809524
0.670236	0.0811403	0.171429	0.169889	0.184697	0.740757	0.53668	1.571	1.10908
0.743802	0.226337	0.182927	0.346066	0.200128	1.1018	0.520325	1.64759	1.324
0.770492	0.241719	0.754601	0.44664	0.110618	1.02206	0.892704	0.715116	1.15645
0.665045	0.204142	0.136364	0.381944	0.111225	0.77377	0.430493	0.935294	0.800273
1.06552	0.303571	0.156349	0.195918	0.11	1.055	0.461243	0.69697	1.08974
0.709804	0.385202	0.211154	0.41633	0.589831	0.82402	0.781879	0.859903	1.16482
1.20664	0.210785	0.0909091	0.182796	0.156522	0.974065	0.349705	0.886199	1.22856
0.769231	0.116731	0.191176	0.0946502	0.270701	0.886957	0.629482	0.613833	0.923077
0.699588	0.237265	0.184524	0.135652	0.167208	1.58333	0.865854	0.931579	0.82766
2.14232	0.278481	0.197468	0.1375	0.085443	0.970588	0.493392	0.824902	0.772727
0.717449	0.116477	0.153374	0.152228	0.12585	1.30164	0.467811	0.847953	0.853846
1.05128	0.129593	0.142045	0.170426	0.0986842	0.966181	0.471042	0.826316	0.714452
0.553571	0.250049	0.321586	0.279245	0.238908	0.915033	0.572785	0.863354	1.23529
0.972924	0.397112	0.2	0.140267	0.0930931	0.752577	0.628692	0.623529	0.599198
0.915562	0.197325	0.286517	0.276859	0.172757	0.928945	0.613636	1.10112	0.977305
1.92745	0.157831	0.324889	0.143713	0.266404	1.35238	0.402597	0.953216	0.745902
0.727575	0.125954	0.170103	0.254111	0.269076	0.967667	0.373391	1.73051	0.965812
1.1673	0.214634	0.14618	0.0872483	0.147728	0.685897	0.707974	0.704819	0.889684
0.606838	0.148883	0.28086	0.169788	0.210879	1.67541	0.660051	0.660377	0.751111
0.911342	0.560871	0.731141	0.289683	0.135484	0.653061	0.737255	0.838809	1.38565
1.68122	0.153598	0.17937	0.217131	0.17608	0.81851	0.479245	1.33841	0.804651
1.75325	0.134211	0.136905	0.159267	0.120825	1.08844	0.60177	0.634429	0.967742
0.792244	0.34104	0.160804	0.214446	0.0731707	0.702899	0.619835	1.1988	0.659091
0.85098	0.155367	0.172775	0.345679	0.150153	0.644172	0.918103	0.560694	0.647826
0.840816	0.189563	0.241379	0.132576	0.147668	0.814248	0.692993	0.33758	0.795761
0.785156	0.19907	0.163889	0.129032	0.213123	1.12925	0.70614	0.497041	0.672848
0.572687	0.338501	0.800894	0.171717	0.193939	1.05405	0.557522	0.871508	0.604651
1.23377	0.180982	0.37518	0.420408	0.138889	0.530042	0.681614	0.601266	0.642241
0.980645	0.598485	0.267218	0.214286	0.0796703	1.09942	0.418559	0.536145	1.05873
0.874697	0.130682	0.222892	0.169067	0.163194	0.58849	0.611321	0.887006	1.06793
0.901961	0.183183	0.379592	0.174825	0.0820895	0.804348	1.21429	1.24713	0.687627
0.865145	0.122408	0.165758	0.166023	0.0675241	0.607362	0.605932	0.950617	0.65587
0.87976	0.195335	0.230687	0.150974	0.249292	0.539474	0.482609	0.975	1.33051
0.690196	0.372603	0.117647	0.280702	0.20997	0.837567	0.4846	0.575	0.90393
1.1037	0.142012	0.149123	0.453184	0.113695	0.826389	0.557764	0.966918	0.861607
0.679577	0.100515	0.160926	0.401515	0.117834	0.936545	0.511111	0.606523	0.78355
0.818182	0.92306	0.185393	0.241121	0.128358	1.28785	1.55006	0.823529	0.77176
0.923372	0.632312	0.269565	0.159294	0.150347	1.26351	0.643015	1.0317	1.12775
0.591489	0.40176	0.489524	0.0979229	0.182915	0.75	0.480291	0.506329	1.10905
1.05658	0.111406	0.338101	0.507634	0.246788	0.991581	0.462043	1.47239	1.04612
0.720339	0.201267	0.217637	0.342707	0.215893	1.00746	0.890688	0.527273	1.39485
1.04428	0.201436	0.409836	0.192982	0.137026	0.838129	1.01196	0.983146	1.11222
1.24582	0.171084	0.149758	0.420033	0.124505	0.507042	0.490347	0.789969	1
1.02604	0.277108	0.185872	0.162375	0.125	0.992958	0.701245	1.3764	0.898774
1.11017	0.112462	0.159831	0.231222	0.084375	0.737931	0.57197	2.88939	1.23673
1.21429	0.206434	0.242268	0.128645	0.108247	0.737589	0.305677	0.623457	0.985676
0.78876	0.190202	0.197297	0.135764	0.165746	0.945205	0.811715	0.93701	0.840517
0.650624	0.154718	0.147922	0.159433	0.150676	0.482143	0.470486	0.854839	0.939252
0.903846	0.172534	0.15814	0.228521	0.129213	0.897959	0.545455	0.427673	0.658333
0.935573	0.113158	0.078534	0.364699	0.188741	0.757679	0.557692	1.18553	1.34529
0.776493	0.305694	0.192691	0.193149	0.118156	0.740541	0.530357	0.572327	1.77143
0.757576	0.121387	0.242307	0.152893	0.233696	0.982843	0.445312	2.43038	1.19042
0.687651	0.194915	0.2007	0.19917	0.18429	0.846715	0.614786	0.791908	0.940229
0.834783	0.420896	0.0824176	0.410423	0.122102	0.686275	0.538012	0.792317	1.16878
0.873096	0.263109	0.296512	0.249042	0.112442	0.865245	0.651183	1.21739	0.741554
0.650515	0.167702	0.113861	0.203822	0.136213	0.629139	0.529652	0.748538	1.67123
0.697581	0.204678	0.134169	0.273206	0.211538	0.796539	0.626459	1.11084	0.821577
1.27468	0.220035	0.153846	0.44358	0.0788835	1.45449	0.57725	0.947977	1.03182
0.761993	0.179575	0.201183	0.170732	0.156001	0.821958	0.646018	0.74477	0.321555
0.694853	0.216617	0.393241	0.128459	0.19208	0.923077	0.637168	0.963855	1.17181
0.837492	0.15599	0.245509	0.182171	0.162075	0.416149	0.656126	3.56757	0.888
0.698413	0.147844	0.272989	0.126866	0.07	0.614379	0.631111	2.8404	1.12435
0.822714	0.312155	0.227513	0.303089	0.248883	1.80368	1.46277	0.70303	0.816594
0.672945	0.123512	0.176502	0.185053	0.166392	1.46935	0.336283	0.63253	0.661224
0.86137	0.231494	0.224599	0.256831	0.215947	0.959265	0.349558	0.763473	0.583471
0.991489	0.362398	0.234154	0.210847	0.157585	1.02667	0.637475	1.125	0.666667
0.605634	0.182618	0.30887	0.169421	0.17931	0.603072	0.847656	1.11989	1.12777
0.879167	0.344828	0.313254	0.137546	0.274247	0.803211	0.563319	0.906433	0.978641
0.726496	0.155689	0.167683	0.213178	0.151815	1.64045	0.474916	0.829239	1.47917
0.900317	0.253247	0.15989	0.184466	0.0856354	0.909621	0.481893	0.546875	1.72862
0.80198	0.0829493	0.259063	0.151456	0.202658	1.24262	0.528998	0.869565	1.34242
0.744681	0.132392	0.139108	0.344697	0.0657895	0.945596	0.632287	0.581439	0.636735
0.789286	0.125964	0.131455	0.412955	0.205	0.938907	0.534722	0.762319	1.23423
1.43515	0.387283	0.217143	0.398826	0.075	0.848485	0.38843	0.611111	1.00023
1.15379	0.400585	0.253264	0.179592	0.170955	2.22269	0.514098	1.34659	1.10203
0.933893	0.163086	0.275862	0.319859	0.194502	0.705036	0.540185	0.454802	0.96
0.767946	0.160714	0.203488	0.231071	0.278259	0.87013	1.28556	1.0113	0.941626
0.735043	0.122616	0.113415	0.383065	0.112312	0.942161	0.411504	1.14907	0.734615
1.7192	0.230918	0.455808	0.193469	0.146814	0.722222	0.654762	0.532394	0.90991
1.1087	0.118785	0.288344	0.177796	0.454237	1.01429	0.495041	1.31148	0.484716
1.15793	0.187311	0.189911	0.355469	0.255882	0.748201	0.524225	1.08284	1.50446
1.14407	0.14939	0.26087	0.43083	0.112866	1.42871	0.509139	1.63291	1.08869
1.22244	0.221662	0.147239	0.430769	0.191126	1.02291	0.630962	0.664596	0.978339
1.93826	0.164671	0.217125	0.118261	0.343023	0.813665	0.759465	1.60446	0.830097
1.1525	0.400545	0.198052	0.138888	0.199911	1.41239	0.608815	1.00665	0.423423
0.978632	0.169972	0.293804	0.149635	0.13099	0.551948	0.543478	0.804281	1.4469
1.03471	0.136247	0.219603	0.146479	0.20598	0.669014	0.596413	0.641148	0.8107
0.729258	0.190361	0.167488	0.198383	0.176696	0.520451	0.438454	2.09254	0.839499
0.816443	0.172269	0.224114	0.185328	0.144737	0.844203	0.463115	0.744186	1.81676
0.682819	0.173187	0.207101	0.176707	0.159105	0.598726	0.471239	0.900575	0.995633
0.888	0.126437	0.185714	0.0861111	0.211838	0.948854	0.66443	2.78528	0.643172
1	0.249829	0.166361	0.193798	0.402565	1.42029	0.453061	1.39175	1.22198
0.621739	0.2149	0.492754	0.23622	0.120336	1.19681	0.540179	0.734177	0.841518
0.811524	0.307927	0.349754	0.286978	0.201342	1.11333	0.615387	1.38938	0.692449
0.822951	0.14195	0.167844	0.145161	0.191304	0.728571	0.568298	0.858896	1.14303
0.795918	0.179971	0.211313	0.223881	0.435976	0.806244	0.473469	0.679012	0.773585
0.877392	0.428177	0.225904	0.148594	0.239394	0.749243	0.559289	1.03328	0.691358
0.693227	0.0972222	0.176126	0.170213	0.265574	1.14079	0.531568	0.89441	0.811594
0.992481	0.175595	0.135135	0.133829	0.14	1.1981	0.655022	0.772152	0.911055
0.712368	0.175758	0.307544	0.424561	0.224181	0.76259	0.617591	0.564417	1.04743
0.90625	0.165698	0.213018	0.408935	0.181985	0.834483	0.437817	0.658385	0.751788
0.836735	0.217877	0.217391	0.301791	0.104258	0.90604	0.633987	2.20521	1.08615
0.671053	0.172107	0.204301	0.137405	0.0679612	0.933884	0.476744	1.2106	0.584821
0.637268	0.157738	0.211196	0.621399	0.163259	0.392405	0.539078	1.54303	1.14408
0.73694	0.217443	0.315029	0.163569	0.183273	0.891566	0.474359	1.97608	0.852459
0.928805	0.206747	0.21298	0.241722	0.0748299	0.854627	0.36087	1.18732	0.887597
0.811321	0.0935829	0.130952	0.27451	0.0851064	0.858974	0.337398	0.682741	0.906911
0.758333	0.161932	0.208431	0.301449	0.17991	2.37037	0.418803	1.19586	0.786047
2.32819	0.335484	0.159887	0.230769	0.107692	1.093	0.555102	0.595628	0.734884
1.17749	0.144847	0.130952	0.167763	0.123333	1.1745	0.607396	1.20382	0.978783
0.699491	0.435069	0.17268	0.12877	0.205316	1.60397	0.554136	0.955597	0.902542
1.09543	0.141333	0.243369	0.116728	0.157729	1.0118	1.20083	0.737143	0.813149
0.667416	0.172004	0.265397	0.173736	0.166172	0.868613	1.07247	0.884793	0.823009
1.28122	0.240106	0.159509	0.285962	0.186829	0.891304	1.06015	1.33125	0.846154
0.85623	0.214668	0.191198	0.124646	0.120521	0.811405	0.653509	0.651429	0.92278
0.872881	0.195091	0.242604	0.190972	0.269285	0.820809	0.704641	0.916667	0.929104
1.21725	0.291291	0.202667	0.42807	0.132472	0.618705	0.427355	0.796296	1.25398
0.934156	0.285021	0.237805	0.118092	0.246819	1.081	0.921397	1.34399	0.398729
0.786014	0.381924	0.161291	0.120841	0.318471	1.0814	0.666667	0.818713	0.728285
0.87693	0.210084	0.0823529	0.213058	0.104408	1.00714	0.368421	0.794203	1.02203
0.875	0.21542	0.158602	0.189718	0.125	0.795997	0.687764	0.547771	1.08326
1.11808	0.280306	0.255035	0.147348	0.959064	1.20395	0.458874	0.73545	0.0830189
0.8	0.221607	0.325709	0.15625	0.118056	0.597826	0.64898	0.679128	1.04147
0.737903	0.174242	0.198126	0.559524	0.117318	0.765	0.449153	0.847502	0.973435
0.858065	0.207824	0.108108	0.25	0.29477	0.694268	0.930812	1.62857	0.985526
0.820144	0.382669	0.231214	0.676113	0.110778	0.840391	0.588745	1.1369	0.7173
0.650558	0.136425	0.244744	0.504264	0.1618	1.11603	0.538793	0.658031	0.121622
0.862871	0.34517	0.173913	0.146139	0.119355	1.20216	0.69469	1.06989	1.128
1.01019	0.142424	0.150273	0.217742	0.142857	0.801471	1.10599	1.55861	1.40576
0.981818	0.196707	0.176991	0.178138	0.492163	0.920807	0.679273	0.575758	0.614035
0.995935	0.326781	0.272181	0.181276	0.201519	0.582822	0.627306	1.06548	0.795405
0.517391	0.190608	0.171123	0.143541	0.255034	0.811189	0.792308	0.722222	0.56422
0.74375	0.160562	0.0900243	0.264309	0.171053	0.80353	0.445833	0.953878	0.156118
0.89295	0.291878	0.145189	0.652	0.130916	0.905045	0.477178	0.796178	1.09459
1.41852	0.218845	0.384848	0.147059	0.24617	0.534753	0.677824	0.650704	0.632509
0.809001	0.188552	0.359296	0.204918	0.140662	0.681967	0.805785	1.25904	1.30753
0.857639	0.195531	0.179191	0.391538	0.125589	0.735099	0.953571	1.10234	1.21552
0.862394	0.524631	0.209581	0.0934959	0.121641	1.19052	1.25	0.48927	0.758475
0.785544	0.400177	0.270619	0.383108	0.140673	1.16046	0.802326	0.726115	0.853061
0.713775	0.295128	0.261111	0.154386	0.153605	0.721854	0.783898	1.67633	0.712
0.778364	0.0978593	0.213415	0.272401	0.146417	1.1745	0.542056	0.943503	1.25926
0.996047	0.171014	0.307918	0.186398	0.133965	0.676744	0.401575	0.752941	1.35931
0.956989	0.142731	0.38538	0.171079	0.178571	0.777458	0.510345	1.4364	0.890756
0.839506	0.168116	0.20442	0.0900788	0.122429	0.829787	1.43019	1.50538	1.18943
0.730404	0.388997	0.102959	0.193856	0.172726	1.01495	0.486726	0.580247	1.38744
0.908258	0.440058	0.159123	0.419355	0.155882	0.903226	0.55794	0.761905	0.633745
0.842795	0.264	0.196217	0.128071	0.219814	0.815468	0.693966	0.753474	1.25726
0.558648	0.126404	0.214254	0.159696	0.171821	1.22695	0.684549	0.672727	0.8385
0.891213	0.10411	0.153715	0.333333	0.327645	1.11101	0.71571	1.01887	1.2397
0.877637	0.157895	0.193684	0.372368	0.292929	0.839416	0.601695	0.740404	0.835938
0.99802	0.155785	0.148515	0.189591	0.113804	0.757426	0.640816	0.650289	0.77027
0.79386	0.241144	0.325714	0.137037	0.170569	0.671141	0.367965	1.04678	0.978339
0.734615	0.108262	0.175758	0.211832	0.0769231	0.710692	0.5	0.768694	0.972509
0.897447	0.149457	0.13369	0.194969	0.157781	0.433824	0.740426	0.62069	1.57231
0.601732	0.149254	0.160221	0.154321	0.340067	0.544118	0.706612	0.741758	0.858124
0.974112	0.165289	0.0786517	0.146067	0.19092	0.907143	0.421277	0.815951	0.903408
1.02434	0.303371	0.17168	0.398747	0.122719	0.60711	0.439024	1.07952	0.782895
1.48251	0.147887	0.183333	0.0735552	0.235469	0.584507	0.364309	1.52532	0.717593
1.04777	0.152	0.226519	0.249123	0.2	0.630046	0.229437	1.33333	0.730594
0.810811	0.285515	0.2	0.173666	0.168955	0.65	0.467742	0.788498	1.08784
0.7	0.396135	0.29589	0.267508	0.125887	0.882075	0.671002	1.29412	0.852679
0.89877	0.150794	0.223892	0.28404	0.13873	1.27143	0.758168	0.959627	1.09328
1.5812	0.337581	0.15864	0.361204	0.106968	0.975918	0.478092	1.49635	1.14986
0.884972	0.181009	0.10241	0.151555	0.176301	0.990566	0.795556	0.323232	0.707113
0.678992	0.179523	0.208122	0.150805	0.164038	1.03974	0.569565	0.899025	0.797235
1.07258	0.248466	0.269285	0.157776	0.107794	0.700855	0.565022	0.848485	1.28413
0.610701	0.441176	0.153409	0.132678	0.0744681	0.624113	0.518219	1.42284	0.925277
0.665569	0.215774	0.366633	0.268303	0.181224	0.830466	0.561181	0.714789	1.02562
0.976572	0.427931	0.344292	0.244403	0.170554	1.0208	0.787696	0.44586	1.16738
0.771399	0.189781	0.144201	0.281223	0.135977	0.411348	0.39596	0.938202	1.68283
0.947815	0.135211	0.0709202	0.218329	0.152542	0.784127	0.569038	1.94842	1.10038
1.12609	0.152778	0.0958084	0.204819	0.164038	0.54878	0.502196	0.65811	1.09129
0.63299	0.181818	0.200574	0.134328	0.208333	1.60544	0.454167	0.815029	1.014
0.864621	0.257703	0.321951	0.248065	0.208634	0.992857	0.352083	0.88535	1.07558
0.849131	0.165083	0.106742	0.266129	0.215339	0.573883	0.502183	0.773006	0.861472
0.557447	0.234957	0.164853	0.141122	0.108911	0.680233	0.594288	0.811305	0.86255
0.716049	0.1678	0.159091	0.261905	0.115254	0.828767	0.531004	1.06462	0.95122
0.651862	0.33046	0.124352	0.16	0.157253	0.911111	0.423077	0.99435	1.34333
0.871877	0.411168	0.329268	0.267925	0.137122	0.86747	0.533865	0.974049	0.805556
0.650763	0.180758	0.164306	0.21319	0.214911	0.483516	0.45037	1.66938	0.753488
0.993443	0.150915	0.19153	0.26583	0.133333	0.607994	0.354944	0.789744	0.893899
0.799816	0.185702	0.208372	0.0757576	0.0872576	0.736542	0.379414	0.851147	0.884772
0.929491	0.315417	0.213018	0.0827206	0.188422	1.43537	0.542601	0.82716	0.746944
1.0239	0.142216	0.153639	0.357664	0.214765	1.0411	0.701754	0.634503	0.563863
0.643725	0.398827	0.122745	0.251634	0.153976	0.539216	0.5	0.961207	1.09649
0.982332	0.162134	0.19883	0.120079	0.148062	0.824742	0.625479	1.59919	0.995188
1.09322	0.129121	0.119289	0.132268	0.148032	0.716763	0.475446	1.86624	1.08411
0.709251	0.135359	0.214286	0.102881	0.179412	0.858896	0.469476	0.578313	0.804167
0.724771	0.183578	0.238372	0.357401	0.118598	1.13665	0.650678	0.764696	1.03571
0.872572	0.163507	0.163636	0.272109	0.173077	1.22143	0.508257	1.07438	0.762791
0.91921	0.129032	0.184332	0.311787	0.313751	0.853333	0.639269	1.79614	0.756272
0.918367	0.285999	0.187135	0.174274	0.271478	0.634146	0.82906	0.81293	0.882957
0.928128	0.213885	0.201411	0.266896	0.13152	0.788162	0.538462	0.865672	0.846491
0.983444	0.298547	0.344828	0.179592	0.197901	0.92074	0.68151	0.685041	0.972222
1.00619	0.126761	0.428571	0.124552	0.196825	0.833333	0.731225	1.3036	1.26697
0.822134	0.0911017	0.251397	0.498233	0.0927152	1.60667	0.525097	1.05389	0.935484
0.711297	0.328973	0.246914	0.114943	0.0995575	1.54003	0.479005	1.22807	1.52232
0.564655	0.247283	0.144509	0.457143	0.212838	1.20231	0.506329	1.03846	0.776744
0.919524	0.215759	0.260355	0.144366	0.170854	1.0979	0.611966	1.10452	0.714286
0.692913	0.230303	0.160229	0.353503	0.216949	1.05582	0.598458	1.07872	0.692632
0.836826	0.377193	0.179641	0.147059	0.203226	1.25	0.582353	0.468571	0.856938
0.913725	0.233604	0.25	0.133829	0.0868241	0.555172	0.563136	0.629189	0.714932
0.873528	0.150568	0.22619	0.155657	0.110818	0.597484	0.495586	0.904306	2.076
1.39666	0.126005	0.225989	0.211027	0.288525	0.868613	0.474576	1.55657	1.19005
0.923404	0.140401	0.135135	0.216931	0.165179	0.609756	0.462451	0.920732	1.05507
0.812245	0.330079	0.0872093	0.190813	0.123028	0.883838	0.902017	0.810424	0.794521
0.939236	0.139303	0.30606	0.136546	0.248366	0.860515	0.508264	0.414773	0.819647
0.870736	0.166822	0.196721	0.0966072	0.13099	0.810554	0.567568	0.770701	2.13337
0.877395	0.219352	0.156398	0.375228	0.288401	0.732044	0.574166	0.567856	0.921642
1.00855	0.127907	0.443182	0.145646	0.209837	1.12773	0.770961	1.36599	1.00431
0.8	0.163507	0.136564	0.185489	0.11326	0.667421	0.508527	1.13125	1.00599
0.871212	0.178042	0.156436	0.278008	0.122206	0.569444	0.531231	1.20349	0.963801
1.28897	0.190941	0.155724	0.318382	0.10274	0.899301	0.551212	1.02732	0.986301
0.789473	0.10089	0.186275	0.140625	0.214078	0.813561	0.879821	1.05613	1.13318
0.656783	0.191906	0.114943	0.294606	0.129139	0.867115	0.344681	1.69643	0.849138
0.891551	0.170213	0.220779	0.30897	0.225653	0.441489	0.394161	0.900621	1.13627
0.982742	0.168814	0.228916	0.104167	0.188552	0.778802	0.542601	0.764873	0.911392
0.790291	0.149584	0.22093	0.227106	0.128028	0.623188	0.505119	0.483146	0.779849
0.850806	0.18617	0.153509	0.298113	0.18732	0.764706	0.281513	0.820094	0.672055
0.720635	0.156039	0.170773	0.200803	0.195463	0.701754	0.649388	0.669613	1.02315
0.908714	0.182051	0.150888	0.314829	0.239803	0.558151	0.375	0.982857	1.15014
0.969565	0.268362	0.234957	0.241179	0.247525	0.463158	0.685484	1.11855	1.31225
0.716956	0.13913	0.227027	0.11245	0.160772	0.713287	0.53484	0.840764	0.776119
1.08734	0.291111	0.790419	0.119944	0.129687	0.872807	0.297959	0.908696	0.553846
0.884615	0.164223	0.186094	0.164128	0.181023	0.988335	0.587771	0.623318	1.35558
0.789436	0.192982	0.220588	0.114338	0.1376	0.907143	0.588668	0.677596	1
0.731225	0.127479	0.214634	0.359655	0.136499	0.836858	0.491228	0.781818	1
0.724219	0.1373	0.156142	0.141304	0.122507	0.275362	0.402597	0.798107	1.09724
1.00816	0.167656	0.148831	0.0633333	0.140935	0.682768	0.414116	0.666667	0.661765
0.819166	0.160458	0.171985	0.195572	0.130137	1.12579	0.636884	0.717808	0.702348
0.886538	0.162437	0.213759	0.0918164	0.0899001	0.611307	0.5	1.4212	0.786885
1.08979	0.144956	0.160574	0.381148	0.225714	0.605096	0.531915	1.1583	0.778046
1.12195	0.166774	0.22619	0.203125	0.134432	0.916168	0.423847	0.869801	1.78388
1.1375	0.189495	0.214485	0.140288	0.13	1.13609	0.427481	1.09018	0.69869
0.636213	0.217842	0.119792	0.132773	0.0700809	1.11566	0.458269	0.423077	0.98325
0.695833	0.251387	0.191468	0.333239	0.220395	1.09551	0.452569	0.910084	1.06959
0.979424	0.163265	0.118532	0.162866	0.267372	1.20763	0.45328	1.2361	1.03383
1.05851	0.119192	0.0917031	0.157292	0.210692	0.853903	0.493333	0.802548	1.36504
1.08403	0.241649	0.116604	0.224913	0.131028	1.16556	0.555205	0.522989	1.12
0.531128	0.141559	0.115607	0.414226	0.12709	0.719649	0.528205	1.08861	0.619266
0.70412	0.0992366	0.188571	0.798535	0.134943	0.918478	0.611418	0.869919	1.02194
1.13658	0.202599	0.162304	0.165992	0.0998464	0.579268	0.471826	1.22067	1.1854
0.872165	0.211651	0.674757	4.36413	0.102563	0.693431	0.604082	0.61195	1.24775
1.64854	0.124352	0.177515	0.166052	0.116279	1.18318	0.375	0.904567	1.09205
0.948	0.0730198	0.123457	0.656	0.106524	0.605442	0.596965	0.961194	1.00265
0.627119	0.477573	0.127374	0.0974499	0.18542	0.597222	0.517699	0.9029	0.920086
0.816456	0.16962	0.146303	0.372673	0.0650685	1.24522	0.519313	1.15	0.491289
0.936201	0.0957747	0.48148	0.0973783	0.151541	0.63233	0.462329	0.727273	1.97674
0.968032	0.21164	0.166667	0.0727969	0.110032	0.992806	0.401606	0.937762	0.838593
0.995633	0.13382	0.173139	0.194946	0.108352	1.22496	0.722609	0.669643	1.31193
1.0352	0.160714	0.234513	0.431373	0.203072	1.17647	0.333333	1.23762	0.894081
0.783397	0.306767	0.253479	0.149545	0.244898	1.1865	0.399177	0.88125	0.595779
0.860082	0.179806	0.137755	0.224568	0.089404	0.684932	0.418327	0.893617	0.860585
0.764765	0.120219	0.165403	0.161844	0.166102	0.769844	1.1749	0.778481	0.84141
1.18333	0.0906433	0.256412	1.74817	0.187135	1.02174	0.528384	0.588889	1.11588
0.865234	0.203438	0.175457	0.24	0.162252	1.44027	0.353175	0.821256	0.763949
0.591837	0.901333	0.0829016	0.189145	0.0966038	1.02158	0.533177	0.808642	0.884812
1.07725	0.136427	0.121212	0.345531	0.137781	0.749307	0.57265	0.597961	0.926531
0.816733	0.39403	0.213253	0.11465	0.171569	1.00613	0.582418	0.522599	0.942446
1.08258	0.15645	0.572382	0.325679	0.121179	0.815321	0.537344	0.488764	0.79107
1.02784	0.184049	0.4837	0.324324	0.141305	0.481752	0.641758	0.968911	0.721992
0.979675	0.215517	0.170732	0.173966	0.174497	0.675969	0.595556	0.931821	1.19485
1.1584	0.195195	0.151685	0.548043	0.0701468	1.07822	0.401786	0.679012	1.19542
0.995798	0.205263	0.353659	0.316667	0.197368	0.781022	0.467532	0.654088	1.07692
0.710638	0.252174	0.129717	0.303509	0.0883281	0.901316	0.451243	0.435644	0.631356
0.671588	0.169317	0.158192	0.505155	0.154775	0.935961	0.50078	0.790323	0.89143
0.842742	0.232628	0.134615	0.301527	0.138135	0.657627	0.489177	1.03077	0.547893
0.554585	0.328691	0.162999	0.27833	0.126718	0.646552	0.53876	1.09317	1.22024
0.498233	0.172414	0.0882353	0.358663	0.148581	0.786822	0.479554	0.602094	0.638889
0.916031	0.174242	0.132353	0.289256	0.116719	1.08054	0.456375	0.471098	1.23344
0.739414	0.204268	0.149701	0.630597	0.130159	1.04255	0.267544	0.478528	0.769481
0.689346	0.128205	0.204609	0.237154	0.178694	0.485294	0.588965	0.580488	0.789474
0.931018	0.0660919	0.213626	0.167429	0.173469	0.738095	0.53	0.704935	0.745174
1.1405	0.130435	0.576471	0.283255	0.170648	0.514634	0.539423	1.05192	0.995798
0.994559	0.145897	0.114833	0.347107	0.195584	0.485207	0.460251	0.860104	1.08463
0.873915	0.169412	0.248555	0.137725	0.143072	1.05502	0.293617	0.924435	0.528037
1.15452	0.223108	0.149733	0.419847	0.259187	0.994475	0.473792	1.00588	1.21311
0.867596	0.158339	0.183168	0.215232	0.108475	1.12081	0.330544	0.636275	1.16547
0.629496	0.145017	0.295652	0.179167	0.181413	0.926471	0.618852	0.552239	0.757991
0.926573	0.242269	0.279762	0.371758	0.187075	0.959044	0.649573	0.461988	0.58467
0.945205	0.126761	0.482805	0.325926	0.14304	1.05847	0.391667	0.510598	0.930876
1.26582	0.108108	0.202454	0.138996	0.136877	0.915858	0.662698	0.911406	0.846368
1.09474	0.169139	0.289773	0.264228	0.117743	0.528571	0.510096	0.36875	1.53947
0.598253	0.199028	0.202381	0.274648	0.342229	0.958904	0.321429	0.713846	1.07439
1	0.124553	0.097561	0.237918	0.24359	0.551607	0.645941	0.842294	0.888889
1.0415	0.283537	0.120546	0.175732	0.284866	0.773585	0.486607	0.816434	0.840909
0.859348	0.187328	0.166395	0.191837	0.215434	1.15333	0.511911	0.883495	0.553571
0.896257	0.183529	0.184136	0.81405	0.106504	0.394118	0.398522	0.537861	1.19962
0.691481	0.242642	0.153409	0.194444	0.310638	0.962733	0.629297	0.76652	1.03397
1.18548	0.164921	0.123944	0.232365	0.131488	1.10377	0.653928	0.681818	0.888889
0.792373	0.117647	0.274822	0.321379	0.127194	0.721088	0.517285	0.589868	1.07589
1.35924	0.177378	0.210227	0.142857	0.135424	0.707679	0.58678	0.550172	0.735683
0.776515	0.18333	0.407876	0.307107	0.196417	0.809859	0.506538	1.48803	1.3622
0.82996	0.244318	0.132353	0.125	0.18167	0.9625	0.230769	1.49217	0.72973
0.56383	0.294129	0.115854	0.123529	0.16598	0.404412	0.49009	1.01437	1.08565
0.66792	0.143662	0.187447	0.206354	0.189103	0.792593	0.686275	1	1
0.725086	0.120229	0.147929	0.181818	0.352564	0.921429	0.476987	0.797325	0.822581
0.975708	0.259939	0.386503	0.345161	0.229008	0.839779	0.448057	0.686536	0.712598
1.32389	0.343558	0.190244	0.247312	0.163462	0.863095	0.322917	0.995452	0.628683
0.552347	0.10241	0.842537	0.433628	0.147949	0.555556	0.30837	0.495283	0.933122
1.19824	0.216625	0.156098	0.372414	0.152944	0.821429	0.295276	1.87766	0.704545
0.673733	0.203753	0.997623	0.212895	0.115385	0.76087	0.346831	0.767289	0.691964
0.663793	0.256403	0.2	0.394211	0.225989	1.27333	0.362069	0.519288	1.05664
0.959184	0.182174	0.104938	0.283333	0.168575	0.908019	0.698276	0.370787	0.776596
0.964287	0.171504	0.179641	0.150628	0.224832	1.16458	0.356275	0.692537	0.809735
0.72677	0.430185	0.243293	0.0952381	0.253333	0.8	0.460874	0.652174	0.873984
0.977014	0.158752	0.662239	0.201449	0.18541	0.916201	0.574454	1.28323	0.668172
0.764556	0.170659	0.179104	0.0749064	0.308216	0.862069	0.529644	0.893333	0.793333
0.697161	0.124277	0.191011	0.521583	0.191318	0.810127	0.418137	0.697531	1.02881
0.739048	0.394428	0.270231	0.26366	0.146236	0.832215	0.394737	1.03072	1.13842
0.788136	0.132353	0.12963	0.198556	0.116447	0.782759	0.388889	0.756098	1.05882
0.949612	0.331522	0.327273	0.288525	0.230586	1.28676	0.355311	1	0.944444
0.984	0.51632	0.28125	0.168975	0.256545	0.809307	0.923077	0.523316	1.23372
1.0451	0.535809	0.132015	0.929722	0.159877	0.726701	0.566964	0.753012	0.978474
1.02658	0.252149	0.182475	0.168033	0.318318	1.00354	0.534194	0.289474	1.22302
1.00877	0.218232	0.133444	0.233792	0.19407	0.736237	0.422575	0.699088	0.734918
0.759597	0.240854	0.118812	0.370229	0.141258	0.857285	0.416667	0.779637	0.611842
0.700837	0.32659	0.125	0.442308	0.157639	0.719745	0.354978	0.835294	1.04231
0.871369	0.159509	0.575419	0.430232	0.171053	0.731651	0.391667	0.751553	0.548837
0.698529	0.254144	0.183424	0.1931	0.151066	1.41061	0.456604	0.956392	1.2265
1.01329	0.681347	0.213595	0.19242	0.178672	0.992701	0.548936	0.721519	0.97235
0.747795	0.168044	0.304094	0.164399	0.412541	1.08631	0.448718	1.80233	0.617778
0.872049	0.102094	0.161677	0.470968	0.333333	0.42069	0.632743	1.2477	1.13364
0.581498	0.200515	0.154364	0.163569	0.120959	0.721424	0.5671	1.37309	0.670683
1.00379	0.293151	0.795039	0.189394	0.145521	1.13393	0.32618	0.978259	1.02602
1.30585	0.211732	0.250673	0.201111	0.0996678	0.992806	0.671111	0.832836	0.824074
1.19928	0.236657	0.238095	0.232932	0.315014	1.0092	0.526109	0.481481	0.506494
0.707904	0.366902	0.24859	0.121965	0.165966	0.873983	0.367713	0.696532	1.15278
0.596708	0.172822	0.288614	0.199958	0.16973	0.673401	0.410156	0.69375	0.79956
1.04848	0.13149	0.244029	0.289062	0.15126	1	0.574468	0.763441	0.970552
0.788462	0.146893	0.960452	0.175277	0.216949	0.806667	0.547009	1.03849	1.9537
0.711253	0.445122	0.153409	0.257143	0.313665	0.505673	0.719231	0.575758	0.795745
0.597656	0.227165	0.0852273	0.302677	0.189655	0.776316	0.487572	1.24561	0.774333
1.19499	0.208211	0.484018	0.221053	0.188664	1.32296	0.740964	0.588571	0.406375
1.55466	0.278461	0.295775	0.16955	0.122259	0.513333	0.486842	1.41566	0.867435
0.940594	0.164141	0.208877	0.342282	0.126325	0.649351	0.555166	0.881087	0.637445
0.61745	0.148158	0.118776	0.128906	0.219436	0.59219	0.372483	0.65	0.952756
0.971429	0.406528	0.178378	0.243802	0.215409	0.622302	0.560834	0.99375	0.806709
0.877637	0.554985	0.253521	0.316667	0.185714	0.690647	0.446247	0.795031	0.628205
1.26415	0.205391	0.256098	0.227083	0.138587	0.645161	0.417004	1.08668	0.852273
1.37681	0.229167	0.145729	0.232365	0.194406	0.828025	0.723214	1.36041	1.13136
0.838174	0.278788	0.22152	0.119835	0.183673	0.805556	0.47093	0.988448	1.02252
0.711835	0.174253	0.0913706	0.227273	0.164773	0.952811	0.564496	1.01786	1.18102
0.964143	0.147453	0.0607735	0.146964	0.119171	0.396226	0.536055	1.13725	1.5486
0.686354	0.16369	0.161977	0.237876	0.182109	0.586957	0.641667	0.648649	0.581897
0.721792	0.244187	0.174515	0.16791	0.133333	0.890511	0.509476	0.871465	0.837799
0.963237	0.125714	0.327684	0.106061	0.105442	0.840659	0.29918	1.21754	0.996047
1.33469	0.132124	0.130435	0.236394	0.129518	1.2135	0.649664	0.71519	0.930131
0.719063	0.584002	0.164634	0.265176	0.110738	0.996454	0.339223	0.573099	0.872165
0.775861	0.761628	0.191686	0.179029	0.133644	0.762712	0.47619	0.711982	0.758567
1.04417	0.200701	0.378209	0.530261	0.101695	0.617647	0.519802	1.42593	0.711599
0.56962	0.163017	0.155556	0.18664	0.17067	1.28783	0.63786	1.39531	0.85904
1.01992	0.386714	0.134328	0.185771	0.134078	0.924138	0.604587	1.19663	0.735632
1.00766	0.222433	0.306748	0.241128	0.15458	0.695364	0.535865	1.1018	0.693558
0.568942	0.247338	0.218837	0.159363	0.639313	0.658307	0.449511	0.968153	0.724887
0.550781	0.608146	0.245399	0.131621	0.143836	0.790036	0.478147	1.95483	0.987535
0.834532	0.430052	0.179433	0.29038	0.108333	0.803867	0.498039	1.31953	0.713392
0.580838	0.183703	0.295455	0.2125	0.0912162	0.879054	0.65643	0.573248	0.832599
0.779652	0.224131	0.241071	0.163265	0.0957447	0.868966	0.537815	0.969512	0.93176
0.870746	0.174098	0.187941	0.186047	0.198748	0.703701	0.619469	1.12791	0.609649
0.703785	0.202177	0.146341	0.17737	0.212389	1.18182	0.354962	0.523529	0.912698
0.860362	0.162198	0.354475	0.185328	0.210983	0.641343	0.588803	0.888235	0.828761
0.80916	0.613636	0.127622	0.171756	0.0836013	0.765045	0.525097	0.5	0.791753
1.03574	0.218263	0.348447	0.353684	0.117474	1	0.51115	0.708861	0.35124
0.575	0.223972	0.191617	0.246391	0.306667	1.50497	0.518567	0.684448	0.816594
0.895307	0.125848	0.160428	0.234597	0.148026	0.963504	0.558442	0.474926	0.869159
1.02245	0.236288	0.157576	0.0758621	0.0859873	1.35404	0.920635	0.717949	0.913858
0.807531	0.164345	0.183158	0.719081	0.157407	0.586826	0.481633	0.785888	0.853612
0.851933	0.246246	0.176724	0.193825	0.150685	0.967949	0.339623	0.836478	0.839408
0.927487	0.178886	0.215223	0.141572	0.220736	0.79375	0.511254	0.627451	0.869333
0.674745	0.232353	0.246988	0.156379	0.119929	1.05949	0.36136	0.697531	0.665263
1.01115	0.155785	0.742268	0.133333	0.119266	0.625	0.640351	1.22543	0.772727
0.876856	0.1749	0.407407	0.399124	0.12327	0.416058	0.449612	0.291302	0.916667
0.664273	0.240231	0.899408	0.301787	0.193431	0.798561	0.404444	0.475138	0.580827
0.732759	0.276035	0.215587	0.136364	0.156584	1.05422	0.557494	0.614943	0.612903
0.703214	0.364384	0.232804	0.167351	0.0952381	0.542857	0.729911	0.659218	0.681496
0.654167	0.208333	0.5	0.144695	0.274086	0.885	0.564103	0.450311	0.597015
0.846057	0.12844	0.190476	0.19187	0.124233	0.669788	0.349998	0.672956	1.06637
1.249	0.23433	0.142857	0.0942623	0.219188	0.749364	0.395604	1.39429	0.710564
0.805556	0.172433	0.307292	0.161812	0.11746	1.3914	0.497967	0.468599	0.602771
0.724593	0.106771	0.425	0.176821	0.168168	1.26056	0.597538	0.976319	1.15111
0.674308	0.127717	0.0769231	0.462891	0.156296	0.784314	0.340996	2.14721	1.15418
0.8	0.227351	0.224852	0.142857	0.25	0.55	0.641026	0.666667	0.709091
1.29247	0.308	0.204918	0.168037	0.229947	0.702703	0.584362	0.60119	0.715596
0.689956	0.173653	0.145455	0.147889	0.23	0.56	0.571429	0.660377	0.997531
1.17988	0.218303	0.201149	0.138718	0.17976	0.727188	0.432171	0.506329	1.22588
0.940397	0.182741	0.252294	0.247182	0.152381	0.503106	0.553	0.928445	0.883306
0.843593	0.309524	0.257703	0.230216	0.168286	0.697802	0.43913	1.01754	1.06782
1.08712	0.22029	0.282168	0.163424	0.148976	0.612676	0.798206	0.988166	0.895197
0.800972	0.252788	0.263344	0.169421	0.285071	0.936528	0.379549	0.678555	1.02281
1.03986	0.471471	0.21345	0.331852	0.795222	0.859781	0.48249	0.88172	0.740458
0.620244	0.681548	0.165072	0.201493	0.147999	1.11242	0.414449	1.1236	1.2238
0.940506	0.290816	0.161458	0.22905	0.0970588	0.65362	0.490137	1.67539	0.828296
1.34363	0.345165	0.272251	0.124542	0.175788	0.584838	0.372385	0.717224	0.953897
0.986538	0.169127	0.281609	0.284842	0.169435	0.782609	0.627119	1.40625	0.986047
0.857143	0.248144	0.291667	0.210317	0.157609	0.791523	0.483607	1.16129	0.858333
0.888137	0.159314	0.182857	0.297297	0.122507	0.842534	0.452174	0.369748	0.935043
0.7625	0.227273	0.16129	0.325888	0.141116	0.978417	0.503983	0.510526	1.01183
0.957846	0.242424	0.141975	0.194946	0.363905	0.840125	0.534188	0.556604	0.958259
1.01279	0.190476	0.456858	0.205895	0.39375	0.713026	0.655738	0.584337	1.26047
0.638462	0.113379	0.216374	0.629496	0.196148	0.659722	0.483618	0.928994	0.98527
0.60687	0.798898	0.250222	0.139286	0.17684	1.26347	0.553232	0.490683	0.906122
0.833333	0.207602	0.301205	0.312493	0.183333	0.566292	1	1.18012	1.88583
1.03745	0.169788	0.149907	0.149816	0.134199	0.785276	0.637131	0.914894	0.67382
0.512295	0.260234	0.324394	0.188272	0.24031	0.786585	0.686316	1.0625	0.866935
0.732634	0.302671	0.224227	0.338028	0.14094	1.4702	0.355556	0.940828	0.652174
0.67433	0.317549	0.174545	0.198095	0.116279	0.890511	0.394068	0.881988	1.08967
0.76	0.174837	0.278595	0.154688	0.135186	1.42301	0.517699	0.462236	1.036
1.0679	0.2	0.252842	0.247038	0.1	0.590074	0.672364	0.798165	1.01252
0.800797	0.187342	0.461538	0.212	0.232416	0.940972	0.455331	1.06087	0.836735
0.758065	0.174342	0.22093	0.211382	0.113497	1.13939	0.588353	0.539877	0.554113
0.958333	0.142857	0.138329	0.273454	0.119891	0.861842	0.881048	0.918296	1.19518
0.95	0.263663	0.157068	0.379771	0.168478	0.625806	0.253275	0.861111	0.777293
0.708185	0.136778	0.184945	0.209677	0.222591	0.748344	0.388567	1.35088	0.71501
0.709278	0.184186	0.304878	0.06	0.170492	0.993548	0.694832	0.925855	0.898618
0.868085	0.51072	0.184242	0.416174	0.157541	0.698529	0.547945	0.646067	0.837719
0.719323	0.338898	0.0903955	0.285714	0.180272	0.798289	0.816956	0.814371	0.920103
0.800847	0.268636	0.221796	0.241101	0.0926966	0.745484	0.693385	0.61276	2.00426
0.475248	0.231738	0.352941	0.389344	0.282936	0.917857	0.54267	0.79086	1.01322
0.750515	0.234375	0.116547	0.142857	0.329352	0.378882	0.62822	1.32065	0.971311
0.916667	0.166797	0.179724	0.145242	0.12894	0.683099	0.440605	0.617347	0.662373
0.59375	0.2473	0.421622	0.239044	0.0825083	0.835227	0.654523	0.834233	1.431
0.727273	0.160643	0.155556	0.23676	0.140162	0.731034	0.610487	0.668478	0.780952
0.979158	0.150888	0.339506	0.201354	0.134868	0.790441	0.489985	0.587879	0.760593
1.0089	0.184397	0.185629	0.16242	0.181009	0.911602	0.421144	1.02402	0.853659
0.831286	0.14998	0.264706	0.166023	0.191693	1.38728	0.388	1.03791	0.789474
0.75724	0.138686	0.217391	0.488095	0.11403	0.404255	0.497918	0.804878	0.726592
0.726174	0.133333	0.251534	0.275194	0.117479	0.860465	0.552632	0.674641	0.967842
1.14485	0.209525	0.180723	0.25098	0.0801677	0.632184	0.642023	0.844951	0.794872
0.646048	0.366977	0.116276	0.167006	0.0666667	0.916667	0.727642	0.922534	0.741393
0.788	0.255495	0.104116	0.348678	0.130262	1.08792	0.69265	0.461538	0.881495
1.05462	0.184615	0.210913	0.193504	0.263041	0.839055	0.495536	1.05625	0.98439
1.11363	0.229	0.255556	0.110204	0.554606	0.638889	0.453782	0.897959	1.36028
0.877861	0.230511	0.164239	0.135849	0.246246	0.846154	0.296137	1.68553	0.769231
0.919275	0.141813	0.104294	0.267176	0.171806	0.775641	0.481803	0.757576	0.739742
1.12979	0.106061	0.110619	0.319322	0.205369	1.175	0.539095	0.988764	1.48511
0.708661	0.846377	0.224138	0.459016	0.141746	0.56962	0.847134	0.746518	1.18636
1.45499	0.245146	0.136156	0.34205	0.104482	1.17687	0.386719	0.802548	0.80993
0.787917	0.236915	0.142462	0.373493	0.0906801	1.18675	0.410569	0.691198	0.745294
0.890385	0.149296	0.158824	0.167315	0.159915	0.834823	0.44186	0.872093	0.901786
0.972167	0.188213	0.237113	0.186424	0.279778	1.11667	0.72714	0.629076	0.961968
0.738281	0.181752	0.146052	0.140845	0.179191	0.984405	0.209016	1.05085	1.072
0.723711	0.194571	0.385057	0.227273	0.110032	1.39262	0.371534	0.811005	0.832579
0.719298	0.308159	0.232143	0.133106	0.131783	2.08057	0.509946	1.12037	0.984989
0.575	0.138755	0.0967742	0.313492	0.120133	1.5	0.381148	1.24852	0.888412
1.39552	0.213868	0.37931	0.29119	0.21203	0.933824	0.655319	0.689474	0.957082
0.821705	0.232804	0.151429	0.271255	0.234987	0.717391	0.429389	0.614525	0.960073
0.738688	0.244268	0.935185	0.160654	0.0965909	0.945578	0.553568	0.719672	0.747587
0.931915	0.229111	0.218935	0.0923695	0.163023	0.515924	0.447594	0.783289	0.846837
0.764423	0.215719	0.131888	0.248148	0.103462	0.904412	0.112281	1.42199	1.13196
1.08996	0.127533	0.231565	0.148	0.170886	1.51642	0.5625	1.99619	0.854139
0.657669	0.251513	0.167218	0.182731	0.656463	1.11038	0.40249	0.481752	0.854226
0.768053	0.160956	0.19084	0.228703	0.27551	0.902439	0.285714	0.543353	0.513308
0.779923	0.224129	0.172306	0.304826	0.159091	0.594203	0.504274	0.877469	0.913333
0.649606	0.10989	0.208946	0.137037	0.187388	1.38902	0.57511	0.658537	0.946188
0.696035	0.185841	0.198058	0.314866	0.121118	1.09396	0.645591	0.581433	0.997168
0.495935	0.134731	0.138686	0.15101	0.196375	0.672628	0.886839	0.975248	0.541614
0.896425	0.159209	0.175439	0.132296	0.180791	0.6875	0.565217	1.34568	0.762803
0.683465	0.190722	0.176814	0.227612	0.0858461	1.01207	0.853035	1.00633	0.857385
0.90393	0.246854	0.223251	0.266904	0.106811	0.916667	0.666732	1.18506	1.18681
0.614108	0.165289	0.27439	0.119658	0.250463	0.820874	0.386752	0.633571	0.936937
1.52956	0.199829	0.166667	0.138648	0.244186	0.611765	0.468847	0.416149	0.817391
0.7261	0.15	0.294781	0.141728	0.14609	0.743147	0.774892	1.33742	0.426516
0.558577	0.155689	0.309524	0.218471	0.123519	0.819149	0.422925	1.09202	0.444805
0.792952	0.163786	0.189349	0.0894218	0.254181	0.927007	0.391837	0.826087	0.69962
0.841785	0.118668	0.233333	0.156126	0.164706	1.27273	0.574899	1.08228	0.708333
0.901235	0.136986	0.45509	0.14539	0.233677	1.20645	0.869135	0.289655	0.941432
0.483333	0.23559	0.13661	0.124074	0.127681	1.29861	0.566147	1.07386	0.890351
0.815789	0.169399	0.228129	0.256849	0.100649	1.64192	0.219731	0.855	1.27727
1.59344	0.178042	0.166756	0.29265	0.138462	0.875862	0.579821	1.05848	0.596965
0.930403	0.205462	0.175355	0.26087	0.172757	0.61919	0.674107	0.862275	1.053
0.90625	0.205357	0.1133	0.374532	0.120915	1.53399	0.452925	0.715152	0.994349
0.805053	0.1759	0.222222	0.278237	0.208086	1.40881	0.359649	0.833536	0.974702
0.66679	0.192856	0.137255	1.14406	0.261254	0.997388	0.394351	1.22477	0.631056
1.00079	0.163317	0.132597	0.126158	0.136259	0.637681	0.290456	0.726744	1.02495
0.806167	0.124206	0.139394	0.214168	0.189509	0.95	0.44307	0.71352	0.819444
0.782516	0.193483	0.216049	0.228592	0.210098	0.770701	1.00803	1.27817	0.607843
0.793825	0.206806	0.160428	0.0849057	0.148789	0.672414	0.621036	0.63771	0.697872
0.918033	0.117081	0.138498	0.176924	0.141914	0.694444	0.428571	0.824785	1.09009
0.884298	0.148636	0.125	0.232856	0.153015	0.468301	0.537572	0.679978	1.23589
0.793248	0.167074	0.128834	0.1875	0.20915	0.888158	0.487854	0.741379	0.591667
1.87313	0.125	0.190184	0.231707	0.230238	1.39875	0.540773	0.6	0.614897
0.775695	0.167682	0.236686	0.154399	0.192616	0.716724	0.425651	0.828564	0.695652
0.636364	0.324393	0.226994	0.232283	0.292085	0.874172	0.519481	0.642857	0.94625
0.761905	0.161094	0.204819	0.302041	0.219298	1.72832	0.946903	0.70303	0.834559
0.984906	0.368998	0.152887	0.171548	0.0949008	0.741497	0.640693	0.599398	0.942703
0.699153	0.142276	0.13785	0.201642	0.14816	0.70122	0.317391	1.08316	1.10345
0.734756	0.160606	0.157576	0.18242	0.216216	0.746479	0.609342	1.06961	1.3254
0.836299	0.197843	0.184706	0.159948	0.141327	0.566176	1.18937	1	0.918182
0.891667	0.198807	0.18441	0.203571	0.215947	0.587838	0.597128	0.611465	0.706667
1.00433	0.157068	0.161148	0.171815	0.660959	0.828571	0.442331	0.884808	0.718264
0.847826	0.119403	0.269697	0.220884	0.172996	0.671233	0.489627	0.698864	1.02383
0.622807	0.288344	0.400728	0.161417	0.163389	1.44081	0.273543	1.10183	0.761702
0.996792	0.188623	0.184049	0.324927	0.176311	0.786127	0.526549	1.90901	0.74971
1.04405	0.176647	0.170732	0.163569	0.151832	0.670588	0.453585	1.23327	0.770642
0.676806	0.151857	0.10241	0.159316	0.492063	0.971631	0.447826	1.10658	0.910256
0.753191	0.142857	0.244565	0.28628	0.339683	0.410959	0.39749	1.33929	1.38356
1.07724	0.120853	0.147727	0.146825	0.115473	0.798077	0.82906	1.61446	0.43318
0.920705	0.202321	0.0769231	0.147644	0.108553	0.54447	0.519084	1.25231	1.11864
0.840336	0.18541	0.136872	0.159091	0.0813464	0.931464	0.440476	0.770492	1.38055
0.879479	0.26284	0.10124	0.233581	0.0853081	0.687861	0.98433	0.964284	0.742489
0.803419	0.170732	0.18232	0.153226	0.100346	0.842105	0.266667	0.659885	0.93038
0.633365	0.207951	0.130698	0.122444	0.15917	0.595442	0.739464	0.731959	1.08261
0.65678	0.294574	0.193659	0.279965	0.0902778	0.725352	0.444	0.76148	0.855711
0.430435	0.173594	0.259036	0.430782	0.43686	1.10299	0.467532	0.433884	0.663636
1.01288	0.229607	0.193265	0.190299	0.110345	0.536585	0.495396	1.21302	0.702586
0.53252	0.198925	0.13723	0.275591	0.117647	0.682192	0.512931	1.03659	1.16592
0.711207	0.230916	0.278122	0.122449	0.0944444	0.465753	0.565789	0.651961	1.0661
1.10181	0.225699	0.202836	0.302405	0.0795181	0.751326	0.553099	2.87029	1.2993
0.691027	0.140056	0.189055	0.118367	0.186427	0.498567	0.273109	0.656924	0.684729
0.901235	0.168188	0.192174	0.125461	0.205244	0.755347	0.439216	0.773927	0.97672
0.701162	0.197073	0.143646	0.0996564	0.202055	0.752809	0.462838	1.41317	1.26392
0.749004	0.401154	0.131579	0.1125	0.102389	0.953947	0.646288	1.06918	0.818565
0.918421	0.237221	0.221591	0.916667	0.120313	0.781457	0.325991	1.41799	0.992395
0.57085	0.240164	0.208333	0.162602	0.15592	0.703833	0.466523	0.805791	0.884594
0.884279	0.159747	0.226131	0.352459	0.334518	1.82308	0.595041	2.15924	0.597902
0.59322	0.182143	0.130952	0.171642	0.140779	0.72028	0.360784	1.26257	0.823789
0.91342	0.15415	0.127778	0.197464	0.194719	0.674051	0.591667	0.727829	1.04184
0.839937	0.213714	0.142857	0.420221	0.264957	0.728477	0.475687	0.731959	0.888889
1.20175	0.1825	0.33413	0.149378	0.101074	0.887324	0.698113	1.62174	1.00437
0.529652	0.1994	0.179191	0.168074	0.227891	0.602339	0.378723	0.55	0.971193
0.600694	0.560976	0.222222	0.127962	0.0966777	0.828225	0.431034	1.2973	0.824
0.94598	0.272968	0.16345	0.104839	0.170134	1.39395	0.93808	0.970772	0.719457
1.04581	0.248004	0.15942	0.294118	0.0675676	0.838235	0.59575	0.842105	1.49796
0.721696	0.200249	0.364865	0.365385	0.122449	0.75397	0.408313	1.03825	0.823293
0.819876	0.285752	0.14986	0.133333	0.0936455	0.412587	0.661157	1.07485	0.894052
0.8	0.150685	0.220183	0.207317	0.115729	1.27211	0.389381	0.42621	0.975439
0.657843	0.118477	0.296512	0.363215	0.12642	0.874585	0.436123	0.460074	0.609929
1.23438	0.222826	0.16212	0.112889	0.175369	0.743832	0.465806	2.14641	1.29167
0.796537	0.201953	0.164634	0.651452	0.113766	0.65942	0.50813	1.05422	1.42523
0.785515	0.170926	0.216802	0.319838	0.192771	0.788976	0.733051	0.919277	0.771092
0.851064	0.268354	0.411765	0.321429	0.0907953	0.60274	0.58085	1.01621	1.11
0.560976	0.255014	0.117391	0.131965	0.2	0.820513	0.490566	0.898219	0.918367
0.671053	0.183333	0.139394	0.154556	0.23702	0.823874	0.311864	0.995283	0.764
1.17227	0.192878	0.139785	0.178322	0.15	0.472973	0.458704	1.13122	1.03762
1.39588	0.189401	0.103261	0.166667	0.0969977	0.794872	0.494024	0.865497	1.23529
0.708683	0.193732	0.186441	0.164861	0.195876	0.961538	0.589486	0.808642	0.906122
0.95216	0.217391	0.149233	0.243902	0.129518	1.68456	0.358974	0.658537	0.603738
0.561702	0.315956	0.0510204	0.139918	0.176667	0.796774	0.930435	1.00518	1.11935
0.797032	0.319084	0.212963	0.126373	0.175472	0.918532	0.298246	2.09742	1.18981
1.05531	0.193353	0.214724	0.376278	0.168852	0.723684	0.530612	0.537572	0.865546
0.686508	0.19726	0.3025	0.209205	0.239303	0.627737	0.340909	0.699387	1.30849
1.05147	0.148905	0.159509	0.485915	0.233979	1.10027	0.551618	1.18003	0.904386
0.57384	0.377792	0.155502	0.358566	0.159179	0.938356	0.586345	0.825826	0.74031
0.985765	0.190476	0.181586	0.372055	0.157971	0.7876	0.283401	1.37565	0.748043
1.44255	0.260615	0.142012	0.0992593	0.0981595	0.919861	0.508101	0.982222	0.845247
0.803492	0.176471	0.169132	0.129032	0.148649	0.675656	0.371901	1.1227	0.684783
0.502146	0.221885	0.173516	0.0456026	0.230284	0.65493	1.34836	0.764129	1.11162
0.677043	0.186382	0.318436	0.61412	0.193311	0.824561	0.653333	1.16787	0.579545
0.634921	0.17341	0.121212	0.181617	0.155605	0.900419	0.554167	0.53125	0.693727
1.76034	0.204466	0.302885	0.13326	0.101714	0.629893	0.43159	0.838235	1.04514
0.987952	0.246819	0.21608	0.239286	0.125589	0.75	0.396341	0.756098	0.965957
0.901544	0.179053	0.125	0.173697	0.134447	0.741722	0.505906	1.17005	1.13551
0.76335	0.174807	0.527378	0.202324	0.166667	0.691756	0.538117	1.71271	1.11832
1.16461	0.227545	0.139113	0.129063	0.0674157	0.633333	0.287234	0.71813	0.807482
0.958015	0.33913	0.206468	0.1875	0.150281	1.31366	0.520661	0.518949	0.597222
0.989244	0.191971	0.110526	0.189286	0.179941	0.848837	0.320988	1.52851	0.55
0.5	0.199721	0.142857	0.257143	0.0923543	0.80278	0.426949	0.70985	0.754736
0.644068	0.302698	0.14878	0.187251	0.285714	0.751825	0.522088	0.906736	1.2043
0.755694	0.198763	0.234911	0.19596	0.0802676	0.965035	0.654867	0.716867	0.707746
0.683761	0.404908	0.146199	0.142276	0.188552	0.911271	0.555911	0.425527	0.96789
1.00851	0.270169	0.0215054	0.0725624	0.12	0.791411	0.484794	0.55814	1.32353
0.962547	0.234421	0.0751445	0.331984	0.0580205	1.11076	0.668696	0.538071	0.933054
1.128	0.163205	0.875472	0.199187	0.139144	1.08228	1.50288	0.76991	1.136
1.48252	0.268139	0.198795	0.195312	0.170108	0.444444	0.527132	1.21867	0.648976
0.733766	0.212707	0.203845	0.322785	0.140468	0.833819	0.449416	0.6	0.621277
0.508065	0.159639	0.142276	0.214225	0.125251	0.560907	0.767391	1.18096	0.644444
0.547328	0.192771	0.170782	0.443811	0.224088	0.903226	0.571134	1.20286	1.84845
0.764113	0.288344	0.0628272	0.205906	0.103806	0.642715	0.415596	0.714286	0.636364
0.920152	0.186834	0.204082	0.297872	0.105587	0.47619	0.567227	1.32738	0.894495
0.60084	0.248266	0.270408	0.130268	0.183333	0.67867	0.54321	1.32544	0.741176
0.738768	0.189928	0.244541	0.18833	0.158358	0.883212	0.379592	1.28882	0.617188
0.73591	0.145814	0.298851	0.158363	0.0331126	0.918367	0.764468	1.1747	0.729423
0.956907	0.180755	0.142502	0.162052	0.128134	1.28415	0.465278	0.527132	1.25
1.06953	0.212465	0.0808081	0.231618	0.162091	0.707865	0.5	0.723164	0.982571
0.850711	0.189055	0.157258	0.171548	0.139073	0.547445	0.543321	1.57962	0.609416
1.30534	0.950935	0.172686	0.141791	0.127479	0.590323	0.564014	0.940141	1.02997
1.18421	0.160767	0.210843	0.129533	0.179229	0.856545	0.66069	0.944235	0.54955
0.559671	0.206025	0.238213	0.106583	0.0856823	0.544304	0.411026	0.681887	0.801843
0.673333	0.239394	0.319277	0.35625	0.136986	2.58791	0.455234	0.713881	1.22566
0.935268	0.192463	0.200514	0.177606	0.181129	0.738201	0.594595	1.175	1.11639
0.853047	0.18804	0.395176	0.217557	0.202417	0.697674	0.463519	0.299492	0.936073
1.50424	0.192218	0.417989	0.157957	0.14456	0.733766	0.497244	0.603989	1.07589
0.804305	0.232416	0.121547	0.343491	0.159161	0.676829	0.54102	0.600592	1.42506
0.788779	0.200739	0.141079	0.123077	0.0722543	1.37975	0.385185	1.20856	1.29365
1.36992	0.232313	0.267442	0.156627	0.0930851	0.854239	0.736287	0.95935	1.40628
0.635628	0.244344	0.0963855	0.152244	0.21875	0.842857	0.261803	1.11936	0.524664
1.33465	0.659348	0.231156	0.16242	0.118234	1.27206	0.588524	1.2775	0.939941
0.825203	0.136752	0.337201	0.176471	0.105085	2.40714	0.453629	1.65896	0.732426
0.805195	0.155015	0.185792	0.177517	0.135484	0.984447	0.356436	0.767045	0.676113
0.813671	0.18509	0.129032	0.169872	0.148621	1.21192	0.359802	0.904192	0.926605
1.2428	0.185311	1.0779	0.145344	0.144866	0.688406	0.449451	0.402439	0.808264
0.662266	0.269568	0.171598	0.119522	0.11746	0.691228	1.02041	0.707921	0.758491
0.853117	0.167979	0.242424	0.119342	0.143251	0.803223	0.526104	0.885294	0.78125
0.806641	0.207792	0.186833	0.403333	0.217241	1.02548	0.45566	1.76506	0.833786
0.932271	0.196836	0.0731707	0.266823	0.132589	0.865116	0.528549	0.745562	0.624454
0.689956	0.34914	0.0707547	0.166667	0.18328	1.15686	0.373391	0.845238	1.05985
0.750124	0.222892	0.207101	0.23197	0.150706	0.401361	0.532258	0.569767	1.08017
0.727758	0.21988	1.52877	0.147458	0.132479	1.12215	0.72541	0.888016	0.887387
0.799145	0.165572	0.310594	0.156524	0.147541	0.983924	0.531423	0.627329	1.91189
1.06996	0.202667	0.152755	0.10566	0.219745	0.886975	0.594978	0.366667	0.796935
0.729258	0.166667	0.295926	0.11844	0.20302	1.15385	0.449462	0.801724	1.12146
1.25219	0.141994	0.495652	0.1	0.131034	0.846154	0.543248	0.614759	0.611626
0.749605	0.218475	0.177665	0.0660661	0.143275	0.75	0.510443	0.597396	0.632479
1.25714	0.180461	0.127717	0.239617	0.174067	0.770701	0.392562	0.784712	1.11857
1.16693	0.160649	0.184049	0.162362	0.279221	1.40005	0.46	0.751351	1.53668
0.776824	0.134731	0.219353	0.164966	0.170213	1.97101	1.40721	1.675	0.588477
0.840436	0.174385	0.334909	0.109801	0.170648	3.21129	0.730612	0.880073	0.848352
0.849462	0.31704	0.598315	0.131648	0.224564	1.18286	0.764297	0.41704	0.639618
0.7875	0.147214	0.26506	0.10626	0.38558	0.66879	0.451906	0.622642	1.34722
1.02629	0.228717	0.305714	0.0857143	0.151003	0.709184	0.501754	1.30769	1.1729
0.831224	0.324675	0.615385	0.196501	0.106613	0.52459	0.536797	0.78165	1.5
1.13602	0.214381	0.111111	0.120879	0.410891	0.59887	0.585903	0.936929	0.762665
1.2439	0.155367	0.421348	0.278557	0.0875	0.84058	0.453782	0.639889	0.887665
0.813008	0.164613	0.435307	0.38104	0.195364	0.791497	0.525484	0.728395	0.426829
0.624549	0.175476	0.207254	0.127737	0.143847	0.836879	0.547009	1.78395	1.7751
0.684037	0.220896	0.163709	0.135392	0.433225	0.763168	0.482906	0.898089	1.04232
1.03401	0.0977597	0.207447	0.162602	0.138704	1.02809	0.692168	0.797546	1.00708
1.08726	0.155193	0.148256	0.159533	0.128743	0.739517	1.08621	1.17956	0.946933
0.774468	0.168079	0.220513	0.172549	0.194352	0.625	0.598	0.874831	0.845528
0.74673	0.190341	0.140704	0.131086	0.188571	0.527397	0.114286	1.03398	0.810458
1.72542	0.204918	0.177419	0.163498	0.131999	1.12579	0.389381	0.479167	0.732065
0.814672	0.140212	0.565977	0.240664	0.157086	0.817027	0.306723	1.21178	1.0524
0.842105	0.258988	0.161045	0.220859	0.117146	0.556338	0.453782	0.797468	0.783133
0.810685	0.226337	0.12	0.167186	0.198361	0.9	0.756098	0.638037	0.807087
0.673387	0.130747	0.39899	0.1777	0.207758	0.972414	0.598499	0.818713	0.753398
1.62934	0.14578	0.224138	0.1893	0.256173	0.577844	0.523438	0.494318	0.66518
0.681968	0.193265	0.762676	0.172185	0.134443	0.58625	0.516899	1.28313	1.40807
0.865411	0.194618	0.201087	0.168	0.283019	0.579572	0.574396	0.535294	1.49823
1.0336	0.203488	0.124294	0.45082	0.316384	0.875912	0.553402	0.678363	1.17647
0.818868	0.197171	0.180412	0.19754	0.0779221	1.78014	0.756522	0.572704	0.925926
0.718519	0.173253	0.173684	0.136998	0.292009	0.848649	0.725373	0.291429	0.596899
0.692308	0.0786517	0.124324	0.117537	0.280528	0.564706	0.643585	0.802	1.14781
0.740426	0.233618	0.164773	0.223022	0.148515	0.979577	0.736693	1.57071	0.683652
0.716491	0.14706	0.288344	0.181815	0.112561	0.727575	0.396364	0.679245	1.09622
0.831361	0.299191	0.175197	0.204167	0.175429	1.6904	0.588608	1.38167	0.909091
0.594937	0.246032	0.0674157	0.146092	0.174051	1.02841	0.762956	2	0.784653
0.526515	0.200608	0.116022	0.222057	0.144928	0.575949	0.56506	0.458841	0.686316
0.713656	0.160927	1.22653	0.19084	0.107783	1.15217	0.667969	0.881988	0.833333
1.01104	0.112717	0.252897	0.269874	0.162752	0.81295	0.565041	0.925926	0.68214
1.52529	0.124365	0.136612	0.144628	0.223258	1.03448	0.678522	1.5163	1.02066
0.655737	0.122283	0.520548	0.188525	0.149306	0.763173	0.677019	2.31658	0.811659
0.743041	0.199446	0.331288	0.135755	0.117647	0.849404	0.6639	0.898465	0.53629
0.881579	0.245665	0.90444	0.179381	0.16369	0.672956	0.630769	0.53859	0.815451
0.832486	0.251799	0.187845	0.183725	0.382686	0.565217	0.311404	0.506438	0.915315
0.716535	0.356641	0.185185	0.358456	0.124022	0.494253	0.841438	0.91018	1.79675
0.629956	0.235431	0.397704	0.390452	0.216331	1.94304	0.688109	1.19828	0.809129
0.699219	0.19793	0.296703	0.152642	0.147826	1.27027	0.430054	0.813022	1.15455
0.744484	0.379056	0.222569	0.258824	0.0874652	1.05839	0.473684	1.01734	1.39914
0.885835	0.256627	0.250198	0.097166	0.273117	0.634409	0.558935	0.883408	1.54386
1.01695	0.261744	0.780974	0.155279	0.118056	0.932735	0.54439	0.95	1.93023
1.15789	0.202703	0.425641	0.163329	0.181726	2.26452	0.600897	0.982036	1.06466
0.912664	0.19532	0.172619	0.211765	0.155146	0.898551	0.688525	0.833333	0.813953
0.782505	0.25	0.147727	0.112676	0.129354	0.907161	0.5625	0.421053	1.0185
0.935325	0.283205	0.473282	0.128205	0.32	0.90204	0.408889	0.962025	1.08621
0.927577	0.180982	0.380118	0.199341	0.105543	1.11111	0.655446	0.495522	0.9236
0.85102	0.21498	0.305085	0.187176	0.123209	0.664286	0.376623	0.594937	0.794108
0.840502	0.164706	0.475439	0.15735	0.133167	0.833333	0.43038	0.351515	0.659292
0.680454	0.162213	0.125714	0.179048	0.285285	0.722912	0.527266	0.803191	0.896368
0.858156	0.158587	0.187166	0.162319	0.0897833	0.89172	0.5	0.742165	0.820084
0.615079	0.372727	0.588346	0.133333	0.410169	0.995804	0.390756	0.752941	0.720703
0.788793	0.14433	0.135135	0.119835	0.121311	0.738059	0.57085	0.854167	1.188
0.713656	0.299712	0.212389	0.215203	0.138593	0.970732	0.742489	0.524691	1.03591
0.762127	0.143695	0.377049	0.13719	0.136512	0.673529	0.718861	1.03593	0.802419
0.979844	0.166013	0.873096	0.186123	0.108626	0.652318	0.603093	1.11574	0.598214
0.876522	0.180263	0.0864865	0.18569	0.132283	0.539568	0.580292	0.496552	0.739669
0.60396	0.147757	0.398773	0.203704	0.13067	0.914286	0.435924	0.856427	0.978927
0.580786	0.18408	0.182857	0.157233	0.28109	0.74	0.679922	1.0501	0.851986
0.8	0.357357	0.137566	0.783521	0.255255	0.800718	0.718491	0.823547	2.19635
0.979839	0.2054	0.131579	0.499543	0.122425	0.917492	0.529711	0.970158	1.01351
0.94247	0.221857	0.182003	0.0820312	0.090301	0.673333	0.937909	1.08621	1.29675
0.752174	0.152784	0.188571	0.205674	0.144951	0.529412	0.792208	0.610117	0.728033
0.833457	0.285498	0.395833	0.153846	0.0893142	0.662921	1.38637	0.773791	0.684211
0.452991	0.232329	0.247059	0.174797	0.161148	0.589474	0.753854	0.512658	0.892562
0.90535	0.152349	0.19812	0.191057	0.0883281	1.07333	0.5375	0.804878	0.845405
0.799265	0.177596	0.236433	0.280654	0.170449	0.771314	0.826822	1.12102	0.696172
1.028	0.229829	0.174157	0.183183	0.213213	0.558824	0.315574	0.631943	1.50662
0.834416	0.101805	0.216867	0.190547	0.11129	0.787671	0.767047	0.782123	0.89444
0.983224	0.254098	0.256271	0.187384	0.117241	0.62585	0.604444	0.798742	0.84466
0.712355	0.118644	0.123287	0.182203	0.165204	0.782051	0.607375	0.948276	1.15385
0.89243	0.231978	0.203018	0.260712	0.168975	0.761421	0.459959	0.687861	0.780625
1.01506	0.287749	0.840052	0.13289	0.311258	0.85623	0.620862	1.01198	0.834952
0.956522	0.274064	0.359281	0.171875	0.19685	1.43173	0.553846	1.29448	1.12996
0.823529	0.142442	0.196319	0.0794224	0.124638	0.716312	0.516793	1.0989	1.00909
0.802579	0.144172	0.235955	0.225	0.125	0.781046	0.771545	1.37933	0.85348
0.586331	0.154639	0.164773	0.177305	0.144738	0.73913	0.492348	1.41863	0.82697
1.06271	0.178587	0.3125	0.229008	0.401929	0.458716	0.475827	1.07271	0.759184
0.987124	0.26873	0.232432	0.113514	0.0976431	0.811756	0.730932	1.31548	0.439655
0.834687	0.277652	0.134259	0.133125	0.11276	0.728322	0.610169	0.822432	1.27523
0.919856	0.256839	0.515152	0.116022	0.103448	0.61697	0.595795	0.511013	1.10376
0.788875	0.239962	0.409326	0.181159	0.267388	0.95923	0.639233	0.638037	0.976959
0.645609	0.324713	0.106443	0.319714	0.157627	0.670213	0.443966	1.46244	0.740741
0.974318	0.283708	0.187192	0.12963	0.147488	0.820225	0.640816	0.902174	0.989199
1.17982	0.280205	0.218509	0.240905	0.211806	0.858363	0.370518	0.718994	1.07048
0.823308	0.155224	0.606263	0.275472	0.125268	0.901235	0.69469	0.949206	1.32579
0.700441	0.163863	1.05233	0.133891	0.16263	0.598592	0.567394	0.771277	0.730924
0.779592	0.162577	0.359281	0.18414	0.120662	0.997809	0.326376	0.841463	0.570175
0.7125	0.241925	0.420245	0.233159	0.0617284	0.955556	0.521401	1.1465	0.836449
0.872093	0.124031	0.130435	0.144944	0.138158	0.836879	0.595388	1.52596	0.965447
0.664311	0.219477	0.284946	0.135294	0.0917431	0.861842	1.36797	1.25215	0.751131
0.978723	0.146699	0.23319	0.163961	0.139312	0.736947	0.479973	1.04956	0.641593
0.775315	0.257534	0.641996	0.193548	0.140395	0.80292	0.311024	0.703704	1.17284
0.731775	0.162739	0.465686	0.295082	0.115265	0.938434	0.690377	0.891435	0.893004
0.743902	0.223958	0.871696	0.178478	0.1184	1.04895	0.460251	0.308901	0.609865
0.624473	0.152589	0.166667	0.195833	0.294283	0.868263	0.197133	0.949713	0.719409
0.605948	0.195238	0.212584	0.101124	0.143541	1.28818	0.784077	1.43229	0.900398
0.804435	0.228916	0.227723	0.236162	0.0825397	0.819355	0.473282	0.91716	1.03419
0.846643	0.201107	0.237805	0.0809129	0.214076	1.1911	0.587444	0.729285	0.950512
0.894958	0.211871	0.149533	0.166788	0.11465	0.76431	0.833333	0.608815	0.75
0.804979	0.184529	0.48444	0.240891	0.233553	1.02422	0.741818	1.71166	0.795096
0.809524	0.234756	0.134503	0.19788	0.125616	0.44335	0.578409	1.27907	0.782258
0.952814	0.165888	0.216374	0.162571	0.116104	0.702128	0.439186	0.837454	1.01099
0.478417	0.16622	0.480663	0.135193	0.109036	0.741903	0.457627	0.6	0.755876
0.965066	0.121212	0.179798	0.238363	0.125364	0.818841	0.623412	0.675978	0.481061
0.779661	0.269444	0.127907	0.145004	0.252396	1.60256	0.438878	0.873621	1.0996
0.659751	0.25656	0.120482	0.154982	0.131157	0.858229	1	0.798742	0.878402
0.928571	0.285714	0.176829	0.197519	0.161799	0.830904	0.526316	1.25967	0.531532
0.709251	0.236842	0.890688	0.206612	0.151806	0.884226	0.653898	1.24121	0.765517
0.186704	0.158904	0.149485	0.164	0.148021	1	0.484375	0.522472	0.732218
0.869565	0.217914	0.136996	0.173961	0.130754	0.686047	0.907449	0.583851	1.12403
1.0025	0.260372	0.37441	0.164122	0.0585009	1.82866	0.806394	1.2625	0.849785
0.561265	0.26288	0.219695	0.15634	0.12768	0.607448	0.561555	1.4951	0.797357
0.647541	0.121822	0.216049	0.179567	0.1843	0.662252	0.579055	0.654373	0.726891
0.78144	0.174917	0.208333	0.126531	0.108696	0.765201	0.423935	0.822485	0.718062
0.981629	0.257812	0.255814	0.202206	0.170866	1.28571	0.858974	0.919753	0.930693
0.660944	0.23027	0.216867	0.387568	0.076006	0.738983	0.482852	0.290909	0.98893
0.643154	0.140893	0.293785	0.136906	0.0830671	0.915546	0.575868	0.82659	1.06579
0.80884	0.165899	0.157895	0.145749	0.16609	1.33333	1.06621	2.33696	0.838384
0.720307	0.267366	0.163024	0.152941	0.131046	1.00159	0.305857	1.39379	0.719828
0.852941	0.325349	0.281609	0.0907298	0.154639	1.31058	0.436	1.5	0.550787
0.892686	0.247216	0.322342	0.166667	0.175926	1.16176	0.497959	1.17241	0.853448
0.64539	0.153846	0.231638	0.186396	0.119449	0.600255	0.537549	0.801075	0.736752
0.519481	0.280702	0.223404	0.127923	0.101227	1.61634	0.480338	0.563636	0.759843
0.847015	0.182756	0.121053	0.149948	0.0911854	0.832168	0.411765	0.572115	0.538117
1.11593	0.238541	0.325967	0.227642	0.132688	0.855072	1.48614	0.5625	0.852814
0.761046	0.137427	0.132898	0.166758	0.287263	0.723873	0.442478	0.698113	0.748821
0.77686	0.207703	0.148374	0.159802	0.143013	0.828767	0.329435	0.718018	0.927273
0.975104	0.314985	0.248521	0.167242	0.211604	0.625554	0.604758	1.04167	2.25466
0.75	0.295841	0.129213	0.157669	0.139073	0.882716	0.670635	1.57865	0.603922
0.917518	0.204261	0.198864	0.0931174	0.158076	0.990683	0.459402	0.723814	0.674264
0.833735	0.139601	0.617859	0.111111	0.111603	0.875	1.1373	0.514354	1.16633
0.70082	0.362319	0.290488	0.169737	0.100714	2.00913	0.67544	0.79558	0.70155
0.873672	0.225895	0.205742	0.296153	0.134321	0.986755	0.684536	1.44444	0.506912
0.966527	0.384146	0.159544	0.110919	0.167951	1.79532	0.674383	2.80506	0.924812
0.951417	0.212567	0.0923913	0.224744	0.185544	0.557047	0.587477	1.68776	0.627273
0.997128	0.502747	0.19883	0.159836	0.17499	0.860248	0.426573	0.547771	0.799107
0.9701	0.962882	0.0969697	0.188446	0.117483	0.457143	0.370213	0.798913	0.636078
0.805522	0.145455	0.128342	0.21172	0.14421	0.845161	0.688084	0.533679	0.811958
0.823322	0.158993	0.146006	0.243902	0.0694444	2.02331	0.415966	0.697841	0.641425
0.816864	0.18342	0.291317	0.169678	0.165029	1.31371	0.551713	1.05495	0.674419
0.835317	0.168692	0.179012	0.14966	0.103333	1.25683	0.517857	0.976879	1.62579
0.721519	0.175114	0.245509	0.715819	0.108232	1.11281	0.291188	1.48624	1.24285
0.778261	0.090411	0.190217	0.26506	0.213036	0.712877	0.965	0.460147	0.796681
1.195	0.174009	0.141104	0.179074	0.189189	0.725	1.13831	0.329114	0.753171
0.70614	0.191186	0.128405	0.196721	0.20569	0.598592	0.445283	1.0325	0.539823
1.00505	0.243323	0.193716	0.0688259	0.131197	0.510204	0.72286	0.950368	1.40074
1.04709	0.652	0.670185	0.231707	0.119601	0.920254	0.504	0.71111	0.747694
0.802083	0.18989	0.25	0.172328	0.136543	0.992647	0.551724	0.53891	0.66
1.61277	0.223958	0.18648	3.48312	0.201175	0.636943	0.855649	1.08059	0.990496
0.833333	0.184133	0.22549	0.135246	0.168428	0.821918	1.57046	1.12807	0.55
0.944906	0.2733	0.16969	0.176471	0.214286	0.532374	0.389831	1.59109	0.635135
0.740145	0.287749	0.111111	0.28922	0.158175	0.69281	0.518827	1.15244	0.747696
0.841371	0.139013	0.220339	0.191045	0.130159	1.12215	0.423664	1.01796	0.790769
0.776493	0.289216	0.122807	0.145098	0.11396	1.9854	0.73913	0.662069	0.771812
1.18062	0.261261	0.157289	0.165289	0.213904	0.837209	0.888412	0.49711	0.852761
1.02011	0.212627	0.163884	0.159749	0.342373	0.852941	1.05144	0.45297	0.725225
0.640678	0.388047	0.0974359	0.136879	0.117264	0.772189	0.50431	0.744417	0.85307
1.14161	0.354545	0.208092	0.101524	0.125413	0.556725	0.520179	0.577889	0.771739
0.759197	0.190476	0.207715	0.179389	0.203444	0.725352	0.485623	1.60151	0.866414
0.991453	0.177419	0.218182	0.208711	0.155405	0.7926	0.682179	1.40932	0.689655
0.77551	0.201657	0.400749	0.278049	0.134238	0.740113	0.511217	0.777858	0.788845
0.927912	0.123867	0.146835	0.212975	0.525641	0.633803	0.720114	0.444444	0.868421
0.783465	0.192529	0.1491	0.19305	0.115756	0.791667	0.38189	0.532934	1.21758
1.0103	0.256754	0.0710382	0.185484	0.225113	0.625	0.529183	1.02548	0.763061
0.968525	0.184652	0.382716	0.123793	0.142857	1.48265	0.654709	1.43373	0.731053
0.901735	0.262645	0.462005	0.137311	0.137615	0.911661	0.519895	1.10452	0.625954
1.09987	0.319828	0.197109	0.20954	0.143026	0.934211	0.527434	0.691824	0.490909
1.02174	0.291278	0.154696	0.257143	0.107034	0.591837	0.42	1.62944	0.564081
0.768523	0.206052	0.127072	0.0982143	0.263158	0.759091	0.709772	1.1	1.05128
0.879668	0.233333	0.513078	0.187135	0.27715	1.56204	0.872193	1.43544	0.905498
0.892116	0.245943	0.158824	0.16002	0.163152	0.635714	0.395556	1.00621	0.735808
1.00627	0.12	0.19764	0.117093	0.130233	0.612676	0.798479	1.24695	0.747191
0.75	0.5	0.188732	0.136786	0.2	1.15603	0.370833	1.04603	0.883459
1.09028	0.14723	0.136364	0.128814	0.158076	0.848921	0.800885	0.884146	0.887162
0.969957	0.375174	0.180354	0.118795	0.0941915	0.932567	0.358634	0.581818	1.0547
0.978044	0.189617	0.159034	0.335821	0.246481	0.862093	2.10526	0.68595	1.03246
1.07489	0.21902	0.114428	0.1875	0.168825	0.822733	0.497872	1.07808	0.773084
0.672727	0.227513	0.141177	0.115226	0.134615	0.789155	0.433071	1.05589	0.894737
1.06593	0.153425	0.202692	0.236008	0.0909091	0.597122	1.19792	0.868886	1.08475
1.17682	0.264205	0.197772	0.0864198	0.154952	0.930556	1.15936	2.14558	0.821206
0.867519	0.289662	0.0934844	0.170068	0.358974	1.10917	0.576842	1.0503	1.12791
0.727848	0.142029	0.157895	0.198413	0.135772	0.700325	0.748792	0.909535	0.856522
0.948016	0.234375	0.202381	0.294118	0.13961	0.431138	0.641921	0.730307	1.10455
0.779354	0.228928	0.251497	0.250763	0.15727	0.832734	0.531397	0.764706	0.716235
1.52305	0.200272	0.233533	0.0988142	0.283276	0.807535	0.600858	1.36145	0.840183
0.648975	0.276712	0.391518	0.224829	0.136202	0.434783	0.575148	1.00104	0.501174
0.964211	0.187003	0.136769	0.157452	0.239865	0.821622	0.58047	0.661538	1.11017
0.920833	0.18209	0.202443	0.183725	0.0751634	0.681564	0.531348	0.841176	0.745902
0.917266	0.303138	0.142376	0.166749	0.100385	0.644737	1.31182	1.15385	0.796765
0.706271	0.229885	0.157895	0.160804	0.133987	0.853801	0.443946	0.598765	0.722311
0.722628	0.218289	0.179455	0.111111	0.227139	0.992207	0.718095	0.666667	0.646588
1.45274	0.165059	0.365854	0.160179	0.104167	0.881944	0.509025	0.960507	1.29114
1.05217	0.154329	0.156069	0.251908	0.202658	0.721417	0.659836	0.839641	0.934783
0.72807	0.179597	0.324429	0.146939	0.191781	0.369863	0.358974	0.842424	0.815668
0.949314	0.408203	0.130653	0.161571	0.207369	0.58371	0.575791	0.806744	1.10046
1.36364	0.472561	0.653846	0.244	0.0928962	0.644928	0.834395	0.476584	2.15185
0.818565	0.203143	0.0632184	0.14899	0.18123	0.820122	0.50883	1.09178	0.862837
0.59944	0.246459	0.169399	0.113744	0.103125	0.843137	0.609319	0.944578	0.98777
0.653297	0.257485	0.21298	0.16489	0.174566	1.24852	0.743363	1.24051	1.19121
0.848811	0.172948	0.139235	0.169828	0.144118	0.649123	0.808678	0.774336	0.863142
0.819277	0.165083	0.16763	0.191781	0.264723	0.755814	0.541791	1.05047	1.24706
0.931625	0.386707	0.283237	0.177774	0.100287	0.355482	0.833671	0.60355	1.59227
0.878818	0.263995	0.24825	0.198556	0.115839	0.599462	0.62426	0.763006	1.52561
0.892723	0.192298	0.154754	0.172043	0.178753	0.558945	0.595893	0.883462	0.815315
0.947791	0.268786	0.216153	0.153846	0.133515	0.598639	0.702128	0.771084	1.0524
0.826923	0.323944	0.82659	0.087108	0.235119	0.592929	0.350649	1.09729	1.38641
0.989712	0.20597	0.114286	0.141304	0.0555556	0.496933	0.508427	0.448276	1.02183
0.776031	0.235632	0.588757	0.112033	0.149837	1.7037	0.485549	0.956311	0.625532
0.92	0.169096	0.135657	0.177062	0.180645	0.857143	0.517241	1.33714	1.15642
1.14933	0.203343	0.186441	0.173681	0.119403	0.72	0.808081	1.6031	0.828179
0.855799	0.216337	0.199482	0.146771	0.118893	0.729254	0.569593	0.862366	0.94958
2.06522	0.289021	0.210843	0.19697	0.175676	0.727891	0.716298	0.620795	1.40726
1.12971	0.311454	0.0977012	0.268713	0.161364	0.886525	0.374486	0.872936	0.505882
0.956447	0.228412	0.228538	0.149932	0.238591	2.19527	0.53125	0.344444	1.34404
0.94302	0.180982	0.216216	0.118774	0.152126	0.884354	0.238095	0.637602	0.941498
0.80137	0.161096	0.120283	0.12273	0.115442	1.0073	0.674326	1.65605	0.880184
0.90469	0.43124	0.266167	0.304843	0.182109	0.519737	0.749257	2.04304	0.938617
1.4498	0.302115	0.124371	0.371648	0.122857	0.888891	0.555224	1.38509	0.755556
0.654882	0.241477	0.241573	0.197133	0.170769	0.72008	0.920848	0.585366	1.1034
0.957265	0.242604	0.185536	0.280488	0.181818	0.924658	0.377724	1.09659	1.07913
0.5875	0.286111	0.172222	0.168033	0.144262	1.01434	0.41841	1.00888	1.20625
0.655602	0.174419	0.28655	0.11615	0.26499	1.41304	0.774396	0.640212	1.6281
0.906504	0.19462	0.192771	0.0920421	0.175375	1.94291	0.651408	0.50625	0.897248
1.10183	0.160694	0.241782	0.131512	0.10089	0.985445	0.45106	1.46109	1.2515
0.775591	0.706782	0.25	0.205683	0.102564	1.28571	0.621679	1.14347	0.888564
0.949367	0.122195	0.133136	0.250965	0.239057	0.453813	0.493056	0.993939	1.54379
0.60515	0.29052	0.138554	0.120332	0.128206	0.760695	0.908247	0.621212	1.36441
0.859504	0.282738	0.12344	0.149254	0.143312	0.757353	0.882803	0.693122	1.00791
0.856031	0.221855	0.219512	0.199706	0.313374	0.524476	0.458824	1.40061	0.733471
0.708696	0.153666	0.111374	0.529644	0.177852	0.735714	0.556326	0.841348	1.51038
0.584416	0.129353	0.45	0.355372	0.268852	0.81	0.413793	0.484277	1.1629
0.827617	0.172749	0.295898	0.166667	0.130682	0.704136	0.466134	0.537234	1.06944
0.829268	0.23185	0.204819	0.210117	0.174061	0.660753	0.48853	1.05179	0.867841
1.03147	0.217489	0.21466	0.133134	0.147651	0.828571	0.496127	0.862245	1.08744
0.755544	0.218853	0.146341	0.223529	0.125356	0.517986	0.425209	1.25156	0.945148
0.343848	0.164634	0.12	0.120301	0.0887372	1.13095	0.425695	0.694915	1.04072
0.530172	0.310345	0.221649	0.115223	0.117264	1.19718	0.61446	0.638554	0.784483
1.31579	0.215981	0.246988	0.193459	0.170699	1.25287	0.348921	1.00122	1.25519
0.881159	0.145889	0.300237	0.164384	0.0882353	0.792857	0.632479	1.175	0.862222
0.873748	0.271318	0.236364	0.258794	0.180139	0.686275	1.03846	0.371429	0.963636
2.10909	0.379121	0.189024	0.191882	0.112397	0.966887	0.365813	0.916168	0.841237
0.766667	0.20197	0.204301	0.167939	0.122754	0.476821	0.647303	0.414365	1.88688
0.762606	0.220089	0.210092	0.190476	0.0873494	0.595506	0.313559	1.12377	1.23818
0.859649	0.201681	0.980645	0.185484	0.114376	1.02388	0.358871	1.06962	1.22132
0.563559	0.184672	0.17873	0.130314	0.147691	0.945223	0.742111	0.711656	0.831818
0.813559	0.165857	0.481369	0.152299	0.127329	0.714713	0.527124	0.841772	0.848249
0.933696	0.2053	0.217143	0.243396	0.1312	0.650766	1.21921	0.35533	1.02423
1.125	0.242938	0.226744	0.164179	0.196481	1.18228	0.528511	1.19162	0.864863
0.610994	0.212821	0.142857	0.18509	0.233898	0.751592	0.37751	0.637681	0.834783
0.913413	0.192105	0.208791	0.0896552	0.315878	1.10736	0.584416	0.453988	1.33456
1.05926	0.236607	0.125749	0.110236	0.284332	0.750799	0.414343	0.518293	1.17738
1.08772	0.126302	0.144385	0.115028	0.0813559	0.733096	0.571429	0.369697	0.930804
0.582677	0.122951	0.140852	0.13189	0.10907	0.942958	0.945148	0.436541	1.02174
0.606838	0.146098	0.149165	0.109405	0.252362	0.927007	0.490163	1.41875	0.958955
1.2922	0.187192	0.0645161	0.287402	0.128049	0.715328	0.362963	0.424419	0.876712
0.784509	0.325153	0.0798722	0.113821	0.113565	1.1677	0.371681	0.452941	0.909465
1.028	0.180929	0.421405	0.147959	0.123167	0.808511	0.27381	0.720635	0.911504
0.987395	0.256025	0.323756	0.190904	0.186544	1.625	0.596259	0.433155	1.13878
1.09836	0.168523	0.242775	0.103586	0.157729	0.842857	0.454148	1.30675	1.03837
1.02632	0.221613	0.147059	0.238739	0.134969	0.367347	0.297959	1.42162	1.08514
0.996472	0.271638	0.130952	0.216561	0.19398	1.00714	0.606838	0.76	1.26872
0.891213	0.171166	0.170732	0.171076	0.122324	0.933333	0.52766	0.617143	0.975309
0.889121	0.204412	0.128655	0.139442	0.17817	0.655949	0.382932	0.981595	1.27133
0.943382	0.159383	0.212644	0.190244	0.164263	0.80137	0.740323	0.633333	1.00195
0.896266	0.402116	0.143374	0.128485	0.192044	0.580854	0.5	0.682635	0.94052
1.23704	0.153031	0.122727	0.167247	0.142857	0.583234	0.495984	0.66242	0.730594
0.998475	0.185065	0.296009	0.159851	0.0955414	1.34783	0.446316	0.254054	0.7666
1.16183	0.168196	0.184196	0.354892	0.288525	0.755245	0.701188	0.676625	1.13063
0.762963	0.37766	0.22381	0.197987	0.12653	0.608475	0.463614	0.706897	1.09557
0.597656	0.211835	0.551148	0.245734	0.232932	0.662577	0.661123	1.09451	1.20426
2.05118	0.331429	0.506024	0.178065	0.359425	0.767408	0.552486	0.29572	0.955405
1.1875	0.12196	0.25	0.232365	0.145507	1	0.57713	0.513661	0.855814
0.900433	0.283988	0.215116	0.337069	0.118856	0.687296	0.57271	2.05536	1.08796
0.794185	0.272727	0.171598	0.30939	0.125	1.0073	0.526523	0.988201	0.86036
0.683983	0.159915	0.25	0.115825	0.123165	0.811321	0.554607	1.15249	0.958095
1.22411	0.161064	0.144338	0.117409	0.123529	0.539148	0.684554	1.28219	0.986749
0.709677	0.283537	0.567739	0.113821	0.145503	0.817518	0.509677	0.463415	1.75488
1.84556	0.128261	0.564417	0.130081	0.10989	1.47929	0.428118	1.34339	1.36096
1.0224	0.13324	0.376344	0.148837	0.145913	1.048	0.407336	1.23546	0.780992
1.12775	0.187873	0.100181	0.151119	0.379125	0.608696	0.328063	1.65	0.672897
0.946281	0.347426	0.141698	0.300395	0.0864865	0.431694	0.580897	0.494118	1.09417
0.875	0.188655	0.135652	0.150685	0.310127	0.684211	0.228448	0.58125	1.0065
1.26112	0.675287	0.167082	0.242177	0.104575	0.731559	0.406	1.05228	0.859375
1.02146	0.165685	0.247688	0.346303	0.174856	1.06081	0.727881	0.976608	0.856165
0.706383	0.261814	0.183522	0.263037	0.110448	0.583333	0.569446	0.664773	1.45543
0.945985	0.158209	0.35533	0.0960912	0.184066	0.676814	0.43554	0.780556	0.88755
1.25504	0.144476	0.118881	0.145978	0.188244	0.929078	0.553571	0.484848	0.905405
0.777633	0.247911	0.234864	0.144628	0.158076	0.766394	0.509677	0.942548	1.181
0.916256	0.716535	0.201887	0.235088	0.126638	0.863637	0.532044	0.899054	0.921053
0.757089	0.244326	0.146067	0.155784	0.288288	0.926554	0.54251	0.648649	1.44794
0.891566	0.144703	0.166065	0.333333	0.076412	1.03763	0.549266	1.45223	0.864979
1.1129	0.246334	0.272189	0.0998218	0.325	0.468085	0.473029	1.07643	1.06324
1.53744	0.151057	0.296296	0.0994948	0.251553	0.873215	0.486517	1.54918	1.02262
0.779659	0.162651	0.121951	0.319569	0.11041	0.596273	0.569024	0.797468	0.8
0.872881	0.213904	0.108108	0.112286	0.137255	0.670886	0.488095	0.945589	2.03571
0.711697	0.219937	0.251462	0.132254	0.145604	0.8105	0.32567	1.09425	1.77434
0.675147	0.19724	0.172789	0.319865	0.19244	0.741722	1.32576	0.595092	0.990548
0.813492	0.288509	0.252525	0.435897	0.09516	1.26239	1.55777	0.714286	2.48394
1.06958	0.29349	0.233317	0.312684	0.178487	0.686131	0.332117	1.13095	0.955157
0.701695	0.241247	0.151899	0.144404	0.139881	1.23448	0.747126	0.783116	1.52586
0.99505	0.161194	0.138462	0.129139	0.169497	0.93007	1.0251	0.71517	1.1391
0.793594	0.481332	0.0952381	0.533953	0.135567	0.218978	0.648822	0.831325	1.63348
0.837065	0.22372	0.262712	0.144487	0.113065	0.501219	1.25498	0.775843	0.969697
1.16143	0.41474	0.131313	0.157025	0.0972527	0.734483	0.537594	1.07203	1.03509
0.990826	0.178571	0.179487	0.0653595	0.104213	1.17017	0.393822	0.702222	1.29707
0.975069	0.287462	0.165219	0.0905512	0.156923	0.776738	0.712494	0.784159	0.987791
0.877778	0.913553	0.150888	0.154805	0.149533	0.590426	0.352679	0.657825	1.38251
1.55556	0.186813	0.214275	0.185039	0.216113	0.929078	0.502203	0.617143	0.738739
1.81771	0.22	0.198	0.176	0.108911	0.705882	1.47446	0.696429	1.39155
0.743555	0.193831	0.108434	0.148253	0.128535	2.54412	0.676868	0.724881	0.557078
1.01213	0.288433	0.156342	0.354367	0.116719	1.00437	0.487437	0.866242	0.829623
0.950877	0.199896	0.236686	0.309091	0.185393	1.09114	0.78865	1.71605	0.824176
0.910656	0.340458	0.301775	0.209289	0.182109	0.93662	0.498986	1.76331	1.00699
0.795745	0.19943	0.170625	0.279891	0.0833333	0.789762	0.349057	0.875	1.47594
0.717133	0.183486	0.146119	0.112738	0.229115	1.27632	1.30851	0.97619	1.48235
0.65678	0.165644	0.0416667	0.123967	0.125382	1.37876	0.610232	0.815321	0.951195
1.06017	0.131661	0.104294	0.219634	0.0583596	0.790541	0.566327	1.36478	0.624742
0.940133	0.0969163	0.258824	0.150289	0.224736	0.647841	0.872881	1.13527	1.01519
0.586777	0.166744	0.247788	0.183843	0.109161	0.728	0.84973	1.0231	1.18443
0.936441	0.197674	0.316684	0.112903	0.295466	0.781065	0.637465	0.436464	1.01327
0.947896	0.187423	0.216216	0.2375	0.335694	0.966443	0.582791	1.01163	0.910148
0.954064	0.230539	0.144385	0.171103	0.1875	0.672241	0.640693	0.930818	1.12448
1.82083	0.241738	0.110795	0.119342	0.165064	0.495179	0.450893	0.932374	1
1.40079	0.225146	0.543254	0.254753	0.929498	0.835616	0.649606	0.666667	0.746544
1.52037	0.312684	0.0909091	0.112319	0.16763	0.765101	0.556034	1.20382	0.983385
0.606643	0.275689	0.157697	0.0820982	0.161812	0.661972	0.745275	0.455056	1.17284
0.71806	0.3125	0.146152	0.162392	0.176689	0.670165	0.358079	0.626374	2.08224
0.470113	0.435028	0.10119	0.0909091	0.140033	1.08961	0.607807	1.51534	0.887273
0.756757	0.339109	0.276471	0.133333	0.137313	0.844144	0.291262	1.08631	0.797297
0.940678	0.255495	0.186813	0.10453	0.115259	0.834356	0.613148	0.885246	1.29032
1.25213	0.235616	0.209945	0.141539	0.48554	1.13984	1.97286	0.739645	1.25225
0.672065	0.236964	0.118182	0.374191	0.167722	0.430962	0.33913	0.887667	0.754464
0.628205	0.193182	0.170732	0.211513	0.153488	0.648464	0.65673	1.62264	0.958333
1.06748	0.09375	0.169833	0.206859	0.16388	0.547451	0.498801	0.826748	1.07442
1.18884	0.148935	0.508876	0.161224	0.205673	0.745919	0.744849	1.01206	1.06375
1.00873	0.306914	0.147556	0.109907	0.272981	1.78502	1.26499	0.471939	1.01087
1.11811	0.400504	0.137975	0.181452	0.308219	0.869756	0.485803	1.54777	0.866109
0.614973	0.337912	0.239899	0.133226	0.185915	1.04088	0.433476	1.00264	1.05239
0.953775	0.291822	0.164706	0.14455	0.0917031	0.821717	0.720374	0.835227	1.01322
1.37763	0.177278	0.0944882	0.104235	0.133333	0.59116	0.515789	1.04737	0.475285
0.61755	0.162088	0.187013	0.141079	0.324227	0.646275	0.525424	0.764873	0.804
0.867763	0.446429	0.35119	0.175824	0.167197	1.52899	0.69011	1.13836	1.32608
1.15469	0.272455	0.125	0.17551	0.190476	0.668896	0.66171	0.730689	1.26219
0.664634	0.225352	0.731791	0.188578	0.12459	0.74269	0.711563	1.42524	2.74537
0.986373	0.199512	0.317073	0.235433	0.122704	0.694828	0.390745	0.770053	1.41176
0.898575	0.181481	0.171051	0.18312	0.0720461	1.20096	0.483386	1.30801	1.04577
0.79921	0.302632	0.313673	0.278431	0.186315	1.6	0.840461	0.623529	0.920561
0.984674	0.289086	0.181287	0.371841	0.199105	0.883212	0.396725	0.603715	0.98524
2.27305	0.296811	0.365854	0.0808081	0.12069	0.5	0.36255	0.770774	0.887967
1.65217	0.178771	0.179425	0.218359	0.139932	0.743205	0.476987	0.672956	0.935223
0.895181	0.237676	0.2544	0.147775	0.0714286	0.539773	0.367906	1.2229	0.873303
1.36207	0.237288	0.16911	0.178905	0.111468	0.892086	1.4498	0.829114	2.26923
1.17472	0.229787	0.160714	0.215686	0.121951	0.615385	0.485677	1.42655	1.03001
1.16496	0.204992	0.248732	0.178054	0.0955581	0.751724	0.587667	0.691429	1.06415
1.38197	0.257365	0.15948	0.125984	0.128604	0.659722	0.423581	0.591892	1.40305
0.993164	0.223052	0.0914634	0.17603	0.256151	0.762238	0.376623	0.282209	0.843269
0.945455	0.162319	0.349693	0.231128	0.349515	0.848276	0.402754	2.71795	1.2121
1.02022	0.20014	0.193182	0.140435	0.144467	0.561111	0.361111	0.37931	1.00327
0.880342	0.216688	0.158416	0.246528	0.27993	0.534722	0.718108	1.09756	0.833031
1.37587	0.294479	0.341969	0.155738	0.108475	0.964591	0.600897	0.7	0.885106
0.987929	0.187586	0.117347	0.144531	0.105519	0.676474	0.59841	0.496933	0.973094
1.46263	0.121447	0.0843374	0.181818	0.131707	0.337838	0.65647	0.92828	1.15165
1.30752	0.272512	0.166266	0.219858	0.309309	0.673414	0.461207	0.55625	1.44643
0.619377	0.265387	0.0858896	0.155172	0.152648	0.700139	0.642548	0.59306	1.02402
0.798856	0.257225	0.109244	0.168675	0.13522	0.372263	0.424779	0.918367	1.89035
0.93159	0.203297	0.344192	0.174497	0.132487	0.566343	0.560859	0.710227	1.5913
0.819742	0.177596	0.108434	0.318898	0.185012	0.650307	0.580261	1.29444	0.986929
1.53445	0.102941	0.132948	0.186235	0.17032	0.693878	0.573913	0.925134	1.08815
1.12879	0.24968	0.169811	0.167045	0.0728863	0.553691	0.572881	0.663978	0.908037
1.0292	0.26087	0.128655	0.16198	0.282345	0.517581	0.513514	1.22326	0.892377
0.838428	0.26257	0.14072	0.150241	0.182119	0.758621	0.429487	0.819149	4.60748
1.09483	0.284879	0.164835	0.110656	0.263615	1	0.558229	0.401042	1.99574
0.940952	0.173892	0.125714	0.15625	0.333333	0.85	0.39781	1.32515	1.27565
1.19492	0.26568	0.242449	0.297521	0.174658	0.823529	0.522321	1.32759	1.2253
1.36822	0.24706	0.153846	0.123055	0.129973	0.918367	0.454545	0.654088	0.951542
0.662551	0.236288	0.123596	0.329412	0.0881356	0.719178	0.446809	1.69901	1.12013
1.53744	0.246291	0.156627	0.252489	0.162189	0.616418	0.827004	1.18158	1.4252
0.913284	0.199431	0.210526	0.226937	0.175896	1.37802	0.385932	0.928495	1.78482
1.00805	0.188652	0.21659	0.141791	0.278243	1.08974	0.780585	0.856728	1.65793
0.810714	0.305296	0.180723	0.15	0.18	0.583333	0.40748	1.50935	0.812916
0.905263	0.193327	0.120064	0.267726	0.162078	0.372449	0.416897	1.07116	0.816092
1.07298	0.15404	0.217647	0.231655	0.190476	0.753561	0.352612	1.22929	1.10686
1.51224	0.195261	0.123656	0.623281	0.177049	0.69281	0.394366	0.594118	0.952511
1.60169	0.501529	0.219895	0.158228	0.110063	1.07971	0.488789	0.712141	0.665236
2.14286	0.133382	0.160221	0.150628	0.234752	0.657364	0.494102	1.11575	0.987421
0.979424	0.260234	0.139896	0.150641	0.137725	0.561728	0.616327	0.570552	1.34965
0.825	0.272973	0.110497	0.542945	0.157191	1.51702	0.300429	0.608824	0.831111
0.948718	0.267464	0.168831	0.235075	0.15917	1.27844	0.60166	0.984043	1.11938
0.780702	0.143219	0.107527	0.136546	0.172451	0.524046	0.43007	1.67665	0.95814
0.816479	0.215569	0.335329	0.178105	0.12381	0.753165	0.503906	0.635495	0.891603
1.11442	0.253118	0.355422	0.141865	0.0997067	0.726413	0.470498	0.62069	1.88258
0.88755	0.219178	0.275862	0.130662	0.274656	0.634552	0.497817	1.01968	4.11009
1.0037	0.258229	0.159763	0.127745	0.195876	0.517483	0.321138	0.632479	0.781996
0.786611	0.222222	0.283951	0.197232	0.305209	0.830325	0.198276	1.23181	0.877521
0.877119	0.24734	0.165015	0.193103	0.114028	0.440789	0.661191	1.09278	1.11255
1.18201	0.281344	0.0833333	0.228916	0.13099	0.558621	0.448463	0.814815	1.93548
1.12941	0.19533	0.128514	0.204039	0.224864	0.733766	0.560924	0.971425	0.706122
1.1944	0.150794	0.195266	0.185529	0.140087	0.841181	0.446281	0.852792	0.997641
1.15757	0.198925	0.190312	0.127164	0.277778	0.671123	0.566116	1.03125	0.585586
0.876	0.243243	0.0858586	0.121406	0.962783	0.592654	0.384615	1.50249	0.95273
1.17172	0.141635	0.162791	0.140584	0.305768	0.612069	0.457778	0.928358	0.76824
0.608511	0.243274	0.342558	0.154004	0.255814	0.79742	0.298039	1.24432	1.17273
1.42446	0.13486	0.207865	0.194079	0.212465	0.607143	0.591131	0.984127	0.961404
1.09822	0.271768	0.130199	0.210884	0.116086	1.33268	0.864791	0.613924	1.13274
1.1446	0.193084	0.116959	0.149798	0.252492	1	0.668142	1.41614	1.62343
0.921109	0.180952	0.126374	0.189591	0.0971429	0.753541	0.253097	0.994048	0.922727
0.651229	0.262715	0.133005	0.0791667	0.324503	0.892437	0.549423	0.777328	0.872
1.1625	0.249267	0.148352	0.215768	0.27027	0.594324	1.0913	0.864198	0.904382
0.853061	0.2	0.198666	0.174147	0.12406	1.10638	0.8125	0.738636	1.04999
0.917318	0.192722	0.292683	0.130314	0.0892857	1.01814	0.561151	0.646067	1.12762
1.07028	0.154583	0.244186	0.127071	0.107023	0.757143	0.374322	1.30189	0.89375
0.920502	0.285285	0.149805	0.12253	0.216511	0.642857	0.504167	0.790476	1.09722
1.36194	0.186047	0.234276	0.669591	0.142458	0.835694	0.424281	0.929293	1.55349
0.926937	0.176292	0.126437	0.225805	0.193549	1.20354	0.334694	1.35373	0.868182
1.53838	0.223007	0.141243	0.374469	0.114193	0.514085	0.377	0.66242	1.0173
0.750988	0.259467	0.168269	0.153257	0.347962	0.585714	0.535133	0.6375	0.808163
1.02456	0.217984	0.136095	0.146293	0.33198	0.673469	0.484496	0.9625	2.1102
1.07874	0.321373	0.110834	0.195402	0.151269	1.08451	0.840164	1.0355	1.10762
1.55411	0.243466	0.248619	0.22973	0.160563	0.669039	0.47619	0.594872	0.926407
1.27119	0.221557	0.169565	0.155206	0.11223	0.489209	0.496842	0.820988	1.26222
1.06626	0.245121	0.129534	0.116105	0.115987	0.859649	0.441065	1.50259	1.05431
0.791519	0.160237	0.138114	0.176322	0.344644	1.02113	0.507368	0.810811	1.14768
0.77451	0.183623	0.169687	0.214575	0.272464	0.833333	0.508841	0.83815	1.10021
1.03543	0.234594	0.162963	0.169421	0.151724	0.65493	0.306034	1.61006	0.991228
0.893661	0.21229	0.308642	0.282869	0.168639	0.635811	0.617886	0.704403	1.93388
0.807018	0.238671	0.494253	0.25188	0.219941	1.17949	1.05844	0.983051	1.07263
1.18333	0.443608	0.130286	0.122411	0.114943	0.924051	0.556409	1.27607	1.12644
1.44463	0.130178	0.139665	0.277778	0.112392	0.739734	0.340708	0.999366	0.836364
0.840841	0.5	0.0946746	0.258065	0.360581	1.44643	0.71308	0.879518	1.77308
0.747019	0.428571	0.121212	0.293907	0.136213	0.492857	0.405821	0.747253	1.11345
1.20962	0.202354	0.251534	0.143768	0.110645	0.364641	0.422459	0.946108	1.60731
1.06596	0.147632	0.177249	0.184632	0.290102	0.884892	1.54661	1.1195	1.80666
1.25803	0.264766	0.252101	0.0738007	0.415385	0.568807	0.224422	0.683791	0.854626
0.982584	0.226361	0.16286	0.233947	0.132119	0.76749	0.357447	0.705714	1.05122
0.968018	0.280967	0.176796	0.143847	0.211967	0.610063	0.426829	0.658537	0.610687
1.38806	0.371257	0.979675	0.108167	0.266447	0.911765	0.980257	1.18497	0.72103
1.03284	0.268409	0.195402	0.121519	0.24918	0.842857	0.345588	1.03846	5.75
1.19522	0.703361	0.239929	0.167364	0.142361	0.484848	0.506122	0.840764	0.84749
1.05203	0.209974	0.232301	0.215953	0.198198	1.04317	0.86236	0.589286	1.59756
0.897338	0.1983	0.258621	0.237363	0.0859285	1.00581	0.52921	0.661202	0.773504
1.67742	0.157248	0.221154	0.196154	0.109677	1.32353	0.503143	0.852417	0.948498
1.12252	0.385989	0.130435	0.274648	0.103333	0.647059	1.05	1.3655	1.15768
0.957983	0.145205	0.207547	0.249354	0.113333	0.833333	0.609154	0.77707	0.682482
0.95614	0.223377	0.0518135	0.195114	0.0884354	0.702194	0.56261	0.503145	2.26747
1.63222	0.272783	0.146362	0.138007	0.217273	0.780645	0.543233	1.4386	1.31458
1.196	0.148181	0.227941	0.176245	0.25	0.707874	0.295154	1.24603	0.877273
1.04448	0.154545	0.165394	0.156398	0.186104	1.06107	0.310861	1.1194	5.94931
0.881104	0.155689	0.193548	0.304493	0.138408	1.61702	0.423581	0.735751	0.892004
1.14476	0.335735	0.16	0.108949	0.145086	1.06918	0.416382	0.828996	0.929907
0.766393	0.162162	0.156425	0.48951	0.146707	0.520832	0.833986	1.28446	0.878924
1.17039	0.347953	0.376963	0.145221	0.167785	1.09333	0.284483	0.897574	1.00331
1.13636	0.274809	0.144114	0.247304	0.248485	0.552288	0.421277	0.657303	0.877637
1.12992	0.477328	0.116505	0.162988	0.095092	0.652311	0.406926	0.6	0.958497
0.642793	0.241379	0.146667	0.399225	0.182685	0.538235	1.27505	1.3806	1.21293
1.21708	0.132231	0.222222	0.166667	0.127195	0.601399	0.469089	0.826816	1.89908
1.68908	0.187311	0.0974359	0.177135	0.102525	0.982074	0.57778	0.449102	2.10823
0.803347	0.270619	0.1595	0.124565	0.150641	1.18248	0.593952	1.34203	1.6186
1.16012	0.246518	0.459778	0.161943	0.156507	0.957576	0.693966	1.32292	1.28518
1.20928	0.216321	0.0470588	0.256579	0.128378	0.712121	0.517699	0.851852	0.788235
1.34649	0.1875	0.146739	0.192029	0.109859	0.533181	0.426887	1.1486	1.32766
0.69145	0.189041	0.0909091	0.225296	0.0816686	0.796512	0.632653	0.895604	1.1086
0.765886	0.182461	0.1	0.305031	0.170569	0.611511	0.458101	1.13824	1.02283
0.84711	0.378698	0.202186	0.245833	0.122671	0.959459	0.880893	1.24651	0.836207
0.756863	0.230539	0.246418	0.178437	0.270548	0.692308	0.428064	0.97193	1.11866
1.38178	0.116438	0.44186	0.235694	0.141414	0.786207	0.616071	0.633508	1.89698
1.35354	0.148438	0.16568	0.0859375	0.127517	0.491656	0.570558	0.63158	0.939516
1.10113	0.134364	0.164835	0.107646	0.14759	1.07973	1.31825	0.936306	0.990654
1.2	0.242938	0.484403	0.287215	0.0798722	1.28105	0.566997	1.69325	1.29545
1.42905	0.301333	0.248731	0.360625	0.167131	0.752475	0.650862	1	1.13253
0.932308	0.116564	0.166023	0.119522	0.135807	1.20825	0.448889	0.81875	1.37895
0.996364	0.261538	0.296296	0.265781	0.241379	0.507847	0.57438	1	1.05061
0.898594	0.136364	0.222222	0.261398	0.146704	0.959302	0.444109	0.722892	0.754545
0.821862	0.382105	0.126514	0.160123	0.128626	0.861842	0.541806	1.3625	0.745182
0.963636	0.328402	0.104396	0.188356	0.143617	1	1.18386	0.985903	1.12006
1.04314	0.176796	0.169992	0.153061	0.132546	0.89726	0.924242	1.12378	1.18561
1.08439	0.255319	0.147679	0.193416	0.136667	0.816901	0.36255	0.392638	1.05119
1.17055	0.247788	0.188235	0.30605	0.0784314	0.357143	0.625551	0.57764	0.574468
1.50323	0.294118	0.268293	0.120968	0.095624	0.943503	0.549328	0.728395	1.00119
0.658009	0.323404	0.276786	0.245211	0.0819113	0.904762	0.421397	1.95916	2.92484
1.14504	0.180282	0.375758	0.1625	0.0719603	0.690141	0.641642	0.943478	0.901674
1.13568	0.178385	0.587471	0.179389	0.159476	0.728155	0.973064	0.762248	0.730159
0.878049	0.112368	0.235002	0.272915	0.200599	1.08276	1.15206	1.67081	0.973843
1.07377	0.234756	0.106383	0.181142	0.075	0.956765	0.709727	0.508876	1.15368
1.256	0.132409	0.213616	0.124481	0.12628	1.03224	0.902041	1.03086	0.980306
0.738562	0.216216	0.170111	0.178423	0.124629	1.27624	0.587045	1.11471	0.676724
0.909465	0.528701	0.252941	0.108844	0.0888158	0.651316	0.491172	1.17305	0.609327
1.18149	0.28863	0.309385	0.123288	0.0592105	0.618182	0.87738	0.660711	2.06392
0.91649	0.266871	0.397985	0.145522	0.0887372	1.05858	0.675033	0.934524	1.3441
1.07343	0.333333	0.3969	0.257332	0.0980392	0.81027	0.488096	0.844259	1.34216
0.794007	0.93511	0.173124	0.110672	0.0909091	0.401274	0.832877	0.635733	0.997804
1.13311	0.255952	0.071066	0.228216	0.268456	0.876695	0.384956	0.419689	1.2807
0.783333	0.23057	0.162791	0.141079	0.131362	0.864516	0.688312	0.715185	0.907566
1.18395	0.171021	0.224138	0.216607	0.168388	0.860943	1.24248	0.613095	1
1.2987	0.184579	0.176082	0.22541	0.0617111	0.757042	0.580737	0.774892	0.759091
1.41901	0.284987	0.203508	0.12515	0.145852	0.688691	1.09778	0.68	1.08333
0.784466	0.173554	0.117371	0.351479	0.185976	0.784471	0.548387	0.882682	1.12148
0.889313	0.384469	0.153846	0.138614	0.162162	0.931208	0.334746	1.26559	0.668224
0.956822	0.129428	0.16185	0.110672	0.0759076	0.594805	0.544885	0.900621	1.8
0.906116	0.230464	0.103659	0.194175	0.121768	0.595348	1.35469	0.961783	0.770833
0.890688	0.419162	0.156627	0.172	0.149705	0.706737	1.47346	0.41875	2.26364
0.858156	0.099768	0.169128	0.365231	0.676205	0.780266	1.16406	1.26999	0.9447
1.29871	0.169192	0.181452	0.291665	0.135795	0.551471	0.569106	0.732484	0.9155
1.74627	0.262048	0.185249	0.131947	0.109878	0.768313	1.43913	0.872123	1.10813
0.869258	0.273775	0.231148	0.129825	0.121951	0.378698	0.511211	0.897756	1.1
0.870152	0.20339	0.206061	0.15873	0.100304	1.08507	1.6383	0.847561	0.682594
0.963471	0.245455	0.241848	0.167431	0.130167	0.831439	1.25	1.34923	0.963801
1.20296	0.220329	0.181818	0.0942623	0.267735	0.377778	0.445378	0.912281	1.18577
1.46494	0.397626	0.353293	0.141343	0.129032	0.93617	0.385281	1.38858	1.04364
0.940239	0.178853	0.169048	0.29845	0.218692	0.808219	0.873672	1.30322	1.32295
0.830435	0.205585	0.275072	0.107117	0.0941558	0.4375	0.192798	1.12271	1.17623
1.32093	0.285185	0.129213	0.151438	0.142856	0.485981	0.532673	1.225	1.15199
1.125	0.259939	0.2694	0.184615	0.20458	0.507353	0.244635	0.681564	1.14789
1.50363	0.255556	0.21362	0.349421	0.13099	0.826035	0.52381	0.926724	1.12767
0.993964	0.608735	1.98346	0.140759	0.406667	0.809524	0.56	1.02809	1.08267
0.66951	0.841629	0.0732984	0.18746	0.077002	0.548387	0.464435	1.4113	0.652361
1.00412	0.249322	0.153846	0.126623	0.10061	0.858041	0.45283	1.04604	1.2357
1.07152	0.1477	0.0808081	0.162207	0.121302	0.706294	0.683206	0.74537	0.870588
0.939655	0.170863	0.245399	0.113636	0.22449	1.35	0.612531	0.843023	0.592593
1.04603	0.25419	0.222222	0.197068	0.212117	1.02329	0.36	3.58084	0.808103
1.09973	0.332317	0.200002	0.26749	0.195719	1.0406	0.511111	1.00718	0.778226
1.27862	0.195981	0.207283	0.251352	0.163333	0.652459	0.696231	0.653409	1.09834
1.17241	0.261628	0.215976	0.185924	0.0474576	0.893417	0.423246	0.795107	0.891101
1.2594	0.190343	0.843931	0.0811808	0.1216	0.397516	0.328947	1.00633	1.06504
0.484374	0.216216	0.176829	0.302876	0.261563	0.808725	0.599589	1.08982	0.831818
1.08898	0.245856	0.169826	0.143958	0.166129	0.838926	0.580369	0.737778	0.859031
0.830614	0.175166	0.222826	0.270619	0.155172	0.539534	0.766094	0.694268	0.927045
1.10124	0.126685	0.197448	0.167939	0.0846906	0.517513	0.825112	1.17683	1.02429
1.0422	0.195122	0.201149	0.183333	0.138889	0.66875	2.43277	1.02804	0.803279
2.01606	0.195759	0.156751	0.23166	0.169444	0.653061	0.485265	0.936232	0.755556
0.636752	0.303279	2.25455	0.192469	0.187086	0.69837	0.236842	1.06036	0.66805
0.864542	0.191501	0.167728	0.126812	0.550985	0.998233	0.764706	0.771014	0.762276
1.16921	0.198198	0.153465	0.238867	0.146965	1.02294	0.563867	0.565476	0.726681
1.47548	0.209726	0.150634	0.14529	0.12381	0.722772	0.467172	1.59195	0.711009
0.825	0.210682	0.12	0.147026	0.109436	0.965278	0.491071	1	0.511702
1.12941	0.294015	0.141553	0.146154	0.131944	1.17653	0.375	1.25309	0.763636
1.92135	0.185351	0.175532	0.118421	0.139339	0.856209	0.674419	0.800265	0.785855
1.55022	0.164678	0.179012	0.16092	0.158537	0.510949	0.411366	0.716981	1.03273
1.02148	0.197368	0.198925	0.467391	0.161535	0.570552	0.557005	1.31773	0.848416
1.17115	0.217125	0.176471	0.246302	0.125828	0.833333	0.440329	0.988024	0.91252
0.935065	0.200127	0.122699	0.219275	0.158784	0.765823	0.889796	1.35088	1.02362
0.848135	0.192414	0.247227	0.311606	0.165541	0.538922	0.703782	0.699556	0.997845
1.42281	0.322454	0.148148	0.202	0.172283	0.773146	0.380074	1.18519	0.699751
0.995633	0.195513	0.143927	0.128906	0.14497	0.647482	0.440529	0.976769	1.28899
0.879032	0.211111	0.267858	0.251338	0.122689	0.742754	0.490566	1.4012	0.780822
0.774065	0.217647	0.272189	0.272727	0.137371	0.765615	0.539768	1.02083	2.34234
1.01631	0.34312	0.12426	0.103316	0.144385	0.677204	1.07556	1.06518	1.20471
1.45344	0.202918	0.0944444	0.171402	0.136095	1.04037	0.756554	0.878963	0.910741
0.762931	0.190103	0.194145	0.0914454	0.092437	0.738803	0.435345	0.778736	0.995556
1.09156	0.166045	0.183333	0.24328	0.0546075	0.521127	0.394393	0.876289	0.878477
1.13049	0.365196	0.591716	0.222222	0.164384	0.869427	0.515267	1.17582	1.01466
0.694088	0.325819	0.232558	0.275298	0.401338	0.740741	0.401709	0.68125	0.602959
0.888299	0.114504	0.161352	0.365145	0.170391	0.602871	0.313901	1.05604	0.857144
0.770042	0.235268	0.0837696	0.242798	0.142373	1.17791	0.597883	1.16049	1.03509
0.826667	0.350649	0.190608	0.0824423	0.162829	1.04198	0.573651	2.41538	0.84
1.39628	0.208696	0.166347	0.153967	0.220363	0.94	0.609922	1.1525	1.07937
0.931559	0.231707	0.166085	0.112941	0.134172	0.851757	0.459592	0.878613	0.573077
0.908659	0.227139	0.187845	0.0813559	0.0803782	1.3926	1.11111	1.08811	0.941942
1.02713	0.164706	0.126374	0.172227	0.303892	0.689168	0.355577	1.09202	1.51515
1.46226	0.139394	0.140337	0.144248	0.106796	0.527397	0.636399	0.715124	0.869369
1.12721	0.42132	0.290816	0.129032	0.205433	0.664634	0.607287	1.11707	0.887525
0.838028	0.161644	0.117021	0.356846	0.407937	0.754925	1.29694	0.93125	1.03687
0.812102	0.206682	0.188728	0.218045	0.185567	0.787097	0.216535	0.672308	1.11659
1.0898	0.166667	0.1673	0.163347	0.0976431	0.535354	0.517391	0.797688	0.745833
0.747826	0.153846	0.0994152	0.231707	0.146534	1.4058	0.606838	0.891753	0.972603
0.800805	0.125326	0.14922	0.210258	0.160227	0.738255	0.216912	0.720238	1.06202
0.808804	0.130194	0.447514	0.0897436	0.165352	0.426471	0.762527	0.886445	1.04401
1.39506	0.182367	0.244937	0.318872	0.156863	0.782394	0.327354	1.51235	0.778281
1.18056	0.257485	0.252207	0.122951	0.101587	2.27516	0.516376	0.814882	0.921811
0.919918	0.260404	0.133999	0.196296	0.216261	0.368421	0.90625	0.728814	0.763158
1.32211	0.446237	0.148936	0.201306	0.173633	0.818182	0.505455	0.641846	1.29386
1.47458	0.826835	0.234973	0.160305	0.804613	0.969136	0.51449	0.672619	0.922374
0.843373	0.39759	0.858639	0.360153	0.181395	0.578616	0.516529	1.125	1.17606
1.22088	0.713942	0.252127	0.194118	0.129129	1.07301	1.49612	1.14118	0.995327
1.1914	0.350404	0.148438	0.228682	0.251445	1.04	1.20826	0.768293	1.45257
0.785714	0.241983	0.214433	0.169279	0.186207	0.935714	1.11133	0.921454	0.542169
1.58159	0.332918	0.181347	0.125912	0.23653	0.690141	0.508403	1.33951	1.06365
0.966912	0.132931	0.108763	0.146244	0.215686	0.929924	0.649046	0.973404	0.547046
1.47877	0.181333	0.0982368	0.137097	0.737895	0.616766	0.415441	0.785075	0.822727
1.47521	0.230986	0.160622	0.15331	0.172358	2.57651	0.393617	1.02222	0.748944
0.920821	0.366093	0.324468	0.132543	0.175598	0.873377	0.517678	1.34316	2.08612
1.52838	0.190909	0.104558	0.158491	0.0872483	0.608025	0.661417	0.691637	0.558352
0.894422	0.345304	0.256158	0.199255	0.13	0.683849	0.672566	1.19771	0.846405
1.05375	0.217694	0.7625	0.243028	0.115	0.647059	0.595493	1.41718	1.12984
0.975254	0.39548	0.154817	0.145455	0.115128	0.58019	0.805195	0.666667	1.18443
1.09581	0.145732	0.0903614	0.152574	0.151404	1.46715	0.475877	1.01201	0.479821
0.840164	0.199924	0.146434	0.156951	0.132682	0.574007	0.614191	1.42727	1.63274
1.24498	0.25896	0.322404	0.241218	0.485902	0.823944	0.336303	1.24355	1.19414
0.52741	0.223565	0.177665	0.192366	0.0918367	0.769378	0.580247	0.737968	1.12617
0.620833	0.145714	0.0594595	0.239057	0.101156	0.646688	0.736607	0.965861	1.19743
1.12854	0.324675	0.121011	0.151394	0.233464	0.847826	0.511762	1.12739	1.05298
1.25431	0.192192	0.230469	0.129187	0.44586	0.652916	0.414894	0.745763	0.265385
0.978758	0.335108	0.14881	0.160225	0.1625	0.551948	0.431718	1.26374	0.730594
1.19263	0.219512	0.907067	0.100402	0.413559	0.77551	0.6337	0.962963	1.17521
0.896552	0.188544	0.193453	0.196	0.157718	0.788321	0.568862	1.22388	0.939655
1.10182	0.16568	0.129213	0.135417	0.1375	0.433824	0.665745	1.16822	1.19313
1.01351	0.242075	0.465116	0.223433	0.304933	0.744374	0.213634	0.614943	0.834663
1.0781	0.298295	0.14655	0.284644	0.268139	0.667489	0.323529	0.551721	0.924324
1.0252	0.16129	0.13486	0.116279	0.108434	0.858757	0.539823	0.907407	0.770642
1.04842	0.375	0.142857	0.136	0.188552	0.829268	0.519313	0.684383	0.732824
1.24959	0.202247	0.292683	0.459459	0.100575	1.04728	0.508514	0.937355	0.63786
1.14637	0.217707	0.122699	0.233533	0.21978	0.970847	0.444444	1.14365	0.376147
1.16667	0.145946	0.182126	0.423237	0.164474	1.04142	0.285714	1.41463	0.315556
0.935154	0.263091	0.358824	0.233202	0.171595	0.705661	0.675573	1.02317	1.12032
1.09489	0.245143	0.184807	0.0655462	0.137255	0.927117	0.731313	0.911765	0.952282
1.20426	0.386968	0.122374	0.227037	0.183909	0.691843	0.490319	0.826446	1.40183
1.11741	0.153374	0.109827	0.124183	0.16	0.556291	0.23913	1.19527	1.22973
1.39095	0.26993	0.140912	0.278612	0.107084	0.385159	1.32717	0.820225	0.685466
1.49805	0.208459	0.938889	0.151515	0.136667	0.423358	0.630901	0.758427	0.745387
1.25856	0.35518	0.188791	0.463873	0.228167	0.75625	0.476684	0.874488	1.29435
1.31522	0.407975	0.223301	0.107692	0.121118	0.801546	0.525667	1.09434	0.986111
1.05014	0.417614	0.111915	0.145455	0.121504	0.403846	0.645654	0.703488	0.824885
1.53232	0.168067	0.150289	0.156805	0.191977	0.724739	0.361361	0.90625	2.57534
1.20553	0.3358	0.473684	0.149606	0.3367	0.612426	0.47619	1.45455	1.00648
1.67442	0.164179	0.136413	0.2	0.155803	0.729642	0.463333	1.42712	0.865052
1.70438	0.153287	0.150259	0.114078	0.324117	0.594771	0.624742	1.33023	1.12253
1.65465	0.239193	0.220311	0.194539	0.284962	0.654605	0.420118	1.14545	0.276316
1.01354	0.230563	0.238095	0.133588	0.167337	1.12532	0.867396	1.25571	0.868826
1.0431	0.218286	0.171779	0.138857	0.118763	0.474926	0.685606	0.756029	0.403658
0.901544	0.239583	0.135294	0.0863309	0.14527	0.982204	0.676596	1.08363	0.7713
0.992793	0.150649	0.221557	0.171742	0.165165	0.550152	0.479452	2	0.782407
1	0.159008	0.194286	0.103704	0.184751	0.954869	0.571702	0.655786	0.663594
1.00407	0.132979	0.119534	0.106122	0.11448	0.470968	0.475771	0.666565	0.852667
1.06273	0.432507	0.0999986	0.149325	0.147309	0.625169	0.528023	0.506024	1.50622
1.04831	0.146211	0.224242	0.17255	0.255102	0.679323	0.513602	0.9941	0.4
1.11262	0.144444	0.175	0.16348	0.159609	0.664384	0.591195	0.85	0.572205
1.68261	0.16035	0.244838	0.206612	0.130915	0.594595	1.64344	0.758573	0.95
1.30043	0.127907	0.0674157	0.254473	0.184615	0.442857	0.279178	0.909323	0.384259
0.71159	0.256738	0.146779	0.0602837	0.119601	0.894644	0.423729	1.88716	0.358916
1.14343	0.17402	0.216463	0.177866	0.135314	0.423611	0.669355	0.975904	0.992481
0.944202	0.233533	0.137309	0.0813008	0.202749	1.03247	0.464135	0.713483	1.80687
0.866906	0.252717	0.196532	0.206762	0.144295	0.8	0.573171	0.803681	1.12108
1.19929	0.314152	0.097561	0.170774	0.210345	0.581081	0.632035	0.742515	1.44177
1.15086	0.166234	0.245989	0.118812	0.134986	0.650332	0.512438	1.29129	0.896196
0.822832	0.151515	0.170202	0.116957	0.369118	0.768116	0.81405	1.24571	0.930279
1.18488	0.169837	0.17276	0.22	0.290657	0.622951	0.383065	1.44643	1.09633
0.698347	0.175243	0.297143	0.160494	0.294702	0.537688	0.355029	1.10377	1.07377
1.08007	0.206061	0.108434	0.190536	0.291233	1.02128	0.54919	0.944134	1.07622
1.05592	0.183099	0.142857	0.37599	0.127827	0.802469	0.506383	0.322785	0.904959
0.908818	0.14359	0.148148	0.230469	0.121277	0.705882	0.548533	0.949555	1.00457
0.978873	0.215768	0.104938	0.139952	0.102942	0.876812	0.709544	0.962025	0.767177
0.952877	0.214784	0.20339	0.16879	0.113793	0.968944	0.575893	0.994152	1.12903
0.91342	0.198511	0.528982	0.196642	0.280101	0.711671	0.618257	1.3913	1.02305
0.765217	0.0981595	0.197704	0.104235	0.0976505	0.586613	0.514768	0.892675	1.57246
0.874494	0.169761	0.12987	0.143333	0.142157	0.91358	0.377517	0.703488	0.792735
0.81	0.186445	0.17942	0.154559	0.161579	1.0219	0.92216	0.688133	1.0434
1.02532	0.159124	1.66406	0.166667	0.0712074	0.413793	0.61236	0.915254	1.59821
0.942042	0.254848	0.153005	0.099162	0.166415	0.832963	1.15642	1.10803	0.946478
1.15679	0.27861	0.122363	0.379579	0.146667	0.655629	0.493617	0.898494	1.38364
0.478992	0.13577	0.173246	0.355114	0.286898	0.640523	0.326271	0.548193	0.847534
0.667315	0.168044	0.680473	0.120332	0.306962	0.622642	0.603272	1.76064	0.775333
0.549407	0.203187	0.183432	0.102293	0.180556	0.693642	0.528017	0.885542	0.731855
1.14535	0.365123	0.175879	0.101727	0.292994	0.934066	0.56383	1.71345	0.457672
0.871587	0.171339	0.197531	0.170785	0.0987842	0.532895	1.33333	1.35625	0.641593
1.08621	0.164634	0.219216	0.115226	0.126206	0.842857	1.07906	0.837838	2.31336
1.02146	0.219219	0.505952	0.250272	0.13913	0.896552	0.822134	1.31115	0.681614
0.96649	0.166667	0.175405	0.179788	0.179903	0.490164	0.32377	0.927917	0.52968
0.656092	0.155689	0.134776	0.147813	0.109478	1.16547	0.492537	1.3239	1.64126
1.97688	0.126697	0.0778098	0.244712	0.150418	0.836735	0.426778	1.52853	0.979167
0.824763	0.153409	0.467033	0.235955	0.637874	0.892691	0.576	1.01674	0.407942
0.856522	0.161194	0.177914	0.136893	0.234172	0.890034	0.648013	1.20743	0.834967
1.24683	0.167822	0.283726	0.152893	0.110193	0.958042	0.604396	1.17486	0.704453
1.4685	0.143552	0.347561	0.168033	0.106583	0.492857	0.579541	0.879579	1.14028
1.46091	0.126437	0.104046	0.145383	0.101824	1.07863	0.512381	0.740741	0.598513
1.13968	0.154303	0.30441	0.135802	0.777069	0.48951	0.418803	0.938483	1.9181
0.972881	0.26225	0.358491	0.189159	0.143646	0.835443	1.69801	0.892923	0.669565
0.836021	0.164265	0.152344	0.272727	0.308802	0.5523	0.590442	1.32856	0.579926
0.783112	0.130618	0.165854	0.196721	0.130306	0.6875	0.67508	1.16568	0.771408
1.10069	0.166201	0.117284	0.428571	0.270214	0.726415	0.400938	0.960471	0.665158
0.881857	0.216524	0.132597	0.190134	0.0889443	0.861646	1.28284	1.38889	1.29106
0.955224	0.134876	0.184526	0.144176	0.480263	0.596491	0.595752	0.989583	0.957045
0.952517	0.246951	0.145455	0.266055	0.100334	0.644551	0.741228	0.658228	1.65385
0.989691	0.424913	0.207386	0.224593	0.166667	0.706977	0.510549	1.69811	1.22979
1.17155	0.150521	0.172541	0.266551	0.131034	0.65641	0.538776	1.11315	1.05159
0.86435	0.137989	0.413174	0.217685	0.168285	0.704937	0.16	1.07181	0.785047
1.05361	0.138282	0.135563	0.125294	0.0982709	1.16712	0.387931	1.14583	1.18462
0.82	0.202778	0.131367	0.0930233	0.208333	0.741855	0.659028	0.690058	0.824324
1.43293	0.17757	0.125633	0.217666	0.124013	0.608466	0.454148	1.33469	1.21333
0.802419	0.126888	0.395349	0.152893	0.231293	0.47486	0.669405	1.35571	0.84141
0.943298	0.154822	0.163842	0.419338	0.174059	0.682759	0.878289	1.16456	0.78733
0.710843	0.207184	0.547872	0.287573	0.210526	0.651701	0.515021	0.977011	0.613139
0.810811	0.265504	0.338667	0.195312	0.149107	0.827044	0.595819	1.03077	0.988806
0.856522	0.263576	0.183705	0.309201	0.179104	1.17834	0.63617	1.29361	0.737227
1.09536	0.146006	0.114679	0.178138	0.11897	1.11029	0.423237	0.961183	1.09091
0.954198	0.28	0.149254	0.229541	0.226027	0.73125	0.791981	0.8125	0.779851
0.926657	0.162437	0.25	0.260065	0.33564	0.764286	0.666764	0.681327	0.801095
0.876987	0.292899	0.189055	0.195312	0.113497	0.387283	0.623752	0.789475	0.817326
1.01136	0.185073	0.185185	0.202381	0.0942249	0.624161	0.721835	0.996417	0.542017
1.03158	0.595206	0.251534	0.104693	0.0849057	0.838139	0.389498	0.673981	0.426667
1.04247	0.228366	0.152136	0.581788	0.110629	1.06903	1.33898	1.02005	0.760418
0.969784	0.241758	0.175	0.158301	0.219178	0.973799	0.740426	0.859238	0.924675
1.05944	0.270115	0.121053	0.205021	0.265517	0.970733	0.57438	0.806548	0.767802
0.862266	0.286058	0.209302	0.38807	0.179082	0.806452	0.452675	0.945833	0.728448
0.786432	0.166667	0.2	0.125718	0.302381	2.62088	0.557833	1.02186	0.87359
1.00255	0.224784	0.163934	0.244094	0.124183	0.918256	0.75	0.867052	1.13964
0.844547	0.111809	0.184049	0.432624	0.313756	0.58156	0.581132	0.853535	0.831903
0.878895	0.209565	0.15625	0.175719	0.345109	0.702055	0.557746	0.978395	1.02468
1.34017	0.431129	0.235955	0.31456	0.315634	0.727941	0.434211	0.797468	0.829328
1.05378	0.153846	0.232432	0.141809	0.271349	0.761773	0.353712	1.21031	0.699136
0.996207	0.150522	0.108407	0.116608	0.107923	0.865248	0.651416	0.860759	0.810185
0.856652	0.16573	0.224077	0.117093	0.17194	0.884211	1.125	0.5125	0.74477
0.808804	0.201602	0.333533	0.172	0.137838	0.573913	0.674957	0.916168	0.760369
0.927624	0.199239	0.150259	0.201735	0.206161	1.20321	0.529014	0.567335	0.950378
1.31915	0.190612	0.115183	0.138889	0.168722	0.566879	0.608889	1.04286	0.428707
0.777377	0.157414	0.246988	0.173228	0.0601719	0.610455	0.587983	2.64286	1.30374
0.963226	0.215951	0.313081	0.481728	0.140894	1.04375	0.54918	0.797814	0.447005
0.832753	0.191342	0.232432	0.159892	0.243243	0.744428	0.573379	1.22293	0.668033
0.852843	0.17807	0.207792	0.131661	0.147249	0.932304	1.80687	0.731707	0.716129
1.03624	0.243094	0.196319	0.118063	0.324841	0.736486	0.497872	5.88199	0.764649
0.803596	0.134969	0.136364	0.166667	0.157377	0.606667	0.641026	1.4152	0.919317
0.910204	0.207602	0.103448	0.415671	0.123198	0.803965	0.60655	0.958824	1.28205
0.784153	0.109507	0.141423	0.138996	0.171171	0.547771	0.742063	0.871088	1.12409
1.97071	0.0733945	0.206897	0.447876	0.0970874	0.726027	0.949675	1.01983	0.766796
1.73243	0.303314	0.455479	0.144528	0.12	0.85	1.01908	1.10811	0.673387
1.11673	0.165746	0.416477	0.142678	0.25	0.80427	0.532374	0.722063	0.969219
0.935454	0.191646	0.191556	0.31794	0.169139	0.663183	0.532787	0.860947	0.903039
0.922078	0.120448	0.198477	0.147651	0.157534	0.965035	0.405262	0.529412	0.839248
0.907882	0.130208	0.272189	0.622217	0.168301	0.905109	0.723906	1.26943	0.741071
0.934539	0.227056	0.158192	0.194757	0.193252	1.1563	0.553191	1.64556	0.756522
0.699634	0.136598	0.180995	0.176955	0.549414	0.738255	0.746696	1.003	0.918033
0.900376	0.174794	0.0618557	0.284644	0.0834403	0.819355	0.534	0.985955	1.45928
0.696252	0.251412	0.0982659	1.45294	0.0887656	0.666667	0.546332	0.925926	0.875902
1.98712	0.151163	0.260163	0.134387	0.180055	0.640449	0.565022	0.651869	0.77533
0.595196	0.17052	0.251534	0.317919	0.138748	0.381538	0.429787	1.56923	0.821101
0.971773	0.284431	0.248485	0.188525	0.220779	0.919861	0.609725	1.88031	0.862529
0.983349	0.132231	0.169312	0.25	0.209299	1.20134	0.6	1.00592	0.755978
0.882122	0.224107	0.402439	0.127517	0.178152	0.952144	0.465028	0.984293	0.925
0.892473	0.193822	0.195402	0.223035	0.11054	0.846018	0.513158	0.841176	0.794393
0.674242	0.364535	0.254032	0.351613	0.141878	0.633804	0.591785	1.52121	1.03374
0.943951	0.208527	0.229665	0.164912	0.397351	0.890941	0.70632	1.45946	0.744604
1.3379	0.193329	0.190751	0.193645	0.12642	0.817189	0.8578	0.825514	0.96683
0.713043	0.125	0.296703	0.164855	0.183334	0.813811	0.43573	0.790087	0.733333
0.924541	0.209177	0.103093	0.204167	0.21196	0.521429	1.07962	0.618557	0.898036
0.820149	0.213248	0.367072	0.138075	0.24024	0.521599	0.663043	0.957983	1.32743
0.80083	0.136842	0.151515	0.119342	0.175549	0.487633	0.55315	0.895062	1.08554
0.913223	0.176944	0.351255	0.282787	0.140844	0.330935	0.615702	1.62908	1.019
0.908	0.259843	0.751423	0.18638	0.130137	0.757764	0.570128	0.80738	1.0093
1.03292	0.161932	0.144717	0.0835655	0.225	0.576923	0.573705	0.901408	0.651603
0.617409	0.167665	0.21	0.232	0.114865	0.89404	0.731365	1.01847	1.01695
1.02193	0.132394	0.335329	0.123656	0.126969	0.766102	0.67382	0.856784	0.949534
1.10689	0.146269	0.164491	0.135338	0.170732	1.00323	0.857708	1.63274	0.892761
0.648569	0.176309	0.527607	0.175933	0.157266	1.01987	0.626667	0.895726	0.815385
0.977524	0.166145	0.399686	0.211155	0.280936	0.874194	0.996894	0.54717	0.811538
0.671581	0.152406	0.122282	0.2	0.157051	0.486111	0.423729	0.787037	1.0766
0.720822	0.189567	0.223857	0.127072	0.106849	0.773021	0.587444	0.91195	0.634053
0.76779	0.228121	0.333333	0.389936	0.141892	0.619048	0.714	1.48684	0.691358
0.825996	0.178385	0.254144	0.219465	0.0963855	0.364963	2.24874	0.719298	0.572093
1.12851	0.178959	0.734694	0.105691	0.107602	0.713352	0.745841	1.22162	1.1098
0.834025	0.133527	0.203297	0.181366	0.18818	0.917247	0.931034	1.10236	0.706422
0.753191	0.149477	1.44801	0.28254	0.13091	0.935065	0.701887	1.0354	0.836351
1.0166	0.197561	0.809249	0.244813	0.101639	0.544304	0.599222	0.590643	0.563265
0.847656	0.128049	0.357576	0.312769	0.0659722	0.529412	0.640241	0.447236	0.933026
1.11864	0.111111	0.240139	0.147278	0.189584	0.907407	2.29084	0.562162	0.990281
0.840796	0.456522	0.238095	0.183043	0.717105	0.771605	0.454148	1.16667	0.80597
0.738636	0.189944	0.339506	0.235377	0.10101	1.19721	0.626016	1.2488	0.728302
0.838575	0.19858	0.32	0.223215	0.121213	0.862069	0.487288	0.716224	1.12903
0.855932	0.222648	0.210843	0.228464	0.409756	0.62426	0.630901	1.16292	0.874372
0.870474	0.200581	0.133721	0.289273	0.152299	0.788732	0.77907	0.824137	0.493534
0.917457	0.214493	0.299435	0.291513	0.237179	0.942029	0.723708	0.45679	0.516129
1.00853	0.251682	0.245399	0.35912	0.106643	0.778997	0.555235	2.1625	0.926605
0.730237	0.138482	0.115304	0.118577	0.161085	1.00473	0.790133	0.566879	0.78
1.14498	0.199803	0.197369	0.133867	0.167882	0.486266	0.485232	0.819712	0.691109
0.822442	0.133929	0.0892857	1.57163	0.181818	0.5625	0.784906	0.893458	0.8
0.900298	0.203731	0.298851	0.164458	0.240506	0.880499	0.68559	1.41557	0.642857
0.829787	0.153081	0.167283	0.263736	0.214984	1.10763	0.936975	0.963415	0.803477
0.865648	0.249249	0.302198	0.167309	0.133333	1.11298	0.508547	1.24642	0.839286
0.806196	0.235474	0.27439	0.208047	0.0869565	0.748344	0.544304	0.694915	0.60415
1.17089	0.187151	2.14007	0.294909	0.165517	0.936047	0.589167	1.3777	0.960835
0.985104	0.181948	0.240741	0.681818	0.142361	0.520408	0.611839	0.971429	0.884441
0.689076	0.182701	0.0848214	0.154418	0.154762	0.714618	0.540952	0.748466	0.654709
1.03252	0.137324	0.172415	0.148649	0.152104	0.692857	0.818182	0.849727	0.597345
1	0.192208	0.148148	0.0568562	0.0762712	0.775114	0.740595	1.17935	1.23763
0.837274	0.0764873	0.248677	0.1375	0.112628	0.503546	0.638067	0.943396	1.09218
1.05128	0.16129	0.406593	0.318725	0.0908465	0.945253	1.28049	1.01744	1.16596
0.878981	0.170671	0.292935	0.137681	0.698361	0.659704	0.578313	1.60773	1.3936
0.924051	0.195335	0.259162	0.312155	0.0722101	0.694601	0.34322	1.12102	0.776892
0.88354	0.251555	0.516364	0.399209	0.22411	0.788875	0.948819	0.802296	2.59581
0.965035	0.432665	0.244565	0.053719	0.0721312	0.565714	1.20161	1.10227	1.23751
0.868563	0.232764	0.191358	0.221144	0.138047	0.865948	0.459961	1.00578	1.08877
0.763989	0.236294	0.0970149	0.219231	0.109642	0.663102	0.791042	0.515337	2.08017
0.889207	0.138015	0.22905	0.386104	0.173508	0.68283	0.666038	0.901235	0.671506
0.697318	0.137157	0.970443	0.296296	0.147651	1.0531	0.680672	0.68323	0.592145
0.842291	0.235693	0.19242	0.143198	0.17533	0.854603	0.411504	1.03955	0.705607
0.681205	0.22191	0.0588235	0.22	0.219298	0.778107	0.407035	0.773256	0.72037
0.843478	0.161371	0.113253	0.12574	0.112805	0.96008	0.536204	1.38253	0.757282
1.10019	0.245283	0.16338	0.344894	0.232461	0.868849	0.823077	0.627219	0.632558
0.936441	0.16129	0.130653	0.168459	0.17174	0.9	0.351695	0.524862	0.749104
0.557447	0.198148	0.262032	0.240475	0.124305	0.485915	0.588608	1.72189	0.556863
0.860656	0.241162	0.218189	0.275933	0.0923261	0.673203	0.60514	1.99367	0.694299
0.821252	0.225427	0.16815	0.254036	0.141005	0.681159	0.953737	0.64	0.553191
0.802372	0.133705	0.206422	0.123506	0.101325	0.778004	0.717557	0.683544	0.828313
0.876963	0.207317	0.147165	0.146341	0.231932	0.940397	0.444099	0.606218	1.15821
1.02285	0.279891	0.120603	0.452443	0.126103	0.72956	0.575	0.809057	1.03245
0.894737	0.738095	0.327957	0.29097	0.138889	0.280576	0.518589	0.700914	0.788018
0.775974	0.127487	0.195266	0.472325	0.20915	0.682353	1.02467	0.705069	0.715373
0.82322	0.068306	0.106742	0.102041	0.084425	0.658462	0.98378	0.573973	0.796681
0.860169	0.265537	0.293045	0.142322	0.144278	0.759582	0.430962	0.715695	0.747075
0.730539	0.248466	0.208402	0.0714286	0.113164	1.14201	0.4	0.891566	1.78821
0.877637	0.20115	0.248555	0.166667	0.0724138	0.859155	0.42328	0.78832	1.1885
2.125	0.244004	0.211765	0.242911	0.172535	0.905405	0.736607	1.29216	1.57551
0.86908	0.250663	0.234286	0.132182	0.0886628	0.90201	0.515523	1.24561	1.30249
0.732233	0.145015	0.368421	0.151052	0.0768278	0.557047	1.37681	1.09884	0.95795
0.843373	0.262338	0.142076	0.205457	0.145329	0.663569	0.4859	0.704403	0.986862
0.889849	0.174935	0.222448	0.125302	0.143923	1.27273	1.54691	0.589888	0.996337
0.808943	0.139364	0.149733	0.20051	0.140379	0.850155	0.526316	0.626437	0.640553
0.878178	0.3	0.727273	0.203971	0.194539	0.536232	0.763226	0.844927	0.948742
0.714829	0.211864	0.254848	0.318944	0.135043	1.03571	0.701195	0.449102	1.96396
1.55407	0.134969	0.151236	0.167756	0.429815	0.980559	0.448184	1.42857	1.03653
0.775643	0.177396	0.163296	0.246605	0.14202	0.575439	0.565217	1.13919	0.851505
1.24017	0.223565	1.76618	0.217587	0.282051	0.920863	1.05907	0.658192	1.28959
0.817797	0.16808	0.159509	0.205036	0.0997151	0.721088	0.760148	0.668293	1
0.673228	0.136693	0.155687	0.146617	0.592477	0.817823	0.533965	0.431138	1.02422
0.95112	0.219512	0.0606061	0.0900621	0.257649	1.52646	0.472325	1.08589	0.604216
0.903521	0.154047	0.172222	0.220408	0.180028	0.668874	0.53125	0.597701	0.911893
0.820342	0.243176	0.96063	0.360875	0.123397	0.784314	0.974952	1.12883	0.598291
0.799865	0.153623	0.202703	0.0952381	0.0705882	1.20656	0.45614	1.21965	1.16219
0.516529	0.125	0.182927	0.16602	0.112861	1.28772	0.5	1.24331	0.76149
0.632035	0.14045	0.214689	0.156576	0.132018	0.630872	0.286996	1.30168	0.87666
1.14298	0.12069	0.255255	0.144542	0.101307	0.392638	0.524793	0.691358	0.754579
0.979675	0.0761155	0.1	0.197628	0.10101	0.465278	0.554217	1.59459	0.972222
0.791304	0.12474	0.185393	0.137359	0.195652	0.620831	0.378601	0.70303	0.910088
1.25	0.144949	0.222222	0.147874	0.129032	0.51875	0.729412	0.986047	0.876571
2.09143	0.526818	0.15948	0.16	0.125929	1.75	0.909093	0.977401	0.860716
0.716033	0.259146	0.143695	0.188235	0.110787	0.757353	0.450413	0.528736	0.762144
0.822134	0.10989	0.326635	0.144029	0.271642	0.729927	0.85614	0.680233	0.745874
1.47683	0.220896	0.133459	0.0887097	0.184375	1.18132	0.471971	1.38769	0.839935
0.720137	0.147563	0.146341	0.117221	0.105422	0.910256	0.789033	1.09639	0.822642
0.723549	0.601644	0.0679012	0.179775	0.0797763	0.796053	0.656652	0.508571	0.650655
0.846704	0.0883117	0.15577	0.570777	0.112927	0.815179	0.459132	0.471861	0.84186
2.14355	0.0899123	0.133403	0.175373	0.107958	1.11844	0.361266	0.550898	0.75559
0.965779	0.331507	0.163636	0.189535	0.319088	0.388715	0.508475	0.709497	0.853223
1.79021	0.130435	0.271341	0.23727	0.136319	0.8075	0.4946	1.17589	0.887504
1.16396	0.17132	0.12963	0.104631	0.328076	0.80883	0.837945	0.791667	0.583691
0.679211	0.20442	0.251534	0.205479	0.124615	0.844896	0.515658	0.904762	0.979187
0.609603	0.299716	0.284884	0.328231	0.152225	1.03469	0.753304	0.455882	0.899563
0.649541	0.156695	0.821313	0.223938	0.163224	1.03687	0.462222	0.571429	0.652779
0.712803	0.174785	0.306306	0.199749	0.171429	0.864286	0.334802	0.869942	0.973568
0.889524	0.200402	0.22561	0.140927	0.300823	0.658156	0.547009	0.736364	0.917028
0.650602	0.456647	0.207101	0.142384	0.201571	0.798412	0.379913	0.845866	0.9627
1.25993	0.187597	0.36	0.0874525	0.0793103	0.535714	0.447257	0.936879	0.837389
0.738586	0.152905	0.422969	0.366042	0.127027	0.64539	0.700893	0.57764	1.10317
0.764706	0.150463	0.157863	0.0993151	0.173825	0.658147	1.06878	1.5578	0.869369
0.858363	0.192529	0.0851064	0.205323	0.111987	0.322981	0.437693	1.28767	0.768182
0.678766	0.168059	0.190557	0.143369	0.123544	0.697452	0.514722	1.18227	0.791209
1.77778	0.207349	0.310856	0.104693	0.12234	0.63125	0.368231	1.65922	1.09804
1.21053	0.487535	0.227545	0.220884	0.187296	1.07246	0.506494	0.624365	0.538462
2.10163	0.24924	0.28	0.29249	0.070028	0.605634	0.706456	1.85946	1.13084
0.744493	0.174807	0.0696202	0.283871	0.212632	1.01299	0.866567	0.717033	1.4955
1.2953	0.267717	0.231707	0.155102	0.123457	0.624161	1.06768	1.11219	1.00791
0.891304	0.0882353	0.606796	0.16791	0.22903	1.01312	0.978248	1.27921	0.78853
1.20498	0.203085	0.320513	0.273455	0.230263	0.433735	0.477299	0.790087	1.26494
0.907489	0.164216	1.66667	0.140271	0.458333	0.471831	0.538752	1.30172	0.854167
0.900389	0.162534	0.155689	0.309623	0.437798	0.888889	0.348485	0.573684	0.788054
0.648746	0.152188	0.173609	0.156301	0.16609	0.657718	0.438017	0.69657	0.862494
2.77399	0.239645	0.33908	0.088	0.340186	0.903424	0.592308	1.64655	1.19608
0.921488	0.126824	0.284494	0.21338	0.216586	0.793031	0.906137	1.22327	0.648305
0.957407	0.243902	0.0769231	0.181009	0.185984	0.953947	0.539419	1.05128	1.0554
0.666667	0.238532	0.202312	0.159325	0.167488	0.904412	0.471838	1.1978	1.52851
0.8583	0.188406	0.156977	0.120588	0.114458	0.590456	0.391635	0.522222	0.69469
0.771888	0.414702	0.181818	0.141379	0.135294	1.34415	0.406926	1.75	0.668085
0.732274	0.145228	0.22905	0.158825	0.307927	0.533333	0.605042	1.51349	0.813656
0.723404	0.275837	0.109756	0.170151	0.10585	1.57989	0.584362	0.721154	1.23549
0.806034	0.150169	0.140802	0.134021	0.179054	0.629139	0.467641	0.763736	1.008
0.586716	0.254692	0.244048	0.154717	0.0902439	0.529801	0.376923	1.20678	0.843148
0.688055	0.237705	0.184332	0.119745	0.0820189	0.864286	0.618959	0.899608	0.744136
1.87013	0.151429	0.136905	0.170819	0.16379	0.573209	0.676471	0.613095	0.62013
0.852321	0.359756	0.395887	0.170124	0.166571	0.810271	0.5	1.04693	0.800797
1.5538	0.117808	0.214689	0.0820312	0.16343	0.990831	0.425325	0.636943	1.26796
0.918288	0.166667	0.262376	0.282051	0.111675	0.781724	0.506261	1.5	0.97754
0.912664	0.644022	1.28484	0.169742	0.257396	0.770383	0.423358	1.10556	0.645046
0.644	0.181269	0.159743	0.244199	0.320608	0.826867	0.658363	1.39469	1.05365
1.55085	0.132602	0.140513	0.104603	0.186441	1.65563	0.457031	0.783133	1.62727
0.816479	0.15088	0.190074	0.204724	0.170483	0.905803	0.589992	0.45912	0.877551
0.837004	0.113692	0.255072	0.0992063	0.107067	0.396648	0.76113	0.59808	1.15449
1.00656	0.144529	0.286432	0.178423	0.103276	0.417143	0.496503	0.949367	0.926347
1.51667	0.161064	0.302162	0.358194	0.233871	0.774359	0.786296	0.751174	0.85
0.73743	0.186095	0.196234	0.141619	0.311563	0.68	0.816901	0.862	1.01528
0.935018	0.111111	0.490342	0.122449	0.356481	0.954064	0.320583	1.47549	0.899014
0.750376	0.225854	0.199519	0.129972	0.586567	1.19094	0.687239	1.24691	0.841667
2.02321	0.145805	0.242703	0.22619	0.118541	1.34358	0.64574	0.674731	0.475113
1.19221	0.228571	0.225108	0.104603	0.212871	0.548023	0.805326	2.04878	0.814947
0.926199	0.152327	0.234694	0.233792	0.157895	1.0037	0.610169	0.758621	0.787234
1.22506	0.14531	0.153269	0.19224	0.137703	0.657895	0.56917	0.52	1.16083
0.758023	0.168142	0.421348	0.0954199	0.225215	1.31098	0.668085	0.648318	1.67757
0.753247	0.0494845	0.182796	0.13977	0.276514	0.738832	0.264463	1.13456	0.6621
1.16514	0.175507	0.290123	0.0826446	0.139932	1.04027	0.628	1.3949	0.974283
1.15417	0.175186	0.10628	0.246964	0.146475	0.973154	0.538378	1.69458	1.02793
0.728745	0.221729	0.119617	0.248881	0.128284	0.459854	0.376682	0.683598	1.0414
1.24819	0.135417	0.201149	0.259981	0.170211	0.894515	0.621181	0.688815	0.897674
0.848485	0.171852	0.170984	0.146018	0.374264	0.659794	1.19048	0.507375	0.697211
0.983122	0.130102	0.234375	0.231373	0.0782828	0.758865	1.18103	1.00966	0.755043
0.829694	0.215342	0.174932	0.142395	0.514706	0.920088	0.562044	1.51396	1.07059
0.743973	0.164384	0.137363	0.165149	0.215339	0.823529	0.542174	1.25668	0.80531
0.836134	0.279762	0.703704	0.153257	0.24322	0.844993	0.369565	0.949686	0.753363
1.0749	0.123529	0.222963	0.118212	0.0574324	1.13014	0.404324	0.935673	0.918455
1.0191	0.132919	0.185393	0.134168	0.134053	0.757595	0.491379	1.14538	0.770952
0.824324	0.149596	0.247093	0.213992	0.104638	0.986667	0.492325	1.4386	0.823789
1.44981	0.164835	0.31515	0.316872	0.250814	1.17361	1.00771	0.626506	1.44398
0.976562	0.155556	0.763503	0.227955	0.383127	0.803098	0.685106	0.734694	1.05909
1.04059	0.235135	0.0982659	0.167315	0.119863	0.490066	0.544128	1.09375	0.975668
0.94685	0.241729	0.857895	0.185255	0.206444	0.604167	0.633929	0.432976	0.461864
0.72549	0.15677	1.37679	0.194184	0.104534	0.909067	0.600583	1.03774	0.665306
0.944757	0.267241	0.224607	0.380606	0.234483	0.676821	0.442308	0.804913	1.23638
0.932495	0.178413	0.0848485	0.131783	0.154083	0.901099	0.525714	0.715013	0.953092
0.662281	0.178838	0.20122	0.12549	0.195257	1.2378	0.460905	0.755882	0.691983
1.27818	0.182525	0.100559	0.145418	0.142857	0.954418	0.493671	0.944099	1.2381
0.848522	0.174118	0.358227	0.200833	0.06	0.521127	0.432749	0.659647	0.837209
0.969466	0.222844	0.764103	0.116858	0.341654	0.8	0.454741	1.42406	0.925949
0.877208	0.166948	0.206099	0.207171	0.151374	0.894273	0.513514	1.15385	1.13365
1.05858	1.33494	0.650947	0.0981482	0.222054	0.748422	0.431527	0.549152	1.9115
0.790123	0.161919	0.222527	0.183673	0.126623	0.706485	0.346303	0.832332	0.889571
0.719243	0.0988372	0.301489	0.17551	0.0938416	2.38462	0.39521	0.499052	0.635593
0.482689	0.176292	0.08	0.289986	0.187302	0.946108	0.436849	0.771651	0.957317
1.09793	0.196833	0.478134	0.0967742	0.258373	1.15152	0.431034	0.983607	0.772414
0.780992	0.174286	0.117386	0.136486	0.348684	0.639132	0.568719	0.892102	0.910058
0.906977	0.147222	0.146096	0.123475	0.133472	0.722628	0.610366	0.861635	1.01417
0.754237	0.170577	0.0978261	0.15573	0.16528	0.883333	0.609073	0.905063	0.665971
0.749064	0.240933	0.127907	0.215534	0.175758	0.468531	0.311331	1.96591	0.633803
0.794618	0.191249	0.191045	0.239617	0.0923077	0.739669	0.873362	0.9825	0.942478
0.90207	0.188172	0.254144	0.201048	0.173611	0.415584	0.621181	1.10995	1.1907
0.748054	0.221024	0.284549	0.393665	0.246353	0.613333	0.619434	1.77778	0.762831
2.66667	0.181269	0.186369	0.0997462	0.221088	0.523179	0.495026	0.489489	0.776173
0.789683	0.178788	0.235821	0.15885	0.171014	0.439716	0.540335	0.54088	0.74433
0.757709	0.175	0.18	0.180894	0.204861	0.589744	0.655022	0.826087	0.940185
0.954545	0.190337	0.168067	0.194606	0.253145	0.683735	0.463203	1.22388	0.7375
2.37004	0.148623	0.112994	0.422819	0.0972196	0.992701	0.563786	0.870372	0.931484
0.710938	0.196766	0.691207	0.144954	0.245435	1.02469	0.445269	0.886792	0.817757
0.657627	0.144809	0.77551	0.342044	0.128981	0.658385	0.332674	0.994434	0.92533
0.923729	0.195853	0.0613497	0.245941	0.103896	0.890323	0.464602	0.758824	1
0.9	0.15488	0.143646	0.154027	0.194805	0.869281	0.551282	1.15775	0.770003
0.807611	0.14023	0.551111	0.166667	0.156622	0.503472	0.626801	1.01316	0.851024
0.942623	0.19242	0.368859	0.20388	0.279869	0.578947	0.334821	1.25126	0.822224
0.850474	0.146821	0.437126	0.203593	0.125894	0.63365	0.340081	1.34925	0.853175
0.627493	0.181269	0.295858	0.229506	0.144144	1.0356	0.861989	1.32704	1.02645
0.544484	0.206758	0.415125	0.17065	0.140984	0.927337	0.422481	0.989804	0.708696
0.511013	0.187117	0.189899	0.148276	0.183297	0.744569	0.38178	0.585875	1.0529
0.922414	0.662651	0.242604	0.307534	0.221726	0.691216	0.683502	0.854029	1.02894
0.91023	0.257703	0.150602	0.326161	0.412829	0.602837	0.545819	0.418719	0.876712
1.17073	0.160113	0.583972	0.123077	0.133259	0.869565	0.413462	0.994119	1.11567
0.741036	0.174	0.119048	0.102564	0.281787	0.91433	0.692383	0.703488	0.977064
0.6	0.182929	0.159091	0.201342	0.265517	1.32867	0.606061	1.59873	0.918648
0.976654	0.170732	0.183747	0.276859	0.204861	0.6	0.70704	1.11465	0.886792
0.955149	0.199736	0.21229	0.133588	0.360882	0.803882	0.604255	0.606552	0.700935
1.03383	0.157161	0.205389	0.216292	0.119756	0.916129	0.392473	1.00631	0.849852
1.57384	0.126135	0.155224	0.277551	0.319458	0.744267	0.502203	0.754808	0.878661
1.22222	0.246523	0.169355	0.29947	0.391935	1.00152	0.563025	0.55396	1.19355
1.03333	0.175047	0.327273	0.11851	0.117994	0.642336	0.403226	0.648728	0.914141
1.62753	0.143068	0.220312	0.134809	0.0881684	0.772859	0.5366	0.675	0.982456
0.8115	0.251281	0.11236	0.326772	0.113402	0.535032	1.48904	0.5	0.812268
1.24368	0.280776	0.130178	0.187726	0.32107	0.697049	0.707889	1.57668	0.942731
0.654478	0.166965	0.508671	0.236976	0.247934	0.57764	0.605829	0.973927	1.08555
0.56962	0.211364	0.268072	0.194337	0.148036	0.824395	0.564576	0.821429	0.123853
0.923251	0.204921	0.12824	0.358392	0.151739	0.853567	0.433538	1.1345	0.73516
0.707071	0.178161	0.556818	0.242444	0.231778	0.67033	0.572744	0.829132	0.847162
0.91555	0.177914	0.448124	0.173611	0.119266	0.955882	1.40147	1.31139	0.894273
0.762806	0.181818	0.143577	0.235165	0.180887	0.78125	0.676164	0.55	0.618421
0.669492	0.195258	0.255964	0.162264	0.362416	0.589404	0.532134	0.651499	0.947598
0.892704	0.18723	0.115385	0.27027	0.0826667	0.479021	0.529902	0.531915	0.858333
1.35135	0.0994152	0.444444	0.181208	0.11157	0.544444	0.61459	1.24022	0.786364
[truncated: 412 more rows]

## Sheet: panel H
	InhibinA													TGF-β2
	BGZP-C		BGZP-C N82A		BGZP-C N82Y		BGZP-C I161A		BGZP-C I161Y		BGZP-C A158E			BGZP-C		BGZP-C N82A		BGZP-C N82Y		BGZP-C I161A		BGZP-C I161Y		BGZP-C A158E
	Mean	SD	Mean	SD	Mean	SD	Mean	SD	Mean	SD	Mean	SD		Mean	SD	Mean	SD	Mean	SD	Mean	SD	Mean	SD	Mean	SD
[nM]	1070	17	968	9	883	10	1080	13	815	10	1810	24	[nM]	127	1	0	0	0	0	0	0	0	0	0	0
	Selected BGZP-C mutant screen on TGF-β2 and InhA
	Sample	Concentration range [nM]	ka (1/Ms)	SE(ka) (1/Ms)	kd (1/s)	SE(kd) (1/s)	KD (M)	Rmax (RU)	Ligand
	BGZP-C	500 - 15.6	3.75 x 105	2.1 x 103	4.75 x 10-2	2.2 x 10-4	127	78.2	TGF-β2
	BGZP-C N82A	500 - 15.6	ND	ND	ND	ND	ND	ND	TGF-β2
	BGZP-C N82Y	500 - 15.6	ND	ND	ND	ND	ND	ND	TGF-β2
	BGZP-C A158E	500 - 15.6	ND	ND	ND	ND	ND	ND	TGF-β2
	BGZP-C	500 - 15.6	ND	ND	ND	ND	ND	ND	TGF-β2
	I161A
	BGZP-C I161Y	500 - 15.6	ND	ND	ND	ND	ND	ND	TGF-β2
	BGZP-C	500 - 15.6	1.57 x 104	8.6 x 101	2.22 x 10-2	1.4 x 10-4	1070	134.1	InhA
	BGZP-C N82A	500 - 15.6	2.38 x 104	1.0 x 102	2.10 x 10-2	1.3 x 10-4	968	81.7	InhA
	BGZP-C	500 - 15.6	1.83 x 104	7.4 x 101	2.77 x 10-2	1.2 x 10-4	883	111.6	InhA
	N82Y
	BGZP-C A158E	500 - 15.6	1.00 x 104	6.3 x 102	1.81 x 10-2	1.3 x 10-4	1810	97.1	InhA
	BGZP-C I161A	500 - 15.6	2.20 x 104	1.2 x 102	2.37 x 10-2	1.7 x 10-4	1080	82.6	InhA
	BGZP-C I161Y	500 - 15.6	3.18 x 104	1.6 x 102	2.59 x 10-2	1.7 x 10-4	815	97	InhA
