# Supplementary material for: Structures of TGF-β with betaglycan and signaling receptors reveal mechanisms of complex assembly and signaling
Source: Nat Commun. 2025 Feb 26;16:1778. doi: 10.1038/s41467-025-56796-9 (PMC11865472; doi:10.1038/s41467-025-56796-9)
Supplement: Supplementary file 7 — Source Data [file 41467_2025_56796_MOESM7_ESM.zip › Source Data File/Supplementary_Figure_3.xlsx]

## Sheet: panel B
	fsc_nomask	fsc_sphericalmask	fsc_tightmask	fsc_noisesub_true	fsc_noisesub
637.4	1	1	1	1	1
212.5	0.999557	0.99978	1	0.4	1
127.5	0.999566	0.99984	0.999999	0.043478	0.999999
91.1	0.99899	0.999706	0.999996	0.025974	0.999996
70.8	0.998439	0.999415	0.999982	0.015924	0.999982
57.9	0.99767	0.999147	0.999932	0.007847	0.999932
49	0.997581	0.998966	0.99991	0.000659	0.99991
42.5	0.99785	0.999111	0.999913	0.01289	0.999913
37.5	0.996585	0.99851	0.999894	-0.000562	0.999894
33.5	0.995471	0.997802	0.999842	-0.007616	0.999842			fsc_nomask = no mask
30.4	0.993152	0.996621	0.999655	-0.002597	0.999655			fsc_sphericalmask = loose mask
27.7	0.988338	0.994631	0.999221	-0.002377	0.999221			fsc_tightmask = tight mask
25.5	0.983321	0.99118	0.998523	-0.000485	0.998523			fsc_noisesub_true = corrected
23.6	0.980286	0.98947	0.997015	-0.00146	0.997015
22	0.975062	0.985363	0.993744	-0.000706	0.993744
20.6	0.959293	0.973107	0.986104	-0.000768	0.986104
19.3	0.933727	0.952383	0.971749	-0.000667	0.971749
18.2	0.898869	0.918686	0.946344	-0.000775	0.946344
17.2	0.87139	0.895878	0.921171	-0.000606	0.921171
16.3	0.856926	0.877498	0.904826	-0.000413	0.904826
15.5	0.861554	0.878378	0.902303	-0.000141	0.902303
14.8	0.853832	0.870667	0.894662	-1.3e-05	0.894662
14.2	0.830809	0.850561	0.881875	-9e-06	0.881875
13.6	0.817692	0.835122	0.865532	-5.4e-05	0.865532
13	0.80289	0.822268	0.855479	-1.4e-05	0.855479
12.5	0.800206	0.82148	0.849872	0.000116	0.849872
12	0.798991	0.819953	0.85223	8.3e-05	0.85223
11.6	0.788847	0.812517	0.85488	-0.000196	0.85488
11.2	0.782317	0.807588	0.850173	-0.000254	0.850173
10.8	0.761472	0.791339	0.842245	-0.000185	0.842245
10.4	0.741253	0.778881	0.840607	0.000376	0.840607
10.1	0.736295	0.771089	0.844169	0.000718	0.844169
9.8	0.727857	0.768898	0.844976	0.000997	0.844976
9.5	0.730562	0.767756	0.836198	0.000362	0.836198
9.2	0.699426	0.742299	0.819772	-0.000162	0.819772
9	0.655494	0.698963	0.791817	-0.00048	0.791817
8.7	0.619444	0.66571	0.767754	-0.000416	0.767754
8.5	0.591611	0.640837	0.748948	-0.000543	0.748948
8.3	0.571927	0.621292	0.732245	-0.000928	0.732245
8.1	0.555369	0.607755	0.720941	-0.001059	0.720941
7.9	0.554211	0.602538	0.719728	-0.000705	0.719728
7.7	0.542078	0.598235	0.708752	0.000706	0.708752
7.5	0.527886	0.577968	0.68372	0.002205	0.68372
7.3	0.502383	0.552818	0.658982	0.00251	0.658982
7.2	0.490043	0.542965	0.65186	0.001429	0.65186
7	0.491641	0.544121	0.649291	-0.001095	0.649291
6.9	0.485823	0.546466	0.651987	-0.003809	0.651987
6.7	0.495055	0.546677	0.663865	-0.004095	0.663865
6.6	0.519708	0.57417	0.691276	-0.001506	0.691276
6.4	0.538482	0.593455	0.706256	0.000673	0.706256
6.3	0.562601	0.621228	0.725401	-0.000131	0.725401
6.2	0.575158	0.636129	0.74113	-0.000905	0.74113
6.1	0.593274	0.650183	0.754579	-0.001762	0.754579
6	0.615215	0.672859	0.770175	-0.001142	0.770175
5.8	0.619118	0.684454	0.783921	0.000798	0.783921
5.7	0.644576	0.704505	0.797258	0.005155	0.797258
5.6	0.647651	0.711465	0.8026	0.007138	0.8026
5.5	0.643398	0.707238	0.799213	0.003883	0.799213
5.4	0.634681	0.701708	0.796118	-0.000994	0.796118
5.4	0.624436	0.69146	0.792436	-0.000253	0.792436
5.3	0.623138	0.692797	0.79521	0.008374	0.79521
5.2	0.633578	0.711279	0.800024	0.014846	0.800024
5.1	0.630598	0.708183	0.805744	0.000406	0.805744
5	0.610012	0.694198	0.800865	-0.040654	0.800865
4.9	0.576774	0.672583	0.787479	-0.086923	0.787479
4.9	0.536682	0.630444	0.764912	-0.064146	0.764912
4.8	0.491246	0.596865	0.739701	0.133694	0.739701
4.7	0.445043	0.554656	0.709707	0.471355	0.709707
4.7	0.391017	0.513593	0.684547	0.628396	0.628396
4.6	0.348175	0.472708	0.657617	0.586141	0.586141
4.5	0.30409	0.43043	0.626938	0.577895	0.577895
4.5	0.259572	0.379184	0.598971	0.569022	0.569022
4.4	0.233357	0.348002	0.570228	0.538483	0.538483
4.3	0.211814	0.329537	0.542133	0.517119	0.517119
4.3	0.17406	0.288362	0.517873	0.494576	0.494576
4.2	0.162084	0.267091	0.502286	0.482558	0.482558
4.2	0.144714	0.251316	0.489379	0.475347	0.475347
4.1	0.129104	0.228155	0.479597	0.47237	0.47237
4.1	0.111956	0.205784	0.452963	0.452847	0.452847
4	0.091602	0.167129	0.424951	0.421382	0.421382
4	0.080544	0.152782	0.386766	0.37639	0.37639
3.9	0.06619	0.131901	0.364089	0.354088	0.354088
3.9	0.052835	0.118351	0.344467	0.338593	0.338593
3.8	0.045848	0.0988	0.325476	0.323585	0.323585
3.8	0.035925	0.085465	0.300463	0.30553	0.30553
3.7	0.042573	0.073428	0.256602	0.265862	0.265862
3.7	0.033499	0.054331	0.216629	0.225798	0.225798
3.6	0.014523	0.045575	0.169742	0.175154	0.175154
3.6	0.013459	0.033864	0.141011	0.136786	0.136786
3.6	0.010013	0.026849	0.132934	0.128872	0.128872
3.5	0.003075	0.004592	0.121521	0.126229	0.126229
3.5	0.003759	0.01434	0.096602	0.104437	0.104437
3.4	0.004784	0.014143	0.086733	0.091139	0.091139
3.4	0.006954	0.020509	0.072513	0.070125	0.070125
3.4	0.002075	0.00395	0.048955	0.044546	0.044546
3.3	-0.003203	-0.009826	0.031537	0.030383	0.030383
3.3	0.001712	0.012368	0.032553	0.029348	0.029348
3.3	0.006248	0.006793	0.031922	0.023671	0.023671
3.2	0.005797	0.011797	0.040408	0.031363	0.031363
3.2	0.004679	0.009644	0.045116	0.035227	0.035227
3.2	0.001481	-0.00157	0.041165	0.030943	0.030943
3.1	0.010578	0.006652	0.02098	0.010867	0.010867
3.1	-0.003139	0.003852	0.005044	0.001483	0.001483
3.1	-0.000524	-0.009521	0.002263	0.003509	0.003509
3	0.00174	0.007693	0.012481	0.010904	0.010904
3	0.001534	0.006017	0.023427	0.020403	0.020403
3	-0.005267	0.001159	0.016018	0.025855	0.025855
3	-0.007641	-0.004932	0.007992	0.01883	0.01883
2.9	0.003425	0.013665	0.006167	0.008279	0.008279
2.9	-0.003689	0.004122	0.013788	0.012007	0.012007
2.9	0.001099	-0.005573	0.008829	-0.001028	-0.001028
2.9	0.003172	0.01005	0.006555	0.004116	0.004116
2.8	-0.001353	-0.003894	0.004576	0.006821	0.006821
2.8	0.003853	0.005632	-0.003054	0.001887	0.001887
2.8	0.003266	0.002113	-0.007595	0.001298	0.001298
2.8	-0.000607	-0.004629	-0.011825	-0.002549	-0.002549
2.7	0.004458	0.004513	-0.003716	-0.002592	-0.002592
2.7	0.002991	-0.003903	0.007666	0.004138	0.004138
2.7	-0.002832	-0.001414	0.005588	-0.000275	-0.000275
2.7	0.00051	0.003863	-0.006911	-0.015481	-0.015481
2.6	0.001909	-0.004728	-0.017812	-0.026885	-0.026885
2.6	6.4e-05	0.005555	-0.015378	-0.024101	-0.024101
2.6	0.000139	0.002831	-0.003555	-0.008996	-0.008996
2.6	0.001148	0.001233	0.013028	0.008847	0.008847
2.6	-0.00145	0.008547	0.020954	0.019673	0.019673
2.5	-0.001573	0.000142	0.017864	0.008176	0.008176
2.5	5.8e-05	-0.001288	0.008142	-0.007536	-0.007536
2.5	0.003779	0.007053	-0.002043	-0.020273	-0.020273
2.5	-0.007637	0.000488	-0.010506	-0.020154	-0.020154
2.5	-0.003665	-0.005009	-0.006919	-0.015354	-0.015354
2.4	-0.001837	-0.010408	-0.003755	-0.008853	-0.008853
2.4	-0.001846	-0.004486	0.005051	0.002906	0.002906
2.4	0.007236	0.009354	0.013815	0.010973	0.010973
2.4	0.002557	0.004995	0.00766	-0.00405	-0.00405
2.4	0.001645	0.012571	0.004259	-0.010909	-0.010909
2.4	-0.003486	0.006765	0.001131	-0.005696	-0.005696
2.3	0.003028	0.005223	0.003068	0.002862	0.002862
2.3	0.00058	0.00666	0.009836	0.008981	0.008981
2.3	0.001795	-0.000291	0.012661	0.013481	0.013481
2.3	0.004722	0.003166	0.005852	0.01207	0.01207
2.3	-0.000426	0.001131	-0.005156	-0.000484	-0.000484
2.3	0.001687	0.003486	-0.024256	-0.026173	-0.026173
2.2	-0.005193	-0.004905	-0.021532	-0.025829	-0.025829
2.2	0.002179	0.001971	-0.002467	-0.015633	-0.015633
2.2	0.004256	0.001708	0.004586	-0.011328	-0.011328
2.2	-0.004254	-0.008084	-0.006528	-0.024179	-0.024179
2.2	-0.004609	-0.006108	-0.015362	-0.028484	-0.028484
2.2	-0.000698	-0.004402	-0.015342	-0.026166	-0.026166
2.1	-0.002855	-0.004693	-0.006476	-0.017256	-0.017256
2.1	0.000183	-0.000895	0.001341	-0.005271	-0.005271
2.1	-0.000628	-0.004382	0.005569	0.008737	0.008737
2.1	0.00127	0.008799	0.005169	0.010971	0.010971
2.1	0.006603	0.005981	0.001972	0.007657	0.007657
2.1	0.002087	0.004475	0.00624	0.009024	0.009024
2.1	-0.00371	0.00095	0.010461	0.007186	0.007186
2	0.002828	-0.002331	0.003351	-0.001417	-0.001417
2	0.002808	0.005082	0.006413	0.007827	0.007827
2	2.3e-05	-0.003172	0.010548	0.017118	0.017118
2	0.000204	0.007437	0.010622	0.017969	0.017969
2	-0.002989	-0.004062	0.002324	0.007848	0.007848
2	0.000135	-0.002422	-0.00183	0.003913	0.003913
2	0.002254	-0.003416	-0.002931	0.00456	0.00456
2	-0.001976	0.001471	0.002284	0.011796	0.011796
1.9	-0.001232	0.001794	0.007065	0.014283	0.014283
1.9	-0.000193	-0.002677	0.003533	0.006584	0.006584
1.9	-0.002778	-0.0043	-0.005552	-0.010912	-0.010912
1.9	0.004498	0.005308	-0.003874	-0.013261	-0.013261
1.9	0.002376	0.004789	0.004247	-0.002159	-0.002159
1.9	0.002398	0.005016	0.008586	0.003158	0.003158
1.9	0.006686	0.004507	0.016748	0.009841	0.009841
1.9	-0.005856	-0.004221	0.014057	0.008197	0.008197
1.9	0.001471	0.001806	0.00766	0.003543	0.003543
1.8	-0.002363	0.001992	0.002981	0.001911	0.001911
1.8	0.00018	0.000277	0.002087	0.005001	0.005001
1.8	-0.004559	-0.004287	-1.9e-05	0.005798	0.005798
1.8	0.000715	-0.001331	0.00118	0.004594	0.004594
1.8	-6.4e-05	0.001085	0.007694	0.011516	0.011516
1.8	-0.001392	0.00029	0.008442	0.009941	0.009941
1.8	0.001248	0.005972	0.002967	0.000595	0.000595
1.8	-0.000808	0.003464	0.001715	-0.000509	-0.000509
1.8	0.000104	-0.000607	0.004653	0.000226	0.000226
1.8	0.00163	0.005522	0.008106	0.004094	0.004094
1.7	-0.001143	-0.001229	0.014598	0.013703	0.013703
1.7	-0.000206	0.004454	0.009974	0.016364	0.016364
1.7	0.001651	-0.00104	0.000845	0.007879	0.007879
1.7	0.001449	-0.001168	-0.004149	-0.001321	-0.001321
1.7	-0.000176	0.001919	-0.010424	-0.012376	-0.012376
1.7	-0.002162	0.001011	-0.0099	-0.017292	-0.017292
1.7	0.001328	0.00164	-0.007173	-0.01165	-0.01165
1.7	0.000345	-0.000335	-0.002963	-0.007009	-0.007009
1.7	0.003284	0.00156	-3.1e-05	-0.005627	-0.005627

## Sheet: panel D
	fsc_nomask	fsc_sphericalmask	fsc_tightmask	fsc_noisesub_true	fsc_noisesub
553	1	1	1		1
184.3	0.999455	0.999887	0.999999	0.111111	0.999999
110.6	0.999556	0.999844	0.999997	0.050847	0.999997
79	0.999631	0.999837	0.999993	0	0.999993
61.4	0.999351	0.999699	0.999986	0.012346	0.999986
50.3	0.998911	0.999559	0.999972	0.02079	0.999972
42.5	0.998387	0.999288	0.999953	0.006313	0.999953			fsc_nomask = no mask
36.9	0.998314	0.999302	0.999943	0.007322	0.999943			fsc_sphericalmask = loose mask
32.5	0.998029	0.999203	0.99994	0.007874	0.99994			fsc_tightmask = tight mask
29.1	0.997813	0.998936	0.999927	-0.003281	0.999927			fsc_noisesub_true = corrected
26.3	0.997203	0.998653	0.999901	0.016539	0.999901
24	0.996407	0.99818	0.999833	-0.000357	0.999833
22.1	0.993923	0.996968	0.999701	0.000399	0.999701
20.5	0.989428	0.994519	0.999451	-0.004146	0.999451
19.1	0.985717	0.992563	0.999062	-0.002804	0.999062
17.8	0.98367	0.991541	0.998296	0	0.998296
16.8	0.978007	0.988012	0.995833	-0.000816	0.995833
15.8	0.96863	0.979471	0.989733	-0.00068	0.989733
14.9	0.952851	0.964969	0.978267	-0.000434	0.978267
14.2	0.935815	0.948035	0.961951	-4.1e-05	0.961951
13.5	0.911955	0.92602	0.943672	0.000103	0.943672
12.9	0.895554	0.910679	0.929128	7.7e-05	0.929128
12.3	0.890983	0.906221	0.923128	3.5e-05	0.923128
11.8	0.885783	0.900602	0.918973	0.000124	0.918973
11.3	0.880744	0.896252	0.915713	0.000132	0.915713
10.8	0.872479	0.890266	0.909985	8e-05	0.909985
10.4	0.865878	0.885978	0.906278	1.3e-05	0.906278
10.1	0.863415	0.882933	0.902983	-4.5e-05	0.902983
9.7	0.849491	0.870806	0.89542	-4.4e-05	0.89542
9.4	0.84243	0.863895	0.890118	-8.1e-05	0.890118
9.1	0.826521	0.85371	0.882103	7.8e-05	0.882103
8.8	0.807128	0.836161	0.868779	0.000189	0.868779
8.5	0.786043	0.81575	0.850284	0.000241	0.850284
8.3	0.752802	0.790334	0.826409	9.2e-05	0.826409
8	0.731246	0.774387	0.813251	-6.8e-05	0.813251
7.8	0.704702	0.748423	0.797159	-0.000199	0.797159
7.6	0.671362	0.724653	0.776549	-0.000161	0.776549
7.4	0.659654	0.707596	0.760874	2.1e-05	0.760874
7.2	0.618416	0.673252	0.726713	0.000286	0.726713
7	0.577097	0.634566	0.691556	0.00033	0.691556
6.8	0.513997	0.578002	0.642764	0.000153	0.642764
6.7	0.473419	0.536298	0.603462	9.5e-05	0.603462
6.5	0.439587	0.509214	0.575003	-9.4e-05	0.575003
6.4	0.412917	0.481402	0.550794	-0.000297	0.550794
6.2	0.378674	0.45198	0.530858	-0.000265	0.530858
6.1	0.36957	0.446419	0.51935	-8e-05	0.51935
5.9	0.364199	0.444517	0.518212	3.7e-05	0.518212
5.8	0.34291	0.421962	0.505365	0.000253	0.505365
5.7	0.29575	0.385501	0.480797	0.000113	0.480797
5.6	0.277849	0.366222	0.458228	-0.00032	0.458228
5.5	0.27678	0.36337	0.450937	-0.000833	0.450937
5.4	0.271637	0.365078	0.458317	-0.000648	0.458317
5.3	0.281891	0.373715	0.477602	-0.00028	0.477602
5.2	0.289559	0.386202	0.495157	0.000104	0.495157
5.1	0.319844	0.429509	0.52102	0.000458	0.52102
5	0.334035	0.445472	0.548684	0.000272	0.548684
4.9	0.339255	0.451881	0.561973	-0.0008	0.561973
4.8	0.349775	0.462946	0.569985	-0.001498	0.569985
4.7	0.360018	0.475457	0.580128	0.000168	0.580128
4.6	0.368484	0.491931	0.597483	0.00292	0.597483
4.6	0.3822	0.505424	0.610737	0.005374	0.610737
4.5	0.385422	0.507966	0.624644	0.007679	0.624644
4.4	0.392672	0.525534	0.638173	0.007215	0.638173
4.4	0.400755	0.539249	0.649738	2.5e-05	0.649738
4.3	0.4025	0.539562	0.661818	-0.012804	0.661818
4.2	0.409558	0.554033	0.675074	-0.027704	0.675074
4.2	0.418009	0.561293	0.687443	-0.035781	0.687443
4.1	0.422728	0.572209	0.697952	-0.025025	0.697952
4	0.420218	0.576653	0.710083	0.028417	0.710083
4	0.415241	0.574142	0.718581	0.195567	0.718581
3.9	0.389504	0.556427	0.712583	0.499585	0.712583
3.9	0.360947	0.528786	0.699358	0.673764	0.673764
3.8	0.335618	0.507608	0.682903	0.660983	0.660983
3.8	0.307049	0.479816	0.661188	0.641219	0.641219
3.7	0.267158	0.432581	0.630072	0.624168	0.624168
3.7	0.231639	0.391293	0.592386	0.592559	0.592559
3.6	0.195712	0.344529	0.549684	0.541575	0.541575
3.6	0.164167	0.298368	0.508925	0.497025	0.497025
3.5	0.141349	0.267595	0.469624	0.461488	0.461488
3.5	0.118857	0.233571	0.432284	0.434154	0.434154
3.4	0.10242	0.203884	0.396788	0.404557	0.404557
3.4	0.087456	0.181231	0.365264	0.362584	0.362584
3.4	0.069797	0.149864	0.335555	0.3332	0.3332
3.3	0.062478	0.139919	0.317005	0.324367	0.324367
3.3	0.054297	0.127335	0.301777	0.30822	0.30822
3.2	0.047663	0.112742	0.295449	0.294899	0.294899
3.2	0.039997	0.102012	0.286839	0.285324	0.285324
3.2	0.040214	0.090839	0.268069	0.267803	0.267803
3.1	0.026731	0.079093	0.249848	0.25257	0.25257
3.1	0.029338	0.067381	0.23396	0.233078	0.233078
3.1	0.016552	0.053616	0.212294	0.211498	0.211498
3	0.016026	0.038125	0.18029	0.18998	0.18998
3	0.000701	0.013998	0.133319	0.150124	0.150124
3	0.004257	0.008484	0.091263	0.107361	0.107361
2.9	0.007925	0.014127	0.06713	0.072792	0.072792
2.9	-0.003424	0.004543	0.063873	0.059539	0.059539
2.9	0.006581	0.009167	0.053189	0.050981	0.050981
2.8	0.001117	0.003965	0.035182	0.032106	0.032106
2.8	0.002185	-0.000141	0.026355	0.024014	0.024014
2.8	-0.003407	-0.003064	0.026195	0.02397	0.02397
2.8	0.002408	-0.001142	0.021803	0.02743	0.02743
2.7	0.000532	0.001282	0.009854	0.013196	0.013196
2.7	-0.003508	-0.005868	0.015228	0.013208	0.013208
2.7	0.004823	0.006539	0.031903	0.022251	0.022251
2.6	0.004711	0.001256	0.044687	0.034602	0.034602
2.6	-0.002281	0.002691	0.038463	0.034638	0.034638
2.6	-0.006515	0.00109	0.016956	0.019778	0.019778
2.6	-0.000389	-0.000147	0.001452	0.002324	0.002324
2.5	-0.001031	0.003256	0.003597	-0.005355	-0.005355
2.5	0.001194	0.002327	0.013553	0.0031	0.0031
2.5	0.002863	-0.004124	0.008908	0.005487	0.005487
2.5	0.003771	0.004656	-0.002845	0.003151	0.003151
2.5	-0.00332	-0.000386	-0.009222	-0.000522	-0.000522
2.4	-0.001843	-0.003437	-0.007025	0.00496	0.00496
2.4	0.003253	0.005141	0.002853	0.023659	0.023659
2.4	8.8e-05	0.003421	0.009486	0.03568	0.03568
2.4	-0.000536	-0.001931	0.011523	0.03187	0.03187
2.4	0.00037	0.001051	0.00358	0.014426	0.014426
2.3	0.003873	0.00327	-0.000383	0.002142	0.002142
2.3	0.001218	0.000397	-0.007643	-0.007018	-0.007018
2.3	0.00238	0.002346	-0.015446	-0.015758	-0.015758
2.3	-0.000552	-0.003693	-0.005634	-0.007007	-0.007007
2.3	-0.00534	-0.001082	0.001188	-0.008659	-0.008659
2.2	0.001804	0.000168	-0.000307	-0.006514	-0.006514
2.2	-0.003988	-0.004593	-0.002016	0.002595	0.002595
2.2	-0.003645	-0.003514	0.004254	0.014529	0.014529
2.2	-0.000944	-0.005552	-0.004727	0.003155	0.003155
2.2	-0.001993	-0.006497	-0.014742	-0.008035	-0.008035
2.2	0.001685	-0.003931	-0.012001	-0.004421	-0.004421
2.1	0.006276	0.004408	-0.011752	-0.010767	-0.010767
2.1	0.00326	0.00076	-0.006077	-0.011531	-0.011531
2.1	-0.000693	0.002764	-0.001341	-0.004092	-0.004092
2.1	-0.001036	-0.003859	0.001586	0.007354	0.007354
2.1	0.000481	0.001427	0.008136	0.015289	0.015289
2.1	0.003736	0.00346	0.01478	0.017875	0.017875
2	0.00322	7.1e-05	0.013864	0.011273	0.011273
2	-0.001937	0.005997	0.008841	0.005646	0.005646
2	-0.000647	0.003693	0.003357	-0.000689	-0.000689
2	0.00492	0.007205	0.0019	-0.004972	-0.004972
2	-0.00094	-0.001145	-0.000158	-0.015318	-0.015318
2	-0.002914	-0.00122	0.003798	-0.011105	-0.011105
2	0.000661	0.001347	0.004693	-0.003664	-0.003664
1.9	0.000289	0.001652	0.00595	0.007035	0.007035
1.9	0.001272	-0.001231	0.00684	0.01187	0.01187
1.9	0.002264	0.001946	0.006777	0.010244	0.010244
1.9	0.000713	0.003246	0.002636	0.002687	0.002687
1.9	-0.00058	0.00459	0.006735	0.009834	0.009834
1.9	0.001338	0.008466	0.005342	0.009229	0.009229
1.9	0.004095	-0.001327	-0.004927	-0.003655	-0.003655
1.8	0.000371	0.002253	-0.009547	-0.012219	-0.012219
1.8	0.001756	0.001598	-0.007934	-0.008087	-0.008087
1.8	-0.001733	0.001099	-0.002565	-0.000723	-0.000723
1.8	0.000349	-0.00151	0.003823	0.004502	0.004502
1.8	-0.00041	0.001849	0.005842	0.012556	0.012556
1.8	0.003358	0.004176	0.01033	0.019363	0.019363
1.8	0.005469	0.005323	0.006737	0.012397	0.012397
1.8	0.004926	0.000852	0.001796	0.001307	0.001307
1.8	0.001124	-0.001066	-0.000515	-0.002739	-0.002739
1.7	-0.001871	8.5e-05	-0.000485	-0.001715	-0.001715
1.7	0.001502	0.001209	-0.001403	0.005121	0.005121
1.7	-0.002286	-0.001061	0.002177	0.012268	0.012268
1.7	0.003167	-0.001826	-0.001356	0.005225	0.005225
1.7	-0.002032	-0.002014	-0.005645	-0.003213	-0.003213
1.7	0.001237	-0.000655	-0.008926	0.000726	0.000726
1.7	-0.000836	0.002539	-0.008569	-0.001258	-0.001258
1.7	0.000583	0.000932	-0.006374	-0.002897	-0.002897
1.7	0.00243	-2.2e-05	-0.007212	-0.007654	-0.007654
1.7	-0.000246	-0.003115	-0.01086	-0.008866	-0.008866
1.6	0.000745	-0.000664	-0.01453	-0.013368	-0.013368
1.6	0.001663	-0.003794	-0.011523	-0.01099	-0.01099
1.6	-0.001681	-0.005065	-0.007627	-0.01269	-0.01269
1.6	-0.002836	-0.00463	-0.009805	-0.018303	-0.018303
1.6	-0.001625	-0.000751	-0.004799	-0.010618	-0.010618
1.6	-0.002773	0.000391	0.006205	0.003741	0.003741
1.6	0.000881	-0.000273	0.01017	0.007449	0.007449
1.6	-0.000208	0.002517	0.005588	0.005305	0.005305
1.6	-0.001143	0.000494	0.002368	0.001647	0.001647
1.6	0.003015	0.001748	0.000617	-0.000795	-0.000795
1.5	0.001663	0.004606	0.001427	0.003352	0.003352
1.5	0.000914	0.002298	-0.002737	0.003678	0.003678
1.5	-0.003217	0.001048	-0.004078	0.001839	0.001839
1.5	0.00292	0.004097	-0.005647	-0.007185	-0.007185
1.5	0.000213	-0.000435	-0.004234	-0.006932	-0.006932
1.5	0.000377	0.002099	-4.8e-05	-0.000336	-0.000336
1.5	0.000378	-0.002181	0.001905	0.001873	0.001873
1.5	-0.001785	-0.004622	0.002879	0.001854	0.001854
1.5	-0.001707	-6.2e-05	0.007887	0.005909	0.005909
1.5	-0.000942	-0.002211	0.007759	0.006211	0.006211
1.5	-0.00129	-0.000963	0.001306	0.001933	0.001933
1.5	0.002243	-0.000124	-0.000238	0.003615	0.003615
1.5	-0.005351	-0.003756	-0.00129	0.002951	0.002951

## Sheet: panel F
	fsc_nomask	fsc_loosemask	fsc_tightmask	fsc_noisesub_raw	fsc_noisesub_true	fsc_noisesub
425	1	1	1	1	1	1
141.7	0.999906	0.999995	1	0.999999	0.3	1
85	0.999852	0.999989	0.999997	0.999997	0.044444	0.999997
60.7	0.999697	0.999975	0.999994	0.999994	0.019048	0.999994
47.2	0.99976	0.999952	0.999988	0.999988	0	0.999988
38.6	0.999654	0.999946	0.99998	0.99998	0.023529	0.99998
32.7	0.999671	0.999932	0.999966	0.999966	0.010471	0.999966
28.3	0.999558	0.999906	0.999955	0.999954	0.021851	0.999955			fsc_nomask = no mask
25	0.999278	0.99981	0.999886	0.999886	-0.004715	0.999886			fsc_sphericalmask = loose mask
22.4	0.998672	0.999469	0.99958	0.999578	0.004524	0.99958			fsc_tightmask = tight mask
20.2	0.997473	0.998306	0.998406	0.998406	-0.000486	0.998406			fsc_noisesub_true = corrected
18.5	0.993659	0.995346	0.995626	0.995629	-0.000641	0.995626
17	0.986167	0.988623	0.989255	0.989251	0.000405	0.989255
15.7	0.972853	0.974918	0.97632	0.976281	0.001626	0.97632
14.7	0.950546	0.954633	0.956066	0.95597	0.002179	0.956066
13.7	0.923805	0.927422	0.930572	0.930415	0.002261	0.930572
12.9	0.905814	0.913541	0.917883	0.917605	0.003373	0.917883
12.1	0.901854	0.911449	0.914206	0.913695	0.005923	0.914206
11.5	0.899924	0.911964	0.914491	0.913766	0.008415	0.914491
10.9	0.881105	0.897695	0.904658	0.903592	0.011058	0.904658
10.4	0.861072	0.885201	0.895007	0.893165	0.017237	0.895007
9.9	0.848312	0.880952	0.896724	0.893764	0.027865	0.896724
9.4	0.8172	0.864868	0.890649	0.886747	0.034456	0.890649
9	0.775925	0.854954	0.885839	0.884286	0.013424	0.885839
8.7	0.702531	0.820343	0.868546	0.872804	-0.033476	0.868546
8.3	0.645376	0.791382	0.855934	0.862082	-0.044575	0.855934
8	0.577966	0.758723	0.840371	0.826868	0.077996	0.840371
7.7	0.506037	0.731145	0.821371	0.721085	0.359556	0.821371
7.5	0.417184	0.67683	0.791575	0.529789	0.556742	0.556742
7.2	0.362801	0.621668	0.753168	0.453888	0.548019	0.548019
7	0.321069	0.593759	0.724801	0.413922	0.53044	0.53044
6.7	0.206843	0.520238	0.686845	0.301613	0.551602	0.551602
6.5	0.175686	0.393823	0.599408	0.254015	0.463003	0.463003
6.3	0.047417	0.176513	0.432205	0.24011	0.252793	0.252793
6.2	0.010562	0.02603	0.196632	0.188701	0.009776	0.009776
6	0.003769	-0.000212	0.100631	0.125571	-0.028522	-0.028522
5.8	0.005698	-0.001992	0.091892	0.026533	0.06714	0.06714
5.7	-0.000483	0.001031	0.051476	-0.017821	0.068083	0.068083
5.5	0.017609	0.020746	0.052213	0.004384	0.04804	0.04804
5.4	-0.002205	0.034084	0.046958	0.05468	-0.008168	-0.008168
5.2	-0.006941	0.017039	0.053924	0.044315	0.010054	0.010054
5.1	-0.001882	0.019541	0.065474	0.020669	0.04575	0.04575
5	-0.008197	-0.016911	0.027692	0.025198	0.002559	0.002559
4.9	0.007269	-0.012453	-0.025394	0.013843	-0.039788	-0.039788
4.8	0.001841	-0.013206	-0.040882	-0.004416	-0.036305	-0.036305
4.7	-0.029659	0.00506	-6.7e-05	-0.000837	0.000769	0.000769
4.6	-0.004143	0.00966	0.04218	0.016628	0.025984	0.025984
4.5	0.011062	0.000932	0.047935	0.020753	0.027759	0.027759
4.4	-0.007014	0.019293	0.036092	0.004938	0.031309	0.031309
4.3	0.00206	0.017168	0.022192	-0.010759	0.0326	0.0326
4.2	0.011575	0.010218	0.013743	-0.023489	0.036377	0.036377
4.1	0.001729	-0.003817	0.013008	-0.013539	0.026192	0.026192
4	0.007631	0.010375	0.021007	-0.006898	0.027713	0.027713
4	0.014331	0.018484	0.045154	0.000898	0.044296	0.044296
3.9	0.000777	0.028044	0.050945	0.008841	0.04248	0.04248
3.8	-0.005687	0.019373	0.015606	0.003301	0.012346	0.012346
3.8	-0.017479	-0.002202	-0.025488	0.007108	-0.032829	-0.032829
3.7	-0.009389	-0.0378	-0.036006	0.01897	-0.05604	-0.05604
3.6	-0.007589	-0.009704	-0.008194	0.023442	-0.032396	-0.032396
3.6	-0.005031	-0.009392	-0.014673	0.009438	-0.02434	-0.02434
3.5	0.001204	0.006535	-0.003148	-0.004956	0.001798	0.001798
3.5	-0.007314	-0.009011	0.001012	-0.007821	0.008764	0.008764
3.4	-0.003651	-0.000711	0.008263	-0.003176	0.011402	0.011402
3.3	0.009209	0.013365	0.017131	0.003705	0.013476	0.013476
3.3	-0.006804	-0.019966	-0.006005	0.008169	-0.014291	-0.014291
3.2	-0.002019	-0.018912	-0.025831	0.019259	-0.045976	-0.045976
3.2	-0.007227	-0.015881	-0.01541	0.023999	-0.040378	-0.040378
3.1	0.006294	-0.000415	0.010106	0.025073	-0.015352	-0.015352
3.1	0.010406	-0.008254	0.003547	0.026072	-0.023128	-0.023128
3.1	0.001847	-0.017283	-0.012849	-0.000779	-0.012061	-0.012061
3	-0.000877	0.010088	-0.02235	-0.007869	-0.014368	-0.014368
3	0.006916	0.006727	-0.01624	0.001132	-0.017392	-0.017392
2.9	0.008789	0.00847	-0.0011	0.016417	-0.017809	-0.017809
2.9	-0.007021	0.014803	0.018162	0.020326	-0.002209	-0.002209
2.9	0.006194	0.009458	0.019901	0.025201	-0.005437	-0.005437
2.8	-0.001085	0.008809	0.011135	0.01227	-0.00115	-0.00115
2.8	0.004195	0.00861	0.009552	0.002842	0.006729	0.006729
2.7	-0.00128	-0.001587	0.01588	0.001251	0.014647	0.014647
2.7	-0.00851	-0.006666	0.004281	-0.010123	0.01426	0.01426
2.7	-0.003831	0.004966	0.008548	-0.007583	0.01601	0.01601
2.6	-0.005653	-0.015973	0.020023	-0.015821	0.035286	0.035286
2.6	0.001665	-0.003969	0.015355	-0.007368	0.022557	0.022557
2.6	-0.010171	-0.000535	0.000626	0.004917	-0.004311	-0.004311
2.5	0.001826	0.007513	-0.00156	0.009802	-0.011474	-0.011474
2.5	0.005908	0.023102	0.008249	0.00992	-0.001688	-0.001688
2.5	-0.000985	0.010807	0.016329	0.009553	0.006841	0.006841
2.5	-0.001181	-0.004871	0.012202	0.008936	0.003295	0.003295
2.4	0.000665	-0.019686	-0.010923	0.000573	-0.011502	-0.011502
2.4	0.004725	-0.004506	-0.03371	-0.001669	-0.031988	-0.031988
2.4	-0.002269	-0.009138	-0.034415	0.005302	-0.039928	-0.039928
2.3	-0.006007	-0.021316	-0.037078	0.001787	-0.038935	-0.038935
2.3	-0.001565	-0.038428	-0.044779	0.001801	-0.046664	-0.046664
2.3	-0.002698	-0.029346	-0.046652	0.001041	-0.047743	-0.047743
2.3	-0.003312	-0.009019	-0.017403	0.00465	-0.022156	-0.022156
2.2	0.00061	-0.008932	-0.018264	0.011636	-0.030252	-0.030252
2.2	0.000496	-0.006317	-0.004517	0.01082	-0.015505	-0.015505
2.2	0.004252	0.009591	0.013308	-0.007404	0.02056	0.02056
2.2	0.002793	0.006789	0.001762	-0.009736	0.011387	0.011387
2.2	0.004082	-0.006063	-0.010288	-0.007149	-0.003117	-0.003117
2.1	-0.001322	-0.002361	-0.00055	0.003279	-0.003841	-0.003841
2.1	-0.006807	0.005081	0.000507	0.012803	-0.012455	-0.012455
2.1	-0.002586	0.002066	-0.003532	0.017055	-0.020944	-0.020944
2.1	-0.003154	0.007287	-0.002248	0.017163	-0.01975	-0.01975
2.1	-0.000246	0.001624	-0.00956	0.008854	-0.018579	-0.018579
2	-0.000337	0.005914	0.006527	0.010036	-0.003544	-0.003544
2	-0.00458	0.001471	0.015266	0.006307	0.009015	0.009015
2	0.003587	0.006987	0.01531	0.012567	0.002778	0.002778
2	-0.003692	0.001488	0.010679	0.015266	-0.004658	-0.004658
2	0.00146	-0.00242	0.003603	0.02056	-0.017313	-0.017313
1.9	0.00047	0.009616	0.015507	0.016638	-0.00115	-0.00115
1.9	0.006922	0.010497	0.031271	0.01793	0.013585	0.013585
1.9	0.000944	0.003045	0.028343	0.005424	0.023044	0.023044
1.9	-0.003774	-0.013154	0.012393	0.001335	0.011073	0.011073
1.9	-0.001658	-0.009823	-0.003981	0.004601	-0.008622	-0.008622
1.9	-0.005615	-0.011169	-0.01299	0.015636	-0.029081	-0.029081
1.8	-0.007636	-0.00384	-0.010089	0.011543	-0.021885	-0.021885
1.8	-0.000986	-0.006242	0.006018	0.012616	-0.006683	-0.006683
1.8	-0.003459	-0.007728	0.010349	0.014194	-0.0039	-0.0039
1.8	0.000686	-0.001799	0.006219	0.015512	-0.009439	-0.009439
1.8	0.001879	0.003618	0.002335	0.015898	-0.013781	-0.013781
1.8	-0.004934	-0.001213	0.013217	0.019697	-0.00661	-0.00661
1.7	-0.000769	0.003766	0.018382	0.021915	-0.003613	-0.003613
1.7	0.000113	0.005582	0.03035	0.015507	0.015077	0.015077
1.7	-0.005409	0.005008	0.029283	0.013328	0.016171	0.016171
1.7	0.000415	0.000843	0.015151	0.013552	0.001621	0.001621
1.7	-0.001731	-0.003001	0.011713	0.011629	8.5e-05	8.5e-05
1.7	0.000267	0.000467	-0.003344	0.003799	0.003799
1.7	0.001655	-0.004512	-0.002817	-0.00169	-0.00169
1.7	0.00114	-0.003289	-0.001241	-0.002046	-0.002046
1.6	0.007007	-0.00205	-0.000538	-0.001511	-0.001511
1.6	0.006497	-0.004281	0.00406	-0.008375	-0.008375
1.6	0.00444	-0.005506	0.008697	-0.014328	-0.014328
1.6	4.6e-05	-0.002589	0.013296	-0.016099	-0.016099
1.6	0.001325	-0.00354	0.01384	-0.017624	-0.017624
1.6	0.001335	-0.003351	0.011988	-0.015525	-0.015525
1.6	0.000384	-0.001151	0.013993	-0.015359	-0.015359
1.6	0.004764	0.002277	0.016459	-0.014419	-0.014419
1.5	0.007956	-0.003594	0.018831	-0.022855	-0.022855
1.5	-0.000189	-0.012751	0.012777	-0.025858	-0.025858
1.5	-0.003042	-0.016676	0.010204	-0.027158	-0.027158
1.5	0	-0.009906	0.006502	-0.016516	-0.016516
1.5	0.001846	-0.001425	0.006529	-0.008006	-0.008006
1.5	-0.008571	0.003467	0.009242	-0.005829	-0.005829
1.5	-0.00905	0.00152	0.01474	-0.013418	-0.013418
1.5	-0.000606	0.002912	0.019421	-0.016836	-0.016836
1.5	0.001184	0.005963	0.01638	-0.01059	-0.01059
1.5	0.008916	0.016	0.007969	0.008095	0.008095
1.4	0.016277	0.019154	0.000752	0.018415	0.018415
1.4	0.008452	0.017715	-0.007722	0.025241	0.025241
1.4	-0.000412	0.00991	-0.013633	0.023226	0.023226
1.4	-0.00192	-0.000882	-0.019371	0.018137	0.018137
1.4	-0.005551	-0.011623	-0.014938	0.003267	0.003267
1.4	-0.006375	-0.014774	-0.005771	-0.008952	-0.008952
1.4	-0.002319	-0.006802	0.001441	-0.008254	-0.008254
1.4	-0.000983	-0.004459	0.010423	-0.015038	-0.015038
1.4	-0.000257	-0.006123	0.013203	-0.019584	-0.019584
1.4	-0.001452	-0.005031	0.012582	-0.017837	-0.017837
1.3	0.000479	0.004304	0.008277	-0.004006	-0.004006
1.3	0.005419	0.015335	0.008249	0.007145	0.007145
1.3	0.004309	0.020406	0.006577	0.01392	0.01392
1.3	-0.002549	0.024279	0.004471	0.019897	0.019897
1.3	0.001372	0.024525	0.003896	0.020709	0.020709
1.3	-0.000953	0.014777	0.005065	0.009761	0.009761
1.3	-0.003174	0.010264	0.007938	0.002344	0.002344
1.3	-0.002384	0.007354	0.009068	-0.00173	-0.00173
1.3	-0.00155	0.006916	0.0048	0.002127	0.002127
1.3	-0.001298	0.008037	-0.00093	0.008958	0.008958
1.3	-0.002481	0.009057	-0.004705	0.013698	0.013698
1.3	-0.00641	0.007579	-0.007414	0.014882	0.014882
1.3	-0.005314	0.001952	-0.008594	0.010456	0.010456
1.2	-0.002399	-0.000188	-0.012372	0.012035	0.012035
1.2	0.001809	0.004854	-0.013963	0.018558	0.018558
1.2	0.002284	0.009228	-0.009516	0.018568	0.018568
1.2	-0.000104	0.010481	-0.009228	0.019529	0.019529
1.2	8.2e-05	0.004519	-0.010253	0.014622	0.014622
1.2	0.002436	-0.001373	-0.013439	0.011906	0.011906
1.2	-0.002381	-0.004563	-0.013554	0.00887	0.00887
1.2	0.001405	-0.003996	-0.007518	0.003495	0.003495
1.2	0.001859	-0.002889	0.001413	-0.004308	-0.004308
1.2	0.004066	0.000893	0.006966	-0.006116	-0.006116
1.2	0.00257	0.004487	0.007111	-0.002643	-0.002643
1.2	0.001992	0.002673	0.006012	-0.00336	-0.00336
1.2	0.001476	0.000562	0.000598	-3.6e-05	-3.6e-05
1.2	0.000802	0.001798	-0.003713	0.005491	0.005491
1.2	0.001535	0.00116	-0.009467	0.010528	0.010528
1.1	-0.00297	0.000965	-0.012316	0.013119	0.013119
1.1	-0.007964	0.002538	-0.008797	0.011236	0.011236
1.1	-0.003124	-0.000108	-0.002408	0.002294	0.002294
1.1	-0.000181	0.001887	0.003111	-0.001228	-0.001228
1.1	-0.005589	-0.00319	0.007082	-0.010346	-0.010346
