# Supplementary material for: Structures of TGF-β with betaglycan and signaling receptors reveal mechanisms of complex assembly and signaling
Source: Nat Commun. 2025 Feb 26;16:1778. doi: 10.1038/s41467-025-56796-9 (PMC11865472; doi:10.1038/s41467-025-56796-9)
Supplement: Supplementary file 7 — Source Data [file 41467_2025_56796_MOESM7_ESM.zip › Source Data File/Supplementary_Figure_4.xlsx]

## Sheet: panel A
kDa	anti-SNAP			anti-BG
	SNAP-BG	Control		SNAP-BG	Control
250---
148---
98---
64---
50---

## Sheet: panel B
TGF-β2	-	-	20pM	20pM	40pM	40pM
pSNAP-BG	+	-	+	-	+	-
kDa
66---								pSMAD2
								H3
15---

## Sheet: panel E
TGF-β1							TGF-β2							TGF-β3
TGF-β1 100:1	TGF-β1 50:1	TGF-β1 25:1	TGF-β1 12.5:1	TGF-β1 6.25:1	Control		Control	TGF-β2 6.25:1	TGF-β2 12.5:1	TGF-β2 25:1	TGF-β2 50:1	TGF-β2 100:1		TGF-β3 100:1	TGF-β3 50:1	TGF-β3 25:1	TGF-β3 12.5:1	TGF-β3 6.25:1	Control
3.4	0.79142	2.03297	0.345254	0.466312	0.328134		3.99172	1.21522	0.56701	0.919192	1.05141	1.82		0.607843	0.816776	1.0502	1.6467	2.31536	3.56105
4.3	0.45	0.370903	0.192752	0.53098	0.560435		5.94703	1.03922	0.881443	1.10446	0.976247	0.442857		0.50534	0.962963	0.963252	0.833333	1.41791	2.08696
3	0.675214	0.46124	0.402698	0.477759	1.73248		2.80392	1.89583	0.510638	0.524685	0.359551	0.477612		0.577989	0.617978	0.679012	1.31111	2.69841	3.35135
3.9	0.576	0.308017	0.506438	0.51998	0.284916		2.5008	1.22034	0.860274	0.774843	0.850575	0.515719		0.366337	0.576471	0.771733	0.722772	0.412698	5.37895
4.1	0.710744	0.25	0.384356	0.615	0.780822		3.16025	4.36874	1.19266	0.388889	0.586207	0.752577		0.482143	1.025	0.903846	0.413043	1.22222	4.46512
0.133858	0.365294	0.480842	0.6	0.549296	0.222694		3.83929	1.51429	1.68868	1.5	0.392857	0.346667		0.288462	0.270588	1.07812	1.41176	2.03529	1.97531
0.0859375	0.433628	0.391344	0.38806	0.683801	0.269231		2.91304	1.77358	1.10962	1.90756	0.402299	0.455882		0.386139	0.566667	1	1.61957	2.50435	2.76582
0.0725806	0.71615	0.259615	0.545024	0.26	0.666667		2.45267	0.763441	1.14286	1.1103	0.651163	0.409278		0.546296	0.948718	0.1875	0.959184	2.86806	2.50111
0.0750751	0.641221	0.277154	0.427136	0.656915	0.434783		5.5158	1.01747	1.09322	1.06557	0.62667	0.347518		0.316832	0.776316	0.218182	1.41614	2.26982	0.858974
0.162963	0.880219	0.473684	0.359556	0.72	1.14141		4.77982	1.0928	1.41538	0.453458	0.553191	0.923077		0.591622	0.552632	1.08537	0.347826	1.61972	3.89024
0.0859375	0.704918	0.40856	0.493037	0.514706	0.594937		1.21154	1.47802	1.87387	0.836735	1.00529	0.361084		0.342857	0.933333	0.769673	2.7249	2.56376	2.9066
0.126866	0.449541	0.358871	2.28365	0.534768	2.52113		4.57213	0.27957	1.03883	1.6875	0.818182	0.404494		0.456343	0.669704	0.193548	2.20851	2.83292	3.16216
0.2	0.517241	0.480493	0.552734	0.689024	1.47598		2.12766	1.7008	1.64516	1.87219	0.341176	0.319239		0.125926	0.549451	1.64103	3.34783	2.01493	6.55263
0.0984071	0.561538	0.485714	0.558478	1.89796	1.6766		1.2549	2.1841	1.3871	2.22	0.483871	0.378378		1.0543	0.518072	2.26355	0.5625	3.17532	5.03488
0.112426	0.869416	0.394221	3.62376	0.554839	1.85913		1.72666	0.359551	1.13978	0.222222	0.798165	0.232877		0.594059	0.434211	0.284951	1.88462	1.78947	3.06206
0.917492	0.305085	0.32567	0.574441	0.653609	1.05747		2.07257	1.51357	1.41825	1.25	1.04396	0.367647		0.626168	0.904645	0.174927	0.8	1.34328	0.707865
0.0331492	0.432836	0.376	0.468602	0.306569	1.37472		1.38333	1.74201	1.07527	0.203704	0.893617	0.369231		0.462242	0.5	0.254886	2.25364	1.62791	4.38225
0.0989011	1.44144	0.238298	0.607213	0.524476	1.84756		2.46875	0.470588	1.09677	1.13725	0.333333	0.242424		0.759494	0.493506	0.311148	0.48	1.90152	5.22667
0.0909091	0.526316	0.327935	0.492958	0.608288	4.61284		4.78723	1.31197	0.815	0.359375	0.593023	0.657534		0.477249	0.122642	0.897727	1.5	2.85447	1.14112
0.112	1.0563	0.309013	0.398936	0.161972	2.80659		7.0625	0.841584	1.18421	1.5	1.21759	0.658273		0.333333	0.6375	0.682927	0.630435	2.17188	3.76774
0.0524345	1.08225	0.364775	0.494792	0.730081	3.03226		0.790909	1.20622	1.28163	0.5	0.91358	0.230769		0.649682	1.02966	0.248634	0.47	2.32877	6.9196
0.105691	0.443548	0.272388	0.586207	0.589839	0.510203		2.68	0.610526	1.54726	0.730769	0.858824	0.386667		0.419118	0.728395	0.367816	1.90909	2.98319	4.14865
0.0719425	1.46114	0.388745	0.270936	1.13987	2.10526		3.22936	0.883495	2.48936	1.35088	0.442248	0.35		0.294643	0.977528	0.782051	2.21818	1.37662	3.3
0.285714	1.45399	0.312944	0.601144	0.437956	0.518987		3.09003	1.40741	2.03419	0.541398	0.769231	0.43061		0.36	0.423529	0.177914	0.73913	1.875	2.79348
0.17443	0.52463	0.539924	0.61003	0.538791	1.82222		3.19565	0.602273	0.979695	1.62658	0.36	0.367923		0.380342	0.580247	0.518519	1.18367	1.25352	2.47674
0.152672	0.218182	0.314532	0.442308	0.661765	3.56452		2.53061	1.66053	1.54955	1.71429	0.461887	0.318584		0.344828	0.517767	2.51136	1.48889	2.397	1.59223
0.249042	0.362832	0.42562	0.467572	0.491265	3.31944		1.81633	1.75	0.483871	1.17721	0.647541	0.5		0.650129	0.298851	2.80233	3.35633	3.63087	6.76647
0.165175	0.769231	0.372822	0.955446	0.433333	2.18841		2.17391	1.1931	1.52797	0.307692	1.03763	0.513889		0.98	1.2034	0.57783	0.912281	2.0587	1.51351
0.141931	0.363636	0.409179	0.245989	0.827338	0.702703		4.58333	0.78831	0.35962	0.792453	1.0754	0.746479		0.292035	0.425287	1.10189	0.946429	1.19697	3.88889
0.0762053	0.911348	0.319885	2.25408	0.466214	0.647619		4.98239	1.04167	2.02339	1.54386	0.788889	0.440111		0.580357	1.36911	1.02867	1.03509	2.41538	3.68919
0.183333	1.60227	0.284722	0.48998	1.20635	0.366197		0.93617	1.16667	1.70536	1.55556	0.443548	0.192308		0.491071	0.683544	0.900784	1.3617	2.32471	4.02964
0.880952	0.519934	0.368852	0.461187	1.27154	2.36709		0.533333	1.71429	0.893204	0.542857	0.458824	1.67647		0.422018	0.571429	1.3375	1.98182	2.54307	2.8
0.186567	0.868313	0.350427	0.264887	0.554248	0.746835		1.58416	0.77612	0.38342	1.17354	0.841584	0.468072		0.533981	0.494565	0.555556	2.1875	2.34921	3.95402
0.275	0.587758	0.496269	0.397351	0.485366	0.828571		3.36272	2.39779	1	0.627119	0.919192	0.386538		0.290323	0.625	0.916542	1.12766	3.16406	2.74857
0.145161	0.333333	0.320872	0.409506	1.02342	0.478365		2.38298	1.87657	1.30108	0.182609	0.166667	0.449704		0.289256	0.661058	0.932039	1.4902	3.24155	3.07792
0.225806	0.552632	0.246753	0.51613	1.31211	2.82877		6.57143	1.6129	2.09574	0.418182	0.519231	0.584118		0.638733	1.2	0.648276	1.26415	0.65625	3.4125
0.0936797	0.591093	0.208494	0.650316	0.554487	0.633028		3.95366	1.36842	1.28866	1.92793	0.827586	0.402985		0.356436	0.518293	0.775	1.02174	1.73438	0.513158
0.158831	0.504272	0.407555	0.519394	0.847826	4.06203		4.52086	1.73754	1.28745	1.13636	1.12164	0.378788		0.350877	0.618421	0.847059	0.54386	2.775	4.04396
0.168564	0.398601	0.349802	0.920561	0.701075	0.463768		1.6875	1.78333	0.830357	0.666667	1.17335	0.468354		0.290984	1.34592	0.969136	0.957447	4.3913	3.48371
0.125	0.588469	0.204461	0.401766	0.711957	0.973333		0.666667	0.747826	0.653846	1.37736	1.87034	0.515152		2.32075	0.672093	0.452381	2.60417	1.31596	1.56757
0.115	0.515238	0.290456	0.645586	0.484472	0.276316		5.83168	1.00935	0.967742	0.920354	0.865979	0.586117		0.445545	0.934211	0.632184	2.06667	0.910256	3.47476
0.188976	0.417989	0.325195	0.42439	1.2158	1.1538		2.41304	1.85714	1.15306	0.634615	1.04494	0.468208		0.429907	0.688312	0.333333	1.29787	2.52703	6.17045
0.193246	0.551724	0.34322	0.507317	0.674033	1.42529		1.64706	1.74227	0.5	0.530612	0.887755	0.568862		0.358779	0.733333	0.577778	1.19149	2.01538	1.80795
0.124779	0.7074	0.433214	0.77	0.712689	1.15821		0.954128	1.51613	0.92233	1.15652	0.972973	0.19403		0.589623	0.4875	0.833333	1.69903	2.13514	3.67901
0.241803	0.444444	0.455598	0.674074	0.572899	2.22857		4.5	1.42718	1.86586	1.47951	0.431579	0.413141		0.519755	0.725275	0.652174	1.9708	4.02084	1.38393
0.257028	1.46386	0.238562	0.600081	0.684814	3.42856		4.38148	1.63636	1.25	1.88772	1.08291	0.526318		0.2	0.555556	0.395349	0.981132	3.95385	1.84974
0.155039	0.413793	0.538776	0.269565	0.578616	2.42254		2.4	1.54752	0.445545	0.373016	0.683168	0.757143		0.460542	0.444444	0.722222	1.43103	0.75	3.08989
0.149674	0.626087	0.332465	1.3138	0.635879	2.16216		2.4375	1.4375	2.00862	0.785714	1.56977	0.336842		0.631579	0.808743	1.01729	0.93617	2.58741	0.892857
0.185714	0.460177	0.404082	0.612511	0.674285	2.11268		7.0625	0.806623	1.64516	0.923077	0.727336	0.373134		0.336207	1.06061	1.23077	1.65625	1.52174	1.4635
0.0629921	1.51938	0.471374	0.3	0.401734	3.94274		0.424242	0.957447	0.726457	1.34054	0.903226	0.230769		1.34056	1.92877	0.578495	1.12	1.73611	2.1875
0.12169	0.375168	0.466283	0.381114	0.566616	5.71687		1.2549	2.81319	1.38889	0.401786	0.348315	0.544118		0.357143	0.584416	0.541176	0.864407	0.985507	0.644737
0.162376	0.390362	0.341991	0.53125	0.585799	1.94366		2.31481	1.14815	0.596491	1.55769	2.27948	0.355769		0.72549	1.05817	0.51567	1.02956	2.21379	2.9633
0.121311	0.430769	0.280335	0.737226	0.862982	1.40408		2.71739	0.390619	0.475248	1.36735	1.00917	0.39866		0.561905	0.857143	0.850202	1.31111	3.24841	3.35646
0.05	0.754386	0.353191	0.944954	0.615385	2.89423		12.902	1.473	0.807018	0.724638	0.52809	0.503474		0.367089	0.719101	0.654971	2.0885	2.84659	4.33784
0.0813008	0.530435	0.298042	0.363786	0.619938	2.35065		1.5	1.84375	1.67708	0.346939	0.877199	0.377254		0.461369	0.6375	0.779343	1.45588	1.51282	1.75581
0.291188	0.622881	0.308017	0.382263	0.634006	3.11429		3.28	1.61957	0.697917	0.37931	1.08321	0.367642		0.483395	1.45078	1.05455	1.76596	1.46269	1.33708
0.0872483	0.288136	0.339744	0.604175	0.818184	0.36		1.22917	1.46809	1.5674	0.789474	0.257143	0.192771		0.39604	0.48905	0.664671	2.11111	1.50746	1.15596
0.220472	0.34322	0.292373	1.20098	0.305263	2.91765		0.959184	0.408867	1.0336	1.41856	0.88764	0.661538		0.362963	0.860759	1	1.74	2.33183	2.52482
0.586777	0.630824	0.281981	0.806604	0.390728	0.444444		2.70229	1.87879	0.247934	2.21513	0.924731	0.597222		0.847702	0.686047	0.721519	0.5625	2.6857	0.846154
0.146853	0.504665	0.230061	0.411765	0.762162	0.362319		1.59615	1.52112	0.584158	1.35786	0.986216	0.476923		0.423876	0.511364	0.727749	0.491228	2.87628	2.58228
0.574802	0.464393	0.398798	0.616788	0.255474	2.41509		4.62319	0.642105	0.437628	1.13115	1.25287	0.484408		0.595912	0.88961	0.648	1.05882	0.434119	0.720648
0.246032	0.641026	0.395075	0.650246	0.4	0.171053		3.14583	0.786492	1.4322	0.918367	0.610526	0.255814		0.619017	0.746914	0.8375	1.7957	2.46377	5.72727
0.116986	0.660714	0.568465	0.35249	0.532738	0.378378		3.13793	0.425532	1.17526	0.7	0.947137	0.208333		0.448819	0.62069	1.98811	0.723404	1.28571	1.97808
0.0793651	0.311871	0.238806	0.715576	0.738304	0.0465116		3.92593	1.65657	1.71277	1.50467	1.12285	0.415385		0.436453	1.46975	0.838184	1.31915	1.91954	3.84524
0.176245	0.404959	0.462185	0.300481	0.681967	0.328767		4.7947	1.43662	1.51643	1.43966	0.980952	0.671642		0.429204	1.21875	0.804348	0.64	1.66667	3.81081
0.151324	1.04981	0.295775	0.429634	0.681044	2.76274		2.86538	0.751269	1.40933	0.530612	0.717172	0.445946		0.617323	0.931034	0.483516	0.326531	3.28358	0.602564
0.193916	0.501722	0.304167	0.469608	0.340819	0.192308		0.765957	0.293023	1.20628	0.949153	0.666667	0.970588		0.274809	0.782188	0.891909	2.9434	1.53846	1.79012
0.118984	0.385965	0.365949	0.418719	0.520505	0.493902		2.54255	1.69951	1.20202	0.480769	0.641304	0.268293		0.353982	0.493671	0.622222	1.2	2.67593	1.88462
0.130039	0.487314	0.366098	0.588195	0.847222	0.401891		1.37931	0.474227	0.440559	0.22	0.9	0.408935		0.429844	0.7875	0.815217	1.21739	1.72388	0.4625
0.245902	0.230089	0.254826	0.485981	0.446043	2.10843		2.46154	1.85567	0.821782	0.466353	0.352273	0.465383		0.437186	0.319527	0.586283	1.65957	2.50001	1.28
0.172662	0.621622	0.349398	0.284211	0.529781	2.56274		3.53061	1.38947	1.2233	0.599997	0.715909	0.448718		3.40849	0.269231	0.786738	1.22222	3.74648	2.51852
0.138211	0.212598	0.280551	0.482813	0.560057	0.875		1.63934	0.595506	1.20192	0.470588	0.678218	0.522388		0.726306	0.921053	0.60241	1.71585	0.171053	1.68478
0.191781	0.569106	0.336484	0.571429	0.380117	0.299363		5.72167	1.50656	0.759839	3.6722	0.966818	0.542857		0.3621	0.522727	0.475309	0.6875	0.590909	1.26667
0.14629	0.25641	0.329932	0.420382	0.492806	0.627112		3.60417	0.11828	2.74194	0.443396	0.664773	0.368274		0.422488	0.514851	0.197531	0.641509	2.13534	1.89189
0.175113	0.442358	0.231537	0.622807	0.683871	3.05405		0.653846	2.24378	1.23	0.480769	0.504348	0.545455		0.179245	0.556213	0.654206	0.895833	2.5	2.78784
0.158237	0.470968	0.978448	0.544365	0.433447	0.192308		4.77778	1.15985	1.67805	1.57009	0.982456	0.275362		0.436364	0.576923	0.820513	1.46154	2.80416	1.96842
0.222222	0.5	0.345549	0.442211	0.577737	4.02564		3.65385	1.59794	0.89916	1.41964	0.337209	0.234568		0.712273	0.593023	0.505814	0.755556	1.49231	2.49383
0.10274	0.518987	0.264581	0.51938	0.426573	0.231884		3.27132	1.35294	1.04652	0.215686	0.616162	0.230769		0.492308	0.611111	0.818182	0.586957	1.90769	3.87952
0.135134	0.438596	0.316	0.489739	0.355705	1.21918		2.20833	0.887755	1.36364	0.877551	1.08186	0.292308		0.459459	1.4853	0.563953	1.40385	3.09524	1.28713
0.11413	0.386364	0.356415	0.304167	0.464789	1.83505		1.4375	1.23596	1.41579	0.381818	0.833801	0.307143		0.46411	0.47619	0.901235	1.21359	2.32776	3.06452
0.110474	1.3516	0.194139	0.530697	0.453724	2.52667		2.36	1.77119	1.03704	0.408163	0.534426	0.0895522		0.625	0.592593	0.721519	0.78	2.83031	2.93795
0.213115	0.345133	0.275915	0.482759	0.67028	2.01887		4.08056	0.840426	2.09	1.6676	0.277778	0.358974		0.556522	0.671284	0.454545	1.62	2.38806	0.698925
0.247104	0.631579	0.350211	0.579344	0.576642	2.14667		2.32727	1.11224	1.16468	0.527273	0.606742	0.469388		0.645669	0.848649	0.5	1.13684	1.60317	3.27059
0.162791	0.701754	0.286025	0.469072	0.429448	1.1039		2.78846	0.191633	0.523949	0.192308	0.75	0.333333		0.542857	0.808201	1.78333	0.857143	0.414686	1.84375
0.0857143	0.469027	0.612111	0.600962	0.442907	0.642857		6.35726	0.193182	0.382353	1.0448	1.01176	0.388886		1.62393	0.832298	0.962066	1.02083	3.65385	1.86207
0.1	0.600877	0.491736	0.392111	0.513514	2.9312		3.35417	1.33333	0.524272	1.03968	0.561111	0.552239		0.94	0.572674	0.486239	1.6087	1.69737	1.56016
0.072165	0.422975	0.446089	0.392435	0.57027	0.905405		3.7963	0.347368	1.80357	1.49216	0.88764	0.333333		2.26832	0.567901	0.690653	0.763636	2.1203	1.35165
0.131474	0.536364	0.27395	0.542117	0.5	0.483744		2.78846	1.31818	2.45283	1.61404	0.493959	0.42791		4.33755	0.6375	1.71277	3.46875	2.38554	2.96875
0.128788	0.370105	0.22314	0.671171	0.706294	2.85417		3.76786	2.39892	0.932692	0.383333	0.280899	0.290243		1.14953	0.489583	0.494624	0.833333	1.89231	1.63419
0.141667	0.530466	0.284985	0.645978	0.670455	1.3625		2.875	1.33019	0.86875	0.471698	0.488636	0.425373		0.792208	0.493506	0.301205	0.96875	1.83582	0.8875
0.0861111	0.413495	0.763158	0.627758	0.621705	1.30435		0.388889	0.213483	0.744149	0.988409	0.274725	0.344828		0.411765	1.03681	0.5	1.13333	1.26984	1.16279
0.182879	0.282051	0.395062	0.281553	0.517483	1.55556		2.89583	1.5567	1.6439	0.645851	0.927083	0.668966		0.82554	0.518987	0.547619	1.64835	2.14925	1.35
0.116485	0.384615	0.310101	0.5041	0.795069	0.641026		5.31915	1.2967	1.62951	1.36735	0.726496	0.140845		0.548673	0.905797	0.562874	1.17647	2.25	2.02141
0.193916	0.311927	0.327766	0.62886	0.582523	2.10145		8.55224	1.71649	1.40517	0.675336	0.547368	0.313253		4.32682	0.666667	0.25	0.543478	0.746032	4.22947
0.0952381	0.372727	0.292731	0.447964	0.441055	1.01899		3.11312	0.188119	2.7957	0.830189	1.85714	0.384615		0.446021	0.268293	0.682635	1.65251	2.5625	1.45434
0.1875	0.500241	0.392622	0.515015	0.726744	0.3		4.38017	2.01471	0.519476	1.0625	0.708661	0.571429		0.455446	0.883117	0.725	1.08	1.44086	1.61856
0.183267	0.552632	0.330563	0.703046	1.20988	3.08547		1.81481	0.583333	2.8866	1.04005	0.72043	0.583333		0.454148	0.823529	0.515464	1.36957	1.26471	1.98668
0.170732	1.23967	0.232975	0.699317	0.719807	2.55294		0.681818	1.99921	0.884615	1.5	0.782609	0.333333		0.59292	0.872341	0.55	0.945455	1.75285	2.25
0.163121	1.91956	0.211207	0.509021	0.63172	3.67391		2.17391	1.95745	1.2801	0.62	0.47541	0.138365		0.384615	6.12903	0.442577	0.982759	2.25043	1.6303
0.132585	0.467181	0.172932	0.573944	0.913043	1.22667		4.8913	1.57358	1.8217	0.796296	1.11579	0.415584		0.46	0.828947	0.466292	0.212766	2.17808	0.5
0.145786	0.550274	0.279022	0.446616	0.654676	2.27817		1.78205	0.0989011	0.7	0.894737	0.709402	0.722646		0.234234	1.06593	0.1375	0.23913	1.42857	1.82927
0.218249	0.376518	0.39521	0.599068	0.429795	3.1039		3.85714	1.98146	0.883929	1.30097	0.626374	0.383592		0.498246	1.25301	0.176536	1.74468	2.8	2.02469
0.242424	0.530435	0.318452	0.334764	0.661108	2.72973		5.3452	0.0898876	3.33632	1.21951	0.474577	0.33625		0.605769	0.444444	0.282051	0.787234	1.12791	1.62434
0.0742857	0.488408	0.285714	0.374377	0.670066	2.61507		1.24	0.0430108	0.448978	0.698988	0.744213	0.406452		0.426904	0.736842	0.179487	3.68657	2.01569	1.67105
0.185484	0.494071	0.385846	0.619792	0.836879	2.57441		2.17544	1.1978	0.773196	0.53533	0.78022	0.166667		0.860071	0.833333	0.102564	0.528302	2.29577	1.75595
0.126984	0.464	0.298039	0.331633	0.342857	2.28481		2.26531	1.72436	2.27885	1.9	1.11765	0.447465		0.278261	0.35443	0	1.26786	1.5053	0.833333
0.212598	0.290598	0.242701	0.846809	0.221429	1.51852		1.36957	1.29524	2.17925	0.653659	0.544444	0.447761		1.44361	1.04651	2.22018	2.61905	2.08215	11.8902
0.131579	0.595875	0.319111	0.412879	0.620438	1.68068		1.35417	0.969697	0.602151	0.460671	0.721649	0.73913		0.372302	0.963855	0.115385	2.31579	3.05556	2.57955
0.123457	1.82394	0.31918	0.604685	0.377115	3.91205		6.2931	0.602041	0.694737	0.27619	0.692852	0.6125		1.79439	0.337349	0.202422	0.770833	2.92115	1.74667
0.145615	0.5	0.534591	0.461315	0.44898	2.42208		5.27451	1.22816	0.857627	1.44737	1.02778	0.311688		0.45	0.623377	0.727273	0.130435	1.63768	2.1375
0.27027	0.524322	0.462151	0.578544	0.59854	2.47712		1.56923	1.53409	2.07759	0.862745	0.46281	0.338235		0.549023	0.881637	0.139896	0.568627	2.95862	1.41667
0.182482	0.336283	0.249339	0.349584	0.935252	2.56364		1.17037	1.41899	1.42342	0.754717	0.4	0.930556		0.920168	1.0098	0.515152	1.05319	3.89062	1.59783
0.177866	0.648649	0.306723	0.289502	0.728324	2.0559		2.9375	1.51546	3.01961	0.547781	0.537634	0.969697		0.396552	0.737033	1.20652	2.52941	2.15625	3.98795
0.0793651	0.644068	0.221311	0.570025	0.593651	2.08091		0.692308	1.75	0.873786	2.29508	0.850444	0.337838		0.477873	0.581395	0.1875	0.215686	2.88722	4.05405
0.173554	0.745517	0.389121	0.502283	0.425532	3.89238		3.49495	0.918367	1.06542	0.372549	0.314286	1.01449		0.512821	0.588235	0.126582	1.17778	1.1	2.71951
0.360733	0.633028	0.502657	0.549505	0.870466	0.753623		2.91692	2.19737	1.07246	0.709488	0.890184	0.720588		0.563107	0.536313	0.221053	1.94412	3.85075	1.26923
0.105882	0.666667	0.370993	0.43128	0.748566	2.45455		1.51064	1.41237	1.09	0.641509	1.95288	0.405797		0.36036	0.747126	0.125	1.13979	1.51064	1.65789
0.0375	0.3125	0.437229	0.670103	0.285	0.858974		3.64387	2.12357	1.55779	0.898305	0.980198	0.373239		0.310924	0.619048	1.07123	1.04082	1.20482	1.92885
0.0641026	2.35821	0.450199	0.570297	0.369565	2.64384		2.94681	1.94554	2.38655	1.26667	0.392157	0.513605		0.478814	0.784091	0.179487	0.857143	2.35065	1.84874
0.219697	0.420635	0.28125	0.579285	0.350282	2.02804		2.59184	1.01932	1.73043	0.764167	0.571429	0.703636		0.36646	0.715618	0.0476191	0.666667	3.91139	2.78652
0.317829	0.347826	0.38558	0.287081	0.615894	2.4427		2.08696	1.9102	1.69792	0.86	0.821622	2.70412		0.544872	0.722892	1.43182	2.27778	3.13333	3.02793
0.296875	0.544444	0.42616	0.391534	0.30137	3.18339		4.23742	1.71154	1.38776	0.912077	0.879862	0.25		0.491228	0.812822	0.777778	3.42593	1.64615	1.50633
0.14881	0.53531	0.258964	0.673267	1.24823	2.21		3.8155	1.28	2.09831	0.766667	0.732558	0.493333		0.51824	0.818101	0.602564	1.12963	2.80024	2.07407
0.184898	0.566667	0.193798	0.378995	0.467822	0.702703		3.68939	1.15508	1.27619	0.883333	0.579439	0.397059		0.418605	0.788622	3.65	0.0816327	2.43363	1.2
0.14786	0.567797	0.476303	0.607875	0.512154	2.95946		3.14	1.76812	2.2449	0.872727	0.773196	0.402985		0.241935	0.730763	0.314465	5	3.37662	2.5977
0.183333	0.363636	0.383298	0.466102	0.351724	1.88263		3.55556	0.77	0.735125	0.439863	0.859852	0.191176		0.446735	0.862069	0.544304	1.7451	2.82812	0.878049
0.142857	0.368113	0.21875	0.706348	0.577815	2.88816		1.80769	2.31522	1.15179	0.87395	0.280899	0.816901		1.63462	0.695652	0.593627	0.729167	2.42051	2.89175
0.134051	0.24352	0.566343	0.76975	0.637931	2.40387		3.36538	1.49281	2.12108	0.44	0.548223	0.404762		0.666667	0.565789	1.00961	2.33333	2.72222	2.09467
0.308943	0.580104	0.220779	0.413636	0.942029	2.03377		3.17188	2.49057	1.98626	0.834043	0.705263	0.246154		0.515385	0.58301	0.525641	4.8125	2.37097	1.97647
0.19898	0.405405	0.742578	0.348039	0.31044	0.774648		0.600004	0.212766	1.61165	0.5409	0.736264	0.82716		0.460177	0.38961	0.522565	1.80527	2	4.98582
0.104693	0.631579	0.408276	0.553191	0.695906	1.74681		1.80435	1.64948	1.49468	0.850048	1.01139	0.568154		0.473282	0.892857	3.1913	0.778761	1.86957	3.335
0.133415	0.491071	0.323692	0.762836	0.464539	0.981818		2.35088	1.54959	1.01042	0.920635	0.429102	0.170068		0.360731	1.08974	1.69953	0.489362	1.46875	2.70797
0.165414	0.465517	0.256964	0.689302	0.818792	2.82927		3.40816	1.54945	1.28713	0.702693	1.34118	3.01167		0.539796	0.658537	1.29056	1.22	1.19565	1.96203
0.311689	0.455357	0.404669	0.650246	0.396396	1.74419		6.45652	0.293478	1.42265	0.964912	0.592105	0.549296		0.434109	1.05063	0.747748	2.46154	2.13043	2.14368
0.133333	0.456693	0.349716	0.377897	0.492857	2.13684		7.43815	0.109489	1.89247	0.5	0.979167	0.466667		0.758053	0.551865	0.252102	2.7234	2.98438	2.0285
0.217973	0.405172	0.32915	0.737557	0.29078	2.01316		1.61	0.791667	0.927273	0.767771	0.836207	0.712121		0.555287	0.692308	0.407407	0.285714	1.15278	2.06757
0.172138	0.617188	0.401324	0.789216	0.695715	2.09459		3.21053	1.16327	1.44477	0.339623	0.823529	0.119403		0.637255	0.921053	1.75862	3.23913	2.83117	3.30488
0.15625	0.399007	0.326087	0.378995	0.568704	1.19178		2.72	2	1.48421	0.745098	1.78652	0.454545		0.342342	0.654762	0.286374	1.51064	1.57812	2.11494
0.1	0.413333	0.339284	0.331933	0.547407	2.36111		2.39024	2.25773	1.53756	0.338462	0.639175	0.686567		0.504505	0.731429	0.9625	2.94444	3.69697	1.09639
1.32736	1.76923	0.386266	0.980198	0.455749	2.52632		3.20408	1.14286	2.95025	0.716216	0.651685	0.449275		4.65	0.939172	1.70115	1.70833	1.59701	2.53233
0.143253	0.447368	0.443089	0.436388	1.46897	0.586667		1.96262	1.20112	1.2515	1.01493	0.623529	0.431772		0.425926	0.81383	0.780873	1.01923	3.17568	2.60248
0.132951	0.991071	0.59322	0.689111	0.387324	1.87342		2.375	3.07619	2.34021	0.171875	1.40976	0.459459		0.25641	0.422222	0.653846	1.11111	2.79333	0.595238
0.121673	0.141667	0.469136	0.480828	0.428571	2.39024		4.70213	0.11236	1.15455	0.26	0.867925	0.232603		2.40655	0.9	1.42391	1.61338	1.30303	3.70859
0.148936	0.614815	0.467532	0.509615	0.508671	1.98824		4.59	1.84314	1.04854	0.490196	0.835165	0.451613		0.524351	0.434211	1	3.12069	2.25	1.12791
0.212851	0.272727	0.303652	0.626387	0.567251	2.24785		1.62	1.87671	0.989691	1.024	1.20395	0.551724		0.418777	0.573099	1.0814	1.42857	3.3	1.57143
0.141369	0.458333	0.466926	0.432039	0.59589	1.11403		4.40359	1.02273	2.47917	1.83721	1.325	0.337662		1.88201	0.7	1.19883	0.978723	2.21513	2.17777
0.114506	1.68908	0.4	0.5375	1.62044	3.22026		2.58491	1.62931	0.932203	1.42373	1.67442	0.164384		0.435185	0.75	1.6375	0.957447	3	3.77327
0.107715	0.483871	0.44006	0.425743	0.584894	1.88406		2.65035	2.32727	1.74227	0.32	0.861789	0.285714		0.285711	0.5	0.545455	2.19178	2.78175	1.30588
0.112426	2.375	0.391025	0.439252	0.40625	1.58427		0.4375	3.84444	1.1495	1.04545	0.758974	0.493671		3.81905	0.774266	1.1256	0.543478	2.39139	4.4064
0.19863	1.43044	0.263333	0.454484	0.576337	0.84472		0.867925	0.136364	0.958333	0.910891	1.75294	0.542737		0.336634	0.565789	0.8375	1.28358	3.14285	3.71875
0.142316	0.246584	0.289655	0.614385	0.478571	1.22973		1.80851	0.966102	1.15385	0.04	1.22449	0.473118		0.407516	0.475309	1.2378	0.676113	2.68254	2.0565
0.122699	2.69264	0.355292	0.587863	0.331288	1.85714		2.84783	2.68492	0.709677	0.4	1.37795	0.428571		0.495763	0.316456	0.731707	2.60714	2.34375	4.05882
1.09972	0.329897	0.263566	0.921951	0.52648	2.28		3.67308	1.61834	0.831683	0.355769	0.670103	0.465278		0.485232	0.636364	1.54854	0.918367	1.44444	1.94186
0.208333	0.868421	0.305668	0.558906	0.5794	1.9078		0.45098	2.37079	1.38333	1.12087	0.96875	0.410959		1.30901	1.33433	0.846154	1.89091	3.15465	3.19333
0.0826446	0.207792	0.390892	0.598958	0.776224	1.57414		3.63265	0.991228	1.20476	1.75	0.79751	0.558824		0.858108	0.509615	0.613636	2.11538	2.03704	3.55952
0.355372	0.184211	0.401566	0.301611	0.434774	1.62162		2.70909	2.26667	0.713936	0.34375	1.33871	0.25		4.42991	0.728643	1.48731	2.55556	2.65882	2.51172
0.223251	0.425	0.292776	0.514523	0.269461	1.01449		2.03846	1.97938	1.7868	0.352941	0.848837	0.0972222		0.570755	0.986842	1.25824	1.55556	2.40299	1.92105
0.120074	0.369399	0.408122	0.463158	0.52356	1.28		3.38298	1.5913	1.37634	0.607843	1.23196	0.181818		0.382114	0.872321	1.03896	0.617021	6.20779	2.64286
0.407767	0.419355	0.367273	0.495	0.442953	2.34833		2.79592	0.617978	1.96842	1.05263	1.26744	0.523077		0.504098	1.01316	1.1096	2.13542	1.9011	2.29782
0.0661157	0.358696	0.397645	0.748114	0.506158	1.06579		0.54902	1.79695	1.51531	0.94883	0.702326	0.436891		1.06311	0.705128	0.994286	1.57447	1.99669	3.31661
0.300258	0.28	0.246753	0.409574	0.592481	1.86053		2.2	1.15385	0.752381	0.686275	0.808511	0.441558		0.724265	0.64557	1.18889	1.59155	2.44615	2.00495
0.126866	0.0674157	0.374578	0.365	0.445545	0.653333		3.74194	1.88764	0.858491	0.45098	0.550459	0.2		0.384615	0.429907	1.2561	1.78846	1.25	3.98649
0.185874	0.151899	0.372881	0.355053	0.539474	3.08		5.20755	1.58889	1.29787	0.555556	0.678487	0.36755		0.484583	0.606925	1.04938	0.213115	2.625	2.08696
0.100775	0.355101	0.226891	0.574257	0.381295	1.69231		3.6	2.94444	1.19149	1.09615	0.602888	0.560606		0.382353	0.415584	0.551282	0.244444	0.757143	2.66667
0.165289	0.128205	0.397541	0.431889	0.603409	1.49367		4.15648	0.827957	2.2972	0.666667	0.935022	0.2		0.325139	0.628099	0.844156	1.85106	2.75352	0.683544
0.117987	3.69928	0.384268	0.152542	0.393665	1.61905		1.28125	1.36364	0.765625	0.234375	0.755814	0.424392		0.55727	0.417722	1.46154	1.02041	3.41748	3.0625
0.149254	0.452255	0.334677	0.551546	0.36804	1.91984		1.7541	1.69484	1.12605	0.918367	0.75	0.538304		0.504158	0.717949	1.23196	3.1875	1.71014	3.46508
2.34015	0.525	0.327373	0.521531	0.277392	1.13889		4.17544	1.2402	0.909548	0.896552	0.846912	0.432099		0.364045	0.932927	1.33644	0.957895	2.02778	3.28029
0.454545	0.154639	0.435897	0.55751	0.510638	1.7906		2.98	2.42553	0.901961	0.358491	0.505882	0.459748		0.438337	0.592105	0.985437	2.22222	1.90909	2.31707
0.114983	0.355263	0.429091	0.338776	0.831909	1.72222		3.41176	1.47619	0.42623	0.422747	1.01042	0.357143		0.393822	0.72093	0.935417	2.31373	1.69231	1.38272
0.109489	0.369048	0.224194	0.593444	0.544872	1.04167		4.35294	0.655914	0.808639	0.310345	1.65677	0.111111		0.54655	0.83418	0.883117	0.361211	1.86567	1.45223
0.338776	0.237805	0.497872	0.474747	0.877551	1.68525		2.7234	1.65185	1.57282	0.333333	0.70892	0.218045		0.75	0.762298	1.10588	1.63934	0.902778	0.96988
0.166181	0.460526	0.184564	0.534031	0.788462	2.32644		5.65385	1.06419	1.86275	0.533781	1.06452	0.523077		0.48	0.377358	1.16143	1.73333	1.48176	1.44299
0.0955882	0.302632	0.410835	0.524579	0.597315	2.51244		5.65714	1.18023	0.776699	0.593027	0.76699	0.484848		0.72	0.945122	0.291139	2.07691	2.7561	5.39744
0.171718	0.654846	0.273504	0.590814	0.618421	3.22619		3.64	0.486339	1.96698	0.76	0.465116	0.465517		0.480769	0.815287	0.326761	1.86316	1.77465	3.81223
0.128788	0.300699	0.400862	0.520408	0.534722	1.74026		2.45833	1.04348	1.06393	0.831858	0.673684	0.79021		0.24179	0.790123	1.2594	1.67391	2.22192	2.75472
0.10119	0.408791	0.291417	0.764274	0.365039	1.44444		3.33028	1.45455	1.3	0.693184	1.19021	0.424242		0.782477	0.666667	0.822785	1.88	3.38496	5.10667
0.258621	0.166667	0.52549	0.442105	0.733813	1.69378		3.04096	1.27473	1.8617	0.666667	0.95614	0.391892		0.5	0.897436	1.04013	1.55882	1.10526	3.47333
0.169935	0.505882	0.36568	0.6	0.531915	2.5443		3.45833	0.562696	1.03232	1.34615	1.53608	0.2875		0.386555	0.552632	1.27381	0.311111	2.09023	2.88
0.112929	0.369565	0.391941	0.298429	0.761006	1.86301		1.90196	0.531029	1.2892	1.16581	1.03144	0.3		0.488532	0.503106	0.621622	1.57609	3.33333	1.97009
0.146947	0.280488	0.372233	0.517094	0.735507	1.82278		2.72917	0.384615	1.88347	0.75	1.16575	0.188406		0.329004	0.447059	0.670732	2.26667	3.32393	2.84416
0.159867	0.414286	0.25	0.451852	0.348315	2.73138		2.97917	1.09896	1.89815	0.444444	0.795181	0.121212		1.06958	0.807373	0.588889	0.372549	1.56338	1.0122
0.179928	0.265823	0.350806	0.460568	0.5851	2.85714		1.95971	0.80952	0.916667	0.305085	0.4375	0.384615		0.67525	0.650365	0.75	2.08	3.15748	2.43617
0.146154	0.427928	0.306723	1.09315	0.346667	1.49306		3.39583	0.414894	1.55155	0.463415	2.54737	0.441176		1.22761	0.814433	0.798595	0.68	1.80556	3.74576
0.11828	0.337349	0.33218	0.476852	0.319018	1.52174		8.98305	3.43011	1.03226	0.38	1.01071	0.542857		0.681523	0.769737	1.72941	0.122449	1.86486	1.04494
0.326923	0.253165	0.239382	1.20887	0.37037	2.82051		1.58622	3.01546	1.08889	0.386792	1.58427	0.261147		0.80625	0.8875	0.660905	2.04348	2.6087	1.15385
0.078125	0.201087	0.297832	0.596859	0.385621	4.72362		5.17391	0.432203	1.51064	0.522034	3.59191	0.472727		0.384321	0.622416	0.77381	1.25862	1.75	2.57778
0.188525	0.323529	0.253165	0.42928	0.635518	1.46259		2.96364	1.04255	1.73759	1.90909	0.798273	0.633803		0.319853	0.597403	0.835443	1.08511	1.01299	2.44156
0.158103	0.607595	0.352227	0.517204	0.675325	2.32632		1.66667	1.03359	1.25745	0.392157	1.30612	0.818182		1.11489	0.659509	1.63804	1.12766	1.86157	2.56842
0.170404	0.513854	0.32618	0.453674	0.347826	2.70705		5.93103	0.902913	1.39831	0.941176	0.936842	0.484848		0.317757	0.26875	0.79048	1.6087	1.04828	2.13376
0.122699	0.618421	0.288732	0.408907	0.532224	2.1058		7.40741	2.71845	1.73469	0.212963	1.24742	0.447368		0.286885	0.666667	0.811765	1.62832	3.95312	2.97541
0.190647	0.525	0.399234	0.359077	0.544025	1.94667		3.12245	0.479167	1.26263	0.66	0.769231	0.428571		0.294872	0.384615	1.1656	1.98182	1.47761	0.7
0.337349	0.116438	0.731225	0.433878	0.578652	3.00447		3.66667	0.850427	1.10562	0.754717	1.29213	0.757576		0.32	0.822785	0.862069	0.733333	0.850746	1.09459
0.172837	0.619048	0.252595	0.278351	0.486264	1.22785		4.60171	0.347826	1.41905	1.05983	1.12716	0.313433		0.554455	0.49	1.00782	2.48571	3.04762	1.93548
0.14724	1.68084	0.380435	0.844236	3.91813	1.14085		3.31598	1.06796	1.69608	0.444444	0.77907	0.24359		0.787402	0.353659	1.16046	1.65591	3.48859	1.40541
0.183824	0.168831	0.28364	0.330645	0.509677	2.26911		3.60825	2.71237	2.28395	0.677419	0.906977	0.432836		0.477223	0.716049	0.85	0.391304	1.40476	1.67532
0.166667	0.625	0.264766	0.331776	0.61745	2.73516		3.04348	3.90547	1.05319	0.470591	0.861702	0.488095		1.71875	0.610343	0.828283	1.66839	3.78481	3.38961
0.193548	0.367222	0.241803	0.318907	0.558099	0.675325		2.41667	3.12088	1.01869	1.1223	0.931507	0.54291		0.493213	0.363636	0.964706	1.20657	2.18718	2.37523
0.0387597	1.90683	0.317308	0.434426	0.534467	0.972222		2.875	1.16842	1.91919	0.720206	0.483871	0.328571		0.29646	0.35443	0.72	0.744681	1.06618	1.48837
0.17953	0.38	0.378846	0.479861	0.578194	1.30818		9.64351	0.934066	1.28125	0.661381	1.7186	0.399081		0.580132	0.766355	0.871287	1.61522	2.26923	3.14778
0.112319	0.897304	0.241525	0.239437	0.799424	2.10606		0.8	1.34021	1.21505	0.4	1.05319	0.279412		0.63716	0.956044	1.30846	2.02344	2.06083	3.43529
0.2	0.372831	0.266094	0.283784	0.416667	1.7871		3.66942	3.65636	0.991453	0.345133	0.824074	0.298168		0.654867	1.11556	0.597403	1.30968	2.2069	1.64694
0.748092	0.350592	0.521526	0.370059	1.00474	2.60784		3.04	1.47005	1.17347	1.03704	1.47475	0.284615		0.361419	0.768707	1.04624	2.1875	1.70833	1.31609
0.275	0.716049	0.356115	0.470053	0.471429	2.38462		2.56604	0.569444	1.65098	0.937847	0.897727	0.323944		0.601004	0.301075	0.902439	0.58	0.786667	2.03529
0.142857	0.72561	0.210938	0.373607	0.251656	2.16505		0.734694	1.0302	1.01639	0.206897	1.36841	0.123077		1.04719	0.634146	0.781609	0.480769	2.27651	1.52
0.192661	0.301343	0.301587	0.426985	0.52	1.9645		3.79191	1.12169	0.680851	0.495327	0.548023	0.41898		0.340909	0.785161	0.565657	1.75229	1.72222	1.56977
0.154079	0.588126	0.292531	0.271889	0.842391	0.869565		1.70213	2.34653	2.02564	0.627451	0.913635	0.489906		0.592233	0.4875	0.893939	2.55357	0.628571	1.48461
0.0730594	0.554348	0.378049	0.64788	0.584747	3.38813		2.2766	1.15385	1.39785	0.745098	0.481865	0.24359		1.50407	0.376623	0.636364	1.75248	2.1432	3.22398
0.154602	0.457625	0.328125	0.452128	0.53241	2.89589		5.2938	1.09804	1.38889	1.20598	1.65116	0.650266		0.776	0.588889	1.1039	2.52083	2.25	2.87838
0.25	3.58249	0.189189	0.681347	0.607251	1.66667		3.73526	1.12963	2.07576	0.849057	0.822934	0.0842105		0.630631	0.798291	1.24435	2.90574	2.37341	2.97468
0.116379	0.481663	0.315338	0.383977	0.828947	1.17568		6.77966	0.78022	1.98204	0.482759	0.643617	0.412689		3.09756	0.897436	1.83333	0.0816327	3.125	3.16667
0.23033	0.514563	0.311258	0.470297	0.541767	2.10465		3.20737	1.26914	1.64634	1.55027	0.9	0.552239		0.6	0.898608	0.21578	1.54	2.42899	2.55128
0.0787781	0.365854	0.303922	0.54359	0.570447	2.52055		3.74603	1.12174	1.3545	0.596154	1.16848	0.533679		0.37931	0.70317	1	0.511111	1.61111	1.05952
0.166667	0.370748	0.44358	0.502375	0.35625	1.46278		1.8924	1.01111	1	0.54902	0.638158	0.323077		0.38835	0.317073	0.443038	0.217391	2.2027	1.97297
0.113392	0.282353	0.262069	0.286432	0.7375	2.79355		5.28517	0.99	1.74528	0.303571	0.866667	0.438356		0.32	0.436782	1.20787	1.55624	1.17808	1.38899
0.326389	0.438053	0.591667	0.368852	0.654412	2.9621		4.51923	2.16315	1.14894	1.24561	0.674157	0.616438		0.431596	0.722404	1.72165	0.271186	1.1375	1.67901
0.0952381	0.795838	0.330645	0.460567	0.746301	0.652174		4.73913	2.2249	1.94063	0.786885	1.2252	0.26087		0.508929	0.537634	0.334912	0.527273	2.80575	2.38997
0.194031	0.481865	0.181818	0.453202	0.665034	1.12621		2.86208	0.830357	3.14545	1.98214	1.30577	0.445026		1.25911	0.77095	0.632831	2.17674	2.25	2.7731
0.241107	0.72	0.280881	0.46284	0.913351	2.25352		3.43636	0.76	1.43324	0.99434	0.957447	0.292308		0.18239	0.373494	0.340659	0.586957	2.50971	4.2561
0.126059	0.446885	0.214859	0.377834	0.412564	1.3125		1.78261	0.931818	1.16667	0.352941	1.02105	0.429487		0.424658	0.697143	1.125	0.0851064	1.4981	3.13875
0.164613	0.53543	0.44211	0.698806	0.419162	0.40913		3.6701	1.49438	2.375	0.754717	0.6	0.537098		0.253731	0.651899	0.788034	1.95833	1.6196	2.52326
0.0495868	0.41404	0.356223	0.405405	0.550816	0.371429		3.34043	0.908163	2.0542	1.05882	0.85932	0.493671		0.72	0.722581	0.622449	1.42222	1.09459	1.45333
0.215385	0.375	0.30742	0.434555	0.900709	1.52743		3.24324	2.33945	0.981481	2.21903	0.587571	0.407942		0.297297	0.454545	0.816626	1.73121	1.18158	1.58108
0.146853	0.236842	0.5	0.498835	0.525547	1.79279		3.53953	1.23529	1.7732	0.688679	0.789592	0.482233		0.383768	0.526882	0.727273	1.93478	1.4125	2.79121
0.20792	0.34375	0.23822	0.500876	0.478598	2.66071		2.25	1.02584	1.46452	1.00855	1.83516	0.752688		0.486486	0.734807	0.54023	0.882353	1.46032	1.09748
0.250521	0.802469	0.501976	0.435897	0.294737	1.25316		4.3913	1.86747	2.06743	0.98	1.22772	0.28		0.237624	0.552795	0.2375	0.391304	2.05882	1.17105
0.27907	1	0.474138	0.541932	0.547445	2.45139		3.37864	0.977778	2.42609	0.641509	0.693182	0.554217		0.485714	0.83432	0.125	1.63902	1.24892	2.06173
0.234568	0.465943	0.378028	0.388305	0.449324	2.87195		2.5	1.4902	2.22727	0.226415	1.2485	0.448718		0.396757	0.510417	0.758621	0.857258	1.95946	2.44737
0.125436	0.535714	0.359291	0.446494	0.352025	0.3125		4.12319	0.674157	2.62857	0.547269	0.763441	0.307143		0.185841	0.5	1.00932	3.13525	1.63492	2.07755
0.102362	0.1375	0.36014	0.539267	0.598039	1.02878		3.23227	1.46067	2.31757	0.690909	0.769146	0.28169		0.198113	0.854545	0.320513	0.319149	1.82609	2.74592
0.217219	0.190476	0.254937	0.714916	0.538043	4		2.61951	1.9803	1.64286	1.912	0.732955	0.343284		0.165217	0.95	1.22515	1.4073	1.83133	2.80189
0.182482	0.373626	0.260536	0.561381	0.460743	0.0833333		3.66667	1.37363	1.81553	1.01976	4.23657	0.293233		1.36	1.57895	0.8125	1.20635	2.63588	2.78049
0.145147	1.58264	0.390182	0.817102	0.561571	0.985915		0.679245	1.32717	1.94	0.596491	1.15569	0.465219		0.446701	0.710843	1.21053	0.372549	2.427	1.03371
0.208041	0.294872	0.225926	0.38342	0.667282	5.19449		2.01905	0.967742	2.00943	0.918367	0.655172	0.406897		0.513274	0.704545	0.699155	0.673077	1.90667	1.75641
0.137931	0.504706	0.306034	0.554404	0.453901	0.810127		2.16981	0.882979	1.72084	0.856773	0.760037	0.507692		0.693069	1.20988	0.833333	0.382979	1.5	2.05435
0.624183	0.389222	0.19	0.640625	0.265766	2.63425		2.09615	0.659091	1.53878	0.480392	1.13445	0.333333		0.359798	0.892919	0.442105	0.5	1.12698	2.86458
0.0787402	0.714894	0.181435	0.630542	0.617284	0.94926		5.08929	1.24444	1.7932	0.536232	0.773196	0.253165		0.463203	0.564706	0.78882	1.47059	2.51316	3.27848
0.119122	0.640212	0.254098	0.555024	0.383399	1.65217		5.5	1.07865	1.89432	0.4	0.860465	0.496815		0.380558	0.597403	1.56322	1.30392	1.67188	0.641975
0.154472	0.815789	0.313859	0.463087	0.557604	1.79348		2.40426	1.87402	1.35294	1.03667	0.691528	0.321966		0.466893	0.936639	1.51087	1.66889	2.34247	1.91724
0.155003	0.546718	0.190083	0.533657	0.391892	0.513557		4.9588	0.849462	2.36727	1.60784	1.09302	0.41791		0.392857	0.26506	0.973539	2.14286	1.12057	2.19692
0.130485	0.490456	0.268595	0.40292	0.488764	2.91429		3.36082	2.7537	1.88596	0.714286	0.845587	0.41791		0.469001	0.426829	0.47619	2.1	2.87295	2.55539
0.127699	0.146552	0.228283	0.732458	0.516129	1.73913		3.83737	1.96264	1.40735	0.730769	0.965686	0.754902		0.35	0.666667	0.643678	0.638298	1.51899	6.55789
0.172906	1.64371	0.232975	0.578947	0.351754	1.31884		3.64407	1.21809	2.03168	0.510204	0.428571	0.426702		0.549683	0.636364	0.329897	0.555556	2.46269	2.37179
0.0916667	0.235294	0.426584	0.455882	0.491961	1.11111		5.68627	2.09966	0.550186	0.755102	1.42222	0.445946		0.538776	1.02941	0.228261	1.55227	2.46984	1.88095
0.284553	0.590909	0.301205	2.23756	0.940397	0.5		3.02	2.29094	1.22	0.873569	0.983871	0.565217		0.464875	0.807692	0.967949	1.46364	1.82353	3.35165
0.340741	0.402439	0.512821	0.520845	0.599328	1.7939		3.2766	1.96216	1.46939	0.948889	0.54333	0.298507		0.278261	0.512821	0.741175	1.88462	1.91549	2.12644
0.333552	0.299213	0.15678	0.627706	0.37931	1.76554		1.67308	1.07609	1.42991	0.568747	1.37719	0.394366		0.554727	0.454545	0.730769	2.11538	1.33846	1.7205
0.10396	1.14754	0.284553	0.518018	0.3	1.11429		1.6087	1.20994	0.588832	0.428571	0.587597	0.272727		0.325	0.410849	1.37995	2.08903	2.64528	1.61039
0.303704	0.496894	0.222656	0.600325	0.512563	1.44004		3.96364	2.00154	1.16327	0.345794	0.561224	0.813945		0.45614	0.816092	0.858974	1.0404	0.984375	2.22368
0.174512	0.601328	0.258964	0.406207	0.460432	0.507246		4.49276	2.17391	2.09574	0.267857	0.629295	0.415842		0.405772	0.565789	0.557314	0.981818	0.968254	0.631579
0.212969	0.831169	0.313305	0.659389	0.184614	0.314607		2.18966	1.22237	1.37822	0.576923	0.682243	0.352113		0.576923	0.773196	0.351852	0.653061	1.26878	1.32335
0.191011	0.337209	0.168103	0.570982	0.489362	2.44755		3.97702	2.04494	1.17157	1.02985	0.857143	0.326087		0.288462	0.897031	1.39326	1.84666	1.5552	2.6087
0.19697	0.352941	0.434783	0.531381	0.37785	1.13889		2.02128	0.81764	0.648936	0.481481	1.21505	0.454545		0.385542	0.404762	1.14808	1.72126	0.343284	2.9028
0.116022	0.52	0.212838	0.600287	0.628866	0.97076		2.26531	2.08547	1.64894	1.07637	0.203704	0.214286		0.387134	1.74457	1.29678	1.03188	2.21129	3.7973
0.167491	0.515723	0.367534	0.343915	0.641379	1.50597		2.97794	1.84691	1.85714	1.12245	0.626984	0.399013		0.604762	0.73913	1.05828	2.0625	2.41803	2.86471
0.154412	0.493036	0.284519	0.482413	0.50099	0.714286		4.37037	1.59779	1.04487	1.18644	0.586387	0.361111		0.61	0.558442	1.04762	0.829787	1.90625	1.19481
0.231788	1	0.352087	0.460909	0.464436	2.58974		7.01786	2.77778	1	0.431373	0.792321	0.383562		0.76699	0.757537	0.423077	1.71667	1.61905	1.33143
0.203822	0.408591	0.267241	0.442308	0.602649	2.24444		1.10769	1.66667	1.40823	0.265306	0.955056	0.45		0.216981	0.868421	0.95	0.529412	2.2383	2.90667
0.228228	0.534133	1.12415	0.507688	0.736566	2.01163		4.17647	0.489583	1.16327	0.647059	0.455556	0.666667		0.439362	0.5	0.951807	1.20408	1.83733	3.35106
0.266667	0.340659	0.231061	0.57346	0.744589	1.29714		3.92188	1.48947	1.92381	0.690909	0.546512	0.542857		0.404015	0.566265	0.807692	1.37255	2.81538	4.02083
0.254083	2.25556	0.27193	0.5	0.793939	1.78432		1.79762	0.489796	2.26396	0.847328	0.917697	0.536232		0.817308	0.3	1.16176	1.01852	2.74324	1.53406
0.0977012	0.40051	0.296048	0.672986	0.198718	0.533333		3.36735	1.18349	1.36027	0.58	0.711573	0.652174		0.483871	0.789954	1.05747	1.62409	1.57353	3.07764
0.115702	0.449438	0.178295	0.5534	0.588232	0.577465		6.4147	1.82215	1.75424	0.763636	0.854167	0.488372		0.423394	0.82716	0.808989	2.58696	0.915663	1.64126
0.0707395	2.92248	0.30241	0.476684	0.546413	0.426829		2.64583	0.760369	1.60122	0.750943	0.280303	0.731707		0.669065	0.367347	1.87342	1.13333	3.23377	1.77451
0.128686	0.271605	0.250312	0.409326	0.59128	1.50486		2	0.632479	2.28444	0.428569	0.494505	0.415056		0.553111	1.15758	0.656627	1.14151	2.44776	3.02703
0.0967742	0.4875	0.470339	4.00922	0.511139	1.26389		1.51064	1.07499	1.4772	0.429907	0.883978	0.205479		0.391304	0.760664	0.336899	1.05051	2.25926	2.81429
0.238636	0.544304	0.253116	0.632353	0.255034	1.84058		4.0625	1.46281	3.05319	0.700648	0.630769	1.97747		0.453538	0.795918	0.636364	1.16842	2.28125	2.05096
0.159236	0.25	0.337786	0.701031	0.552786	1.7		1.91304	1.3587	1.15833	0.932203	0.85567	0.501805		0.409524	0.671053	0.696203	0.804348	0.785714	5.31655
0.151042	0.641026	0.253469	0.421801	1.19876	0.814286		2.16969	1.50515	1.50909	0.836207	0.693182	0.291667		0.29148	0.560976	0.719008	2	1.43077	5.22973
0.117519	0.883721	0.252093	0.497466	0.5	2.26693		1.4625	0.554348	1.47664	0.48	0.821782	0.454545		0.434055	0.607595	1.25966	0.531915	2.38508	1.28249
0.220165	0.517027	0.242424	0.519502	0.609503	1.58741		6.08163	0.533849	1.5371	0.461538	1.1791	0.636364		0.474707	0.579585	0.686047	2.12	0.921875	1.92105
0.137523	0.68472	0.59919	0.259067	0.155244	1.72397		4.51536	0.744395	1.46154	0.435061	0.969388	0.318841		0.647321	0.407407	0.898734	1.76364	1.50714	1.88608
0.219858	0.834891	0.267717	1.53977	0.507143	1.6087		4.2037	1.78022	0.739583	2.17544	0.511628	0.617978		0.460754	0.658537	1.05208	1.375	1.17333	2.54658
0.10104	0.493782	0.465035	0.867368	0.736655	2.41892		7	0.467391	1.38337	0.602834	0.647059	0.318182		0.357143	0.705882	0.844156	2.06581	1.58865	1.9902
0.216	0.47619	1.64069	0.503745	0.39964	1.59612		2.62	1.35955	2.17857	0.844828	0.588235	0.336499		0.210526	0.857143	1.13326	0.2	2.02985	5.375
0.0872483	1.35838	0.423002	0.492003	0.628049	1.633		2.82456	1.57143	1.51163	0.676471	0.918605	0.714286		0.410891	0.688172	1.17994	0.130435	2.52174	1.0122
0.136364	0.431084	0.155738	0.540909	0.558403	1.53472		5.26531	2.45876	1.53571	0.678571	0.319149	1.01066		0.452381	0.619048	0.829268	0.666667	2.88544	2.15476
0.0819936	0.358407	0.473913	0.507212	0.672962	1.72727		2.41304	0.710173	2.1036	0.490909	0.85567	0.307692		0.565217	0.733995	0.535598	1.39899	3.16154	1.37895
0.264	0.640832	0.274725	0.468254	0.671982	1.23467		0.586957	0.689893	2.71917	1	0.572917	0.462069		0.401575	0.681818	0.717949	2.39806	0.8125	2.58358
0.138462	0.641026	0.231373	0.447459	0.440129	1.89157		3.53846	1.80476	1.39669	1.88172	0.397849	0.257143		0.353846	0.526316	0.729412	4.09709	2.61972	1.63095
0.099998	0.91358	0.201878	1.33178	0.680628	0.865169		2.19659	1.31818	0.925532	0.938525	0.302326	2.94498		0.6	0.638554	3.51759	2.9	1.4	2.27632
0.19084	0.903478	0.259322	0.703934	0.539185	1.06742		3.45098	0.441176	1.24211	0.564815	0.796366	0.479452		0.41129	0.736842	0.287356	0.711111	2.22059	1.54667
0.149604	0.211538	0.256727	0.493899	0.967742	2.21076		4.18	1.86129	1.77064	0.728814	0.52809	0.25		0.551471	0.75817	2.00457	1.52632	2.20833	2.45977
0.121212	0.342105	0.333333	0.621327	0.394196	2.1358		4.90816	1.43137	1.42593	0.897959	1.04124	0.583979		0.441176	1.39604	0.91008	1.61818	2.15942	1.36145
0.241667	0.761905	0.434	0.392157	0.384615	3.19737		4.625	1.55056	1.13978	0.482344	0.770115	0.592599		0.324074	0.7375	0.384615	0.857831	2.30435	1.70659
0.146479	0.416667	0.380535	0.677835	0.410731	1.5122		2.53191	2.05882	1.19091	0.454545	0.972973	0.470238		0.35514	0.782609	0.573171	1.83607	2.50273	1.625
0.141667	0.873418	0.376016	0.570456	0.538874	2.60229		2.62745	1.09375	1.14894	0.351852	0.638895	0.291139		0.721154	0.6875	0.338406	0.907104	1.40244	0.891566
0.162338	0.265537	0.415584	0.533936	0.715328	3.03289		5.08494	1.15217	1.44507	0.22	0.652632	0.42029		0.64486	0.378049	0.418605	1.05263	2.01075	2.39506
0.148471	0.910196	0.159322	0.265403	0.649204	1.87952		2.3617	1.90196	1.60169	1.46552	0.494989	0.492537		0.58	0.405063	0.51087	1.59867	2.29793	7.0266
0.14881	0.513158	0.0988142	0.5	0.176972	1.78082		3.2	1.75642	1.11658	0.46	0.310345	0.465955		0.31	0.270588	0.616279	0.618123	1.54321	0.8125
0.0823529	0.214286	0.353335	0.743456	1.90503	0.931507		4.60938	1.17053	2.09278	1.46667	0.768519	0.32		0.770642	0.87766	0.785714	1.6087	1.69677	1
0.24183	0.371795	0.314741	0.477099	0.648231	1.57746		2.47	1.73109	1.46809	0.530973	0.564706	0.17284		0.286822	0.766234	1.57895	0.723404	2.07576	0.731707
0.126866	0.455696	0.267742	0.760426	0.616667	1.06667		1.9322	1.57143	1.58511	0.311475	1.07066	0.493333		0.357143	0.870588	0.726776	2.36842	1.12676	3.32979
0.05	0.684211	0.223729	0.639175	0.63024	1.08979		2.97872	0.943182	1.50542	0.575221	0.795455	0.207792		0.213592	0.663768	1.49351	1.2766	2.11176	3.44872
0.153919	0.344828	0.237903	0.514151	0.669333	1.04167		4.1606	1.96801	1.79208	0.962963	0.882927	0.402985		0.90566	0.701299	0.662281	2.22351	1.39683	5.57692
0.241935	2.85035	0.271605	0.558023	0.907285	0.954955		5.49657	1.36458	1.30023	0.72	0.305263	1.07895		0.688889	0.651685	0.807692	1.01923	2.56117	5.43
0.201389	0.377778	0.3286	0.379464	0.725076	1.98041		2.54667	1.01887	0.940594	0.584906	0.732558	0.363636		0.51	0.64557	1.12791	1.42553	2.73846	0.921053
0.0733333	0.341772	0.280862	0.647577	0.595922	1.33721		0.847826	1.36272	1.18868	0.403509	0.55814	0.473684		1.02804	0.998981	0.390074	2.17091	1.29231	2.03659
0.268975	0.222222	0.143145	0.693069	0.739726	0.747967		2.06383	2.2823	2.96	0.180328	0.278351	0.407186		0.623853	0.456853	1.41935	1.10829	2.09924	1.56962
0.146247	0.441718	0.227878	0.551748	0.610851	1.09453		1.70833	2.41837	2.26316	0.535088	0.129032	0.311594		0.205357	0.677419	0.430233	0.543478	2.29225	3.77059
0.142537	0.609195	0.385892	0.710684	0.5	1.17284		3.7193	1.19565	1.10602	1.00605	0.815217	0.395586		0.941748	0.75641	1.32125	1.23469	1.46032	3.10692
1.30882	0.841004	0.323478	0.853488	0.635135	2.28329		8.87302	1.09659	2.21212	1.59322	0.818868	0.234483		0.609091	0.443038	0.731183	0.416667	1.76	1.55706
0.180328	0.521986	0.242188	0.652632	0.485207	1.02439		4.96756	1.75	1.53398	0.705882	0.481246	0.364935		0.195489	0.427778	0.810481	1.3	1.35821	1.04414
0.110345	0.325153	0.248031	0.52381	0.597125	1.15232		2.91779	1.15686	1.72954	0.3	0.45283	0.294118		0.727273	0.684211	0.814815	1.28889	0.709677	5.02469
0.191083	0.383234	0.213608	0.502591	0.662162	2.49701		5.41063	1.34831	1.96885	1.0286	0.701149	0.347826		0.434787	0.571429	1.31818	0.468085	2.01493	0.881579
0.125	0.486842	0.257692	0.520942	0.50495	2.09195		5.19565	1.34831	1.74257	0.578381	0.596491	0.532847		0.423423	0.288889	0.791819	1.95876	1.95522	1.65823
0.149306	0.376623	0.264463	0.636816	0.559466	1.6701		1.45	1.21053	1	0.6	0.698413	0.454375		0.31	0.506329	0.726316	1.78723	2.30667	2.2561
0.201172	0.268597	0.263736	0.566138	0.545918	2.2695		1.62745	1.16822	3.55072	0.307692	0.477157	0.364015		0.329457	0.647059	0.872093	0.98	1.95175	1.5625
0.188811	0.318681	0.272366	0.553082	0.47	0.666667		3.99312	0.881188	2.3	0.571429	0.767196	0.39375		0.375774	0.478261	1.08523	0.333333	1.85161	2.13187
0.0647059	0.267717	0.343173	0.495842	0.56	1.76389		2.03704	1.8198	0.991262	1.03448	0.576577	0.507692		0.57265	0.518072	0.795238	1.62222	0.934132	3.16456
0.134018	0.582278	0.304167	0.55484	0.541139	1.61111		2.24272	1.36035	1.60784	0.546296	0.93578	0.441558		0.447619	0.512821	0.955556	1.74074	2.32738	3.24324
0.377432	0.678161	0.218992	0.55794	0.566434	0.817435		2.17021	2.15741	1.10695	1.15572	0.652345	0.617544		0.25	0.7375	0.755814	2.4717	2.74809	4.52439
0.0941558	1.21659	0.221668	0.723376	0.449735	1.77632		2.98618	0.626374	1.33854	0.243697	0.585841	0.313953		0.45684	0.35	0.869048	2	1.21429	3.58667
0.0634921	0.418632	0.340996	0.536458	0.431462	1.24895		3.33128	1.83505	1.58428	0.614286	0.636364	0.507576		0.427184	1.3101	1.94186	1.42593	2.05882	4.63415
0.208333	0.308411	0.243137	0.393365	0.514286	1.72353		1.41346	1.0354	1.56383	2.35294	0.496966	0.358621		0.486957	0.763158	2.33011	2.15602	1.87786	5.59524
0.24159	0.365854	0.204313	0.773399	0.604167	2.16872		2.96321	0.693878	1.34043	0.336538	0.266667	0.583507		0.370098	0.976471	2.37805	1.46939	1.59854	1.19481
0.335878	0.54878	0.30038	0.777228	0.530675	1.35185		2.14286	1.58947	1.30851	0.384615	0.395186	0.341463		0.397129	2.11818	1.05507	2.13559	0.838235	0.913043
0.107692	0.539474	0.355932	0.506073	0.543046	1.71622		6.23529	1.36499	1.84685	0.471698	0.365385	0.341662		0.342593	1.02256	1.54839	1.2043	2.82353	3.32432
0.36	0.480226	0.199234	0.483491	0.544944	2.00794		5.10204	1.22789	1.19271	0.163636	1.52273	0.451128		0.359538	0.681529	0.650943	1.05538	2.39859	1.01316
0.168919	0.401198	0.360153	0.541463	0.564806	1.40532		1.14286	1.34043	0.883495	0.722222	0.984	0.119403		0.515873	0.506494	1.05195	0.43223	2.92157	1.75
0.201613	0.420382	0.456212	0.457143	0.453488	2.05479		1.72	1.13084	1.10784	0.428571	1.10753	0.316456		0.61777	0.448718	1.09808	2.05671	1.25397	2.56209
0.155076	0.180723	0.511811	0.385542	0.5	2.07915		2.93333	1.19231	0.969697	0.466667	0.337209	0.4		0.468468	0.516484	0.672566	1.77551	2.90769	2.58974
0.172474	0.797619	0.256267	0.533679	0.394737	1.36364		1.71698	1.48403	1.82667	0.42	0.554348	0.220588		0.62	0.564079	1.55926	2.04348	1.1746	1.42801
0.138462	0.763158	0.227556	0.409326	0.47561	1.71605		2.74	1.30851	2.96774	1.32954	0.475936	0.5		0.571429	0.705882	1.53086	0.234043	2.46119	3.35429
0.190141	1.75647	0.383623	0.649351	0.52349	1.59585		4.0198	1.77348	1.89231	0.559322	0.808845	0.492537		0.354839	1.03659	0.570621	0.44086	1.92143	2.16484
0.166667	0.409781	0.426087	0.669528	0.371429	1.47546		3.04255	0.409091	2.06687	1.18182	0.928038	0.386667		0.443966	0.738095	0.825581	1.35593	2.35714	1.30667
0.141304	0.289474	0.231943	0.515931	0.85625	1.625		1.66667	0.721006	1.86794	0.334928	0.732558	0.171975		0.643172	1.17949	1.16364	2.07471	1.56923	2.18391
0.032	0.344633	0.386811	0.583737	0.571098	0.767123		4.1348	1.86364	1.40426	0.448103	0.213483	0.406593		0.499747	0.709302	0.914286	0.245283	2.09589	0.826667
0.183333	1.80597	0.246032	0.479323	0.726063	1.92958		3.68116	1.15467	2.25773	0.58	0.924281	0.189873		0.435714	0.515627	0.52	1.05607	1.04615	2.17105
0.127312	0.483516	0.303259	0.465587	0.523179	1.02597		1.69388	1.55556	1.48649	0.392157	0.1	0.185185		0.181818	1.14103	1.35	2.24505	1.07463	3.28916
0.0620155	0.390805	0.381922	0.729124	0.438849	0.930556		3.24528	0.454545	3.15929	1.85925	0.903007	0.369231		0.227273	0.605263	0.797753	1.30612	2.75243	1.88597
0.139442	0.855263	0.376068	0.534726	0.479009	1.28191		3.802	1.51629	1.42857	1.06122	0.709811	0.742424		0.39604	0.453988	1.11885	1.78937	1.76562	0.692308
0.173228	0.625	0.381356	0.473728	0.557432	1.34895		3.19298	1.01954	1.33333	0.269664	0.447368	0.215385		0.440917	0.590909	0.65	1.375	1.66667	2.15789
0.198473	0.849825	0.334545	0.434272	0.63142	0.826667		5.70833	2.91011	1.0303	0.509091	0.282609	0.447761		0.62782	0.337349	0.982609	2.51131	3.77465	2.27027
0.163934	0.730769	0.329787	0.300518	0.52124	1.73005		3.53968	1.13716	1.69082	0.640777	0.534884	0.21978		0.435981	0.680982	1.16667	0.5148	2.7192	2.08046
0.0909091	0.570588	0.384615	0.548555	0.402956	1.60274		2.31351	1.5	2.04	0.33871	0.804598	0.347222		0.330097	0.620253	0.797625	1.59714	1.75758	3.94737
0.0555556	0.490446	0.176471	0.407216	0.617647	0.613333		2.46386	0.958333	0.71875	0.604023	0.666667	0.36		0.358837	0.337349	0.779221	0.283019	3.17188	0.818713
0.097941	1.74385	0.410212	0.770833	0.720588	1.98551		5.40816	1.1242	0.76699	0.87037	0.474258	0.53343		0.444444	1.28205	0.518519	1.54	3.89349	3
0.138971	0.302632	0.2643	0.484043	0.298013	1.52857		2.59184	1.08873	1.16514	2.85856	0.419355	0.538462		0.334646	0.628571	0.597403	0.864078	1.91176	1.67042
0.083045	0.545455	0.219823	0.45283	0.671296	0.707865		2.06897	1.38202	1.10714	0.911754	0.686778	0.305556		0.347345	0.973684	0.710926	1.01639	1.87302	1.34177
0.101835	0.290436	0.358871	0.534091	0.410256	1.17266		2.45794	1.38235	1.83495	0.899083	0.786295	0.328767		0.269565	0.674699	1.30372	1.48661	2.30142	4.97436
0.168027	2.0267	0.184	0.515846	0.432805	1.72727		4.18095	1.35468	1.30275	0.62	0.627451	0.339716		0.5	0.630682	0.792624	1.15094	2.38462	1.14379
0.157191	0.444444	0.202586	0.707022	0.543624	2.90411		2	1.08911	1.04167	0.596154	0.914286	0.4		0.528846	0.5875	0.714286	0.177778	2.21538	1.61619
0.24491	0.476744	0.231748	0.585	0.629747	2.2		3.30876	0.456311	1.68627	0.653588	0.453488	0.30303		0.705085	1	0.428571	1.46809	2.17752	0.878378
0.628099	0.564706	0.348936	1.21071	0.30719	0.987013		2.29885	1.18074	1.39429	0.58042	0.613333	0.492537		0.308475	0.977528	1	0.2	1.58659	0.758242
0.173611	0.414201	0.263814	0.540793	0.520958	1.91566		1.08333	1.16898	1.06283	0.880908	0.441176	0.714286		0.385502	0.622879	0.776471	2.26577	1.98773	6.04522
0.162338	0.410256	0.359833	0.490292	0.274648	0.957746		2.03725	1.33659	1.70297	0.36	0.693112	0.542484		0.712598	1.05128	0.638554	1.42335	1.45783	1.46243
0.0148148	0.488095	0.206897	0.516981	0.516026	2.02924		1.33333	1.7603	1.99057	0.409836	0.494118	0.484014		0.188679	1.55303	1.09412	1.44157	1.6036	1.77952
0.129326	0.177215	0.234783	0.536432	0.574534	0.666667		0.869565	1.25765	2.22321	0.710979	0.681818	0.222222		0.527559	0.4875	0.883117	1.21739	2.25758	2.48684
0.124053	0.321839	0.367965	0.438503	0.537764	0.810127		0.475001	1.40104	1.66019	0.977778	0.671111	0.325843		0.480392	0.375	1.06494	1.36614	1.82	0.763441
0.144746	0.989796	0.252908	0.444	0.564286	1.13333		5.08929	1.47573	2.08095	0.207547	1.17778	0.763889		0.583337	0.555556	0.74359	1.5108	2.05479	2.66667
0.0848861	0.371795	0.156489	0.457014	0.620545	1.03571		3.18333	1.04545	0.954128	0.51157	1.33333	0.540518		0.361905	0.46988	0.732308	0.639024	1.72464	0.94862
0.125	0.362551	0.341991	0.432522	1	1.80926		4.08696	1.08935	1.68981	0.348485	0.547261	0.445055		0.257426	0.41573	1.0119	1.30357	1.5	2.03488
0.16	0.674997	0.327586	2.47085	0.473763	2.78571		3.42342	1.24044	1.89216	0.392157	0.447514	0.716049		0.219731	0.351648	0.993852	1.95652	3.16527	2.53793
0.11194	0.423077	0.247764	0.784615	0.618182	1.1831		4.82367	1.18587	1.46939	0.365385	0.611778	0.232877		0.414474	0.659091	0.827751	2.48515	1.16216	4.97912
0.0616438	0.243902	0.164794	0.51393	0.608844	2.38889		1.6	2.44444	1.25833	0.957443	0.982143	0.477778		0.364151	0.431818	0.812578	1.48315	2.67164	0.60241
0.146853	0.434783	0.216013	0.490942	0.453376	1.39764		2.52041	2.24731	1.73098	1.39623	0.989011	0.393548		0.414634	0.661415	0.834938	3.65637	2.44935	3.21333
0.128125	0.454545	0.437247	0.619718	0.422111	1.42857		0.361702	1.2767	1.18159	0.932203	1.02198	0.176871		0.394231	0.713759	0.77381	3.37778	1.84286	3.20238
2.23242	0.651722	0.396624	0.739759	0.497021	1.22857		2.22523	1.91736	1.01	1.03876	1.11765	0.777778		0.466667	0.457247	1.09756	1.55769	1.73469	1.0898
0.193554	0.658065	0.281762	0.804878	0.817972	1.44737		2.47059	0.81701	1.84516	1.92135	0.4	0.472904		0.343396	0.497354	0.728261	3.3	2.81538	3.05385
0.163546	0.384615	0.290102	0.855485	1.17254	1.64706		6.54902	1.49892	1.44118	0.431373	0.658824	0.313433		4.28972	0.298851	0.916983	1.10507	4.03631	0.383721
0.165829	0.400563	0.269388	0.623053	0.518519	0.594595		4.20153	1.23599	1.47423	0.296296	0.367816	0.615385		0.27	0.808642	0.891566	1.72266	5.01205	1.03797
0.126599	0.441558	0.320988	0.475472	0.482517	0.957269		4.76038	1.12371	1.42424	1.08411	0.731395	0.433635		0.436709	0.473118	0.923077	0.862069	1.33808	3.39535
0.156202	0.660377	0.296443	0.399594	0.464589	1.39744		0.509804	0.946809	1.01845	0.772727	0.422222	0.520635		0.803738	0.883117	0.938701	1.34698	1.46866	1.84416
0.145631	0.629371	0.276439	0.63789	0.433995	1.88889		1.34694	1.24585	1.04082	0.647059	1.05747	0.227273		0.561404	0.408696	1.41558	2.1453	2.11649	0.686047
0.218045	0.635294	0.204255	0.485768	0.234043	1.93913		3.85388	1.85803	1.37913	0.72381	0.550562	0.675676		0.53125	1.64533	1.96296	2.02	1.13636	1.74684
0.177536	0.473684	0.322318	2.39709	0.436782	0.987013		1.2766	1.67235	2.04425	1.02	0.485981	0.535759		0.672032	0.533599	0.523256	1.52768	1.69565	1.87013
0.168418	0.38079	0.351616	0.367778	0.591847	1.58904		3.65957	1.7033	1.69697	0.959459	0.372881	0.791663		0.375	0.807692	1.26923	0.0425532	1.40278	1.08831
0.132874	1.68354	0.191011	0.520286	0.32	2.16113		3.63265	0.495798	0.438095	0.522523	0.917647	0.0689655		0.592593	0.867871	1.5625	1.98152	1.71429	1.9901
0.241667	0.333333	0.313559	1.10363	0.264286	2.24658		1.3	1.17083	1.66316	0.690909	0.464213	0.537313		0.47	0.574074	1.17722	0.511111	2.372	1.26879
0.18239	0.718795	0.246894	0.625	0.48503	0.567904		3.35938	2.01136	1.08421	0.792453	0.945652	0.592762		0.280303	0.425414	1.07539	2.64151	2.5174	2.77027
0.546791	1.12209	0.444867	0.490476	0.410554	1.4702		2.45	1.21674	1.81269	0.630769	0.633333	8.1901		0.363636	0.445161	1.16327	0.711111	3.86234	5.33333
0.133758	0.342407	0.198529	0.644647	0.534689	1.93506		4.19298	1.7078	2.35789	0.783333	0.69	0.297297		0.466667	0.73262	0.917431	2.66667	1.63433	1.375
0.0942029	0.51796	0.33463	0.571429	0.15	3.03093		3.5281	0.836364	0.804136	0.659507	0.359649	0.932432		0.448113	0.564706	0.56962	1.27273	2.36691	1.21429
0.195122	0.418478	0.471631	0.559706	0.687943	1.63014		4.62887	1.70096	2.44444	0.904762	0.378641	0.661765		0.422018	0.679012	0.499209	0.844444	2.39695	5.86813
0.176068	0.457143	0.188192	0.85	0.549807	1.5		3.18582	1.05556	1.28319	0.240741	0.806818	0.732394		0.302222	0.557692	1.11103	2.80372	1.42424	3.50769
0.143808	0.246914	0.307116	0.577406	0.46875	1.44737		2.5	1.10989	1.68817	0.533696	0.791209	0.219178		0.532534	0.523256	1.46154	0.957447	2.15152	11.7037
0.141732	0.230769	0.170124	0.498667	0.331034	0.549296		3.35417	2.30556	1.24242	0.966102	0.958115	0.213333		0.446602	0.461318	0.752151	0.288889	3.43662	3.67569
0.170984	0.485007	0.262129	1.25938	0.60199	2.37108		2.69811	0.937008	1.48355	1.48077	0.40367	0.489655		0.432285	0.609467	0.54321	3.35417	1.70423	0.738636
0.239216	0.6375	0.368653	0.518182	0.643904	0.74359		4.71429	2.89381	2.2148	1.02041	0.61573	0.5		0.684112	0.810704	0.947222	1.26667	0.850746	2.39683
0.123807	0.595745	0.227604	1.76898	0.580645	1.24286		2.58	0.883929	1.63512	0.709677	0.468085	0.372549		0.658269	0.575	0.688312	1.09375	1.89842	1.63636
0.148231	0.636364	0.182724	0.574386	0.5872	1.58974		3.01695	1.2314	1.42365	0.466667	1.08081	0.369048		0.745098	0.78481	1.51852	0.943396	2.3065	2.0203
0.0991735	0.788235	0.283487	0.607469	0.747126	0.781457		9.04854	1.92135	1.02885	0.402166	1.0102	0.710761		0.394231	0.654321	0.445131	2.45902	2.28125	1.14773
0.153226	0.735632	0.237705	0.596859	0.610063	1.2088		4.98914	1.44643	1.57696	0.45	0.337209	0.647964		0.45082	0.563107	0.230769	1.11111	2.00845	1.72336
0.14526	0.627907	0.168421	0.489329	0.449275	1.64286		4.41322	2.25743	1.69792	0.528302	0.447059	0.484321		0.565022	0.566845	0.778132	1.08511	1.9375	7.97403
0.106061	0.589744	0.290722	0.530928	0.622809	1.32181		2.78451	2.37363	2.07908	1.00263	0.670213	0.746408		0.39	0.487805	0.519436	1.26897	1.47143	3.30603
0.31746	0.45568	0.261603	0.581967	0.529091	2.375		1.86538	2.06667	0.913043	1.23172	0.849462	0.989247		0.489888	0.625	0.584774	1.93333	2.13793	1.26316
0.159236	0.651934	0.23701	0.408511	0.441379	2.42857		1.85965	0.87619	3.13131	2.169	0.552083	0.562091		0.79595	0.387097	0.737864	1.15517	1.24648	2.75
0.144	0.789916	0.246862	0.880531	0.424242	1.09929		2.09091	1.00971	2.78855	1.03385	0.457944	0.246154		0.514851	0.821256	0.47561	1.78467	1.89286	1.7732
0.105691	0.565789	0.323925	0.588235	0.453271	2.13725		2.47959	1.62041	0.906542	0.280992	0.627432	0.194444		0.600917	0.725	0.578947	1.13725	3.88235	1.71951
0.0731707	0.252941	0.220253	0.581509	0.6875	1.70488		1.59322	1.43684	1.28723	0.712329	0.649485	0.815789		0.320833	0.528767	1.17303	1.2602	1.35821	3.79747
0.131148	0.40642	0.282109	0.344873	0.328125	1.32877		4.77355	1.05495	2.86458	0.693182	0.764706	0.787879		2.84444	0.578313	0.927711	1.82301	1.50649	9.39306
0.123967	0.392955	0.313793	0.594175	0.8522	1.64384		3.30222	1.06742	2.0177	0.759041	0.613861	0.276316		0.336634	0.177778	1.84132	1.59621	3.42309	1.14118
0.141667	0.715789	0.285714	0.320856	0.239437	2.65217		1.54	1.48889	1.76119	1.91892	0.820225	0.384615		0.542582	0.654276	0.602273	0.543478	2.80041	2.11111
0.0821429	0.336449	0.217822	0.517375	0.391892	1.21176		1.74468	1.30769	1.29032	0.76	0.75	0.320513		0.596774	0.813953	0.623529	1.2	1.65672	2.08108
0.0793651	0.800883	0.258065	0.55666	0.524038	1.92754		2.79612	1.1904	1.98	1.19259	0.595745	0.474576		0.511114	1.13483	0.509434	1.27586	2.125	2.34831
0.194707	0.632258	0.185855	0.568376	0.411765	1.86415		4.38095	0.923913	0.933962	0.884615	0.856718	0.453901		0.619048	0.801099	0.467172	2.92308	1.89751	6.11176
0.258664	0.578313	0.144841	0.557774	0.471767	1.28846		7.58197	1.12037	1.29412	0.352941	0.743271	0.520548		0.330097	0.503848	0.440143	0.755102	1.2561	1.9186
0.181664	0.157303	0.268908	0.47066	0.317647	1.20833		3.61339	1.5956	0.936842	0.5	0.863158	0.699422		0.762295	0.688713	0.987342	1.95283	1.84127	2.96076
0.183206	0.567901	0.232558	0.489474	0.443738	2.24675		2.94643	1.06796	1.16767	0.545455	1.14451	0.301075		3.72807	0.239316	0.869081	1.80702	2.43321	3.01351
0.0772201	0.5	0.314324	0.576531	0.496454	2.27434		2.94545	0.734043	1.11558	0.294118	0.806122	0.301075		0.204174	0.974684	0.625	1.13333	1.88112	2.3625
0.113553	0.398936	0.259472	0.459174	0.414013	2.54528		4.05351	1.42391	1.82285	0.509804	0.460674	0.400374		0.677966	0.47561	0.9625	1.93043	0.859155	1.54802
0.111635	0.294872	0.226923	0.702069	0.346154	0.975904		5.02804	1.22222	2.26699	0.155172	0.842657	0.188235		0.635593	0.52381	0.292855	1.10714	1.75342	1.87437
0.142857	0.397436	0.116183	0.478947	0.853469	1.39189		3.85	1.29155	1.1194	1.40385	0.885057	0.782895		0.615385	0.827586	0.53175	1.62222	2.20171	5.2125
0.143942	0.316456	0.32636	0.570406	0.38835	0.680556		4.59184	1.22796	1.45833	0.58	1.03448	0.630769		0.346341	0.480519	1.58396	2.2549	2.20052	1.96512
0.169355	0.0769231	0.425	0.624339	0.412587	1.47601		2.68376	1.3299	1.67708	0.670732	0.4	0.764706		0.264706	0.4375	0.954955	1.02174	1.95775	1.44318
0.160305	0.659091	0.311377	0.57895	0.493151	1.82281		2.77273	1.35185	2.05079	0.230769	0.329545	0.339129		0.592916	0.567633	1.24736	2.71429	3.51515	1.46802
0.317003	0.566265	0.212766	0.405622	1.02083	1.29518		1.71667	1.25	1.83299	0.42623	1.00761	0.546667		0.212598	0.491839	0.680851	0.436275	2.27263	1.63
0.224806	0.666667	0.189873	0.502538	0.803922	0.171053		2.44643	0.872727	1.54206	0.54902	0.768707	0.422535		2.30909	9.15205	0.594414	1.63158	2.23881	1.53659
0.145985	0.653846	0.226415	0.511111	0.81295	1.7957		1.7037	1.50943	1.30172	0.272727	0.846718	0.35443		0.535714	0.503516	0.943609	1.41964	3.0241	2.07703
0.254613	0.384615	0.396624	0.573504	0.565217	3.10526		3.6087	1.34444	1.61386	0.475806	0.450867	0.416667		0.26	0.580357	0.788105	0.1875	1.14815	2.62667
0.166667	0.513761	0.36255	0.423077	0.795918	1.4902		0.957447	3.1383	2.62136	0.408696	1.04301	0.395349		0.46729	0.574713	0.963855	1.6477	1.73438	2.98965
0.203656	0.117647	0.321839	0.42268	0.449273	1.75132		1.88288	1.0404	0.557214	1	0.362745	0.729659		0.778302	0.486842	1.17806	0.938776	1.60465	1.85535
0.354331	0.690568	0.303371	0.413284	0.330986	1.35514		1.92188	0.835165	1.28713	0.931034	0.937349	0.503686		0.506726	0.666667	0.844828	1.85417	2.09231	1.30841
0.165289	0.559211	0.236934	0.419753	0.533333	1.96104		1.58333	1.75472	1.82796	1.53911	0.741176	0.56338		0.900447	0.60625	0.809237	0.895833	2.07576	1.54124
0.15	0.538012	0.19788	0.434146	0.336634	2.44444		9.63793	1.8417	1.54455	0.784314	0.531915	0.15493		0.17	0.547368	0.814208	1	2.57576	2.37037
0.147368	0.370787	0.384615	0.49913	0.477857	2.55303		5.81499	1.86533	1.51103	0.87931	0.410526	0.401408		0.352941	0.59567	0.815791	1.02128	1.03175	1.27368
0.134328	0.646465	0.264706	0.425926	0.902941	1.42029		1.89655	1.45055	1.78218	0.54902	1.01163	0.454068		0.329706	0.783133	0.3	1.29787	0.555556	1.86864
0.125984	0.4	0.212851	0.582474	0.262195	1.6681		2.35417	1.32579	1.04255	0.431373	0.898129	0.428571		0.32381	0.658824	0.872549	2.44	1.71429	1.54945
0.169312	0.230769	0.245509	0.461538	0.472843	0.765432		2.7015	1.12632	1.01442	0.8	0.412371	0.320611		0.623762	0.70833	0.745763	1.28704	2.3125	3.59799
0.0714286	0.561905	0.370213	0.509205	0.584416	1.31395		1.75	0.704545	1.73118	0.730769	1.24722	0.513921		0.674603	0.666667	0.565217	1.15517	1.53623	2.27368
0.277344	0.219512	0.323718	0.439024	0.239521	1.2029		1.39583	2.30643	1.69697	0.533333	0.585106	0.441558		0.333333	0.579143	0.857534	2.05085	1.25581	3.84254
0.222857	0.170455	0.241313	0.403884	0.586957	2.31429		2.34615	1.13425	0.473684	1.16957	0.44186	0.434483		0.333333	0.575	0.929348	2.54369	2.91549	3.26416
0.162963	0.473684	0.216907	0.502439	0.783951	2.27536		3.87405	1.29897	1.1068	1.23077	0.603053	0.700637		0.575472	0.527273	0.542169	0.873684	1.59459	1.80952
0.0992366	0.761006	0.246862	0.430628	1.70865	1.6913		0.830189	1.50773	1.79	4.38459	0.805556	0.972222		0.43	0.189474	0.679487	1.14286	1.94964	3.14785
0.175676	0.710843	0.167641	0.398104	0.352808	1.98542		4.78899	0.928791	1.38235	0.9	0.931373	0.621439		0.5	0.769864	0.850575	0.733333	0.916667	1.77922
0.117647	0.240506	0.234432	0.643478	0.386861	1.78378		3.96914	1.65891	0.585106	0.373832	0.860215	0.371134		0.219731	0.723684	0.572207	1.36755	2.86517	1.63855
0.233871	0.631579	0.238553	0.702381	0.727545	1.61856		1.9	1.81443	0.34375	0.605231	0.922914	0.521066		0.758413	0.573099	1.29954	2.25	2.0386	2.44444
0.0671642	0.633663	0.385214	0.473573	0.389937	1.84308		3.26999	0.521739	1.8835	0.95055	0.371429	0.644357		0.455696	0.522907	0.662722	0.428571	2.3662	1.31818
0.133574	0.408602	0.367528	0.403361	0.326531	1.46046		1.35294	1.19459	2.04959	0.362445	1.21039	1.14423		0.205128	1.84076	0.461538	0.899522	1.74286	1.21359
0.147301	0.535885	0.335238	0.347594	0.52	4.69512		0.391304	1.58011	1.51429	0.612245	0.76741	0.584348		0.391349	1.25316	0.910714	1.37736	3.8009	3.38158
0.107143	1.37819	0.309917	0.761261	0.239394	1.5894		4.66667	1.56917	1.15514	0.313131	0.541436	0.631714		0.69287	0.660377	0.477273	1.27451	1.25157	3.54545
0.188755	0.285714	0.225941	0.426374	0.487055	1.97129		3.95902	2.40816	1.28141	0.416183	1.31395	0.488322		0.238532	0.447917	0.524064	1.45833	2.82651	3.31169
0.578947	0.55475	0.166987	0.456	0.508197	2.00382		2.16	1.8617	1.47619	0.449275	0.895238	0.848485		0.598039	0.487179	0.466019	0.957447	3.675	3.64948
0.229508	0.505814	0.244259	0.37963	0.264706	1.35566		9.89474	1.61458	2	1	0.410526	0.379747		1.35336	0.776471	0.457831	1.33333	2.37735	3.24432
0.162436	0.25	0.378795	0.463653	0.422333	1.96501		0.962756	1.07212	1.88706	0.46729	0.919924	0.870504		0.923077	0.447059	0.761364	2.2078	2.09859	1.3253
0.159363	0.253012	0.165049	0.572917	0.380282	4.49068		0.972727	1.74167	1.82243	1.48402	0.915094	0.363636		0.514019	0.586207	0.900067	1.69231	2.29268	2.68685
0.203008	0.320988	0.241176	0.597015	0.51773	0.408451		3.92727	0.95098	0.631579	0.346154	0.407407	0.537705		0.336283	0.454545	0.775281	1.7971	2.42105	2.72254
0.178295	0.470588	0.391221	0.474903	0.429952	2.30263		1.9375	0.397727	1.38679	0.841667	0.494505	0.548148		2.48622	0.459596	1.06024	1.02198	2.45833	1.18785
0.208	0.445122	0.273504	0.52	0.333333	2.63043		1.70968	2.00276	1.20408	0.557491	0.410714	0.92		0.313725	1.49186	0.650602	5.82558	2.34168	1.15864
0.0699301	0.531646	0.369427	0.384347	0.295597	2.26301		2.32673	1.49243	1.78351	0.58	0.885525	0.686567		0.425197	0.581395	0.530612	1.69309	1.25	3.4375
0.223577	0.375	0.400128	0.487903	0.345588	2.25992		1.31373	0.810345	1.58763	1.43125	0.669725	0.230769		0.359649	0.2875	0.937143	1.28593	2.33117	1.97468
0.188525	0.597561	0.293666	0.292553	0.2	0.338028		1.77358	1.86152	1.34457	0.240741	1.04124	0.503657		0.147059	0.792208	0.811765	0.396772	1.86364	2.95831
0.19685	1.75115	0.21748	0.577938	0.456522	2.68238		4.15517	0.800744	1.43042	0.647059	1	0.424658		0.491935	0.246753	1.24419	1.36986	2.28358	2.75676
0.0388889	0.670213	0.341593	0.350254	0.557126	1.21317		7.0063	0.809045	1.72775	0.265306	1.27446	0.423077		0.349057	0.525773	0.822857	1.33929	2.84362	3.4878
0.192157	0.389501	0.22537	0.450718	0.461382	1.94366		4.74545	0.29	0.509615	0.567401	0.670929	0.611234		0.336283	0.688172	0.390244	1.02679	0.903792	3.85
0.0916667	0.307692	0.242254	0.442169	0.42515	1.4341		2.85246	1.60952	0.754098	0.48	0.846939	0.544118		0.293578	0.589474	0.53012	0.561404	2.02703	3.1804
0.148148	0.420232	0.206135	0.471123	0.677012	0.988636		1.37037	0.966292	1.23232	0.512192	0.721312	0.166667		0.346874	0.75	0.790345	1	0.671642	1.55128
0.203252	0.2	0.280412	0.386555	0.422398	2.94737		3.49057	0.742857	1.87097	0.617759	0.584	0.35443		0.33945	0.525	0.911807	0.857143	1.9403	2.30715
0.259843	0.482759	0.368644	0.493182	0.413793	3.31081		6.35185	1.89773	1.6878	0.265306	0.680628	0.481928		0.334821	0.968085	1.04559	0.9375	2.47887	3.30866
0.120501	0.313131	0.223929	0.457184	0.479349	3.03774		7.56172	3.35268	2.52756	0.40367	1.11224	0.560606		0.433628	0.839379	0.964706	2.58986	2.06383	3.3625
0.125	0.5	0.233607	0.565272	0.376884	1.7971		4.71751	1.15625	2.05882	0.672727	0.804598	0.421769		0.910217	0.69287	0.715789	0.912281	2.47619	1.58108
0.230519	0.402439	0.394422	0.353846	0.192857	2.02797		2.96226	0.611111	0.673077	0.434783	0.6077	0.605328		0.346535	0.784884	0.586464	0.377778	2.375	2.80384
0.169355	0.443038	0.309701	0.458937	0.58156	1.63462		3.21795	1.4767	2.05208	0.807692	0.890612	1.0085		0.440845	0.8125	0.439023	3.93848	1.66667	1.31532
0.1341	0.462025	0.384	0.245455	0.773456	1.31847		4.44828	0.534653	1.62887	0.819444	1.16092	0.338462		0.172015	0.504854	0.723421	0.400452	1.34921	2.41558
0.12732	0.487805	0.445993	0.545692	0.503226	1.46801		1.14894	1.99062	1.63535	1.58333	0.711009	0.794872		0.145631	1.27044	1.38426	1.17431	1.51562	3.34211
0.180667	0.287293	0.234618	0.480243	0.624138	1.80128		1.96154	1.05469	1.82114	0.538462	1.23158	1		0.572816	0.38961	0.751309	1.70065	1.78799	1.05063
0.139562	0.432099	0.160173	1.43979	0.477193	2.05405		3.88462	1.31847	1.57692	1.34417	0.923077	0.364706		0.549281	0.585366	0.518919	1.97854	1.56675	1.82667
0.246269	0.398148	0.235753	0.456855	0.969325	0.26087		4.27075	1.51111	2.23065	0.418182	0.463021	0.261538		0.368	0.715725	0.645833	1.59375	1.71134	3.44318
0.0441177	0.571174	0.397387	0.632653	0.423611	2.48571		4.02041	1.15776	1.19417	1.22581	0.457447	0.831909		0.725615	0.911048	1.39394	0.333333	1.59494	2.48
0.114754	0.275	0.289528	0.531915	0.691083	1.36792		2.42593	0.625	2.45852	0.403412	0.267442	0.362319		0.482143	1.17518	1.08334	0.2	1.1	0.810811
0.173177	0.270919	0.330185	0.508197	0.649635	0.394366		0.5	1.2723	2.1129	0.412844	0.809453	0.492537		0.594591	0.5	1.21698	1.02041	1.10145	1.575
0.083871	0.251462	0.283433	0.512716	0.350195	2.64634		0.574468	1.4	2.05143	0.624309	0.979167	0.565217		0.25	0.605263	0.857143	0.6	2.5327	2.52
0.100529	0.636364	0.219124	2.04983	0.718674	1.56307		12.3	1.25275	1.53299	0.911628	1.09677	0.547677		0.32	0.439024	0.576087	0.666667	1.51562	0.901235
0.0166667	0.882353	0.234856	0.393204	0.414013	2.36196		5.8	1.67416	2.38532	1.19643	0.356322	0.666667		2.46406	0.78481	1.03815	1.50769	2.05344	0.627329
0.0935252	0.636364	0.231092	0.516996	0.429379	1.22857		3.17609	2.01346	1.41678	1.27481	0.543711	0.338028		0.547009	0.973684	1.19	2.03731	2.43662	3.06329
0.0787879	0.390244	0.344869	0.49034	0.467742	1.35802		4.08264	3.04762	1.04651	0.5	0.978723	0.572414		0.55144	1.09211	0.687631	0.62069	3.90377	3.61321
0.308943	0.440946	0.380435	0.527881	0.420708	1.62872		3.87292	1.06667	2.92405	0.703704	1.23108	0.550725		0.294118	0.288889	0.831169	0.135417	0.901408	1.43421
0.522189	0.582857	0.239715	0.316062	0.465301	0.661972		4.00702	1.05405	1.7182	0.6125	0.632353	0.746341		0.214953	0.391667	0.86413	2.5098	2.54217	1.075
0.0569106	0.267442	0.216891	0.453901	0.468085	0.885714		2.87143	0.797753	1.05051	0.956693	0.772486	0.369231		0.415823	0.59375	0.512195	0.434783	2.12178	0.693333
0.122581	0.430233	0.419118	0.58709	0.357143	0.515684		1.54717	0.917476	2.12136	0.469388	0.514019	0.534535		0.711538	0.623377	0.856302	0.577778	1.17857	1.46067
0.185874	0.595238	0.160972	0.463542	0.480238	0.9375		2.29787	1.52212	1.6247	0.304348	0.494118	0.6875		0.595308	0.480769	1.25	1.30252	2.76562	2.16212
0.312	0.405063	0.326996	0.463675	0.49433	1.18478		2.89632	1.31111	1.42742	0.470588	1.03941	0.732877		0.34	0.634615	0.574897	0.408163	3.30147	1.62337
0.115108	0.371815	0.291188	0.484211	0.620253	1.23077		3.01786	0.942076	1.5	0.578723	0.885057	0.3241		0.576649	0.318681	0.4	1.33962	1.87234	2.16867
0.120385	0.247312	0.263109	0.455847	0.404255	1.6069		2.91176	0.72381	1.56934	1.39873	0.733333	0.738462		0.293578	0.692308	0.28866	1.5335	2.33864	2.7
0.207447	0.409451	0.24569	0.528571	0.509589	1.22353		3.18526	0.978022	1.84184	0.22	0.672269	0.865672		0.282258	0.675	0.638554	1.04348	1.81159	1.75485
0.263425	1.11111	0.286934	0.564356	0.744699	2.41379		6.40167	0.881818	1.83333	0.457627	1	0.707692		0.398381	0.856448	0.398438	0.439394	1.72857	3.17183
0.191667	0.448718	0.325524	0.395833	0.414966	1.11688		4.57789	1.34516	2.43017	0.8	0.674873	0.626667		0.280443	0.984581	0.795181	1.36797	1.72727	1.49807
0.403711	0.410201	0.296146	0.4	0.330986	1.88582		3.68959	0.75566	1.34409	0.403846	0.599075	0.608696		0.431034	0.824074	0.820876	2.31915	3.25	1.15909
0.173954	1.15819	0.303716	0.373335	0.525189	2.05811		2.32075	0.822034	1.17204	0.518519	0.565217	0.452055		1.07207	1.07024	0.097561	1.51111	2.81695	1.07
0.251968	0.427963	0.188	0.580076	0.466912	1.51429		3.85714	1.01124	1.10526	0.716981	1.00606	1.04348		0.397321	0.451327	0.612613	1.77419	2.4	1.84713
0.214425	0.225	0.265086	0.573395	0.402597	1.4125		2.90741	0.568182	2.20614	0.360656	0.658445	0.777778		0.432692	0.434211	0.512195	0.99187	1.34328	2.51241
0.269841	0.270527	0.239852	0.442308	0.565599	0.848276		1.30952	0.69	2.16199	0.464033	0.642406	1.12121		0.127451	1.08974	0.662921	0.553191	1.41791	2.46563
0.25	0.3159	0.494662	0.445026	0.649682	2.75347		2.40881	1.18994	1.30833	0.537736	0.720798	0.367347		0.237624	0.733333	1.31461	2.18014	2.73881	1.56757
0.889362	0.621951	0.335977	0.513089	0.682432	1.69375		3.56972	0.834711	1.8172	0.573913	0.813465	0.935252		0.615385	0.756098	0.2875	0.897959	3.25	1.68444
0.165812	0.337349	0.275862	0.527623	0.623529	2.42857		1.27451	1.20952	0.909091	0.430769	0.701149	0.576471		0.563107	1.03659	0.751445	0.325933	1.37388	1.52252
0.337581	0.434719	0.236562	0.455888	0.467497	1.08		2.02857	0.419355	1.85333	0.68	0.776471	0.627517		0.40625	0.952381	0.719101	0.622222	1.78528	1.83237
0.168	0.292683	0.222656	0.515152	0.451049	0.87013		1.44898	0.417582	1.84581	0.647541	0.577143	0.180556		0.46593	0.511905	0.571429	1.13402	1.57534	1.68539
0.0827068	0.2	0.340426	0.458763	0.55306	1.4125		3.04082	0.747253	2.66667	1.49057	0.960898	0.533505		0.58216	0.995631	0.88501	1.34434	1.47321	2.8104
0.138252	0.327303	0.263219	0.692913	0.499237	3.21341		1.22826	0.783019	1.52893	0.727271	0.715686	0.61039		0.316832	1.32609	0.158537	0.479167	2.24	0.54321
0.081761	0.478659	0.190283	0.372197	0.432839	1.04356		3.21739	0.357895	0.968421	0.804622	0.857923	0.223529		0.534183	0.802632	0.909221	0.957447	1.58025	2.79747
0.17817	0.403766	0.184502	0.362791	0.372263	0.706667		1.05769	0.826087	0.989583	1.62472	0.72093	0.5		0.415094	0.25974	0.632287	1.08889	1.84375	2.03628
0.292683	0.415584	0.41196	0.579458	0.380471	0.669014		4.04082	1.34043	1.66827	0.339623	1.19626	0.497396		1.07357	0.783708	0.421687	1.73215	2.32921	2.93023
0.0597015	0.478261	0.289796	0.504762	0.630872	2.09333		2.91065	0.434783	1.62337	0.694954	1.11765	0.771344		0.689808	0.857725	0.306358	0.647059	2.65333	1.58333
0.298613	0.347305	0.340426	0.568747	0.275701	2.37217		3.52443	0.383929	2.29825	0.891003	0.682646	0.765152		0.321101	0.631579	0.779221	0.4	1.13235	1.98864
0.252033	0.493506	0.344262	0.427336	0.403727	2.73952		3.29115	0.762887	1.84	1.13462	1.00981	0.57971		0.532787	0.575	0.337349	0.456522	1.90625	2.40191
0	0.25	0.517732	0.770335	0.364912	1.76559		3.51111	0.973262	1.94444	0.577256	1.28674	0.541053		0.397129	0.488636	0.585366	0.55102	2.94792	4.71622
0.0416641	0.41573	0.396321	0.520661	0.482143	1.71575		0.56	1.45161	1.58416	1.03951	0.58871	0.969697		0.666667	0.558442	0.428571	1.28495	2.01587	2.93451
0.160305	0.525773	0.25636	0.626168	0.462485	2.79783		2.3	0.37234	2.6036	0.603774	0.745964	0.88429		0.561379	0.526507	0.700483	0.346939	2.22585	2.34795
0.202156	0.5375	0.398551	0.636842	0.403607	2.40152		1.5	0.793478	0.58	0.807018	0.627119	0.42029		0.557762	0.443038	0.788622	1.03312	3.78378	1.35897
0.12	1.33471	0.200787	0.418269	0.753086	1.07143		1.42	0.695652	1.81651	0.632653	0.7153	2.6423		0.767442	0.872187	0.882184	1.2037	1.39394	1.83117
0.0912547	1.1611	0.279863	0.57839	0.482517	1.74074		4.3617	1.02024	1.27529	0.409449	0.841068	0.423077		0.54065	0.369048	2.07143	1.27608	0.938272	1.7
0.178182	0.521008	0.205732	0.55122	0.696552	0.419869		4.55102	0.625	1.51887	0.46	0.852273	0.506079		0.546341	0.934211	0.873418	0.688889	2.38343	0.78481
1.03755	0.398253	0.379436	0.46875	0.455056	1.49333		5.46619	1.311	1.55224	1.66423	1.98832	0.723077		0.617647	0.534161	1.02809	0.543478	2.23171	1.82022
0.241379	0.210526	0.44	0.38342	0.386861	0.993631		2.51316	1.36842	1.92356	0.557692	0.512567	0.518634		0.6	0.477477	0.406977	0.76087	1.65672	1.35354
0.136882	0.512821	0.41415	0.535203	0.191781	2.43972		0.458333	0.703505	1.69631	0.377358	0.897316	0.935065		0.696078	1.25653	0.347458	0.595745	0.846154	3.66102
0.172662	0.280702	0.494424	0.508772	0.382979	2.95425		1.33028	1.93725	2.25806	0.72549	0.627907	0.804345		0.475309	0.822219	0.544304	0.346154	1.49296	3.90361
0.102015	2.46259	0.246154	0.55484	0.533333	2.53465		1.09615	0.584911	2.00187	0.77551	0.569767	0.650704		1.97546	0.809524	1.00253	0.673913	2.79016	1.30233
0.113636	0.603659	0.255281	0.471478	0.572848	1.30682		1.14894	0.569892	1.00855	0.560606	1.06444	0.571429		0.411765	0.604651	0.682927	1.06667	2.67123	2.7125
0.333333	0.75	0.453173	0.505924	0.456647	2.53333		4.89828	0.494231	1.27	1.54	1.31767	0.546584		0.8	0.724827	0.987873	0.702128	2.21492	1.33953
0.253521	0.15	0.29249	0.454823	0.744681	2.54545		3.91176	0.677778	1.24286	0	0.704142	0.493506		0.298077	0.857747	0.230769	1.93277	0.96875	1.2093
0.195312	0.493506	0.248485	0.688679	0.62069	1.33803		5.36735	0.93913	1.84416	0.564516	1.02977	0.393939		0.432886	0.754717	0.785714	1.67975	1.41558	2.65517
0.228137	1.32948	0.242298	0.556425	0.649747	0.99435		3.38814	1.02846	2.14507	0.555556	0.681818	0.364865		0.308943	0.795181	1	0.791667	1.61871	2.06299
0.0487805	1.38095	0.303167	0.632935	0.690963	1.04054		0.893617	1.6	2.04244	0.482759	0.681818	0.574897		1.02727	0.424242	0.797872	1	0.822331	1.1519
0.309524	1.58286	0.449593	0.436842	0.56962	1.61728		6.50302	1.23864	2.15534	0.616667	0.539062	0.401336		0.610294	0.576923	0.811966	1.22013	1.44444	1.49032
0.0894309	0.742268	0.407511	0.537688	0.428665	2.19048		1.14286	1.02491	2.37634	0.772926	1.26966	0.261538		0.69447	0.62963	0.397436	1.05578	1.44409	2.24
0.223584	0.623377	0.180077	0.525	0.302439	1.68571		3.05455	1.14433	1.83568	1.08397	1.09709	0.292683		0.460251	0.632184	0.675	0.888889	1.16923	2.66279
0.169355	1.07955	0.257028	2.6156	0.51988	2.86905		6.41176	1.15315	1.33144	0.681661	1.17708	0.430233		0.955947	0.662117	0.574078	0.622222	1.66667	0.771084
0.150766	0.55625	0.404484	0.510638	0.55102	1.47727		3.56522	0.989899	1.74167	1.36634	0.789954	0.629453		1.61005	0.805195	0.390244	1.01587	1.30556	3.13622
0.116438	0.518519	0.297248	0.310127	0.491607	1.80087		2.96154	0.989899	1.73636	0.45098	0.810071	0.478873		0.507463	0.362573	0.753217	1.18462	2.13514	2.2185
0.0687023	0.421512	0.279582	0.413793	0.394495	1.73833		0.818182	1.01053	1.01961	0.525862	0.670455	0.760563		0.712871	0.69281	0.691892	0.434783	3.99231	1.26506
0.141417	0.355029	0.266932	0.478099	0.569697	2.15789		0.77551	0.674157	2.07647	0.921569	0.571429	0.503546		0.511737	0.405063	0.978723	1.97619	1.77907	2.08721
0.075	0.5	0.263844	0.569601	0.506757	2.14145		2.60784	1.01639	1.71883	0.435331	0.717949	0.630028		0.728814	0.1875	1.25378	1.25541	1.8806	1.75949
0.134058	0.600379	0.548387	0.528796	0.640364	0.726027		0.276596	0.944777	1.51695	0.872727	0.908046	0.622222		0.742574	0.96406	0.481481	1.29756	1.4804	1.49367
0.136364	0.24	0.478632	0.5369	0.483871	2.49367		2.26786	1.37778	1.41489	0.691015	0.747126	0.466844		1.90806	0.894818	0.810127	1.6087	2.33846	2.64103
0.0846154	0.272409	0.351035	0.41784	0.387755	1.71831		3.50526	1.28444	1.56522	1.52555	1.14607	0.493151		0.398058	0.585106	0.605882	2.38298	2.98462	1.6686
0.114504	0.573171	0.286325	0.54	0.41573	1.51765		3.76596	1.1039	1.8907	0.884615	0.566667	0.609195		0.346563	0.731111	0.790816	1.51732	1.03125	2.12941
0.0447761	0.498242	0.292469	0.458279	0.442105	1.24684		2.41818	1.40945	1.72973	0.35	0.333333	0.471429		0.674641	0.882759	1.0241	2.12245	2.50735	1.3125
0.166667	0.448485	0.405172	0.530928	0.312139	2.01316		3.39286	1.47115	2.14433	0.795537	0.594595	0.681159		0.479339	0.717949	0.558442	1.61224	3.13333	1.5125
0.127778	0.430556	0.341667	0.344498	0.478571	2.24771		0.76087	1.33913	1.7	2.27459	0.644444	0.506849		0.390698	0.72043	0.594937	1.68003	3.18571	0.988764
0.124031	0.464193	0.407725	0.585607	0.411765	2.06887		3.67347	1.28497	1.11429	0.87037	0.70297	0.627477		0.479718	1.96629	0.942529	1.02151	1.87432	2.14366
0.31295	0.73494	0.257511	0.507027	0.386207	1.48052		4.91837	0.822222	2.50454	1.06218	0.827957	0.463768		4.20588	0.620408	1.29299	0.486104	1.75863	2.2234
0.151852	0.146341	0.309764	0.543379	0.740942	1.36		1.875	0.857143	1.43968	0.54	0.621053	0.585987		0.326733	0.911111	1.08537	1.18062	2.19403	1.50568
0.201031	0.836601	0.300274	0.476793	0.392739	1.65217		4.02062	1.14054	1.54167	0.586207	0.616667	0.80137		0.768595	0.4	0.899749	0.833333	0.985714	1.39827
0.21519	0.321429	0.229412	0.382199	0.521429	2.21333		4.45767	2.11478	1.42417	0.705882	1.04651	0.582734		0.27619	1.20202	0.952633	0.963636	1.49321	1.63333
0.16	0.238938	0.289855	0.493506	0.276596	2.13247		4.42859	1.15614	2.27957	1.25	0.905882	0.4		0.366337	0.87037	0.536842	1.63158	2.23976	2.50562
0.103448	0.516854	0.336996	0.411652	0.204082	1.72603		9.2766	0.537992	1.08718	0.882353	0.758678	0.614657		0.60177	0.674699	0.647727	1	1.06494	1.72152
0.123967	0.638821	0.294243	0.588745	0.385666	1.2053		3.61761	1.45752	2.30303	0.732143	1.06977	0.463768		0.50678	0.91195	0.961905	1.10526	2.64765	1.75949
0.153846	0.61	0.259288	0.795367	0.280576	2.22222		7.44681	0.597826	1.70526	1.27169	0.901554	0.632353		0.601562	1.45455	0.45679	1.15217	3.45312	0.868421
0.172932	0.13253	0.327801	0.4957	0.22069	2.10976		3.36957	1.09091	1.7644	1.2764	0.71564	0.515152		0.608983	0.695652	1.05453	0.208333	1.23529	1.83784
0.221088	0.34735	0.495082	0.35274	0.419118	1.27536		0.958333	0.836257	1.54365	1.09091	0.729859	0.477612		1.33708	0.839506	0.765704	1.07843	1.8125	1.60819
0.139535	0.231707	0.4	3.83843	0.414474	0.970703		8.06122	2.5	1.66667	0.66129	0.609375	0.5		0.574257	1.12931	0.267045	2	1.64828	1.52874
0.284553	0.398058	0.222222	0.514547	0.552805	2.01351		5.20952	0.651685	1.27966	0.958586	0.968614	0.337079		0.366906	0.541667	0.920635	1.74576	2.53846	1.41667
0.190083	0.473684	0.485714	0.67602	0.567901	2.55714		1.14583	1.18636	1.80569	1.06796	0.817204	0.642857		0.766423	0.59375	0.875	1.73558	1.70527	4.77632
0.20283	0.420751	0.271047	0.375887	0.682927	1.49091		1.03509	1.75842	1.36082	0.653061	0.938272	0.562893		0.391667	0.480519	0.556449	0.708333	1.95122	2.06494
0.10625	0.742515	0.226496	0.545113	0.53869	1.92754		6.0566	1.09744	0.773196	0.42	0.66	0.432584		0.604096	1.19251	0.492002	1.03704	2.03175	1.85756
0.102095	0.680851	0.335793	0.397959	0.77707	1.72616		1.54167	1.45299	1.69903	0.666667	1.33696	1.04478		0.359649	1.05	1.13924	0.526316	3.15278	1.01282
0.130435	1.43114	0.222512	0.680412	0.507215	1.57534		6.69388	0.988288	1.70103	0.59322	0.795349	0.429577		0.643564	1.07895	1.0119	1.50324	2.87388	4
0.0954216	0.181818	0.410241	0.447917	0.299363	0.731707		1.2449	1.1215	1.89173	0.471698	0.465116	1.6729		0.435644	0.595238	0.703704	0.898305	2.49653	1.37374
0.111111	1	0.293681	0.710046	0.856115	2.77622		1.14925	2.2597	2.59024	1.02889	1.10417	0.590909		0.46875	1.64286	0.786517	1.91071	1.29688	1.07792
0.0941176	0.525641	0.241803	0.4575	0.431062	2.6		5.99283	2.08518	2.47115	1.23288	0.808511	0.84		0.5	0.918605	0.722892	0.416667	2.01355	1.61468
0.181361	0.3125	0.605578	0.454545	0.486301	2.07246		3.16071	0.594595	1.41748	1.17308	0.516854	0.656716		0.483412	0.977528	0.670623	1.14815	1.49275	3.31461
0.145038	0.422254	0.353033	0.505208	0.437999	0.942857		3.81132	1.61352	1.50718	1.02041	0.588235	0.482759		0.540315	0.646838	0.621053	1.14583	1.73973	2.86207
0.429752	0.363636	0.247994	0.581012	0.501831	1.47887		2.86538	1.52586	1.47115	2.15279	0.557895	0.777778		0.851852	0.923077	0.705128	0.422222	2.44615	1.21472
0.142157	0.381579	0.24	0.581152	0.785185	2.76391		6.88538	1.08989	1.32258	0.754717	0.822553	1.18841		0.73441	0.333333	1.12941	0.609375	1.30588	1.98701
0.165517	0.367816	0.356551	0.637717	0.33871	2.8366		7.55769	2.07093	1.84946	0.836735	0.701149	0.445946		0.561529	0.767787	0.654321	0.712121	1.89781	1.6044
0.0884354	0.374515	0.250454	0.658354	0.462143	2.425		3.53846	1.46809	2.16379	0.877193	2.91398	0.55914		0.28	0.25	0.810526	0.826087	2.02353	1.23457
0.213542	0.492891	0.544061	0.6	0.560709	2.03896		2.22034	2.43074	1.54419	0.693878	0.574627	0.392473		0.381679	0.81273	0.811444	1.13725	1.95238	1.32292
0.184507	0.39834	0.225113	0.287958	0.365385	1.58273		3.53191	1.32177	1.73469	1.18444	0.59116	0.333333		0.852941	0.911486	1.04	1.64988	1.57812	2.55197
0.12	0.811111	0.203959	0.513645	0.42857	1.55294		5.19971	0.425641	1.35497	3.39941	0.795699	0.323944		0.576531	0.73506	0.802581	0.978261	1.29231	1.04348
0.187898	1.11905	0.27733	0.5464	0.459459	3.15789		2.42105	2.8386	0.980198	0.71362	0.892473	0.70068		0.336538	0.66879	0.783654	0.765957	2.67164	0.987805
0.111498	0.552941	0.274733	0.486239	1.07353	1.5241		3.76827	2.68668	1.66495	0.949858	0.724138	0.417722		0.519231	0.793103	0.809317	1.25618	2.65177	2.6
0.177989	0.460497	0.290075	0.57236	0.476245	1.11983		3.93333	2.35455	2.58182	0.918367	0.51	0.678161		0.558333	0.43038	0.580247	1.42308	1.68539	2.30612
0.260163	0.74026	0.237762	0.523236	0.511075	2.47423		2.37097	2.49902	1.26512	0.584906	0.917647	0.580245		0.548	0.8375	0.682353	2	1.66689	2.14474
0.145833	1.05263	0.441767	0.678082	0.545068	2.30793		0.958333	2.98916	1.71645	1.51064	0.678247	0.678832		1.10204	0.35	0.860759	0.3	2.26984	1.18919
0.155631	0.37037	0.414397	0.479853	0.603448	1.73548		2.7193	2.07955	1.13402	0.61165	0.823743	0.25		0.271552	0.558252	0.876531	3.23158	2.90789	0.888889
0.229508	1.221	0.278713	0.611221	0.51875	2.02516		3.12766	0.3	3.4	0.755906	0.42268	0.337838		0.589286	0.68254	0.797468	1.63347	2.38095	1.79221
0.150987	0.835294	0.265015	0.564516	0.671372	1.84058		2.96364	2.44248	1.32551	0.58	0.638382	0.657343		0.365854	0.697297	0.86977	1.5	1.97753	2.45709
0.121951	0.777778	0.227273	0.623295	0.660377	1.11594		1.98148	2.24373	1.63636	1.32932	0.764706	0.485714		0.506608	0.884615	1.17	1.30833	1.81081	3.21864
0.18254	0.261364	0.221311	0.714844	0.878378	1.82099		5.1069	2.07211	1.67224	1.28182	0.966704	0.464789		0.925824	0.915789	1.00927	0.826087	2.43077	1.16129
0.0842105	0.246914	0.294872	0.35514	0.396516	1.84211		0.957447	2.99528	2.20213	0.98	0.784317	1.22059		0.679856	0.542484	0.381443	1.69457	2.24242	2.29333
0.144719	0.588496	0.599827	0.649901	0.415842	2.21184		2.21739	1.95857	1.6055	0.839383	0.62069	0.692308		0.48913	0.530516	0.827434	0.164948	1.78125	1.67532
0.054054	0.246914	0.547213	0.340426	0.271429	1.34085		0.826087	1.63369	1.64975	0.830189	0.5	0.563853		0.501859	1	0.942748	0.808511	1.18462	2.06522
0.173913	0.679487	0.50431	0.661458	0.363322	0.722892		7.4375	1.49257	1.73684	0.830769	0.591398	0.651163		0.549056	0.698795	0.956761	1.48889	1.45813	0.818182
0.322314	0.341463	0.307305	0.557332	0.906977	1.37681		2.00896	0.307018	1.78788	1.25424	0.698998	0.318182		0.642202	0.825581	0.365854	2.01031	1.98496	4.38272
0.0530303	0.282609	0.329502	0.534694	0.409513	0.898876		5.63441	1.4382	1.40288	1.35294	0.782857	0.659574		0.741784	0.950617	0.877757	1.6	2.71642	1.85714
0.141667	0.350515	0.226496	0.494737	0.517986	3.38889		4.91681	0.932584	1.90566	1.45205	0.474747	0.262411		1.62584	0.811321	0.887059	2.03597	1.24638	3.1988
0.169014	0.357143	0.280335	0.36	0.250794	0.974026		1.91667	1.1087	1.43011	0.392157	1.65888	0.80226		0.60274	0.552632	0.606383	1	2.31746	1.17778
0.106557	0.164557	0.364017	0.53211	0.38997	1.99365		0.319149	2	3.05376	0.792554	0.910927	0.402778		0.529759	0.707317	0.72549	0.829787	1.57962	3.16216
0.10471	0.578947	0.454545	0.524752	0.438849	2.5		2.14726	1.02151	1.54167	0.643564	0.617708	0.607143		0.78	0.878533	0.794046	0.938596	2.53125	1.90909
0.134921	0.358974	0.20339	0.571599	0.361446	0.958904		1.92025	1.96875	2.04124	0.598039	0.620321	0.369231		1.49346	0.865272	0.44186	0.693878	2.43939	4.02532
0.161185	1.32972	0.233133	0.610072	0.481003	0.788235		5.85417	3.83516	1.82301	0.757282	0.546392	0.471429		0.63354	0.526316	0.67402	0.405941	1.65278	1.69737
0.295455	0.581818	0.295359	0.467495	0.377161	0.905882		3.20833	2.09296	1.52196	0.528302	0.453488	0.657809		0.460993	0.4875	0.812121	2.6087	1.85714	1.225
0.0583333	0.473684	0.306273	0.778351	0.759124	2.63905		2.82353	0.824176	0.873684	1.24074	0.830653	0.505882		0.484715	0.868687	0.911243	2.28571	1.85119	3.34667
0.238095	0.454545	0.360294	0.385	0.462388	2.66304		1.23404	3.13636	1.70909	0.703704	0.557951	0.626866		0.609756	0.536082	0.302752	2.05692	1.68116	7.23508
0.149093	0.507747	0.148515	0.507042	0.626667	1.61842		6.17857	0.725353	0.340206	0.938776	0.887006	0.428571		0.594059	0.802469	0.423077	1.70838	1.0596	3.61842
0.226562	0.314607	0.289436	0.412371	0.719359	1.58904		1.15217	1.20388	0.978723	0.754717	0.797753	1.5431		0.366664	0.399221	0.583333	10.8387	3.41892	5.22619
0.106227	0.25974	0.211278	0.368778	0.431499	1.63514		2.5	0.47191	1.54717	0.813084	0.649415	0.407143		0.601214	0.896341	0.545968	1.60417	2.50769	4.48387
0.100559	0.295154	0.187891	0.633588	0.365517	1.54118		0.282609	2.52467	1.90291	0.173333	0.717391	0.591549		0.61	0.737374	0.935484	1.60526	2.7875	4.0497
0.233607	0.427778	0.224719	0.490196	0.242647	1.58974		7.48936	1.44444	2.13668	0.959184	0.572917	0.615385		0.786885	1.03571	0.953931	0.229167	2.52941	2.625
0.147287	0.708861	0.417708	0.521951	0.422535	1.50602		1.61789	1	1.3975	0.676923	0.602273	0.507463		0.347826	0.62963	0.341772	0.866667	4.32113	2.67048
0.196078	0.634921	0.238938	0.241379	0.362319	1.83766		2.68644	0.543478	1.70874	1.80403	0.846939	0.308642		0.72973	1.08589	1.18947	1.4717	3.86154	2.575
0.0544218	0.494505	0.230769	0.474528	0.384106	1.27174		3.34726	0.511364	2.10753	0.538462	0.908617	0.573529		0.496815	0.465909	1.03	1.75556	1.80952	3.78652
0.183719	0.388958	0.241796	0.346377	0.306667	2.50419		5.58696	3.95604	1.93178	0.901961	0.702857	0.269231		0.603175	0.358974	0.911051	1.75556	2.64674	3.92973
0.11236	0.4125	0.160448	0.510101	0.510791	1.77922		2.29787	0.255556	1.50799	1.01849	0.969072	0.465753		0.770925	0.263158	1.47436	1.21256	2.28571	1.7561
0.157025	0.635294	0.289157	0.407409	0.375	2.11688		2.04839	1.06306	2.68932	0.55	0.632847	0.843601		0.41	0.910112	0.777778	1.58621	0.640625	4.08108
3.18535	0.471074	0.234615	0.465296	0.561728	0.426829		3.36957	1.01832	0.82243	0.614035	0.747562	0.846154		0.492063	0.82403	0.258824	1.45947	1.98438	4.03592
0.163265	0.271605	0.165217	0.534482	4.7415	2.07059		1.97959	2.91414	1.51569	1.97531	0.757947	0.478261		1.08491	0.721519	0.356322	1.88889	0.619048	2.23899
0.291339	0.576923	0.163043	2.65645	0.700214	0.886598		3.08	0.463918	1.74055	1.68627	0.709302	0.56875		0.426034	0.452381	0.468354	0.666667	1.15942	2.49351
0.251799	0.176471	0.484979	0.552826	0.449664	1.91333		1.98679	2.48013	1.45876	1.36299	0.595506	0.625		0.584957	0.736607	1.27273	0.816327	2.39759	2.06558
2.41232	0.632347	0.414226	0.612565	0.478582	1.53623		1.59574	1.51685	1.57143	0.785714	0.842995	0.492958		0.439394	0.435897	0.463277	1.49145	1.57801	0.93416
0.160332	0.735632	0.195446	0.437186	0.464286	1.41772		0.875	3.11828	0.817204	0.972973	0.76632	0.59542		1.81818	0.477064	1.07407	1.0625	1.58273	7.07595
0.176871	0.343875	0.353351	0.354167	0.198953	2.24324		1.54015	1.40879	1.37864	1.19048	0.792916	0.492958		0.559211	0.574713	0.842106	1.06818	1.03077	1.39474
0.260419	0.568267	0.373984	0.490569	0.718563	0.573034		2.76364	4.00945	2.24211	0.320755	0.627907	0.698566		0.657143	0.443038	0.511905	0.466667	1.90476	1.84146
0.0935435	0.448718	0.232365	0.626087	0.44484	0.930556		1.98206	0.362035	1.88421	0.407407	0.685712	0.826667		1.43	0.595745	0.848214	1.15385	2.68456	3.56977
0.196721	0.711111	0.261719	0.61658	0.683824	2.8		3.73333	1.29787	1.7539	0.886321	0.571906	1.40659		0.39375	0.791575	0.978022	0.954705	1.66581	0.567568
0.205128	0.564767	0.389886	0.439636	0.42029	1.13333		0.914286	0.422222	2.09174	0.673077	0.545213	0.505882		0.594059	0.578947	0.367089	0.45098	0.918367	2.62857
0.220472	0.592593	0.37247	0.583333	0.538922	1.55814		0.254902	1.21875	1.35417	1.18367	0.92381	0.405797		0.299145	0.632911	0.519608	1.20444	0.955224	2.16636
0.307588	1.26605	0.354776	0.389163	0.333333	0.885714		1.85106	0.516854	1.18	0.4	0.581395	0.415385		0.380531	0.536082	0.414894	1.08333	1.16892	4.53182
0.903704	0.301205	0.366534	0.436957	0.46089	1.84286		5.23333	0.877778	1.74944	0.625	0.842254	1.07143		0.322034	0.758317	1.25974	1.05051	1.89062	1.49057
0.187796	4.78526	0.412743	0.489412	0.344828	1.74		3.03246	1.53465	2.33628	1.05495	0.308511	0.584507		0.383756	0.90099	1.03241	1.21277	1.09333	1.25243
0.758865	0.505155	0.260637	0.411168	0.619632	2.82716		2.22222	2.94	1.51556	0.490196	0.564706	0.694737		0.465347	1.16216	0.691358	1.57143	1.46875	2.46237
0.179667	0.45	0.464151	0.610236	0.510328	1.75714		3.18333	0.336621	1.92428	0.673469	0.862069	0.58437		1.33981	0.658537	0.804598	1.37255	0.636364	4.11234
0.152363	1.47134	0.25	0.265	0.460123	2.35606		8.35938	2.58574	1.68807	0.777778	0.470588	0.727273		0.301887	0.796545	1.05128	0.571429	2.2343	11.5696
0.134921	1.10208	0.313462	0.5	0.79878	1.85443		2.25472	0.648352	1.9604	1.37736	0.688636	0.688272		0.530769	0.73688	0.682353	1.28832	1.59211	2.7466
0.101562	0.447581	0.300882	0.861702	0.342046	2.15584		2.03922	0.934783	0.648936	0.859649	0.713115	0.707692		0.541543	0.850575	0.6	1.08889	2.00877	1.65333
0.222222	0.5	0.176	0.553539	0.623288	3.36364		1.46809	0.737374	2.02105	0.615385	0.977528	0.619718		0.428571	0.752941	1.55128	0.819276	1.57812	1.975
0.151693	0.420118	0.394132	1.74059	0.643098	2.26113		2.16071	1.93258	1.24561	0.813559	0.740978	0.907143		0.333333	0.962025	0.361446	1.2807	2.33766	2.50562
0.0592105	1.37778	0.347223	0.583493	0.392405	2.35714		1.28846	0.570093	0.905263	0.692336	0.603774	0.371429		0.73519	0.779221	0.529821	2	1.43624	2.11404
0.260163	1.29114	0.256	0.39819	0.236111	1.89655		1.84885	0.850267	1.32432	1.71186	0.699473	0.25		1.11959	0.957689	0.941176	0.804348	1.11111	2.21429
0.126186	4.34021	0.349237	0.513953	0.381863	1.37681		3.2446	1	0.617959	0.77551	1	0.545713		0.479818	1.25926	0.746988	0.6	0.876923	4.45327
0.192029	0.569892	0.422925	0.854077	0.500763	2.57639		3.84615	1.86239	1.33981	0.523146	0.875969	0.423697		0.64	0.464115	1.09876	2.3389	0.972973	1.09009
0.106752	0.441558	0.362963	0.537601	0.577488	2.37346		8.23404	0.498278	1.73148	0.615385	0.612674	0.523077		0.602941	0.645963	0.673989	1.22368	0.569231	1.22667
0.0946328	0.545455	0.328244	0.62436	0.681159	0.379747		4.91597	1.51111	1.92248	0.54902	0.275862	0.426471		0.550459	1.02128	0.670423	1.6087	2.43077	1.87838
0.216929	0.130682	0.150183	0.550353	0.296774	2.17673		3.82812	2.73874	1.32381	2.07843	0.938144	0.670213		0.252174	0.647727	0.7	1.30612	1.13846	4.06112
0.167883	0.631579	0.453799	0.642105	0.489933	1.2027		2.27083	0.657143	1.54286	0.962264	0.510896	0.688312		0.936364	0.852941	1.06844	2.125	1.8	2.67143
0.169618	0.329087	0.360251	1.6569	0.453416	2.1		3.37255	0.682796	1.04036	0.8285	0.581076	0.361446		0.693295	1.77778	1.10976	0.632653	2.22487	1.84091
0.111511	1.71287	0.326446	0.700535	2.02878	2.09278		1.44898	1.11458	1.49462	0.675357	0.789474	0.69863		0.314603	0.615385	0.666014	0.680851	1.93939	1.66234
0.117874	0.558442	0.337449	1.04255	0.60733	3.17284		4.56522	1.90684	2.35714	0.877193	0.789971	0.584053		0.56	0.485876	0.947644	0.863158	2	1.25
0.193694	0.440252	0.337786	0.554214	0.609929	1.30667		1.71154	1.43054	1.27551	1.55151	0.613788	0.4		0.520362	0.965116	1.0678	1.28509	1.93939	2.06977
1.56378	0.530201	0.271028	1.46013	0.454545	1.53623		1.93478	4.8	1.24742	0.310345	0.645833	0.700885		0.672897	0.914167	0.481481	1.21739	1.70149	11.7368
0.23741	0.258065	0.348739	0.666452	1.85634	2.06173		2.48544	1.72115	1.61731	1.46667	0.629056	0.822785		1.13673	0.707628	0.554348	1.17647	0.234375	1.47423
0.344262	1.53261	0.465083	0.510204	0.478313	1.5875		6.10435	3.4382	1.54839	1.6	0.913043	0.521127		0.925311	1.051	1.03804	1.9375	2.44776	4.47059
0.253968	0.365979	0.944411	0.716135	0.441821	2.81707		0.934426	2.20541	1.48058	0.796041	0.454545	0.439356		0.54902	0.726564	0.428571	2.49057	2.05063	1.83784
0.14058	0.8	0.398406	1.06736	0.268571	1.43662		3.5	0.672897	1.80667	0.633333	0.827488	0.402985		1.43895	0.848799	1.35366	1.53333	1.37313	0.717949
0.130081	0.377886	0.3321	0.496089	0.520259	2.14865		2.44898	3.69388	2.07559	0.471698	0.788889	0.260606		0.825629	1.44086	1.08108	1.09091	1.72831	5.18919
1.07724	0.38835	0.425197	0.473146	0.536913	1.87324		3.28571	2.11447	1.31385	0.604037	0.511628	0.473682		0.806723	0.831325	0.529495	0.416667	1.49219	2.68323
0.183333	0.388235	0.311111	0.380645	0.464286	2.90404		5.39024	1.12438	1.39785	0.711538	0.722222	0.550725		2.30415	0.77381	0.819612	0.43299	1.47561	1.63043
0	1.33583	0.465209	0.584906	0.39299	2.3038		4.125	2.84444	1.54839	0.45	1.01383	0.648959		0.836538	0.677019	0.222222	0.375	1.44118	3.43285
0.138965	0.452632	0.498827	0.703228	0.43871	1.375		2.60577	2.02913	1.40566	0.352941	0.703196	0.567684		0.442308	0.744186	0.7502	1.23419	2.8	4.30921
0.149312	0.394737	0.373444	0.505244	0.638298	1.65738		4.09777	2.27861	1.1134	0.774665	0.777778	0.402985		0.62963	0.646341	0.910256	1.07843	2.35065	1.75294
0.287066	0.193182	2.51801	0.617618	0.591549	1.08974		1.71154	0.893805	1.59016	1.26984	1.11765	0.758003		0.559373	0.841463	0.51087	1.47551	1.15625	3.19558
0.179882	2.66927	0.775194	0.510174	0.634483	1.60107		2.84946	1.09967	1.56724	2.23611	1.46067	0.373134		1.05967	0.482353	1.0398	1.35556	2.67164	5.22126
0.09375	0.428571	0.491054	0.373444	0.19708	1.67105		3.68027	0.593407	1.40625	0.461538	0.341176	0.872611		0.593193	0.776316	1.43926	0.68	1.12061	3.12
0.1134	0.340431	0.47482	0.489418	0.452703	2.70429		2.23917	3.07609	1.53234	2.36538	1.05435	0.294118		1.46154	0.685393	0.675002	0.913043	1.68657	2.74026
0.239669	0.858586	0.372257	0.5	0.48959	1.02667		2.94118	2.04392	1.73737	2.39167	0.919271	0.622222		0.307692	0.582278	0.675	1.6729	1.44776	1.89947
0.128485	0.511364	0.318966	0.642487	0.416058	2.65116		4.45714	1.2043	1.35737	1.22034	0.294118	0.548637		0.763636	0.384615	1.05093	0.745763	1.2439	2.71765
0.162602	0.743902	0.237013	0.677556	0.477612	2.87464		1.92136	4.01932	1.06633	1.15152	0.540925	0.50726		1.24823	1.05128	0.530864	0.767857	1.14474	4.93182
0.113924	0.326087	0.22093	0.542014	0.492647	1.18243		6.46	2.14607	1.01325	0.62963	1.01156	1.02632		0.513889	0.793682	1.20317	0.757399	2.40729	2.10811
0.162949	0.376623	0.268398	0.7	0.43038	1.19277		3.7	1.5	2.01075	0.490566	0.607843	0.424242		3.04	0.741667	0.776699	1.23708	2.75269	1.67073
0.101227	0.474681	0.183594	0.49537	0.478114	1.31081		4.67925	1.30357	1.02941	1.78	0.599259	0.5		0.347458	1.2375	0.915094	1.2931	0.727273	1.48718
0.16941	0.256201	0.302419	0.489437	0.287582	1.24784		1.19231	3.375	2.14433	0.519231	0.96	0.242857		0.308411	0.620253	0.786111	2.3125	1.33803	3.97333
2.2766	0.590361	0.265136	0.639423	0.423611	1.62195		3.2	0.7	1.37089	0.436364	0.936842	0.504334		1.33333	0.677189	0.863158	0.326087	1.40909	3.05602
0.125	0.278351	0.216334	0.653061	0.455791	2.29487		2.20192	1.53892	1.88991	1	0.783585	0.544118		0.264706	0.637363	0.837989	1.87786	1.54412	2.32955
0.142857	2.6625	0.218365	0.569953	0.455621	1.94286		2.8913	0.26	1.67005	0.719298	0.946127	0.536232		0.553922	1.40244	0.779221	1.64706	1.16667	1.93243
0.146853	0.257862	0.215132	0.716495	0.459559	1.85915		5.19565	0.967828	0.457447	0.433333	0.737374	0.448276		0.543307	0.556701	0.75	2.40288	0.873016	4.29646
0.148387	0.215208	0.290043	0.551867	0.500392	2.67123		3.09375	2.21649	1.24793	1.20408	0.721785	0.525641		0.754902	0.934668	0.942383	1.24528	0.892308	3.21795
0.193333	0.914894	0.140496	0.410526	0.55122	2.30769		3.1087	1.08081	2.60294	1.05455	1.25926	0.637076		0.460784	0.955263	0.652542	0.36	1.76712	1.33333
0.204769	1.07251	0.26936	0.563141	0.291139	1.51909		2.28261	1.25275	1.6124	1.2	0.86945	0.545455		0.76699	0.683544	0.520833	1.07361	1.54545	3.10905
0.202467	0.363636	0.201521	0.573834	0.513741	1.54054		2.45038	1.33155	2.15909	1.05556	0.871287	0.754717		0.483254	3.55172	0.782178	1.56383	0.661972	1.89873
0.124183	0.642105	0.173745	0.525253	0.427673	0.49359		0.468085	0.937853	0.62766	0.90566	0.964706	0.246154		0.171171	1.11645	0.493506	0.468085	2.72727	2.07595
2.86692	0.351648	0.257812	0.672065	2.77358	1.08092		2.29167	0.651515	1.26768	0.688	0.871453	0.753623		0.525862	0.387998	0.953488	0.711538	3.95385	2.74595
0.25	0.295918	0.343348	0.680012	0.73913	0.95098		2.86534	2.06691	1.11881	1	0.324814	1.0303		0.589247	0.757623	0.324675	2	1.62121	3.39506
1.03846	0.5375	0.29561	0.5625	0.471698	1.95036		0.877551	1.63102	1.5665	0.816327	0.837772	1.01504		1.07772	1.52663	0.353261	1.06522	1.16923	1.37838
0.124183	0.419753	0.230435	0.951872	0.453	1.32468		3.75	3.36955	1.60417	0.918367	0.546392	0.292308		0.446602	1.02318	0.539011	1.19999	2.03704	5.35366
2.0305	0.407895	0.377734	0.676471	1.97692	1.91333		3.77998	0.867376	1.58528	0.677885	0.911111	0.651877		0.309524	0.922078	0.423529	1.32143	1.85186	2
0.186023	0.661487	0.244	0.652905	0.459779	2.35135		2.00893	1.51301	1.8935	0.466667	0.404494	0.355263		0.521752	0.376623	0.72093	1.41111	1.34211	3.19481
0.138889	0.333333	0.247473	0.401042	0.650685	1.39726		2.28141	0.604396	1.30973	0.464286	0.692308	0.847222		0.38835	0.818182	0.613497	1.45098	0.939394	1.33426
0.373016	0.381818	0.204152	0.505	0.401316	1.05063		2.03704	1.96667	1.3974	0.529915	0.584912	0.692308		0.396313	0.647059	0.363636	0.617021	1.32836	3.04762
0.23895	0.448276	0.175732	0.737694	0.715328	1.51572		3.80357	1.21201	2.81897	1.1194	0.655556	0.641097		1.2069	0.414634	0.277778	0.438596	1.60526	3.81004
0.158078	0.097561	0.0979592	1.09249	0.613139	2.57143		1.04351	2.49435	0.772277	1.04317	0.533333	0.554054		0.592233	0.578512	1.47863	1.24286	1.38961	2.88095
0.080292	0.375	0.421935	0.645833	0.62957	2.23319		3.25688	0.602273	1.46316	0.684348	0.603306	1.10769		0.242718	0.342105	0.5	1.34043	2.07292	1.7875
2.24503	0.972973	0.415493	0.857614	0.65035	2.93478		8.91837	0.529412	2.07018	1.42857	0.260417	0.613559		0.52954	0.671483	0.886076	2.54461	1.18571	3.6125
0.198413	0.643101	0.181818	0.62	0.390681	2.96633		3.05769	2.13483	2.06667	0.366667	0.954545	0.490346		0.431985	1.13415	1.06415	1.05882	1.83951	3.4323
0.160412	0.509317	0.389863	0.605392	0.448052	2.95402		4.82609	1.04996	1.05376	0.803922	0.869018	0.707224		0.467532	0.40625	0.914634	1.96489	1.02703	1.01142
0.232258	0.431411	0.348061	0.689474	0.354167	1.14085		1.5625	1.36	2.63839	1.3	0.752941	0.714897		0.745819	0.666667	0.925	1.21429	0.836957	2.56962
0.202215	0.417079	0.363304	1.92523	0.618497	2.25		2.31373	2.28877	1.24848	0.586207	0.835294	0.569231		0.603774	0.472527	0.987342	1.97005	1.65152	3.6749
0.212614	0.517647	0.366667	0.552369	0.493418	3.92593		1.89362	0.378788	1.65979	0.701754	0.72043	0.610063		0.306306	0.324675	0.555556	1.66667	2.03175	2.35135
1.31452	0.526528	0.111111	0.405941	0.716216	0.448718		1.56969	1.58549	1.38342	0.74	0.789474	0.821918		0.434629	0.8	0.952411	1.33333	2.06431	3.64502
0.15	0.993251	0.193896	0.677343	0.430556	1.7125		3.97574	1.6	1.61856	0.825112	0.351919	0.414815		0.446602	0.621053	0.646341	0.488889	1.66667	2.83889
0.211679	0.45122	0.425358	0.84524	0.396524	1.58974		4.57143	0.417341	0.7	0.653061	0.858391	0.516256		1.69231	0.777365	0.470588	0.531579	1.13333	1.4628
0.146094	0.658537	0.494824	0.478697	0.5	2.10596		3.78806	1	2.34895	1.20408	0.522727	0.598592		0.616034	0.347826	0.825581	0.764706	1.54688	1.68675
0.0777778	1.9913	0.421222	0.740586	0.489253	1.24551		3.05758	1.98889	1.93684	1.22449	1.06053	0.742424		0.376147	0.759647	1.0033	1.85106	1.38571	2.75263
0.185484	0.352601	0.224719	0.731186	0.533088	1.98742		5.32609	1.68421	2.07438	1.05769	0.5	0.412807		0.412252	0.632184	0.804878	2	1.44118	3.14667
0.149254	0.409639	0.443975	0.842354	0.387358	2.49196		2.16667	1.52747	1.51744	1.12264	0.860802	0.630769		0.502554	0.589315	13.8588	0.642857	2.40712	2.56347
0.225656	0.533333	0.25448	0.677885	0.567485	1.63158		1.82192	0.473118	0.597938	1.21082	1.04281	0.5		0.39	0.837953	0.380952	0.730769	2.48808	1.64596
1.76284	0.346751	0.206897	1.04455	0.471988	3.10309		2.6087	0.397727	1.58221	0.354331	0.337766	0.540144		0.37	0.605442	0.34295	1.86692	1.70588	2.85126
0.331081	0.537143	0.611511	0.889474	2.32386	1.86435		2.33333	1.09777	2.02578	0.678571	0.252874	0.7		0.575	0.8375	0.83908	0.792453	2.02076	2.44103
0.286822	0.202532	0.326421	0.33292	0.422951	1.24706		1.9375	1.77778	2.40952	0.68	0.482759	0.569231		0.310044	0.74026	0.997895	1.18	2.46479	3.03529
0.138211	0.220779	0.428701	0.588825	0.5589	2.27922		1.12621	0.511364	1.63107	0.957944	0.5	0.531034		0.315884	1.02	0.512195	0.791667	2	4.88462
0.171642	0.253012	0.355013	0.797872	0.777778	4.50704		1.19565	2.25548	0.96875	1.58824	0.735137	0.427653		0.534722	0.588939	1.08861	0.166667	0.474359	5.6
0.0846154	0.596847	0.27232	0.55214	0.498095	2.27517		3.74486	0.935484	1.73148	0.666667	1.36471	0.541667		0.359649	0.585586	1.5119	0.967213	1.66667	2.58974
0.317829	0.487179	0.104839	0.584296	0.47931	0.84507		2.39252	0.516129	2.26471	0.901786	0.636598	0.880597		1.1058	0.430108	0.863158	1.96154	1.56757	2.4625
2.28889	0.409639	0.44186	0.855814	3.48102	3.25352		0.958333	0.404255	1.15385	0.903846	0.794338	0.761745		0.568895	0.443038	0.505882	2.3	1.55844	2.21154
0.143939	1.1859	0.415638	0.71235	0.602484	2.12262		2.50442	0.863081	1.49282	0.743243	0.153846	0.605634		0.553398	0.426829	0.0740741	0.866667	3.62951	3.40406
0.180374	0.218391	0.256522	0.777576	0.398087	1.7719		3.91667	1.43408	1	0.981481	0.827586	0.769632		0.748252	1.06494	0.458824	1.08511	1.57971	3.36264
0.939189	0.525	0.296	0.409539	0.248521	2		1.86885	1.64955	0.788991	1.19355	0.793562	0.550456		0.550505	1.28117	0.807692	1.10577	1.12277	2.60483
1.98636	2.14775	0.269784	0.455782	0.337662	0.51596		1.89362	0.979215	1.35088	1.1746	0.608696	0.602564		0.555222	0.487805	0.679634	0.4	2.10526	2.38312
0.269504	0.409451	0.433538	0.358108	0.37931	1.32877		7.22917	3.18385	1.3277	0.970874	0.914761	0.273381		0.85124	0.272727	1.11009	0.259259	0.969231	4.40052
0.209677	0.575	0.337143	0.516807	0.543577	2.40964		3.52083	0.717218	1.93814	0.877551	0.685083	0.666667		0.576118	0.4	0.773196	1.6135	1.59155	3.23077
0.107914	0.426829	0.282857	0.633772	0.410811	2.28455		1.52	2.0082	0.92381	0.418367	0.564805	0.451481		0.470588	0.721519	0.833333	1.25758	1.24638	3.97814
0.189055	0.341463	0.216301	0.633028	1.21286	1.8875		4.08666	3.17202	1.4834	0.849057	0.775744	0.606061		0.407583	0.282051	1.10806	0.706897	2.02807	1.28441
0.311594	0.386905	0.149798	0.566778	0.444134	2.06859		3.30189	0.706422	1.26733	0.757143	0.795455	0.712538		0.407767	1.075	0.465116	0.327586	4.92647	1.63291
0.24	0.333333	0.23545	0.419192	0.633803	1.84884		3.16327	1.36957	1.00709	0.698113	0.639535	0.38806		0.461002	0.666667	1.30588	1.27068	1.6875	2.84
0.347015	0.356436	0.425085	0.883369	0.637681	0.666667		1.89583	1.2585	1.56098	0.863475	0.797753	0.357143		0.54717	0.622951	0.681818	1.37963	1.78049	6.5724
0.162162	0.261364	0.241245	0.645465	0.485915	2.13684		2.75637	0.460674	0.833178	1.28846	0.677778	1.26918		0.674528	0.717949	0.469136	1.45237	2.62982	2.58947
0.373016	0.714824	0.186529	0.396476	0.447853	1.64368		1.47826	2.9599	0.922535	0.799197	0.740449	0.470838		0.456582	0.6875	0.961039	1.17955	2.37415	4
0.199255	0.523013	0.411049	0.577675	0.512968	2.28791		2.17391	0.322688	1.67864	1.59406	0.759067	0.552486		0.620758	0.5	0.402597	1.1988	1.26984	2.36364
0.104072	0.626917	0.20885	0.562814	0.478937	2.66667		2.77586	0.693122	1.46103	2.56	0.55914	0.545455		0.369369	0.649396	0.882353	1.55357	1.14925	5.58915
0.104	0.304903	0.3	0.517787	0.480663	0.507042		2.04	1.68889	0.674797	0.849057	0.601036	0.317647		0.215686	1.5679	0.825301	1.86726	2.11111	2.145
2.43039	0.166091	0.195652	0.466153	0.269737	0.971014		1.79592	0.344578	1.82353	1.12245	0.898497	0.560976		0.892857	0.873563	0.414634	1.60377	1.88462	3.03704
0.147541	0.235294	0.266588	0.871795	0.494859	0.785714		3.25833	0.709677	2.09877	0.833333	0.778619	0.608696		0.752475	1.24516	1.36449	0.914474	2.18889	3.40252
0.130872	0.219388	0.328084	0.605012	0.35122	2.32877		4.08696	2.1028	0.793814	1.11538	1.62366	0.865672		0.444444	0.776471	0.701299	1.44133	1.82192	3.28461
0.241667	0.446495	0.261993	0.468421	0.521008	1.95775		2.85714	0.85	1.60345	0.946996	1.2809	0.449275		0.280142	0.636364	0.857143	0.266667	1.76389	3.2907
0.199451	0.840426	0.299795	0.632727	0.467626	0.525974		3.71096	0.829446	0.883562	0.70632	0.684685	0.461078		0.42	0.658824	0.7	0.60256	1.63281	3.7
0.1423	0.402597	0.318367	0.603053	0.471429	0.902778		4.27778	0.636364	1.38365	0.834061	0.533333	0.247312		0.752	1.18644	0.478261	1.35503	0.985294	2.75676
0.278689	0.332521	0.237288	0.822917	0.569818	1.46763		2.30909	1.07278	1.80412	0.795275	0.868687	0.833333		0.352697	0.865979	0.825843	0.266667	2.03175	2.70667
0.18595	0.39759	0.237069	0.587861	0.483871	1.81159		2.50794	0.730159	1.03557	0.745098	0.659574	0.776119		0.546218	0.39759	0.402597	0.659574	1.92857	3.54006
0.211268	0.602041	0.184067	0.71883	0.480519	1.28544		2.06637	1.41385	1.23053	0.941176	1.47059	0.47561		0.758621	1.72727	0.994764	1.68546	3.52381	3.61728
0.136364	0.445178	0.286449	0.679594	0.463576	2.67229		2.19403	3.22449	1.35974	0.715237	1.01546	0.765957		0.622807	0.858974	0.99066	0.871165	1.29231	1.71795
0.187893	0.348315	0.214834	0.520202	0.333333	2.12291		1.68182	1.02151	2.18803	0.290909	0.606036	0.701493		0.65864	0.654321	0.966006	1.43548	1.58065	4.14193
0.225	0.434561	0.101877	0.607461	0.277419	1.6125		1.26923	0.758242	2.36944	0.600004	0.918605	0.414286		0.425743	0.595745	0.369048	0.468085	1.53704	4.30168
0.208434	0.402597	0.237288	0.504762	0.603896	2.6069		7.5	0.591304	1.54255	1.07895	0.731844	0.441889		0.293103	0.925926	0.871626	2.37008	1.38095	5.16867
0.248	0.38961	0.233607	0.619757	0.522059	2.28571		4.22222	2.67424	1.02727	0.387755	0.676471	0.710145		0.298077	0.575419	1.06818	1.52083	1.63158	3.1087
0.165563	1.48877	0.390701	0.505051	0.485531	1.76724		2.01724	4.14019	1.75238	1.31532	0.655163	0.869565		1.09434	0.597826	0.56962	0.555556	2.29429	4.02532
0.10463	0.551546	0.257463	0.598698	0.489425	2.27701		2.86792	1.81862	1.34682	1	0.591837	0.493151		0.451923	0.168831	1.41176	0.847826	1.82812	1.22131
0.191377	0.235955	0.248227	0.523121	1.98138	1.90141		3.91667	2.01136	3	1.34545	0.58427	0.25		0.528512	0.531646	0.633902	0.782609	2.94118	3.70892
0.169038	0.395349	0.321955	0.445498	0.437908	1.05844		1.25758	1.49438	1.77778	0.74	0.582609	0.538462		0.475248	0.592105	0.9125	3.89796	3.20495	1.95876
0.0967742	0.390192	0.348592	0.401914	0.472222	1.09722		2.15789	1.10509	2.84638	1.40457	0.641304	0.747525		0.646617	1.04762	0.607595	1.8849	0.756757	1.50909
0.143925	0.382653	0.387428	0.324201	0.356083	2.125		1.39474	2.11236	1.53514	0.593626	0.666667	0.497175		0.447619	0.772727	1.57143	0.834355	1.63514	3.70259
0.252964	0.482143	0.394203	0.61251	0.444195	2.89744		2.625	2.90909	1.37895	1.15994	0.821429	0.959459		0.681159	0.680982	0.598802	1.05769	1.45956	2.99502
0.175229	0.447853	0.289773	0.601036	0.744966	2.38589		3.97321	3.44531	2	0.690909	0.557895	0.849315		0.384615	1.0641	0.93586	0.25	2.28777	3.45931
0.154472	0.355263	0.690987	0.78836	0.52964	2.24435		3.39401	1.34023	1.64868	0.714286	0.694118	0.472222		0.4	0.367232	0.740079	1.63528	1.26342	3.79305
0.201258	0.367275	0.335793	0.703704	0.462069	1.74648		4.18981	1.69112	1.33824	1.03269	0.67	0.515837		0.782979	0.85	0.823529	1.34783	1.85294	5.18987
0.104089	0.542857	0.105042	0.688776	0.672194	3.0177		2.66	1.5	4.33333	0.557692	1.04545	0.514706		0.543726	0.741573	1.0221	2.22206	2.75385	3.77193
0.0827068	0.385093	0.198246	0.987705	0.711765	3.56627		0.923729	1.12167	1.4381	0.902913	0.596895	0.391892		0.945578	0.529412	0.596836	0.505263	1.69125	4.91765
0.205126	0.373626	0.26888	0.510549	0.690141	0.910112		2.92	0.9	1.29032	0.879493	0.771739	0.942227		0.275591	0.679487	0.704545	1.33333	1.36986	1.48649
0.180451	0.565217	0.418803	0.686957	0.402062	2.43972		3.55217	1.15152	1.185	0.76	0.825168	0.22561		0.447036	0.901459	0.487805	0.291667	2.68571	3.2
0.0950704	0.584474	1.41099	0.666667	0.363077	1.8375		2.25969	1.16484	1.18182	0.93594	0.46729	0.602837		0.252427	0.404762	1.78571	1.43	2.18814	4.22619
0.138365	0.234568	0.123932	0.740933	0.739449	1.38769		5	2.35566	2.83613	0.526316	0.458824	0.649351		0.366337	0.44272	1.76744	2.28889	4.04167	2.22368
0.152174	0.414634	0.425532	0.68068	0.575	2.09403		2.77049	0.494624	2.23656	2.05769	0.791262	0.667488		1.01079	0.424051	0.617284	0.626145	3.61111	2.75348
0.21338	0.481013	0.283262	0.688026	0.459603	2.69697		1	0.822034	2.63782	0.54902	0.923077	0.657534		0.509434	0.262032	0.77907	1.31068	1.15	5.00974
0.239726	0.222026	0.27335	0.763158	0.365714	3.14085		4.17647	1.58511	1.02804	0.461538	1.39535	0.217391		0.585715	0.748691	0.693182	1.92005	2.18509	3.59509
0.187683	0.71875	0.307692	0.693242	0.519481	2.81765		10.8568	0.752381	1.21505	0.888889	0.940185	0.624333		0.618007	0.730769	1.03659	0.326087	2.96875	3.21678
0.238411	0.38172	0.213043	0.582011	0.379518	0.725269		3.41304	0.921415	1.74372	0.603448	0.622642	0.746479		0.447134	1.10127	0.90625	1.66848	1.54658	2.45122
0.0984848	0.324675	0.252918	0.644028	0.512561	1.7973		6.85185	2.64381	1.28037	1.55556	0.619565	0.691318		0.468174	0.856083	0.555556	1.82692	1.54545	2.9961
0.0666667	0.33361	0.225313	0.629433	0.707547	1.55072		4.39623	0.796347	1.95667	0.97384	0.984615	0.333333		0.810127	0.708207	0.55814	0.962963	1.83721	5.83962
0.178295	0.407494	0.360996	0.881491	0.428987	2.15476		3.29787	1.8126	0.831776	1.23754	0.68166	0.306569		0.651316	0.615385	0.733333	0.72549	3.02339	3.80769
0.170509	0.316456	0.229851	0.548837	0.469027	2.82749		6.38298	2.92778	2.63208	0.826923	0.820225	0.230769		0.582996	0.665116	0.712644	0.425532	1.41918	1.38272
0.244259	0.406321	0.243644	0.376022	0.578616	0.366667		5.72922	1.76184	2.77723	0.419355	0.710227	0.630428		0.726872	0.790476	0.590361	0.957447	2.84722	1.1125
0.166667	0.40625	0.26243	0.578811	0.351648	1.375		3.76364	2.24468	1.85714	0.545455	0.752098	0.534545		1.93407	0.483146	0.47191	1.72262	1.01429	1.62353
0.415766	0.384973	0.279835	0.767714	0.245283	2.28986		2.88426	1.41879	1.0297	0.576923	0.518325	0.212329		1.07447	0.515909	0.530806	0.259259	2.59495	2.46835
0.206349	0.394737	0.213755	0.613636	0.607973	2.75342		2.05829	2.12088	1.51546	1.07273	0.609195	0.42963		1.65487	0.544304	0.826087	0.795918	3.18571	1.66667
0.175532	0.291258	0.279528	0.616822	0.49635	1.69565		2.25502	0.677419	1.8018	1.16981	0.515152	0.925926		0.279742	0.690476	1.36145	2.87234	3.5	3.46939
0.385246	0.586826	0.0607287	0.6691	0.52518	1.45122		0.826667	0.377101	1.74468	0.883721	0.895442	0.617647		0.59163	0.329412	1.00824	0.75	2.29932	3.09268
0.247934	0.463415	0.37751	0.892964	0.39781	2.8869		2.16495	0.965686	1.88406	0.727273	0.222672	0.710288		0.887931	0.381503	0.654762	0.557692	1.31404	3.20291
0.0601504	0.838076	0.371308	0.85315	0.429078	1.45714		2.76	0.823009	1.41905	0.991071	0.504673	0.285714		0.763158	0.80198	0.633464	0.9375	1.23077	7.85897
0.141269	0.288136	0.464646	0.850525	0.638298	0.6125		6.28846	0.536082	1.04082	1.41818	0.333333	0.352941		0.969406	0.772727	1.03448	1.2275	1.90789	2.10989
0.265873	0.421053	0.24053	0.582888	0.372263	2.26744		1.40426	2.7551	1.64078	0.815385	0.785546	0.523077		0.465941	0.473373	0.929163	1.33333	1.63462	1.93506
0.100719	0.353659	0.413428	0.442922	0.646707	1.73333		4.28571	1.75442	2.694	1.02827	0.317757	0.935368		0.572816	0.358974	1.23333	0.491228	1.61765	1.73514
0.15942	0.356688	0.377953	0.528846	0.201342	3.02374		4.17021	2.19387	2.31632	0.46	1.79206	0.439394		0.707692	0.428571	0.878587	0.641304	1.5952	2.74359
0.269178	0.5125	0.198347	0.821115	0.487905	2.45349		3.09804	0.265306	1.19457	0.959184	0.744186	0.445783		0.51924	0.777778	0.91397	1.46939	1.15942	2.57086
0.166994	0.118421	0.22449	0.722513	0.410306	1.51054		3.39583	0.43956	0.961905	1.88525	0.430052	0.446589		0.896627	0.504673	1.0875	1.5941	1.96825	3.8961
0.137488	1.07407	0.270191	0.957895	3.5034	1.60825		1.34783	2.6028	0.979798	0.350427	0.789474	0.701493		1.04965	0.353293	1.33425	0.666667	1.19048	1.94828
0.152975	0.4875	0.345469	0.456599	0.742647	1.18519		9.65022	1.16842	1.69892	1.02994	0.378947	0.184615		0.524015	0.77272	1.20096	1.04167	1.83099	6.24675
0.11985	0.557084	0.309322	0.604301	0.45269	2.30263		1.75	1.83333	2.19626	2.77966	0.808989	0.57971		0.40708	0.958084	1.09322	0.777778	2.23741	3.58537
0.189544	0.513158	0.386179	0.487047	0.424051	1.4026		2.92982	0.497354	1.49944	1.05769	0.813187	0.413534		0.246032	1.01299	1.03669	2.26087	1.3662	4.84
1.19414	0.414983	0.252174	0.860782	0.591002	3.32857		3.09735	0.92233	1.65625	1.17544	0.269726	0.742857		0.855895	0.718563	1.008	1.925	2.53623	1.26415
0.161293	0.335366	0.278626	1.75627	0.589721	3.08867		1.34737	0.657143	0.96	0.153846	0.806311	0.5		0.158416	0.926644	0.849462	0.91	2.49206	1.5122
0.121547	0.3375	0.367769	0.456923	0.398498	2.92784		3.19149	0.795918	2.78492	1.12782	0.574803	0.556023		0.168317	0.842105	0.976744	0.130435	2.72727	3.25676
0.191667	0.460526	0.276753	0.561576	0.627451	1.48571		3	2.60348	3.28093	1.77193	0.623853	0.185714		0.893204	0.243478	0.424731	2.34615	1.98413	2.10256
0.168306	0.468354	0.300738	0.426829	0.609589	2.31162		1.84314	0.848485	0.570175	0.858086	0.766028	0.383562		0.697115	0.833333	0.948665	0.706897	2.85999	1.43373
0.0721154	0.2	0.175676	0.638889	0.402778	1.42157		7.9703	1.87368	1.6531	0.885246	0.476744	0.194805		0.259843	0.83908	1.10377	0.301887	2.31884	4.25641
0.210938	0.345238	0.421277	0.548077	0.375887	3.06593		2.21154	0.254902	1.51515	0.415094	1.76699	0.73513		0.422018	0.575508	1.01235	0.776316	1.57576	3.27933
0.146497	0.329545	0.258621	0.613932	0.391304	2.23121		3	0.459893	0.5625	2.52	1.66119	0.99586		0.512304	0.595506	0.902101	0.42	1.79688	3.08791
0.143357	0.329193	0.256963	0.413613	0.598424	2.26804		4.26271	1.87879	1.61165	0.77551	0.255814	0.55814		0.4375	0.578603	0.862934	0.986221	3.0137	4.8961
0.180471	0.35443	0.211921	0.405263	0.5	2.84562		2.58696	1.35359	1.28421	1.33071	0.965116	0.22695		0.84466	0.432857	0.599089	0.781818	3.26923	4.63006
0.169951	0.54321	0.306034	0.685396	0.407018	2.06494		1.72816	2.07683	2.2	0.517857	0.663093	0.470588		0.591034	0.805195	1.10832	0.913462	2.54023	4.13043
0.201449	0.499685	0.358779	0.702233	0.530201	2.61212		2.16981	0.882353	2.56364	1.84483	0.553191	0.637681		0.242991	0.942308	1.21547	1.75	1.19999	1.73043
0.154791	0.2	0.220748	0.505455	0.460432	1.78049		3.69388	1.46591	1.28619	0.696429	0.345794	0.315217		0.0990099	0.340909	0.442105	1.26	1.99546	2.86842
0.159533	0.385694	0.465656	0.665962	0.464516	0.759036		4.88	1.05155	2.03158	0.510204	0.275862	0.505208		0.363248	0.643312	0.271605	1.2449	0.743243	4.33908
0.21916	0.450777	0.369863	0.291304	0.368932	1.88732		3.47244	0.892157	1.6013	0.510204	0.458716	0.2375		2.13445	0.548571	0.675325	1.36866	0.578947	4.52628
1.07463	0.406417	0.40918	1.00532	0.484321	1.94		0.979167	1.29209	1.61453	0.783784	0.741812	0.73913		0.761468	0.865385	0.666667	1.83333	2.07606	0.621951
0.124242	0.573177	0.331034	0.691773	0.469512	1.59459		0.352941	1.70526	2.31094	1.83929	0.267974	0.611111		0.526316	0.652174	0.432099	0.967742	1.57692	2.40789
0.0609756	0.49697	0.491582	0.521531	0.529187	1.80519		6.52523	1.19355	1.28723	1.72431	0.402174	0.515152		0.410853	0.438202	0.295918	0.3125	1.65517	1.19231
0.23913	0.360465	0.395105	0.427848	0.361963	1.63563		5.80435	1.43011	2.19289	0.642857	0.644444	0.4		0.33	0.597561	0.85	0.730769	2.23457	1.26752
0.298611	0.667548	0.383648	0.446809	0.946246	1.11111		2.17391	2.30729	1.83375	0.912195	0.514563	0.4476		0.527195	0.721519	0.578512	0.87037	1.20833	2.5
0.108333	0.60241	0.440994	0.602679	0.461353	0.818813		1.05488	0.590909	1.13934	1.4902	0.865302	0.338462		0.571623	0.883721	1.03488	0.5	2.10608	4.48
0.227065	0.430511	0.463235	0.52381	0.253247	2.90508		3.53691	2.02247	2.9539	0.963636	0.801575	0.708955		0.343137	0.677778	0.942529	0.673913	2.6125	1.59211
0.412698	0.214286	0.359477	0.553488	0.463112	2.94366		1.55172	0.745283	1.625	0.989617	0.88764	1.25195		0.570423	0.77707	1.0733	1.7069	0.671053	3.73077
0.142076	0.576087	0.423567	0.464467	0.683007	2.42106		3	0.343137	2.0914	1.46667	0.235294	0.474359		0.635857	0.75	0.871508	0.684211	1.92537	3.02703
0.325758	0.425381	0.53125	0.485149	0.484277	1.75505		1.07407	1.41711	1.79829	0.666667	0.759079	0.73934		0.310044	0.710526	0.856823	0.871595	2.05063	1.70513
0.0916667	0.334688	0.427432	0.683921	0.804196	1.87925		2.64668	0.944444	1.85648	0.56	0.494118	0.394423		0.6	1.01064	0.275862	1	2.30303	1.02667
0.167311	0.39759	0.709091	0.658163	0.627586	1.76056		1.98077	1.60798	1.46316	1.62069	0.669254	0.109756		0.653947	0.304348	0.9625	1.02174	1.73077	4.74726
0.155039	0.415682	0.375887	0.831081	0.571944	2.2		2.54422	1.6129	1.13131	0.903891	0.5	0.80597		0.561586	0.543689	0.702381	1.61667	2.79104	3.07495
1.22214	0.512821	0.375	0.415883	0.286585	1.41497		2.31579	2.05495	1.64	1.38235	0.490846	0.786667		0.476346	0.686747	0.976562	0.854167	1.41791	0.934211
0.154184	0.328947	0.575525	0.638908	0.280032	3.2679		4.21053	0.645833	1.9596	1.06	0.206897	0.655172		0.563107	0.627999	1.2	1.12745	1.40299	4.59211
0.183206	0.416667	0.878307	0.5	0.360294	1.04		1.45652	1.42929	1.09963	1.16129	1.15306	0.291667		0.413462	0.909091	0.990385	0.543478	2.34524	2.59259
0.0625	0.394852	0.547297	2.21579	0.26087	1.91549		2.39362	0.54386	2.61223	0.769231	0.552941	0.833333		1.36792	0.96468	0.803206	2.10816	1.88047	1.95122
0.395161	0.467532	0.52381	0.657754	0.527778	2.58553		1.68627	2.23984	0.769841	1.90909	0.530646	0.597222		0.513761	0.390805	0.38806	0.763636	1.99135	1.7931
0.202373	0.254098	0.567251	0.502488	0.470588	0.708333		5.39216	1.00901	0.453608	0.410714	0.715943	0.717391		0.36087	0.557038	0.790123	1.22222	1.95238	1.90735
0.239669	0.166667	0.706897	0.571429	0.520635	1.71014		1.35	2.296	3.2	0.58	0.765669	0.675676		0.539216	0.714286	0.884105	0.956522	2.77941	1.58242
0.0783133	0.452722	0.435629	0.552846	0.296296	2.57325		4.46809	1.20304	3.09574	0.22	0.425743	0.553846		0.496183	1.02299	1.27646	1.0566	2.53188	1.71338
0.161973	0.964981	0.561728	0.673575	0.556055	1.33766		4.13043	0.666667	1.10453	0.658651	0.811321	0.514396		1.56198	0.681818	1.17284	0.344538	0.943662	4.11522
0.159574	0.167742	0.619718	0.751152	0.575342	0.768116		6.72	0.806818	1.36559	1.43396	0.696078	0.361446		2.30856	0.979866	1.01111	0.3125	1.78788	2.83
0.119822	0.431508	0.211109	0.656599	0.566434	0.927932		3.64286	1.61881	1.98438	0.614035	0.545455	0.636364		0.6	0.589474	0.905028	0.811111	1.86145	1.84416
0.117647	0.193548	0.446809	0.739184	0.453237	2.71294		2.56944	2.78125	1.67619	0.615385	0.347368	0.28169		0.257573	0.798	0.617978	0.291667	3.6875	2.12954
0.251748	2.85714	0.509554	0.699187	0.551237	0.96		5.68	2.4	0.89	1.4	0.252632	0.443038		1.24862	0.633333	1.05389	0.222222	3.48315	3.6
0.12973	0.195402	0.505148	0.70922	0.322148	2.08333		1.4322	1.53183	0.831579	0.98	0.741176	1.26866		0.721429	1.00562	1.11321	0.7	1.55968	4.26966
0.139683	0.468354	0.205479	0.651949	0.42029	1.77333		2.58824	1.70601	1.87963	0.583333	0.335771	0.459459		0.304348	0.923077	0.532468	0.924528	2.32287	1.94595
0.201898	0.466667	0.595747	0.612445	0.463768	1.45333		3	1.5	2.7619	1.41667	0.294118	0.454545		0.532164	1.62245	0.506173	0.442308	2.96825	3.91892
0.186567	0.329268	0.646409	0.598214	0.372222	0.974684		3.2844	2.29474	1.0202	1.23009	0.463158	0.311688		0.567504	0.493827	1.19024	0.783654	0.779412	4.54955
0.159236	0.333333	0.344828	0.582888	0.390909	1.09722		3.66824	1.07895	0.854271	0.219048	0.908046	0.602941		1.65918	0.962813	0.469136	0.608696	2.03824	2
0.179735	0.82716	2.86661	0.8841	0.524639	2.15232		2.61702	1.97059	1.90826	0.22449	0.554181	0.723164		0.653813	0.988506	1.35052	0.533333	2.51476	4.42667
0.175573	0.339241	0.47929	0.942689	0.558711	1.19737		1.36	1.77174	0.638298	0.819512	0.547206	0.524476		0.369748	0.531915	0.977011	0.22	2.22857	4.52703
0.219176	0.444056	0.501037	0.50641	0.447402	2.46575		2.18868	2.9558	2.01327	1.33606	0.555556	0.331034		0.394231	0.64557	1.35065	0.717391	2.03144	2.94186
0.169776	0.404762	0.546763	0.539409	0.533868	1.69546		3.8835	1.56803	1.9798	0.440367	0.409091	0.507692		0.660377	0.364706	0.987013	0.704824	1.34211	2.51427
0.160784	0.307692	0.377358	0.726804	0.150538	1.82432		0.533333	1.12371	2.69494	0.469388	0.663866	0.513228		0.465517	0.362573	1.35271	0.638298	1.72222	3.25806
0.164179	0.380952	0.498983	0.676768	0.627737	1.18987		1.77419	1.61062	2.97248	0.368932	0.763441	0.632199		0.525862	1.31579	0.731481	0.369565	1.37692	1.05195
0.179577	0.469136	0.321839	0.54	0.510128	1.72222		3.1	1.81623	1.1791	0.737705	0.328905	0.492537		0.266667	0.316456	1.6828	0.588235	2.48392	2.35772
0.0909091	0.597403	0.770186	0.295	0.609589	1		1.38776	1.57426	0.428571	1.66942	0.698925	0.424242		1.2963	0.790123	0.472722	0.791271	1.85938	1.98684
0.129032	0.897727	0.35	0.621212	0.345813	2.02083		1.68085	0.604396	0.898696	0.846154	0.831461	0.615385		0.413462	0.683544	0.835391	1.4086	2.62177	3.77543
0.169219	0.52439	0.331126	0.520325	0.313201	1.52055		0.927273	1.42105	0.484536	1.16667	0.551724	0.5125		0.362416	0.439362	1.47312	0.208333	3.05333	3.58442
0.134494	0.272727	0.808511	0.593626	0.380645	2.02857		2.14894	1.1413	2.71795	0.873016	0.376958	0.541667		0.596774	0.423077	0.712644	0.572917	1.92537	4.1929
0.226269	0.440907	0.368132	0.629767	0.294118	3.43815		1.70062	2.01124	0.893617	0.957143	0.795455	0.565499		0.277228	0.455696	1.12469	1.74053	1.37662	2.37714
0.101562	0.650794	0.489362	0.565978	0.475903	1.13699		0.347826	1.29348	2.44611	0.254902	0.377778	0.336879		0.683333	0.935897	0.955098	0.688889	2.74603	3.36
0.116564	0.268293	0.317881	0.666667	0.401408	1.48299		0.0869565	1.30337	0.965932	0.305556	0.372093	0.753846		0.731062	0.75	0.989071	1.15306	2.39695	2.98795
0.197917	0.269231	0.417062	0.60733	0.51575	1.27778		4.04294	1.81053	1.28358	1	0.45977	0.684331		0.73964	0.52381	1.29494	0.195652	2.63247	4.05921
3.01828	0.71345	0.493421	0.780612	0.463283	1.61111		1.46774	1.72277	1.6169	0.428571	0.545455	1.24615		0.8	0.314607	1.64516	0.404819	2.45312	4.75248
0.162963	0.242775	0.957143	0.834171	1.02691	2.46945		5.26531	1.27619	1.11579	0.842105	0.847059	0.969231		0.462264	0.61039	1.04444	0.333333	0.94	2.95402
0.0949367	0.31677	0.321678	1.10365	0.698718	1.58928		3.64407	1.32292	2.6111	0.639344	0.47	0.493151		1.02593	0.75	1.09756	0.410714	0.788321	2.68201
0.115942	0.423913	0.425606	0.595349	0.485294	2.24292		2.88735	1.04494	2.20889	0.327273	0.0879121	0.406707		0.653745	0.551282	0.770833	0.56	1.73134	3.55128
0.1924	0.367983	0.297297	0.477833	0.47541	2		1.71739	1.64076	0.936842	1.46939	0.286844	0.271429		0.527778	0.384615	1.125	1.43307	2.26154	4.38027
0.607985	0.696557	0.406489	0.441315	0.433852	2.53595		0.755102	1.95833	1.49505	1.51639	0.62069	0.342105		0.424242	1.36842	0.72619	3.12397	2.5873	3.44331
0.165354	0.500617	0.282609	0.582626	0.5233	3.05514		2.30693	2.11957	2.05155	0.964912	0.613636	0.394904		0.955556	0.676768	1.20482	1.26667	1.27692	3.73451
0.225806	0.46988	0.311688	0.463768	0.562874	2.42857		6.81132	1.96755	2.05825	0.924528	0.404255	0.34375		0.750178	0.651685	0.682927	1	1.78344	3.50265
0.0846395	0.325	0.153333	0.775253	0.514416	2.11005		1.11765	0.818182	2.25	1.51852	0.802718	0.604027		0.47025	0.974359	0.890244	1.22	1.61842	1.67284
0.460317	1.01781	0.268456	0.713542	0.483537	2.08108		2.3125	2.23864	2.87448	1.1194	0.978723	0.214286		0.36036	0.505155	1.16017	1.52867	1.56716	0.445783
0.208633	0.348837	0.407619	0.59375	0.468927	3.255		3.3125	2.10309	2.48387	0.921569	0.948454	0.545452		0.665203	0.30303	1.09259	1	2.54039	4.65822
0.564836	0.486567	0.708333	0.703196	0.594611	2.92489		3.72549	2.12186	1.87121	1.23529	0.541667	0.830128		0.931818	0.660377	0.747253	0.84058	1.84091	2.30076
0.170909	1.25	0.408333	0.539112	0.471831	2.01391		3.12621	0.55618	2.28302	0.705882	0.863391	0.484848		0.475806	0.411392	0.6625	0.39726	0.455696	2.84615
0.217687	0.503573	0.480704	0.675931	0.571684	1.81429		2.65217	1.20087	2.4343	0.962617	0.438202	0.691176		0.38	0.581152	1.07865	1.62264	1.21951	3.26316
0.105691	0.275766	0.352518	0.562703	0.568345	1.52857		3.5	0.785714	2.53266	1.48148	0.588832	0.30303		0.59	0.421053	1.12264	0.701754	1.80677	4.42308
0.294676	0.580919	0.402613	0.42029	0.449275	2.18558		3.55	0.78	3.125	0.907591	1.1509	0.492308		0.524973	0.701299	1.1392	1.73134	1.67143	2.48101
0.15326	0.384615	0.25974	0.347222	0.56709	3.12857		2.72559	1.93674	2.16669	1	1.03873	0.365714		0.744318	1.025	1.06	0.791667	2.59126	1.23232
0.0103627	0.277108	0.478873	0.670925	0.384106	2.34782		2.55446	1.35106	2.86817	0.982456	0.46729	0.405405		0.552773	0.454545	0.584416	1	1.91524	4.01235
0.211896	0.566265	0.601449	0.714389	0.839286	2.53623		1.19149	1.02786	1.60396	0.346154	0.323944	0.420862		0.344309	0.488636	0.641026	1.2766	1.66906	1.87179
0.160714	0.364929	0.460993	0.39	0.342222	2.04735		2.81633	1.82143	0.956311	0.467063	0.65625	0.590909		0.791837	0.852898	1.41152	0.52194	0.416667	3.78628
0.0904957	0.331271	0.367189	0.471204	0.550212	2.83985		2.99038	2.41	2.16552	1.17308	0.950351	0.166667		0.705357	0.817073	0.75	1.5	0.923077	6.03797
0.134483	0.703704	0.327586	0.69869	0.406452	0.909247		3.04255	1.14984	1.57547	0.77551	0.151163	0.471338		0.884615	1.22892	0.692815	0.807692	3.86154	4.60282
0.241667	0.61039	0.207101	1.59026	0.826389	0.42548		4.4	2.45833	1.92891	0.264151	0.763707	0.652941		0.68	0.681885	1.24359	0.634739	1.78102	3.5625
0.206452	0.608337	0.519298	0.541591	0.786982	1.42353		3.81132	1.36364	0.894231	0.8	0.680453	0.347826		0.5	0.798817	1.27389	0.733333	1.63636	6.55844
0.16046	0.2875	0.251337	0.607264	0.56338	1.41935		8.41176	0.869565	2.55319	1.52632	0.264368	0.628378		0.75	1.18824	1.01274	0.722773	1.56566	3.91192
0.111969	1.01639	0.392157	0.329787	0.95302	1.77866		5.10799	1.58763	2.56716	0.415254	0.576923	0.703802		0.412844	0.705128	0.935065	0.690785	2.20635	3.28916
0.0775194	0.307018	0.765273	0.482927	0.464657	2.39474		2.13462	1.45102	0.553398	1.16766	0.520397	0.552633		0.49	1	0.954023	1.69388	1.87923	4.56311
0.150369	0.223214	0.442786	0.512195	0.565476	1.57534		2.42553	2.29042	2.32381	0.508772	0.552941	0.123288		0.857145	0.709302	0.911874	0.914894	1.86324	3.06343
0.1926	0.233766	0.619718	0.614973	0.65625	1.32911		3.30377	1.7762	1	0.722772	0.694737	0.243243		0.355769	1.07767	0.602151	1.15313	1.64062	3.66332
0.158333	0.376623	0.433121	0.348739	0.594534	1.63514		2.84906	1.03846	2.57214	0.979592	1.22353	0.735164		0.598953	0.935378	0.701299	0.295604	2.13986	13.4167
0.137795	0.402347	0.350282	0.481293	0.434783	1.75		2.48148	2.15041	1.90265	1.44792	0.926605	0.788732		0.581081	0.580247	1.03704	1.72414	1.65306	2.7193
0.147436	0.58427	0.445652	0.663594	0.734266	0.7		3.10638	2.02692	1.60788	0.754386	3.83892	0.315789		0.423199	0.55556	0.892683	0.521739	3.22222	2.19833
0.207143	0.311381	0.351724	0.529599	0.4375	2.31176		2.70149	1.72018	0.416667	1.03846	0.505618	0.354298		0.427184	1.27919	1.42574	0.595745	1.37013	2.68919
0.3	0.434211	0.317241	0.481481	0.688083	2		2.69451	0.915423	2.51613	1.75926	0.177665	0.686644		0.415842	0.875916	1.29554	2.75	1.33824	3.20317
0.302419	0.379161	0.691525	0.740679	0.700337	2.50265		4.17724	1.74771	1.70085	0.607843	0.494253	0.402985		0.405884	0.890244	0.571429	1.73913	2.38298	1.37634
0.138444	0.314607	0.395973	0.573276	0.389706	1.52694		1.56522	1.86364	2.9	1.5	0.626374	0.292164		0.438095	0.895808	1.17816	1.03975	1.9527	2.225
0.213116	0.434783	0.620758	0.560884	0.444955	2.01051		1.34615	4.04545	0.38	0.491803	0.955323	0.91071		0.424528	0.860759	0.948626	0.675157	2.31852	3.11842
0.194313	0.5	0.524064	0.364532	0.388569	2.125		2.14934	1.60185	2.04464	1.25042	0.202128	0.472973		0.548811	1.02564	0.521739	1.12121	2.69021	1.77117
0.157455	0.368421	0.663111	0.372727	0.344086	2.41512		1.16327	1.5356	2.50771	0.294118	0.802957	0.567164		0.50348	0.759036	1.3289	0.979167	2.21127	4.89337
0.126582	0.562372	0.555556	0.541733	0.44719	1.44304		3.09574	0.674157	1.73228	2.20536	0.641214	0.841001		0.417431	0.745562	1.69767	2.21774	2.20896	0.453548
0.111111	1.15584	0.474026	0.688442	0.5397	1.40845		2.42	2.71	1.80674	0.588235	0.317021	0.291486		0.605505	0.95	1.38961	0.553191	1.82432	4.47664
0.201613	0.334439	0.425343	0.42437	0.545679	1.72144		1.2449	2.39327	1.37624	0.925432	0.735015	0.614815		0.409091	0.635417	1.53507	1.35294	1.79487	1.83784
0.224066	0.390805	0.308256	0.508929	0.547445	0.56338		1.10169	2.69583	1.30392	1	0.619469	0.814815		0.551332	0.784483	1.16456	0.837511	2.45	2.66216
0.192308	0.380435	0.559441	0.490566	0.340228	1.94595		4.0625	0.680672	1.55625	1.14545	0.490909	0.434211		0.885112	0.795837	0.87013	0.966358	1.11429	1.79747
2.07251	0.467392	0.568245	0.578313	0.461538	0.708955		3.20408	1.59596	2.0283	1.14789	4.04598	0.642857		0.604395	1.01299	0.525	0.467063	2.03125	3.89714
0.163166	0.421622	0.770574	0.552958	0.309859	1.78261		2.34483	1.81494	1.26807	0.304167	0.519774	0.681818		0.726027	1.14286	0.641026	0.12766	0.761745	1.3945
0.189093	0.368421	0.524593	0.460571	0.853503	3.69014		3.60396	0.978495	2.76531	1.57143	0.845528	0.395139		0.558333	1.26923	0.645161	2	2.2907	2.60759
0.104478	0.454703	0.468531	0.362595	0.576945	2.38292		2.88	0.817308	2.8152	0.459016	0.307285	1.24615		0.190476	0.423529	0.607595	0.642857	1.83951	2.89873
0.330579	0.52439	0.644661	0.570384	0.502762	2.58889		2.64419	2.17857	1.81679	1.58	0.333333	0.377907		0.62	1.39912	1.29	2.21505	2.68657	0.1625
1.09231	0.351351	0.52	0.72043	0.613095	0.526316		3.87387	1.85028	3.05155	0.642857	0.43733	0.153846		0.626016	0.698413	1.16667	1.8828	3.69832	6.09412
0.19899	0.509217	1.28662	0.40566	0.463255	1.11649		1.86275	1.77165	2.375	0.490909	0.594595	0.508982		0.383756	0.907895	1.08365	0.798995	2.97101	2.57143
0.123911	0.25	0.403974	0.681093	0.309322	2.70812		2.12	1.75	2.82828	1.26515	0.744417	0.285714		0.721154	0.857143	1.0807	1.47136	2.30714	7.35802
0.175325	0.27	0.280576	0.487437	0.630137	2.75766		3.24549	2.38655	1.30612	2.4971	0.408991	0.303797		0.590698	1.18824	0.629213	1.08511	2.53731	1.94595
0.0787402	0.439024	0.399853	0.489468	0.497207	1.55405		2.94466	0.977273	2.43299	1.37736	0.481283	0.285714		1.08442	0.837838	1.13483	1.52827	1.50725	4.46863
0.106132	0.552632	0.377964	0.453416	0.460746	1.37037		2.30435	2.17906	1.52703	0.62069	0.597855	0.616279		0.44	0.545455	1.01734	0.479167	3.01667	5.34146
0.220077	0.57	0.284722	0.40107	0.648276	2.76087		3.04286	2.17413	1.46411	0.857143	0.678161	0.457143		0.844978	0.91358	0.75	0.955556	2.65325	3.84615
0.289062	0.234568	0.66735	0.188119	0.457895	1.7973		1.54902	0.770833	2.68817	1.01961	0.546479	0.338462		0.57931	0.580247	0.812332	0.837837	2.37313	4.47368
0.0740741	0.544481	0.394558	0.473958	0.572327	1.74286		3.30671	0.989583	2.62887	1.02083	0.413978	0.525547		0.590476	0.965116	0.924051	1.10811	2.61891	3.86207
0.169031	0.502062	0.869452	0.85266	0.565217	1.99363		1.86957	1.18093	1.51477	0.132075	0.367185	0.49565		0.699248	1.10692	0.680851	1.18095	2.09091	3.70833
0.246377	0.292641	0.52349	0.432866	0.543046	2.46667		2.88	1.06186	2.85417	0.352941	0.708738	0.661538		1.7381	0.584337	0.827907	0.177778	1.29231	5.01205
0.256198	0.493506	0.443662	0.713178	0.488227	1.81013		4.45192	0.659341	1.02632	0.792453	0.906077	0.652778		0.857143	0.731183	1.11579	0.265306	1.12587	4.84852
0.182948	0.412875	0.177215	0.480315	0.44	0.858974		2.49811	1.44781	0.686869	0.38	0.741573	0.758802		0.477693	0.778846	1.21348	1.5	0.779221	0.608108
0.299685	0.487179	0.417647	0.387879	0.525734	1.32243		3.67925	0.970588	0.486239	3.96226	0.280899	0.858343		0.576923	0.809167	1.35106	0.888889	2.10066	6.26404
0.189474	0.5	0.522013	0.658947	0.391813	3.36574		3.12766	1.05618	0.728346	0.568627	0.541176	0.434783		0.616794	0.792135	0.640777	0.514081	3.35821	3.66364
0.227586	0.356932	0.69863	0.684008	0.635714	2.42105		4.87209	1.63333	1.58029	1.33962	2.28235	0.30303		5.85768	0.82	1.33878	1.15626	2.54054	2.23529
0.245199	0.226631	0.56	0.358852	0.404878	1.1		1.19565	0.772358	1.9875	0.703704	0.117318	0.735294		0.531756	0.529915	1.73077	0.801471	1.81361	2.21777
0.116279	0.319249	1.31757	0.733645	0.565432	2.38812		2.26415	0.430769	1.3385	1.08738	0.617647	0.43662		0.6	0.900003	0.97871	0.721649	0.238095	3.81789
0.0846154	0.25	0.490323	0.513333	0.412696	2.06329		2.95652	2.82143	0.981308	0.346939	0.328664	0.492958		0.95	0.217949	0.934423	1.24359	2.30882	0.444792
0.293651	0.43871	0.41829	0.474398	0.451563	2.01408		6.56604	0.988889	1.5	0.235294	0.322341	0.388489		0.975	0.602564	0.988506	0.434783	3.57625	4.23987
0.210366	0.398281	0.365517	0.557895	0.270358	1.8		2.40426	2.68393	0.514019	0.979484	0.347462	0.528736		0.767857	0.741176	0.518987	0.333333	2.76623	3.81579
0.184286	0.285145	0.524476	0.546178	0.520408	2.86517		2.24	0.93708	1.42991	0.785714	0.682353	0.434211		0.59633	1.03704	0.656805	0.729167	3.39497	2.58228
0.131387	0.288889	0.407304	0.570605	0.273885	2.49999		3.0733	2.33028	2.04309	1.04487	0.511111	0.255556		0.679485	1.36364	0.777778	0.326087	2.12121	0.190476
0.221557	0.453915	0.381877	0.653333	0.378571	2.09211		2.45652	2.02715	2.35354	0.396226	0.741509	0.202899		0.802548	0.907216	0.765306	0.621495	1.3125	0.363636
0.196154	0.464416	0.312925	0.359606	0.207143	2.17752		3.07843	1	2.72174	0.454545	0.765722	0.32		1.01802	0.390244	0.809524	0.622222	2.03125	4.10506
0.139344	0.482214	0.412698	0.434887	0.691176	1.53623		4.66528	1.66505	3.24731	0.321429	0.393939	0.939394		0.509554	1.19101	1.2	0.4	1.30769	3.67374
0.17802	0.274506	0.416149	0.518793	0.60184	1.99686		2.09346	1.28846	2.33836	0.490917	0.626374	0.474026		0.336538	0.573034	0.884615	2.06061	0.72973	4.35106
0.208494	0.45979	0.369128	0.664516	0.334672	2.04545		3.68627	1.93069	2.26	1.17768	0.679871	0.454634		0.352697	0.550562	1.53591	1.06567	1.16058	4.68519
0.14876	0.469697	0.458136	0.787252	0.408759	1.44706		8.76	0.768519	2.4038	0.618182	0.75	0.846154		0.415842	0.843373	0.844156	1.22917	2.18421	3.53419
0.207407	0.493671	0.555556	0.447368	0.367347	3.86792		5.41071	0.583333	0.920633	0.805883	0.816667	0.507463		0.764706	1.12568	0.463415	0.375	1.76562	3.94231
0.193772	0.378784	0.461538	0.5425	0.356522	2.07143		3.76923	2.0177	2.12903	1.03953	0.469388	0.496403		0.550803	0.728261	1.16883	0.981132	2.22222	4.15484
0.104478	0.294872	0.421753	0.471931	0.255591	1.41892		2.55319	1.34409	2.68091	0.918367	0.259046	0.753846		0.382979	1.59494	0.755556	0.4	0.869565	4.14583
0.274596	0.335412	0.469027	0.431373	0.716724	1.6087		1.14	2.0099	1.53968	1.46491	0.606742	0.671642		1.2377	0.419355	1.46323	2.2	2.24779	2.59524
0.207612	0.462842	0.302817	0.441048	0.451053	1.24286		1.86275	1.15556	0.816038	0.387755	0.185185	1.12121		4.32225	0.857143	1.20424	0.843137	1.50633	0.448718
0.267717	0.418971	0.567271	0.336683	0.566176	2.07595		2.32653	2.74344	0.368932	0.490196	0.0882353	0.44469		0.642512	0.742515	1.62791	2.98039	2.33334	0.403779
0.186537	0.290698	0.304035	0.460923	0.48227	1.88172		4.70588	1.41026	1.45556	1.36364	0.23913	0.522599		0.377358	0.468354	0.630435	0.711111	0.455882	3.58824
0.180112	0.444444	0.283871	0.242718	0.353333	1.98571		3.73016	0.782178	0.417266	1.30127	0.323529	0.309353		0.483333	0.790698	1.06834	0.12	2.12628	1.44872
0.181738	0.187879	0.277027	0.432161	0.597403	2.66216		4.38298	2.08066	1.48624	4.59664	0.726316	0.567998		0.88758	0.459184	0.897297	0.5	3.67953	0.827586
0.111111	0.183908	0.461929	0.406417	0.589976	2.26027		0.759259	0.719388	2.41052	1.66667	1	0.884058		0.69484	0.512821	0.739583	0.925163	2.53191	1.40778
0.135466	0.43617	0.290323	0.502311	0.391026	1.98693		0.489796	0.792553	2.06311	2.04	0.514002	0.742424		1.52427	0.618421	1.07699	1.47015	2.24615	2.2027
0.251852	0.287129	0.350993	0.287946	0.730081	1.82353		2.61206	1.31142	0.886427	0.245283	0.463542	0.688312		0.480687	1.35185	1.17073	0.520833	2.61188	3.64935
0.0856031	0.343554	0.442029	0.434466	0.483128	1.675		2.44231	1.25806	1.52128	0.781818	0.368421	0.448529		0.664865	1.59783	0.984127	1.46032	1.64286	1.22667
0.182156	0.3125	0.411304	0.44	0.368794	2.68571		1.59259	2.13374	3.41935	0.158416	0.28	0.861538		0.729393	0.783626	0.692308	0.703704	0.347826	2.57333
0.176056	0.578313	0.263473	0.442105	0.666667	1.65278		1.26667	1.39583	2.60352	0.736842	0.835033	0.246154		2.10917	0.488095	0.519384	0.804348	2.82292	4.42667
0.148072	0.530303	0.447458	0.472625	0.462585	1.6		2.37736	1.37363	0.666667	1.57393	0.444976	0.371795		1.25424	0.565333	1.05747	0.837838	1.18705	3.23711
0.123596	0.405063	0.37931	0.382979	0.469136	1.64781		1.40816	2.25806	2.46977	0.962264	1.06897	0.666667		0.431329	0.841463	1.18507	0.979592	2.98506	3.22368
0.201439	0.192982	0.452775	0.563185	0.729927	1.42667		1.83019	0.82	1.96923	0.784314	0.525773	0.347283		0.87963	0.454545	0.965116	0.08	2.14744	5.19602
0.221402	0.333333	0.386503	0.447917	0.506757	1.74026		2.93478	0.733333	1.47967	0.839623	0.678887	0.794118		0.701923	0.287037	0.909836	1.06	1.96825	3.1125
0.0814815	0.381818	0.386792	0.351931	0.86	1.06849		1.64583	2.35106	2.34135	0.301887	0.414894	0.68		0.714286	0.829268	0.783133	0.949495	2.90448	2.65333
0.188056	0.258427	0.424561	0.442396	0.589928	1.59052		2.09091	1.99444	0.70297	0.236364	0.483146	0.580312		1.02202	1.39015	0.745763	1.6383	1.33333	4.1375
0.0903226	0.248521	0.299388	0.659193	0.56962	0.646341		1.66972	1.75	1.88914	0.446297	0.528736	0.246154		0.732759	0.658683	0.731707	1.21461	1.28125	4.57225
0.125	0.377551	0.276817	0.45221	0.474576	2.09278		4.9217	0.834532	1.44211	1.072	0.597315	1.02941		0.717647	0.935065	1.15733	1.83673	1.86923	4.52439
0.214099	1.53245	0.617299	0.382353	0.450864	2.51219		1	1.45361	1.12389	1.29275	0.415678	0.557692		0.645967	0.882353	0.98125	1.28571	2.38462	3.73809
0.27673	0.722838	0.308571	0.519268	0.492669	1.46512		1.86957	1.05941	2.50943	0.666667	0.952174	0.352113		0.427419	0.622642	0.842512	0.588235	3.33333	4.21053
0.274005	0.6	0.521429	0.391753	0.649007	1.36486		2.11765	1.84615	2.12458	1.24247	0.795634	0.467476		0.87	0.383838	1.47024	0.712963	1.74627	3.30356
0.753666	0.25	0.288732	0.577181	0.579425	1.69014		3.02885	2.07365	2.33036	1.1701	0.292398	0.373134		1.04958	1.23265	0.74269	0.208333	2.61039	3.71779
0.218978	0.441176	0.542857	0.502627	0.752941	1.65854		3.57895	3.07292	2.13648	0.313725	0.989637	0.386337		0.470472	0.707768	1.12933	1.67455	0.619048	1.45349
0.104063	0.285714	0.390989	0.609137	0.336735	1.47917		6.76087	2.16495	1.95455	0.734694	0.398058	0.975904		0.5	0.632911	1.18182	1.64444	1.93333	3.77922
0.172385	0.527473	0.25974	0.433155	0.268456	1.05797		2.27835	1	1.11458	1.57143	22.2575	0.338462		0.465347	0.379747	1.40663	0.5	2.42018	2.67778
0.142857	0.627907	0.278571	0.386139	0.402597	2.06149		1.66	2.21101	1.34702	1.21233	0.293044	0.394366		0.49	0.85	1.02105	1.5625	1.78	1.7916
0.193548	0.5	0.462346	0.552381	0.397516	2.13369		1.47826	2.24211	1.3299	0.703704	0.373737	0.855263		0.967488	0.856357	1.21053	0.893617	1.43478	4.36927
0.699998	0.52195	0.482869	0.53125	0.422111	1.72857		1.14583	0.857143	0.741935	0.80597	0.267442	0.353846		0.522013	0.910828	1.09386	0.32	2.87654	2.8875
0.319149	0.337349	0.373702	0.445498	0.398551	2.08069		1.23636	2.76596	2.31481	0.538991	0.315789	0.507692		0.427273	2.29379	0.487179	0.4	2.57353	3.61333
0.354536	0.570038	0.472394	0.855873	0.572368	1.62338		2.63265	1.30189	1.35537	0.519231	0.494382	0.846154		0.212963	0.538462	0.666667	1.38298	2.52398	6.93333
0.275556	0.485207	0.263333	0.475936	0.584577	1.5022		3.94495	1.49315	1.36123	0.805556	0.423345	0.449502		0.567728	0.7375	1.25779	1.17692	1.70588	4.34884
0.0338983	0.5375	0.363636	0.822222	0.515528	1.53312		3.09836	1.94412	0.753554	0.614035	0.769231	0.378788		0.275556	0.62069	0.819686	0.717391	2.98149	4.24737
0.316695	0.188976	0.428571	0.730159	0.601604	2.3913		2.05556	3.03409	0.735849	1.6	0.383721	0.412658		0.303965	0.605263	0.914634	1.09615	2.42105	1.8875
0.387931	0.372671	0.264901	0.411996	0.456592	2.36111		1.25532	1.72727	1.42007	0.653061	0.896226	0.101449		0.974106	0.947368	0.555556	1.17322	1.60248	1.22667
0.273764	0.141026	0.312102	0.496164	0.576083	2.2695		1.875	0.858586	1.53185	0.4	0.71978	0.3375		0.674157	0.828283	1.1044	0.12766	1.8125	1.13663
0.179283	0.662946	0.386986	0.859375	0.621429	3.49468		6.06897	3.80808	2.4242	0.390625	0.494118	0.585185		3.38958	0.927711	1.13458	0.471698	2.58235	3.78667
0.252101	0.632484	0.466899	0.390525	0.672956	2.37023		5.26852	1.79167	1.85586	1.22222	0.494253	1.04545		0.444444	0.715242	1.19434	1.90909	1.54688	2.8375
0.605042	0.337209	0.732759	0.421569	0.754386	2.40828		2.53191	2.80899	1.47619	0.481481	0.43956	0.457143		0.348624	0.755682	1.0125	1.48889	2.33333	0.71875
0.981308	0.328393	0.570156	0.410526	0.524893	1.36111		0.485714	1.83838	2.05769	0.4	0.866898	0.57037		2.6594	0.824176	1.08182	0.8	1.19048	0.588235
0.344	0.421134	0.449664	2.16823	0.457413	3.78516		5.30172	1.78889	0.92268	0.12	0.745082	0.769231		0.443396	0.950276	2.30526	0.826087	1.97743	4.4125
0.261682	0.391304	0.371257	0.758723	0.773723	1.71622		1.3617	2.42697	1.95122	0.828125	0.527363	0.436288		0.544872	1.11111	1.32468	0.790323	2.5743	1.52703
0.186992	0.386598	0.403226	0.627451	0.659481	1.22535		1.87755	0.888889	2.45794	1.43047	0.558003	0.338235		0.594059	1.48872	0.838889	1.46667	0.890625	2.25
0.138889	0.387097	0.81205	0.506361	0.620064	1.80654		3.96296	2.19859	0.727273	0.716814	0.696629	0.506667		0.431193	0.622642	0.822785	0.666667	3.21622	1.13725
0.266667	0.388889	0.410405	0.70575	0.387097	2.22619		1.875	1.21649	1.09677	0.32	0.744311	2.8		0.382353	0.636364	0.870588	0.244444	1.96727	6.64474
0.335747	0.691358	1.21875	0.859922	0.51875	1.20833		1.93478	1.28731	0.959596	1.57576	0.831579	0.536313		0.45098	0.829787	0.7375	0.488889	2.40909	0.99115
0.116788	0.671092	0.481013	0.667832	0.356688	0.540042		0.893617	0.865979	0.835	0.741379	0.744898	0.343284		0.594059	0.365079	1.192	0.638298	1.88514	4.34211
0.694064	0.347305	0.212766	0.803738	1.27422	2.62857		1	1.07407	0.637255	1.33929	0.477273	0.342466		0.576869	0.841463	1.03797	0.869432	1.2809	4.64634
0.162362	0.103896	0.370861	0.501786	0.309211	2.91304		1.67603	1.83962	1.72034	1	0.176471	0.424658		0.584071	0.580645	1.17347	0.217391	2.04039	3.86598
0.232833	0.467391	0.307143	0.857143	0.688525	2.2381		2.0625	1.43478	1.8172	0.981132	0.72969	0.537582		0.754902	0.752809	1.04762	1.04268	2.50794	3.80208
0.439252	0.357143	0.915612	0.942408	0.572755	2.38356		2.02174	1.73333	1.96296	1.81633	0.372179	1.61413		0.654676	0.691358	1.31034	1.12245	1.21053	4.32468
0.440367	0.423077	0.285	0.62439	0.805556	1.88889		3.53191	2.63441	2.66667	0.92	1.13978	0.455882		0.371429	0.819767	1.44444	1.16894	3.19544	3.05263
0.170732	0.473118	0.490446	0.397032	0.393103	1.63914		3.72984	0.886792	0.478723	0.0363636	0.698925	0.527778		1	0.862603	1.28459	0.266667	1.37333	6.23377
0.261682	0.49808	0.252177	1.58295	0.986532	2.00694		1.32143	1.95146	0.371134	1.04272	0.527273	0.452632		0.568428	0.605262	0.3875	1.34043	4.4375	3.70667
0.184	0.149533	0.461795	0.721155	0.471429	1.66667		5.74	1.23864	2.0396	0.367347	0.509259	0.676723		0.862745	1.2875	0.950195	0.823529	1.53354	3.71111
0.118182	0.484915	1.4128	0.621762	0.31677	1.39726		5	1.37374	1.22414	0.849057	0.325581	0.338235		0.690265	1.23547	0.73251	0.720588	3.10606	3.76923
0.313043	0.598649	0.446926	0.528169	0.702611	2.37931		0.627119	0.709677	1.23958	1.59615	0.648352	0.338235		0.533613	0.317647	0.921225	0.86888	2.88049	2.93182
0.359231	0.421053	0.521739	0.812808	0.605547	1.97544		2.29451	2.1415	1.20818	1.77551	0.812808	0.5		0.423077	0.801455	0.827027	1.63636	0.931507	3.20513
0.504762	0.260138	0.303537	0.762681	0.791367	1.58974		2.59223	1.61957	0.638095	1.33333	1.60327	0.669983		0.50841	0.701827	0.977778	0.792453	1.78667	6.1754
0.190233	0.725	0.411631	0.245455	0.412162	2.58784		2.16327	1.22472	0.578947	1.58929	0.181818	0.434783		0.564854	0.822785	0.934783	1.82075	1.625	0.709677
0.359712	0.611765	0.28991	0.773148	0.34589	1.3908		2.06122	1.66292	0.894737	1.3578	0.375	0.188119		1.11098	0.938228	0.949087	1.09615	1.71429	2.10231
0.767857	0.428571	0.400889	0.877934	0.451389	1.05306		1.73196	1.3	2.35858	0.776699	0.811778	0.61194		0.440367	0.650602	0.8375	0.297872	2.07843	4.10127
0.204365	0.408669	0.371961	0.738693	0.648649	1.01333		2.94118	2.09309	2.26537	0.458821	0.33	0.488555		0.663462	0.5	1.13659	0.297872	1.92308	1.61628
0.219048	0.592105	0.230263	0.886861	0.417857	1.49804		1.94	1.32955	2.43689	0.278689	0.613636	0.342857		0.861386	0.860215	1.375	1.15217	3.90625	2.63158
0.245071	0.242105	0.332022	0.552815	0.547445	1.28571		3.07184	1.67513	1.62264	1.52788	0.399337	0.478261		0.455446	0.516129	1.24022	0.94	0.761364	4.2809
0.409091	2.10027	0.337884	0.340314	0.493151	1.43662		3.34691	1.38222	1.03191	1.49167	0.515152	0.305556		0.3	0.653061	0.091954	1.17021	1.88	2.7931
0.344262	0.384615	0.286689	0.654	0.71223	1.16456		1.57143	2.16484	1.79508	0.575758	0.51087	0.573529		0.343348	0.8	0.604396	0.686275	2.42268	2.91453
0.151786	0.565789	0.380282	0.580488	1.94819	1.63953		5.6004	2.00862	2.00945	0.242991	1.19731	0.432432		0.372727	0.552632	0.602564	1.65053	1.52703	3.13141
0.232143	0.559524	0.413352	0.517949	0.565657	3.59116		2.02	2.14721	0.676768	1.13514	0.380956	0.955882		0.576227	0.649351	0.979381	1.02128	2.522	2.50825
0.156754	0.773044	0.437342	0.958333	0.498462	1.67452		1.3617	1.23596	1.80153	1.74138	0.447307	0.304878		0.741071	0.849515	1.32856	0.763441	1.2969	2.8
0.556604	0.329545	0.286667	0.456604	0.659035	1.63212		2.01786	2.76768	1.89473	2.2	0.741176	0.384615		0.636364	0.732978	0.926829	0.418182	3.86154	3.28571
0.0555556	0.666667	0.445946	0.526066	0.704225	1.84296		2.35185	2.22419	1.69307	1.25516	0.692994	0.531072		0.679417	0.37037	1.36735	0.903221	1.25316	1.55405
0.495238	0.222222	0.368794	0.429952	0.8125	0.586667		1.35849	2.20386	1.97585	2.17857	0.444981	0.148649		0.533333	0.790123	0.77673	1.42929	1.44156	2.02667
0.150442	0.47059	0.347938	0.463542	4.80323	1.7033		1.48936	1.24719	0.88	1.18	0.771739	0.408983		0.5625	0.616279	0.522989	0.807692	3.87324	3.62318
1.5499	0.414634	0.326116	0.300971	1.25022	3.43478		1.36626	3.86813	0.411878	0.767857	0.6	0.518519		0.904215	0.712693	0.731707	1.06	2.9324	3.95378
0.123636	0.641026	0.35122	1.04077	1.59289	1.64825		2.74736	2.67	1.84211	0.62069	0.873119	0.544262		0.502463	0.739288	0.915789	1.4	2.40116	3.24144
0.254237	0.579585	0.443709	0.693878	1.57277	2.13473		3.01754	1.25175	1.16822	1.52437	0.538462	0.292308		0.60203	0.717277	1.30208	0.566667	2.64062	2.63002
0.409091	0.358974	0.411093	0.438144	2.01702	1.17964		5.13542	2.10417	0.765957	0.326531	0.591133	0.470588		0.539216	1.11364	1.86813	0.784314	1.44615	2.29187
3.65713	0.363636	0.338798	0.500724	1.46061	0.786667		2.12245	1.38043	0.860215	0.326531	3.62264	0.329545		0.377778	0.727273	0.910256	1.23529	1.40741	1.525
0.30704	0.696203	0.258065	0.344828	1.79558	1.92053		1.48936	2.12281	1.35789	0.56	0.6	0.546763		0.809524	0.680556	1.03125	1.21449	0.957143	2.4023
0.318584	0.46988	0.336278	0.342246	1.98701	3.41026		3.81633	2.17857	2.40206	1.71818	0.369358	0.414675		1.40755	0.903226	1.2171	0.911111	1.8125	2.78636
0.164557	0.489018	0.303333	0.971963	1.66507	1.67143		2.96063	2.51411	1.56989	1.77612	0.852273	0.414157		0.520737	1.14286	0.5875	0.361702	1.63768	2.92941
0.252602	0.25	0.30181	0.439531	2.59487	1.3986		3.32075	1.82178	0.783019	1.08197	0.291005	0.444339		0.584906	0.926829	0.365854	0.54717	1.95312	3.03896
0.180328	0.508373	0.374667	0.189723	1.50323	0.72		3.69565	0.98	1.13978	1.65138	0.6	0.759036		0.924528	0.960526	2.2761	0.363636	1.83195	3.29381
0.194444	0.393003	0.297619	0.478992	1.43636	1.58824		1.62	1.01047	1.09191	1.74786	0.529563	0.27027		0.666667	0.719005	0.628205	0.666667	3.38356	4.01064
2.23102	0.25	0.314733	0.353191	1.98462	1.06122		3.23622	1.15909	2.24468	0.877551	1.20617	0.578571		0.459091	0.822307	1.80208	1.96891	1.84706	2.72447
0.722222	0.422886	0.360601	0.597751	0.299714	1.3642		2.62264	1.70787	0.414414	0.66	0.717647	0.614039		0.672727	0.939024	0.682692	0.396226	1.54321	3.56566
0.217949	0.609756	0.330935	0.340176	1.58736	2.065		2.78431	2.34162	2.19192	1.66897	1.24569	0.697114		0.655176	1.04423	1.2233	1.02913	0.876923	1.89516
1.35782	0.910256	0.415205	0.467105	0.357095	1.46914		2.46855	1.89691	1.8283	0.707692	0.97397	0.309316		0.738589	0.45977	1.98214	1.05769	2.34811	0.632911
0.568807	0.538462	0.375319	0.378378	0.606452	0.707521		3.31579	1.51969	1.32353	0.3	0.96	0.259259		0.299213	0.559524	0.715152	1.35417	1.39437	2.37696
0.696833	0.579663	0.320225	0.375104	2.23077	1.14118		4.58824	1.51955	0.873786	0.36	0.628842	0.715278		0.592233	0.325581	1.09091	1.12657	0.68	1.98667
0.185185	0.205128	0.437428	0.429882	1.951	1.48913		2.83673	2.71591	1.04918	1.09615	3.20225	0.484848		0.637168	1.07059	0.974026	1.41489	1.66923	2.60458
0.163399	0.4	0.290123	0.308696	0.947712	3.41429		1.33028	2.45556	1.11702	2.76786	0.227273	0.388889		0.669725	0.619565	0.818713	2.44615	2	3.46914
0.482143	0.482759	0.342657	0.395958	0.398196	1.39117		2.82017	1.62887	0.902564	0.518182	0.693976	0.6653		0.457895	0.607143	1.18987	3.12727	1.88406	3.11205
0.115385	1.65833	0.43828	0.424013	0.530612	2.52622		1.61644	1.2766	1.08491	0.379032	0.361702	0.395833		0.497561	0.826162	1.16471	1.2357	1.19048	2.91463
0.211255	0.363128	0.355072	0.524225	1.04114	1.06173		3.82	1.03922	2	0.527273	0.796954	0.682127		0.513274	0.433735	1.81481	0.666667	1.96154	2.16883
0.33945	0.291139	0.46129	0.331776	1.32631	1.84166		3.03448	1.53933	2.39423	2.13462	0.66286	0.5		0.743614	0.868421	0.740042	3.40299	1.12844	3.04818
0.283019	0.588889	0.32747	0.293103	1.30244	1.56944		5.10577	1.98462	2.20197	1.13235	0.566907	1.30435		3.15789	0.610619	1.11779	1.02597	2.72131	3.72414
0.504762	0.217877	0.368455	0.207317	2.18452	0.76		2.52001	2.55499	2.29703	1.10526	0.595506	0.267857		0.574468	1.57143	2.43258	1.51667	1.52174	3.58442
0.678899	0.555556	0.283019	1.21154	0.38255	1.42105		1.78261	1.25806	2.38542	0.581818	0.706349	0.627586		0.57	0.729412	1.30362	0.888889	2.00877	3.90123
0.565257	0.371134	0.55	0.520913	2.04861	1.58571		1.98913	2.18004	0.822115	1.00796	0.545455	0.486648		1.20889	1.05172	0.6	1.10092	1.83042	2.76
0.0571429	0.693593	0.16	0.49004	0.45	1.48649		4.02168	2.45425	1.70833	2.66	0.869121	0.566176		0.747664	0.66	1.10976	1.06667	2.04819	2.71795
2.03509	0.395501	0.10625	0.39974	1.03205	1.12987		3.10744	1.75281	2.18692	0.563313	0.722222	0.333333		0.86029	0.662921	0.7625	1.80435	1.48837	2.02632
1.2	0.52381	0.447099	0.38798	0.638889	2.30328		2.66102	1.27551	0.519608	0.692308	0.492637	0.45977		0.563107	0.687845	0.817073	1.04348	1.25373	3.8
0.406339	0.58811	0.361564	0.391037	1.3875	1.90395		2.47305	2.77162	2.92784	0.981651	2.57627	0.516484		0.606806	0.679525	1.79698	1.95556	1.31746	3.38365
0.419643	0.447368	0.408805	0.431535	0.584192	1.81159		3.08333	1.9779	3.12963	0.283019	0.707182	0.386366		0.429907	0.549296	1.19355	0.666667	2.79451	3.01316
0.180952	0.580247	0.366197	0.294985	0.627841	2.08069		5.79555	2.84279	2.74236	1.75676	3.37037	0.609485		1.02885	0.602307	0.642424	0.691783	1.07812	1.02381
0.220183	0.594468	0.531609	0.491597	1.54589	1.78981		2.91509	2.38214	1.66795	0.77	0.462404	0.287879		0.454976	0.717791	0.695122	0.890909	1.98592	0.293333
0.183295	0.5	0.192053	0.605622	0.545098	3.36011		1.36	1.52222	1.25373	0.846847	0.820588	1.06475		0.647541	0.84375	0.81432	1.58333	0.910448	3.22549
0.160377	0.376812	0.29902	0.306122	0.521831	0.389902		2.375	3.01653	2.12371	0.859375	0.563218	0.26087		0.842397	0.902299	2.53083	0.511111	1.52268	1.72165
0.260465	0.490909	0.292683	0.398571	2.76543	1.34884		1.06	2.23671	3.22222	0.76	0.553571	0.291667		1.09642	1.11679	1.3375	1.06316	2.01562	2.475
0.481481	0.8	0.310113	0.556291	1.77684	2.69701		2.82812	2.50998	1.03883	1.84314	0.651376	0.506329		0.618182	0.977127	0.910097	1.41567	1.76923	1.28889
0.258503	0.473214	0.333333	0.556181	2.21865	0.594203		4.59574	2.37879	2.30134	1.18182	0.902174	0.184615		0.411765	0.859873	0.797753	1.53448	2.22892	2.5871
0.192	0.4875	0.362069	0.328889	0.587413	2.14788		3.48936	2.73975	0.868949	0.769231	0.675978	0.621236		1.20946	0.713483	1.75581	1.60598	2.01481	2.8908
0.328671	0.168675	0.543624	0.29588	1.8973	2.58689		0.684211	2.11828	1.14811	0.62069	0.633333	0.5		0.514925	0.571839	1.14634	1.55714	2.02128	1.40816
0.24916	0.540446	0.44471	0.307054	1.36	1.58796		0.547368	1.03279	3.82251	0.675906	0.704082	0.490859		0.634703	0.397849	0.726316	0.944444	2.88812	3.65426
0.138335	0.292035	0.204082	0.311111	2.1273	2.58108		3.4375	2.28889	2.09	0.95993	1	0.144828		1.20488	0.909091	0.738095	0.500009	1.5873	2.5122
0.330189	0.160494	0.381697	0.231788	1.50314	0.263158		2.86792	2.22259	2.48418	0.888889	0.5525	0.689873		0.764316	0.956743	1.47475	0.355556	1.19792	1.91667
0.0670732	0.420631	0.447853	0.415033	2.58391	1.125		2.62887	1.94318	2.01042	1.76829	0.678937	0.346667		0.757991	0.988204	1.19955	0.857494	1.56757	3.46429
3.17456	0.478947	0.555556	0.329876	0.122449	2.55128		2.52174	1.91713	1.74874	1.21818	0.356322	0.404255		0.724093	0.604938	1.33333	2.48052	2.01515	2.48295
0.275862	0.872701	0.373239	0.322581	1.75817	1.83784		4.22449	2.25909	0.439252	0.76	0.552192	0.296292		0.601942	0.644737	0.753086	1.51402	2.00755	2.51135
0.268538	0.421053	0.722581	0.559598	0.32	1.34211		2.17308	2.13187	1.20354	1.92132	0.57	0.344373		0.537736	1.29635	0.72549	1.36036	1.25301	2.31081
0.190476	0.341772	0.201863	0.346856	0.621891	0.74359		2.30769	2.29031	2.36538	0.489796	0.685717	0.611111		0.453125	0.194805	1.12337	0.735577	1.52055	2.06757
0.231481	0.473684	0.391045	0.275109	2.48511	0.273973		0.596154	1.92573	5.59091	1.15315	0.810484	0.403505		0.617891	0.7125	1.28367	0.325161	2.57895	3.46375
0.206897	0.463772	0.297101	0.3436	0.637224	1.79827		0.890909	1.7033	1.22105	1.06587	0.782609	0.403061		0.368421	0.768339	1.12748	1.61166	1.33108	1.7439
0.271889	0.397347	0.411113	0.391713	0.714286	1.56		1.47368	3.0989	1.9284	0.625	0.574468	0.319444		0.522727	0.462025	0.633028	0.490909	1.45833	2.88962
0.413793	0.531915	0.347826	0.465116	1.34146	2.08074		4.19355	1.09	2.2533	1.82456	0.376471	0.458333		0.536765	0.7375	0.746753	0.913793	1.65753	1.68367
0.215517	0.421053	0.413793	0.260417	0.361619	1.80663		2.2449	1.18349	1.67021	0.714286	0.558559	0.299043		0.721126	0.461538	1.02198	1.13923	2.8481	1.93789
0.311321	0.480226	0.400706	0.376093	1.81505	2.37838		1.10714	1.95238	1.61856	0.346154	0.646766	1.39246		0.845979	0.591398	0.769231	1.57555	1.89313	2.59494
0.208333	0.513966	0.371854	0.356557	3.03333	1.62021		0.9375	2.12977	1	1.35849	0.384615	0.506024		0.685799	0.945522	1	1.1875	1.8125	2.82967
0.356828	1.39777	0.375817	0.396557	1.14583	1.17526		1.59574	2.62626	2.29803	0.531247	0.352941	0.455696		0.710901	0.841584	1.76023	1.14953	1.6309	2.93748
0.522901	0.213483	0.521008	0.524444	0.834356	0.7		4.92157	2.12766	1.16505	2.03333	0.814433	0.606061		1.46075	0.678571	0.792683	1.58333	2.8875	3.75
0.38565	0.402299	0.221557	0.387014	1.01515	0.837724		3.2766	1.38636	1.67742	0.690141	0.705263	0.367403		0.606965	0.71	1.18727	0.579439	2.3125	2.10127
1.35748	0.398148	0.390093	0.345382	2.73913	2.84492		2.95288	1.9206	2.22803	1.08065	0.685567	0.61194		0.415842	0.653846	1.33333	0.679245	0.888889	1.34702
0.290909	0.266986	0.266246	0.429972	0.616352	2.63087		2.4375	1.91111	1.7963	0.515625	0.830715	0.787879		0.715432	0.532468	0.935897	0.64	0.807229	1.08434
0.242424	0.311193	0.351351	0.469068	1.02258	1.14493		2.62745	2.21089	0.867347	0.68	0.573684	0.590909		0.567568	0.74315	0.883117	0.943396	3.02411	2.58537
0.205882	0.65	0.224044	0.400862	1.70606	2.79012		1.67391	1.86667	2.51961	0.477477	0.695652	0.64891		0.338235	1.16162	0.546512	1.03448	2.57143	1.51042
0.121495	0.359551	0.288033	0.316167	0.741497	1.87135		2.43419	2.47872	2.34532	1.58287	0.661292	0.430769		1.05907	0.901099	0.962264	0.666667	2.44251	1.51149
0.162162	0.27957	0.526866	0.356522	1.45614	0.606742		4.31251	1.59768	0.971963	1.90385	0.805431	0.829974		0.433628	0.785714	0.660494	0.591837	2.07812	3.97726
0.394737	0.168675	0.369863	0.411259	1.423	0.842857		2.92188	1.75281	2.1411	1.09804	0.934783	0.855072		0.594059	0.513648	0.547619	0.8	1.82868	3.14646
0.11215	0.391099	0.270408	0.365854	1.04	3.61333		3.83333	2.40404	2.1802	1.52708	0.488636	0.529135		1.21569	0.555556	1.15734	1.87302	2.76923	3.325
0.253968	0.644444	0.51875	0.797816	1.42538	1.94048		1.42636	1.94091	1.89583	0.645161	1.12371	0.382637		0.746531	0.561728	1.49275	0.844444	1.51799	2.60085
0.203873	0.312139	0.236842	0.416357	0.77707	0.64557		3.00651	2.40693	2.16522	0.435043	1.02445	0.459459		0.385965	0.688889	1.32468	2.08889	1.34667	2.40541
0.199997	0.419355	0.403754	0.320175	0.776398	1.39706		3.8125	2.30664	1.64055	0.240741	0.600002	0.746667		0.543689	1	0.786478	1.26168	1.61111	3.1462
0.283333	0.347667	0.514493	0.34375	1.81445	2.45775		3.32461	2.21038	0.979167	0.766267	0.556818	0.428571		0.637097	0.275	0.674419	0.545455	2.48718	4.11558
0.1	0.194631	0.257979	0.481146	0.842697	0.443038		1.72549	2.06293	1.59804	1.19231	0.711111	0.415584		0.948721	0.68997	1.17284	0.787234	1.95765	2.25
0.194704	0.388889	0.238754	0.492263	0.751724	0.242857		3.21053	3.21111	2.64356	0.625	0.693182	0.738854		0.735012	1.12195	1.17021	0.456522	2.47518	3.02115
0.130435	0.380952	0.338028	0.292683	1.0596	1.32867		4.54167	3.14286	2.06805	0.922625	0.774865	0.463158		0.457944	1.26214	0.219512	1.01923	0.816901	4.6341
0.278195	0.325	0.260355	0.280702	0.988764	2.05914		2.65745	2.29688	2.00758	1.43119	0.831505	0.557554		0.54902	0.835294	0.544379	0.574468	2.46429	2.68293
0.218182	0.224719	0.257862	0.430147	3.57511	0.973799		2.4898	1.15625	1.13063	0.2	1.09783	0.414286		0.499014	1.1134	1.2957	1.75421	4.89535	3
0.296296	0.0897436	0.212766	0.432675	0.816294	0.680556		3.06709	2.26316	1.78947	0.489796	0.515789	0.406246		0.669903	0.616279	0.466667	1.13208	3.12109	2.62589
0.259259	0.29	0.317241	0.250923	1.79429	2.28571		1.48148	1.66667	1.9375	0.487955	0.603175	0.349036		1.86441	0.872856	0.480519	1.64277	1.6244	0.974026
0.275705	0.181818	0.513106	0.433969	0.903345	3.13078		1.14583	1.08491	1.54505	1.01695	0.354839	0.45754		1.17379	0.582278	0.406977	0.757895	2.67883	2.85897
0.240995	0.42698	0.228395	0.31348	0.596154	1.16002		4.42248	2.04444	0.960265	0.673077	0.472527	0.551239		0.439252	0.287425	0.45122	0.290321	2.63359	4.02703
0.261745	0.329268	0.34505	0.322824	0.668919	2.52021		3.7931	2.20848	1.33684	1.38957	0.810559	0.353712		0.684537	0.526316	1.43366	1.85714	1.32394	4.26829
0.333333	0.405063	0.364912	0.391288	0.521186	2.03101		1.10638	1.88776	2.14526	1.99098	0.714286	0.441558		0.782178	0.605505	0.844156	0.782609	1.52028	1.6962
0.135135	0.522727	0.416382	0.675325	0.762657	2.14716		4.46939	1.71242	1.46879	0.758621	0.558747	0.753425		1.4409	0.642034	1.065	0.959184	1.9604	4.85333
0.338912	0.19375	0.365854	0.427798	3.32365	1.93939		4.1875	1.24706	1.15054	0.942308	1.25275	0.901235		0.449112	1.21302	0.975	0.822222	1.49333	4.01282
1.352	0.329114	0.371501	0.315126	1.36902	0.958333		3.17308	0.829545	1.24602	0.78481	0.563752	0.633437		0.705882	0.731707	2.53261	0.625	1.02857	8.68539
0.309859	0.269072	0.378571	0.460385	1.28467	0.802632		2.20833	1.13402	2.16	1.21154	0.978947	0.525926		0.564202	0.598978	1.17442	2.12471	1.33333	3.23529
0.471074	0.3098	0.319079	0.370999	0.484522	1.06944		6.95745	2.47788	2.30928	2.87879	0.489247	0.390879		0.509451	0.836957	0.935185	0.535714	1.27778	1.87805
0.185606	0.363636	0.309524	0.675556	1.18125	3.08421		0.115385	2.8913	1.60748	0.76	0.791209	0.633329		0.357143	0.653846	0.557692	0.921569	1.96338	3.66667
1.01	0.257732	0.304598	0.412811	0.862512	0.889734		3.29591	1.2	1.0843	0.474576	0.4	0.583333		0.41048	0.551724	0.621951	0.622222	2.05405	0.493333
0.275862	0.367895	0.335526	0.258929	0.741935	1.46018		4.78538	1.01053	1.9802	1.28846	0.425743	0.540929		0.190476	0.785714	1.25275	1.45547	0.973154	2.63043
0.293284	0.546512	0.403931	0.389381	1.69504	0.782609		3.74779	1.40909	1.51701	2.73585	2.29341	0.414286		0.534483	0.770212	0.990099	1.1	1.37778	2.79487
0.258333	0.242105	0.152318	0.423221	0.969782	2.31491		6.47549	2.6281	1.27126	1.45283	0.784091	0.455882		4.48266	1.02381	1.09559	1.35849	2.67105	0.831325
0.341463	0.428571	0.366438	0.468578	1.05028	0.297297		1.35417	2.04081	1.61818	1.34523	0.741573	0.897059		0.732673	0.724969	1.00616	0.763636	2.14376	3.59211
0.363469	0.346154	0.500223	0.321586	0.875	1.40678		4.65217	1.34831	1.06566	1.28	0.635294	0.413174		0.615804	0.793022	0.863071	1.94845	1.37349	2.16
0.161905	0.74375	0.339394	0.406507	0.940594	2.89189		1.72477	0.897638	1.35433	1.15891	1.0617	0.547988		0.657534	0.457478	0.71	1.28986	1.28986	3.48864
0.316239	0.409869	0.425325	0.42714	1.10692	0.673618		2.3375	1.69663	1.52727	1.13725	0.763905	0.521127		0.544776	0.417722	0.57	1.66667	1.5	4.20779
0.218605	0.366279	0.406932	0.311284	0.559871	2.04087		4.19608	1.27143	1.45388	1.29927	0.648936	0.263158		0.5625	0.518987	0.918919	1.53846	0.617647	3.82716
0.325203	0.457944	0.204082	0.310139	1.38312	2.08333		2.01818	2.26471	1	1.08621	1.89412	0.368421		0.740741	0.227848	1.12346	0.478261	2.64865	2.42105
0.142857	0.382353	0.238994	0.443914	1.91345	0.873223		3.61071	2.09302	1.38967	0.423729	0.940594	0.507463		2.7315	0.989362	0.809972	1.43313	1.98485	3.22356
0.222533	0.511628	0.370821	0.294589	1.03448	1.24419		3.24	0.359551	1.4802	1.15	0.436782	0.31556		4.18553	1.07646	0.790381	1.56808	1.10448	0.593023
0.257576	0.26087	0.369942	0.410584	1.01342	1.59155		4.09797	2.62417	0.354839	1.82456	0.9	0.393548		0.813186	0.805195	1.72897	0.511111	2.04762	3.11765
0.279261	0.465318	0.23741	0.437943	2.17241	1.06329		9.22374	0.907128	1.72816	0.54902	0.669643	0.347222		0.759259	0.727273	1.01911	1.02128	2.2029	3.89937
0.169092	0.335586	0.485507	0.412281	0.654511	2.12384		8.53125	1.90219	1.61425	0.983333	0.706522	0.552239		1.07483	0.891568	0.965688	0.456522	2.59497	3.77091
0.171756	0.433442	0.367213	0.351931	1.60358	2.24272		4.82915	3.19565	1.31088	0.615385	0.5625	0.479452		0.636646	0.5375	0.925926	1.71831	2.16216	6.02817
0.240185	0.485988	0.39375	2.17109	0.931507	2.32432		2.13043	1.3125	1.77358	1.06068	0.485149	0.461538		0.554455	0.529745	1	1.63158	2.05499	3.38747
0.423077	0.407895	0.486761	0.460784	1.40275	0.993007		2.47458	1.6554	1.58717	0.647059	0.424242	0.425408		2.73636	1.2093	0.880759	2.89583	2.73846	0.827957
0.299714	0.337662	0.484076	0.340336	0.587413	1.78873		2.46386	2.69744	1.89691	0.45098	0.514286	0.491124		1.39752	0.53035	0.333333	0.521739	2.02886	0.77907
0.31748	0.394737	0.397163	0.508505	0.628714	0.690141		12.09	3.56383	1.30597	0.822773	0.651042	0.755587		0.372727	0.752941	1.07109	1.83224	1.48193	1.2
0.273585	0.539326	0.293706	0.357766	0.769953	2.32922		8.70213	1.92473	1.48214	1.09859	0.634655	0.364865		0.573913	0.764045	1.12766	1.54	2.45333	1.69149
0.251212	0.337662	0.35527	0.292593	1.39941	2.77215		4.75155	2.11811	1.65066	1.7	0.700848	0.505495		1.0812	0.818182	1.25735	1.62903	1.89855	7.58667
0.0551724	0.431119	0.24359	0.378486	1.75524	2.11579		9.98276	1.2043	1.09901	0.346154	0.824074	0.273585		1.15385	0.291139	1.25253	2.90575	1.49333	3.04494
0.195572	0.342105	0.351462	0.446171	1.65035	2.2924		1.72706	2.16484	1.06566	1.3888	0.584821	0.479452		0.736842	0.5625	0.779221	1.08889	3.10127	2.42683
0.271004	0.371795	0.195804	0.340336	0.955441	1.41349		0.757009	1.91467	1.84171	0.86	0.670588	0.597403		0.698522	0.8	0.611765	1.05172	1.35333	3.1952
0.254545	0.166667	0.326849	0.426877	0.799065	2.88983		1.72	1.72527	1.35541	0.612245	0.68351	0.362319		0.926605	0.733333	1.07143	1.23913	2.64474	3.64568
0.15	0.474106	0.22695	0.373913	1.54217	2.80635		1.29167	1.43689	1.84536	0.666667	0.686047	0.691176		0.754545	0.662791	1.29487	0.846847	1.9883	1.75145
0.144578	0.402439	0.298611	0.30123	1.96753	2.08571		8.89617	1.82778	0.9375	2.10526	0.4	0.267442		1.34615	1.25948	0.926829	1.07763	2.21622	1.66883
0.127119	0.703128	0.344828	0.283433	0.913333	1.75561		2.90909	2.1357	1.27368	1.45192	0.53758	0.25		0.534483	0.685714	0.8	1.71005	1.14351	5.69672
0.231481	0.317204	0.317327	0.339806	1.98734	1.14286		1.08696	1.33171	2.02083	0.586207	0.415094	0.323077		0.295238	0.734694	0.676647	0.636364	1.55556	4.14286
0.211429	0.621951	0.2	0.3125	0.876791	2.7706		12.1964	0.670455	1.26522	0.478743	0.516129	0.557143		0.631818	0.766234	1.10152	0.818182	2.11268	1.07738
0.39823	0.317647	0.164251	0.345941	1.11921	3.61446		1.87702	0.875	2.57658	0.962121	0.572917	1.02985		0.574257	0.829545	1.74074	1.01005	3.05933	5.66825
0.151786	0.632184	0.36746	0.3375	0.849923	3.33735		2.33494	1.3871	1.97683	1.0578	0.853261	0.371429		0.793893	0.859903	1.36792	1.53333	2.44889	2.20064
0.196774	0.451023	0.670543	0.269912	1.04054	1.7931		0.901961	2.52499	1.21368	2.03622	0.82069	0.271429		1.249	0.619048	0.975309	0.773649	1.5	0.422078
0.263636	0.55	0.303448	0.333849	1.05096	2.30216		5.14	0.851485	2.24079	0.557377	0.677778	0.296296		0.718447	0.6875	0.909091	0.8	2.79288	0.367089
0.252372	0.411765	0.210884	0.446776	1.89853	1.07042		0.675	2.12847	1.47565	0.66	0.661765	0.42029		2.52586	1.53834	0.556886	1.00638	1.61765	3.15405
0.2874	0.73568	0.434007	0.407874	1.3746	2.25		10.7547	1.84277	1.63441	0.823881	0.5	0.414286		1.05505	0.812866	0.892683	1.10714	1.7068	2.37778
1.25746	0.294118	0.315789	0.46875	1.38776	1.93898		0.946429	2.32363	1.06863	0.922414	0.573441	0.4		0.619266	0.834715	0.722488	0.408163	1.50336	2.2269
0.234328	0.361446	0.275362	0.504566	1.04167	0.285714		1.30612	2.09783	1.12381	0.865385	0.269663	0.358209		0.85845	0.611765	0.612613	2.32955	1.74354	0.786667
0.228571	0.186047	0.351045	0.427226	0.847826	1.17808		2.23853	2.30337	0.628866	0.509434	0.306122	0.357143		0.879147	1.53333	0.67097	0.861538	1.95238	2.47916
2.09091	0.380435	0.5	0.437736	0.86875	1.3249		4.75	1.71277	1.45614	1.41667	1	0.477825		0.717426	0.35	1.32468	0.673913	0.756757	5
0.255474	0.368421	0.176056	0.412793	0.687713	2.71739		4.06522	2.74922	2.3445	0.551724	0.637544	0.504047		0.738703	0.428571	0.604396	1.11224	3.27443	5.49068
0.165217	0.821429	0.304843	0.516807	0.267123	0.571256		2.14062	0.473934	1.93705	0.819639	0.643678	0.260274		0.743937	0.832335	0.97546	1.91228	1.83099	3.58108
0.277778	0.669148	0.319149	0.426778	0.648649	3.71063		2.16667	0.309278	1.4375	0.533368	0.564356	0.699026		0.928571	0.5	0.55	1.14635	3.82353	3.45991
0.252918	0.425	0.395973	0.239216	0.716216	3.19868		4.65027	2.14744	0.971154	0.622642	0.731638	0.238806		0.72973	1.59596	1.12821	1.15789	1.48438	2.71429
0.205414	0.348148	0.234568	0.340517	1.57895	0.9309		4.13043	2.73846	1.13373	1.70498	0.664962	0.368421		0.626959	1.63636	0.468085	0.511111	1.51562	1.48684
0.25474	0.447368	0.308869	0.38	1.04459	2.7234		1.01887	0.367021	1.96253	0.867034	0.719787	0.288136		0.607107	0.758242	0.9375	0.40708	2.08148	2.69892
0.0756302	0.474263	0.295858	0.344538	1.47368	0.758337		1.45833	2.20561	1.68868	1.46547	0.709302	0.530688		0.793578	0.532609	0.833333	0.385965	1.69382	3.02439
0.270588	0.0722892	0.295707	0.610619	0.560694	0.380952		7.24771	2.24242	0.921569	1.17088	0.765481	0.539416		1.58744	0.568624	0.797872	1.55319	2.57759	2.99048
0.146552	0.38961	0.133333	0.440678	0.834341	0.450633		0.156863	0.354272	0.6	0.640721	2.53725	0.507692		0.757282	1	0.46988	1.51931	0.856061	2.54037
0.254098	0.32967	0.379547	0.347992	0.706966	0.834225		0.510204	0.51087	1.24903	0.389481	0.534091	0.516779		0.517144	1.88517	0.933092	0.886738	2.63849	2.41975
0.192199	0.227848	0.14966	0.408497	1.11921	5.03245		2.56014	1.16822	1.52525	2.53061	0.482353	0.44691		1.37	0.72093	0.458824	1.125	1.34722	5.8627
0.380436	0.495727	0.244048	0.283224	2.2125	0.828125		0.47816	0.691542	1.21311	1.31373	0.5	0.376963		0.581281	0.66158	0.968872	0.578947	2.32099	2.94737
0.252232	0.363636	0.509868	0.54185	0.407821	0.584416		0.940594	1.72414	1.13043	1.19608	0.651163	0.164557		0.556054	0.794552	0.792683	0.652174	0.24359	0.39759
0.188679	0.338983	0.368056	0.357918	0.906087	0.943662		1.89688	0.25	0.793814	0.127273	0.612903	0.431818		0.522936	0.233766	1.05085	0.782609	2.5873	0.797468
0.141667	0.398693	0.470238	0.405172	0.817409	0.489614		0.955589	3.81443	1.34862	0.27451	0.612903	0.407407		0.75432	0.771739	0.3625	0.181818	2.09333	3.68635
0.122386	0.495575	0.306838	0.375	1.42455	0.686747		0.636364	2.19588	1.86726	2.67925	0.717949	0.376		0.75	0.722892	1.63218	1.5499	0.485507	2
0.247863	0.682927	0.90882	0.248963	1.94444	1.79605		5.56923	0.483146	1.3139	0.265306	0.337209	0.536585		0.570175	0.221053	0.384615	0.5625	2.01458	5.08434
0.411215	0.246753	0.388889	0.483681	0.921071	1.01333		3.92381	3.59091	2.59706	0.746269	0.701031	0.545161		1.27092	0.573171	0.747079	0.16129	2.15666	3.34759
0.14094	0.444444	0.183099	0.502075	0.886076	1.23944		7.28571	1.90083	2.93589	1.67347	0.793478	0.487179		0.568966	0.973684	0.821193	0.96	1.67431	1.91892
0.190061	0.307692	0.266484	0.670683	0.924528	0.6		4.78571	2.26702	0.578431	1.84314	0.653897	0.375852		0.700195	0.873418	1.04762	0.234043	1.99999	3.56081
0.280488	0.3875	0.331126	0.325345	0.18	0.639003		0.638298	1.14477	1.54822	1.20755	0.696377	0.905882		0.673575	0.620253	0.764444	0.638298	1.56338	4.80952
0.290323	0.431818	0.292756	0.489177	0.674699	0.672202		5.36237	1.42424	1.25225	0.787037	0.706691	0.57971		0.580087	0.783784	0.86287	0.54	2.51351	8.41151
0.34188	0.4125	0.281893	0.599398	1.89117	0.614286		0.391304	0.515789	1.57826	1.22129	1.04562	0.551061		0.632075	0.755456	0.714286	0.826772	1.44595	1.9186
0.269406	0.516854	0.354354	0.580645	0.634498	0.558049		0.795918	2.34409	2.4147	1.2807	0.74143	1.09211		0.619048	0.5	0.4375	0.90566	1.59155	1.74667
1.59172	0.616279	0.543046	0.314286	2.07432	0.985915		2.55	0.793651	1.93659	0.82397	0.511111	0.507692		0.272727	0.587629	2.05263	1.2963	1.78195	3.39333
0.33127	0.461078	0.238434	0.431507	2.18543	0.3125		4.42029	0.960396	0.89899	0.236364	1.26078	0.530303		0.507042	0.841482	0.638554	1	1.80822	3.04598
0.283186	0.363636	0.265472	0.273469	2.89535	0.416667		5.25532	1.40404	1.80968	0.411765	0.78125	0.164384		0.877358	1.14474	0.653846	2.88679	1.0219	2.78667
0.280702	1.13348	0.256944	0.526316	0.575163	0.361478		0.470588	2.05435	1.16129	0.896552	0.946257	0.354774		1.56481	0.989691	1.10256	0.244444	1.73034	3.95643
0.188742	0.366071	0.290909	0.475687	1.2129	0.493243		4.60814	1.51042	0.350515	0.4	1.16327	0.30719		0.690323	0.708075	0.87013	0.232143	1.52632	1.7722
0.322326	0.231089	0.268966	0.353519	2.00784	0.533639		6.91489	2.24623	2.10568	0.147541	1.02222	0.625		1.02703	0.842867	1.03933	0.893281	1.26154	3.04575
0.236181	0.912621	0.273684	0.46263	1.73558	1.44881		5.20789	0.501873	1.17363	0.52	0.25	0.620375		2.15948	0.71123	0.588571	0.357143	1.49351	1.16883
0.0754717	0.468354	0.460743	0.289474	0.922613	1.33197		2.39216	0.868132	1.41471	1.46377	0.731092	0.619718		0.401709	0.641026	0.628205	1.4	1.36765	2.47436
0.393162	1.00559	0.269939	0.59322	2.06737	3.65835		1.35185	1.25564	1.07527	1.52	0.779631	0.619048		0.733624	0.681818	0.3375	0.653061	1.57096	1.67318
0.192774	0.392157	0.24347	0.403766	1.72028	1.34775		4.56	2.04348	1.28244	0.3	0.893769	0.514286		0.572816	0.696896	1.11765	0.306306	1.18092	2.53947
0.328	0.714286	0.442857	1.31801	0.779221	1.16279		7.12963	1.32	1.63158	1.52	1.34884	0.391702		1.81416	1.07565	0.5875	1.33116	1.54321	0.716216
0.166664	0.305366	0.16875	1.77734	0.68914	1.89873		1.79167	1.81915	1.35119	1.27451	1.35149	0.739726		0.640587	0.883721	0.704545	1.39866	2.75464	1.9517
0.243321	0.121951	2.5886	0.343849	0.576159	3.51765		0.191489	2.31959	1.1066	0.66	0.658824	0.388889		0.58945	0.747253	1.1125	0.644444	1.29851	3.77358
0.227027	0.108696	0.173913	0.296894	1.84138	2.68235		5.45012	0.373913	0.90625	0.401709	1.12981	0.411765		0.710526	1.1	1.27001	0.655172	2.94595	4.42763
0.177966	0.290867	0.284454	0.366537	1.81081	0.44		4.98077	1.93396	0.645161	0.660714	0.413002	0.50519		1.99206	0.855263	1.24654	0.723404	1.71429	2.49333
0.301724	0.391753	0.202703	0.521008	0.984252	0.666667		4.39583		1.42593	0.856358	0.936794	0.343066		0.616071	0.714286	1.17987	0.942308	1.63973	1.66355
0.419643	0.426829	0.729749	0.349785	2.82692	3.49425		2.8913		1.9898	0.773973	1.53933	0.801418		1.02326	7	1.13779	0.542857	2.20701	3.54545
0.193426	0.549133	0.275362	0.597345	1.65455	3.16606		2.39599		0.867769	0.471698	1	0.513386		0.817518	1.03797	1.21795	1.54237	2.26158	2.31325
0.280443	0.333333	1.21918	0.271429	1.72222	2.29268		6.47788		1.52289	0.408163	0.686957	0.52381		0.581818	0.80117	0.794872	0.866667	3.31343	3.80712
0.224535	0.334362	0.346883	0.458553	1.70109	0.597419		2.84783		0.813084	1.25493	0.449495	0.61194		0.418182	0.835294	1.81609	0.816327	3.59375	2.63606
0.238095	0.465116	0.271016	0.481481	0.482759	7.45833		1.36		0.754902	1.05455	0.640449	0.383459		0.620102	1.05263	0.833333	0.648273	1.91135	1.97778
0.219048	0.534884	0.309846	0.415584	1.86164	1.19149		0.252174		0.418605	0.568627	0.555556	0.5		0.859414	0.651376	1.1136	1.13611	2.01114	2.54667
0.453704	0.432302	0.163717	0.335878	1.46429	2.43902		2.38732		1.96154	0.349206	0.611399	0.264706		0.667433	0.607735	0.512195	0.843478	1.28777	2.87879
0.168224	0.235294	0.237043	0.492693	0.618421	0.635294		4.58047		1.21429	0.738589	0.5	0.323529		0.551524	0.771574	0.858974	2.02174	2.54699	1.69737
0.364486	0.260606	0.807018	0.269912	0.584665	0.778334		0.375		1.25516	0.532258	1.05172	0.72807		0.609639	1.07778	1.22658	0.98	1.9642	2.38211
0.753138	0.341118	0.438547	0.445887	1.04598	0.767642		5.42308		2.7234	0.42	0.461034	0.767199		0.737135	0.7125	0.916084	0.23913	1.13235	2.7973
0.145299	0.460526	0.398583	0.564886	1.16	1.06061		2.44231		2.01776	0.734694	0.581395	0.333333		0.609524	0.785714	0.882353	0.608696	1.20732	4.35846
0.0769231	0.517647	0.387879	0.348978	1.14259	2.58108		0.4		1.5914	0.818182	0.735786	0.75		0.688287	0.66879	0.784091	0.965271	1.24646	4.96203
0.239669	0.348837	2.49027	0.661597	1.50746	2.40964		6.40426		1.24378	0.993878	0.314815	0.432647		1.14428	0.341772	0.53012	0.595745	2.03125	4.26087
0.695238	0.172414	0.299569	0.333333	1.37415	1.27027		1.7763		0.873684	0.907407	0.486772	0.527778		0.745283	0.743284	1.44149	0.326923	1.8125	2.18519
0.731707	0.252988	0.45912	0.346614	0.822727	1.48214		0.692308		1.36254	1.09235	0.953125	0.507143		1.3577	0.717949	0.958738	2.67308	1.15942	2.32468
0.146789	0.717949	0.392157	0.403509	0.978462	4.40895		0.697248		1.16667	1.41254	0.663717	0.4125		0.945652	0.635294	0.546512	3.08163	2.35385	3.74269
0.954128	0.222222	0.288461	0.458506	1.18178	2.47852		1.07576		1.85405	0.196078	0.854043	0.4375		0.955752	0.487805	0.839506	1.12162	2.59969	3.62871
0.234848	0.341176	0.207071	0.410788	1.93765	4.01897		1.54348		0.741071	0.653846	0.60396	0.589041		1.84766	0.947368	0.639175	0.97479	1.49777	3.01674
0.834954	0.294872	1.36301	0.411765	1.00319	0.688034		0.7		1.51773	1.38039	0.662791	0.632911		0.298246	0.516854	1.20998	0.688889	1.76404	2.14118
0.147887	0.456522	0.270949	0.472254	1.4404	1.55		1.08511		1.44481	1.13691	1.4455	0.437395		0.392157	0.564706	0.767022	1.34081	1.70833	3.31325
0.321429	0.1875	0.367347	0.24735	1.19595	1.77124		3.48936		1.27027	0.731481	2.29348	0.219512		0.5	0.869048	0.0779221	0.964912	1.89394	3.03061
0.286765	0.151899	0.228189	0.252613	1.63216	1.74255		0.958333		1.26462	0.722488	0.522727	0.2375		0.915094	1.23529		0.586066	2.35294	1.03846
0.210084	0.298701	1.18484	0.321755	1.14588	4.93706		1.00706		1.60097	0.788462	0.852273	0.409091		0.728	0.597561		1.02128	1.84362	2.65823
0.35514	0.320346	0.329545	0.421018	0.910959	1.75641		1.125		1.62963	0.711538	0.806202	0.114286		0.356436	0.622642		2.15556	1.90902	2.96703
0.345865	0.304878	0.485714	0.859369	1.48138	3.22078		0.758621		3.11919	0.987854	1.21548	0.178571		0.507812	12.0375		1.20681	1.30788	2.24706
0.106952	0.185185	0.422986	0.467249	2.08361	1.14966		1.91667		2.11828	0.538462	0.677249	1.18881		0.70155	0.46988		0.34375	2.76042	3.95216
0.211864	0.402299	0.375887	0.333333	1.00306	2.4711		1.05172		0.978947	1.23333	0.896552	0.4		0.536364	1		1.47368	2.24719	3.42529
0.194444	0.392405	0.58216	0.331959	1.17327	2.48148		0.583333		2.13008	0.898305	0.8125	0.586207		1.17105	1.17105		0.781609	1.2707	2.88429
0.2625	0.398734	0.455172	0.416357	1.71233	2.05797		0.659574		1.85294	1.45763	0.558824	0.309859		0.648438	0.648438		0.574468	2.4875	8.4058
0.301073	0.241379	0.256484	0.463519	0.590062	0.811594		1.07692		1.30025	0.8	0.744758	0.601156		0.641026	0.641026		0.943396	2.87407	2.23464
0.592593	0.289278	0.294915	0.258929	0.928994	0.920712		0.639344		1.6789	1.53659	0.4375	0.362319		0.744186	0.744186		1.03788	2.79104	3.85849
0.336364	0.129412	0.351549	0.389744	1.19706	2.56944		0.479167		2.7598	0.648148	0.431818	0.569416		0.851852	0.851852		0.933333	1.73091	2.86001
1.07337	0.438757	0.420732	0.257261	1.04834	0.411084		0.779661		2.14364	1.92	0.164835	0.24359		0.483146	0.483146		1.6	2.1831	1.71795
0.355634	0.454545	0.203252	0.334941	0.924252	3.86862		0.846154		1.89447	1.08333	0.367925	0.468354		0.780488	0.780488		0.685185	3.67692	2.34211
1.8755	0.43578	0.66784	0.241071	1.64286	0.578207		0.424242		1.46486	1.1605	1.15694	0.268657		1.18182	1.18182		1.09044	2.03497	3.89744
0.101351	0.226057	0.154839	0.403101	0.959184	0.231884		1.22414		1.45263	0.82857	0.637363	0.477612		0.551282	0.551282		0.133333	1.64336	2.96104
0.40566	0.489614	0.387324	0.283662	1.14184	0.972164		0.780634		1.70774	1.28302	0.911458	0.323529		0.542553	0.542553		1.09804	2.36508	3.64634
0.697183	0.526316	0.546667	0.374074	0.829114	0.607053		7.1875		0.807692	0.647059	0.427184	0.685714		0.755814	0.755814		1.48936	3.83077	3.35526
0.330827	0.277108	0.325843	0.335665	1.11022	2.40136		0.724138		1.32787	0.947368	0.447619	0.360947		0.752809	0.752809		1.49123	2.2	2.22222
1.67424	0.276316	0.386293	0.391753	2.04516	1.8		0.837838		1.5625	0.773148	0.426966	0.538226		1.87273	1.87273		0.36	0.861919	3.35802
0.179104	0.205128	0.625899	0.395437	0.821192	1.97984		2.08333		0.44	0.810345	0.659341	0.355263		0.792208	0.792208		0.482143	1.40299	2.45333
0.321429	0.380952	0.235018	0.307692	1.14422	1.70036		3.87037		1.54167	0.9	0.734607	0.383051		0.755288	0.755288		1.57793	2.36765	1.30233
0.288389	0.307692	0.332155	0.663717	0.979381	2.88352		4.08333		1.65306	0.689655	0.641304	0.677687		0.565217	0.565217		0.391304	1.85938	1.60606
0.219101	0.361702	0.235714	0.252212	1.27711	0.476471		0.770833		1.91398	0.482456	0.861702	0.244275		1.11392	1.11392		0.864951	1.46479	4.17801
0.25989	0.337662	0.470199	0.24359	1.15049	0.9		0.6875		0.649485	1.1	0.494253	0.463415		0.770115	0.770115		1.48234	3.65152	2.88968
0.302338	0.0987654	0.474275	0.380309	1.2538	0.879474		0.795918		1.12903	1.04835	0.666667	0.49635		0.911379	0.911379		1.24	1.63158	2.75625
0.229126	0.303797	0.536887	0.305677	1.17949	1.7793		1.35484		1.19588	0.632653	0.928305	0.474114		1.71115	1.71115		0.822222	1.98725	2.77027
0.444113	0.319295	0.175	0.345635	1.11765	1.7027		0.76		0.966184	1.5082	0.892157	0.340804		2.57692	2.57692		1.64535	2.34351	4.38272
0.140351	0.267215	0.267123	0.425532	0.546667	2.0066		2.17317		1.23404	1.35294	0.297872	0.449664		0.448718	0.448718		0.775701	1.17188	4.24769
0.216103	0.306358	0.359477	0.27409	0.945281	1.32099		0.92		1.64423	0.367347	0.694118	0.578811		1.05952	1.05952		0.55	2.15601	4.09202
0.267986	0.356322	0.317919	0.443966	0.566667	1.63265		1.61224		1.15888	1.14815	0.872093	0.273973		1.05941	1.05941		1.61062	2.27778	2.23864
0.290598	0.395062	0.304965	0.460612	0.47561	1.93671		0.962264		0.933333	1.94545	1.05376	0.575342		0.958602	0.958602		1.08889	2.7	2.71591
0.279661	0.372699	0.468681	0.337884	0.86514	1.29577		1.13043		1.58654	0.66	0.711111	0.595588		0.873418	0.873418		1.1875	2.71795	3.04
0.336283	0.351852	0.348837	0.383183	1.25414	2.46237		0.740741		1.59959	0.651376	0.804233	0.287879		0.705556	0.705556		0.971429	2.20896	3.01099
0.346474	0.529071	0.543624	0.400778	1.61444	2.01961		1		1.38326	1.09757	0.488636	0.353571		0.576923	0.576923		0.938776	2.62346	2.54667
0.380531	0.539474	0.511412	0.394302	1.01905	2.61842		0.849531		1.64516	1.06122	1.02795	0.25		0.715152	0.715152		0.625	1.71642	3.7973
0.296702	0.294872	0.299013	0.464733	1.20946	0.323944		0.68		1.36364	1.08823	1.15118	0.537313		0.666667	0.666667		1.32353	1.33333	4.70513
0.311317	0.331169	0.426966	0.313758	0.468013	1.78082		0.96516		1.0404	1.06838	0.476744	0.474359		1.02778	1.02778		0.73913	0.984615	3.45556
0.148936	0.430986	0.433037	0.34748	1.41304	1.36232		0.869356		1.64563	1.64	0.59887	0.5		0.553034	0.553034		1.43137	3.14308	4.53102
1.43056	0.242424	0.243056	0.350528	1.00662	0.12987		0.92		1.23364	0.932482	0.781609	0.2		0.825798	0.825798		0.434783	1.82812	0.746667
0.229508	0.883117	0.371429	0.368889	0.905462	2.67606		0.599996		1.32323	0.435592	0.896552	1.80597		0.83146	0.83146		0.446809	0.914286	2.52381
0.40566	0.390533	0.34965	0.785408	0.902778	1.78738		1.08696		1.17416	1.38182	1.26667	0.4125		0.45679	0.45679		0.595745	1.30597	4.23077
0.207207	0.185185	0.287009	0.427948	0.993506	1.95714		0.984979		1.61165	1.38462	1.45977	0.453392		0.858065	0.858065		0.987342	1.70588	4.09091
0.187246	0.306818	0.255906	0.277778	1.5638	1.85098		0.38835		1.57678	1.43352	1.42	0.208333		0.777961	0.777961		0.875	1.51515	2.51282
0.348755	1.79268	0.278719	0.457338	0.952055	3.77143		0.913043		1.32094	0.764706	0.784946	0.753846		0.833333	0.833333		0.4375	2.08333	3.41005
0.256881	2.09667	0.373333	0.348645	0.578231	1.56222		0.8		1.68458	0.907407	0.744444	0.443662		0.952065	0.952065		0.403226	1.27132	3.93506
0.204724	0.361607	0.582192	0.330645	0.728477	1.71831		0.645833		0.958763	0.789474	0.58427	0.421053		6.30872	6.30872		1.40719	1.98413	2.64368
0.205607	0.545455	6.69302	0.316667	0.406452	0.365255		0.509434		1.70217	0.449153	0.449198	0.693333		0.939024	0.939024		1.72475	0.6875	3.13333
0.229827	0.146341	0.235507	0.465505	0.807453	2.15979		1.83556		1.6789	0.53913	0.721311	0.377591		1.58547	1.58547		2.20755	1.51471	3.88372
0.192982	0.386757	0.419482	0.319328	1.06825	2.74026		1.38298		1.55667	0.880734	0.626866	0.477176		0.838586	0.838586		1.64815	2.21212	4.11921
1.67451	0.540439	0.361963	0.431985	1.60736	2.10186		1		1.31579	0.446429	0.822581	0.604938		0.876168	0.876168		0.591837	2.43182	5.57789
0.338983	0.271144	0.266667	0.239382	0.781704	1.67048		0.456522		1.78846	1.06897	0.667811	0.308271		0.701903	0.701903		0.822222	1.80822	3.83673
0.125	0.0430108	0.330102	0.145161	1.67742	2.0304		5.08333		1.96774	1.0625	0.247525	0.246377		0.541667	0.541667		0.27451	2.29221	1.53947
0.293023	0.345679	0.485507	0.461207	2.60805	2.21323		1.65217		2.41964	0.237037	0.595078	1.1087		0.89473	0.89473		0.72549	2.01322	5.42857
0.31134	0.360465	0.295775	0.466624	0.769737	1.73077		0.490196		1.20619	1.70192	0.34715	1.14103		0.80814	0.80814		0.294118	2.33824	4.73418
0.185053	0.794118	0.223776	0.425926	0.843243	2.14865		1.15616		1.56566	0.811321	0.87931	0.263889		0.993976	0.993976		2.5	2.75176	6.85714
0.217593	0.141176	0.353698	0.321499	1	0.271107		1.19565		0.956989	0.876289	0.576642	0.703346		0.910398	0.910398		0.709679	2.90476	4.25974
0.254545	0.404762	0.319018	0.308624	1.04088	1.73611		2.74556		1.53191	0.490196	0.71875	0.625125		0.505618	0.505618		1.1	2.06382	1.10976
0.11194	0.287625	0.315675	0.243363	0.853147	3.02857		1.14894		1.4	0.756303	0.625	0.641791		0.305699	0.305699		1.20875	2.50746	2.46914
0.274848	0.320513	0.533333	0.354772	1.36364	1.92857		0.653061		1.67797	1.88679	0.443299	0.181287		0.85	0.85		0.6	3.01402	4.45679
0.354998	0.35	0.304965	1.31265	0.928814	2.70732		0.978261		1.28125	1.30827	0.784091	0.352564		1.12299	1.12299		3.58621	3.09333	3.21053
0.210117	0.333333	0.369427	0.588028	1.27083	1.2987		1.77358		1.56842	0.410714	0.242718	0.443038		0.511962	0.511962		1.35417	0.642857	3.46753
0.303089	0.395556	0.304062	0.251407	1.13725	0.411392		0.346939		1.70588	1.73529	0.723399	0.337724		14.4624	14.4624		0.376812	2.80556	2.45745
0.190476	0.128205	0.41	0.236735	1.28342	1.63636		0.218182		1.56171	0.464	1.0566	0.289855		1.05882	1.05882		2.37087	2.2509	3.17342
0.182979	0.325301	0.297872	0.457018	0.903846	1.91128		0.759259		1.4767	0.671756	0.76	0.5		0.378049	0.378049		2.14286	2.61963	3.13725
0.238532	0.222222	1.37562	0.191489	2.28846	2.44		0.509434		1.45221	0.555556	1.05038	0.850649		0.662338	0.662338		0.861104	1.86275	3.83544
0.336263	0.389474	0.349544	0.438354	1.63919	1.6646		1.12538		2	1.43478	0.685185	0.301282		0.9	0.9		1.13043	2.488	3.55405
0.131004	0.325911	0.481568	0.69685	1.33025	0.428571		1		0.526181	2.1	1.52941	1.1227		0.936709	0.936709		1.17021	2.42554	3.24405
0.247934	0.271394	0.121622	0.311637	0.610709	1.424		0.541667		0.421053	4.10714	0.655963	0.333333		0.775	0.775		0.591837	0.988119	5.10476
0.247378	2.61819	0.29061	0.264069	1.20812	3.5942		0.413043		1.31132	0.83871	0.950324	0.658228		0.976048	0.976048		1.02222	2.67625	3.38614
0.27234	0.315876	0.276399	0.553571	1.43685	1.76812		0.489362		1.86607	0.96	1.35683	0.461243		0.4	0.4		1.23913	1.77465	2.97821
0.345794	0.347107	0.280405	0.372881	0.566667	2.49275		0.775246		1.93617	0.765273	0.762887	0.489362		1.1519	1.1519		0.622449	1.04762	3.12987
0.197297	0.350687	0.478873	0.542735	1.48063	1.7099		1.40119		1.59375	0.730769	0.457447	0.225		1.39474	1.39474		0.04	1.28692	2.10345
0.160825	0.39521	0.213099	0.487103	0.353591	1.35397		1.2766		0.319703	0.64	0.797872	0.441176		0.892308	0.892308		0.636364	2.20588	2.46988
0.414847	1.92108	0.386207	0.4	2.29717	1.51392		2.76087		1.38681	0.874337	0.29	0.552239		0.78125	0.78125		0.480769	0.428571	2.62136
1.41795	0.789157	0.1	0.366071	1.21569	2.02128		0.879245		1.52982	1.7561	1.02825	0.0921053		0.786458	0.786458		0.72104	2.40533	2.72826
0.19685	0.683544	0.350003	0.485215	1.26328	1.29873		1.55072		0.565447	0.736111	0.666667	0.536695		1.38395	1.38395		2.2449	2.78289	2.49431
0.152542	0.909091	0.285326	0.395626	0.242268	2.78807		1.02174		0.680851	0.57037	0.908108	0.353846		0.710145	0.710145		0.42	1.74627	3.22444
0.202452	0.309524	0.493151	0.470085	1	1.6		0.790698		1.0303	3.48	1.01176	1.12308		0.428571	0.428571		1.51485	1.42236	5.10667
0.151061	0.27381	0.512456	0.374449	0.937888	1.10145		2.21505		1.58103	0.534653	1.92857	2.89022		0.328947	0.328947		2.23786	0.6875	2.67985
0.211864	0.324675	0.327655	0.470736	1	2.33803		0.413043		1.23276	2.61224	0.979798	0.114286		1.02618	1.02618		0.851064	3.32353	2.8961
0.4	0.469136	0.166667	0.413793	3.57669	2.78571		0.872727		0.591398	0.55102	2.81333	0.205674		0.680912	0.680912		0.982759	2.93293	5.42353
0.330435	0.573171	0.308725	0.570866	0.847682	1.50633		1.03721		0.26087	1.61224	0.321839	0.295082		0.813754	0.813754		1.20253	2.4438	5.28378
0.375	0.228556	0.216028	0.363992	0.31875	2.57143		0.471698		1.41237	2.44525	0.695238	0.858903		1.02542	1.02542		1.73684	2.60048	6.11538
0.308333	0.383678	0.356234	0.489105	1	1.15278		0.416667		1.46371	0.732143	0.605714	0.492647		0.672131	0.672131		0.340426	2.1775	2.60494
0.265714	0.763158	0.354331	0.449238	1.58047	1.10405		1.28017		0.757895	0.508197	0.752676	0.24		0.753247	0.753247		0.456	2.23115	2.41667
0.215517	0.397727	0.404762	0.390351	1.36522	1.42105		0.6		1.52697	1.04898	0.5625	0.341176		0.670588	0.670588		0.333333	1.34848	4.64474
0.665598	0.54321	0.32386	0.421277	2.05431	1.04225		0.339623		1.99552	1.07258	0.384956	0.376026		0.666667	0.666667		1.53523	1.70312	3.69737
0.268852	0.365854	0.33813	0.486341	2.00283	1.28169		0.430769		2.10489	1.64	0.523256	0.169231		0.921053	0.921053		1.84444	1.63514	4.54667
0.0955882	0.22093	0.284091	0.272331	0.398649	1.42		0.656049		1.42857	1.51485	1.20787	0.410959		0.677419	0.677419		1.3617	1.88054	2.6875
0.227273	0.544304	0.305732	0.33881	0.678899	2.28092		0.9375		0.904762	0.375	0.804124	0.328671		0.99252	0.99252		1.18033	1.28395	2.33334
0.25	0.158537	0.406417	0.39664	1.02091	1.69444		0.76087		1.25253	0.443583	0.655914	0.476923		0.730035	0.730035		1.84	2.14535	3.24359
0.711712	0.324675	0.557789	0.407895	1.07331	1.67123		0.983051		1.43067	0.62	0.707303	0.597015		0.560976	0.560976		0.463636	1.54054	2.70019
0.912521	0.349776	0.30625	0.448889	1.1	1.35616		0.77887		1.1068	0.469388	0.788235	0.283582		0.670807	0.670807		0.466667	1.96825	2.80263
0.452282	0.393617	0.100719	0.421053	1.92529	1.58901		1.84545		1	1.25	0.376471	0.492308		0.716599	0.716599		1.81728	1.74603	3.65789
0.495798	0.254438	0.273973	0.144681	1.42771	2.19689		0.440367		1.46438	1.45531	0.735507	0.246154		0.898445	0.898445		2.07487	0.454545	1.63253
0.653846	0.2375	0.335404	0.314516	0.656627	1.79221		0.377358		1.69686	0.88	0.389474	0.471429		0.417722	0.417722		2.375	2.89189	1.0989
0.282581	0.367647	0.301854	0.480469	0.826625	2.16138		0.414097		1.55102	2.47482	0.55615	0.791667		0.583587	0.583587		3.82222	3.46875	2.65934
0.276582	0.341463	0.551129	0.106838	2.34266	0.753425		0.254545		1.67974	1.375	0.62143	0.467153		0.638095	0.638095		0.777778	2.36012	1.33544
0.348624	0.37931	0.515152	0.463908	1.54658	1.36331		1		0.91453	0.95082	0.525919	0.581		0.960187	0.960187		1.75	2.05	2.10345
1.5935	0.417998	0.47482	0.281385	1.98649	1.3494		4.70213		1.83505	0.568966	0.3	0.225352		0.632911	0.632911		0.648782	1.71875	4.48421
0.153094	0.291262	0.402651	0.417969	1.67248	0.623188		0.425926		1.50314	0.739578	0.55814	0.705479		0.902439	0.902439		1.92308	1.72049	3.31558
1.20625	0.504323	0.477124	0.406444	0.862069	1.5906		3.54		0.729233	0.648148	0.341176	0.582734		0.531915	0.531915		0.914634	2.06978	1.37975
0.190476	0.258065	0.329412	0.426667	0.920446	0.485714		0.6		1.27835	1.5614	0.604651	0.597294		0.296703	0.296703		2.22222	0.455696	5.5814
0.225052	0.195122	0.210269	0.532013	1.2293	2.6519		5.80073		1.2	1.19911	0.686047	2.51996		0.457447	0.457447		0.511111	2.51446	7.14557
1.56557	0.415584	0.278549	0.428571	1.27977	1.83125		0.914894		0.838384	1.12174	0.600624	0.526316		1.0038	1.0038		1.93145	3.5681	3
0.231776	0.413043	0.285855	0.551385	0.623578	0.680556		1.65957		1.57714	1.09424	1.42767	0.364179		0.461538	0.461538		1.06324	1.30657	2.18293
0.132231	0.65913	0.117647	0.485185	1.57283	1.30572		0.816327		1.48981	0.610775	0.639535	0.509098		1.27933	1.27933		1.37002	1.07099	1.70238
0.350202	0.285714	0.337973	0.763052	1.43631	0.599386		0.592233		1.63115	0.425926	0.567901	0.492537		0.406977	0.406977		0.6	2.79452	3.19385
0.249263	0.4125	0.337931	0.493858	0.921569	1.88358		1.04348		1.47561	0.504673	0.606383	1.52975		0.83378	0.83378		0.673913	3.93846	2.12132
0.470977	0.429383	0.225473	0.701107	1.87362	2.04598		1.2268		0.626263	0.714286	0.597701	0.492308		0.939513	0.939513		0.333333	2.24638	6.68452
0.976897	0.075	0.244755	0.907173	0.846154	0.692771		0.673913		1.46562	1.2554	0.531792	0.384235		0.917804	0.917804		0.680851	0.990601	1.06757
0.523364	0.432258	0.310209	0.221344	1.37578	3.33333		0.829422		2.24692	0.94	0.541899	0.709076		1.44872	1.44872		0.599553	1.90541	1.27273
0.390342	0.266799	0.669065	0.541578	0.418079	1.55752		3.36258		1.54	0.313725	0.596154	0.722973		0.695122	0.695122		3.04444	3.13158	2.4557
0.247934	1.21805	0.308571	0.4375	0.489116	6.02817		1.28986		1.38978	0.310185	0.715874	0.421522		1.19481	1.19481		1.12245	1.71642	1.56098
0.222962	0.443038	0.246997	0.52766	0.550323	0.228916		0.55102		1.13084	0.445312	0.591667	0.30719		0.861466	0.861466		1.0303	3.85263	3.15587
0.472222	0.417722	0.217391	0.548815	1.17532	0.611111		3.27923		0.978723	0.185185	0.43	0.314286		0.465116	0.465116		0.705882	1.72917	1.69231
0.387931	0.0804598	0.264151	0.209877	1.16886	0.544304		0.8125		1.44211	0.34	0.757009	0.271429		1.525	1.525		1.57423	3.55195	3.2125
0.201316	0.223684	0.514117	0.290456	1.83349	0.233766		9.27358		1.3878	0.46	0.416	0.290471		1.11685	1.11685		0.677778	2.99584	1.98795
0.400881	0.285714	0.303625	0.23221	0.277778	1.14011		0.68		1.85795	0.59887	0.373626	0.553846		0.75	0.75		1.47872	1.36364	3.09804
0.224607	0.174086	0.2	0.877637	0.929439	0.188406		0.702128		2.06806	0.322034	0.527363	0.683544		0.722857	0.722857		1.1165	2.06594	1.41176
0.4	0.682353	0.181998	0.505906	1.54535	0.413333		0.652174		2.47423	0.316667	1.72917	0.349398		0.760755	0.760755		1.06522	1.61972	2.66234
0.267857	0.884774	0.32624	0.474074	0.54955	0.253165		5.08431		3.29146	0.8	0.876923	1.2		0.957627	0.957627		1.74359	2.14085	1.94595
1.31092	0.258824	0.240793	0.488281	0.580838	0.405797		3.28261		1.30612	1.33457	0.47313	0.452381		0.576923	0.576923		0.555556	2.71875	2.3899
0.32381	0.294906	0.268437	0.555556	0.574074	0.533333		0.5		1.63366	0.650305	0.934783	0.457143		0.525	0.525		0.267857	1.55224	2.5
0.338462	0.2875	0.230061	0.213675	0.64147	1.64045		0.391304		1.89362	0.476261	0.62766	0.447761		0.762821	0.762821		2.72414	3.45099	4.10112
0.24735	0.275701	0.255272	0.267857	0.634921	1.79012		0.927471		1.47368	0.383929	0.617021	3.56316		1.12381	1.12381		1.125	2.1875	1.51923
0.261902	0.220779	0.462069	0.289575	0.783817	2.57971		1.64583		1.46571	0.446663	1.09836	1.52239		0.707617	0.707617		1.5	3.01587	4.22222
0.274648	3.35357	0.319415	0.458878	1.27027	0.77193		1.2549		0.740741	1.43137	0.48	0.5625		0.682174	0.682174		1.53061	1.94805	1.48052
0.358974	0.750716	0.352302	0.483607	1.27586	2.24247		0.72973		1.06481	0.653061		0.507692		0.660305	0.660305		0.354167	0.839506	3.41935
0.247706	0.246914	0.328205	0.369911	1.35354	2.37681		0.869565		0.873684	0.278689		0.548394		0.831169	0.831169		1.04255	2.20667	3.53659
0.323529	0.166667	0.345324	0.704918	0.459226	2.87919		2.14894		1.70968	0.307018		1.35294		0.698925	0.698925		1.48936	0.984127	3.86667
0.330189	0.604756	0.204545	0.419753	3.13174	0.405405		2.12727		2.34694	0.505051		0.438356		0.831325	0.831325		1.01887	1.97143	3.58974
0.382114	0.399382	0.352941	0.463387	0.477707	3.74915		3.05882		1.31381	0.445328		0.327411		0.938836	0.938836		1.62163	1.97222	2.89474
0.447619	0.710526	0.347735	0.408	1.40559	0.652174		3.91307		1.68421	0.734694		0.538961		0.619048	0.619048		2.01814	1.95238	4.01672
0.21626	0.310652	0.258278	0.388186	2.38667	0.15942		2.28846		2.60526	0.407613		0.392405		0.804598	0.804598		0.851064	2.14622	6.19876
1.20576	0.16092	0.225166	0.473684	2.32277	1.74287		0.416667		0.893617	0.460317		0.309859		0.797872	0.797872		2.13684	1.67532	1.37349
0.365609	0.461078	0.397351	0.501685	1.18	0.895062		3.46154		0.887755	0.784314		0.025641		1.3262	1.3262		0.45	0.8	4.7973
0.245283	0.550679	0.248428	0.440154	0.392374	0.525976		0.385417		1.37	0.65812		1.86364		0.43038	0.43038		0.68888	1.88608	3.89189
1.63566	0.276596	0.217181	0.443989	0.440559	0.164557		2.48077		1.04255	0.45283		0.492904		0.278481	0.278481		1.09304	2.08571	5.75595
0.176	0.600004	0.329306	0.257642	0.814103	5.05405		2.02759		2.01031	1.60109		0.2583		0.794872	0.794872		0.769231	2.02083	2.87013
0.324074	0.26202	0.303689	0.22179	1.55198	2.39726		0.189655		1.27805	0.2		0.353846		0.520231	0.520231		1.50909	1.90625	6.07317
0.301527	0.465347	0.296089	0.394422	0.845201	2.0842		0.716809		1.7003	0.701923		0.180556		0.591716	0.591716		2	2.18462	2.07692
0.377358	0.196533	0.365854	0.612782	1.38889	0.521127		0.346154		2.68041	1.75313		0.415385		0.658537	0.658537		1.10001	1.81944	5.51948
0.294118	0.171053	0.319865	0.488189	1.7	0.290541		2.73684		2.24468	1.18367		0.489538		0.432099	0.432099		0.384615	3.01449	1.46914
0.755004	0.552381	0.273182	0.271468	1.66	0.588889		1.24038		1.43519	1.28814		0.322917		0.877474	0.877474		0.245902	2.87302	2.95863
0.504762	0.275673	0.198676	0.18251	1.08534	0.814286		1.58824		1.89744	0.96		0.45122		0.869565	0.869565		1.04082	2.13158	3.25773
0.154303	0.158537	0.322581	0.673004	0.624161	0.899441		0.361702		1.92035	0.408163		0.175		0.850039	0.850039		1.5664	2.57812	3.51383
0.894183	0.518689	0.309859	0.318182	1.18881	0.681159		2.54167		1.56	0.765625		0.458783		0.534335	0.534335		0.816667	2.74026	1.42857
0.338725	0.719212	0.315412	0.296512	1.30435	4.65476		3.94672		2.05536	0.903571		0.347595		1.01968	1.01968		1.01786	2.39062	3.37414
0.280172	0.146341	0.368421	0.318777	0.176871	0.647975		1.67925		1.16241	3.55357		0.312955		0.483146	0.483146		1.58333	2.75	2.61387
0.163636	0.150838	1.4957	0.394834	0.886733	1.57639		5.0625		2.18085	0.0784314		0.5		0.617978	0.617978		1.84483	2.94944	2.84884
0.602837	0.336735	0.246377	0.333333	0.479452	2.44595		3.40244		2.24476	0.445614		0.388889		0.789474	0.789474		1.42705	2.70942	2.2561
0.260504	0.658228	0.309579	0.253061	1.08503	0.186813		2.39362		1.53684	1.08772		0.423913		0.376471	0.376471		0.297872	2	2.4
0.438596	0.319724	0.147362	0.484915	1.49507	2.67105		1.25532		1.66019	1.45483		0.521452		0.427273	0.427273		0.396552	2.16748	1.84314
0.284483	0.433479	0.292517	0.339806	1.24204	0.471309		2.42859		1.76515	1.25767		0.19403		0.605263	0.605263		2.05155	2.22892	8
0.264151	0.338443	0.268975	0.305302	0.480892	2.97101		3.49587		1.78283	0.333333		0.536232		0.574074	0.574074		0.983871	4.54206	1.68649
0.47619	0.168539	0.372475	0.377481	0.846645	6.67606		6.60223		1.08491	0.851395		0.384615		0.551829	0.551829		0.423077	2.63077	4.87342
0.176923	0.506024	0.212676	0.34965	1.35127	7.01361		1.0682		1.91941	0.673196		0.84466		0.793478	0.793478		0.729167	1	4.21951
0.189189	0.348837	0.274172	0.653464	1.39094	0.624037		2.18519		1.52128	1.53211		0.840917		0.333333	0.333333		0.845713	2.09697	3.30233
0.413223	0.302093	0.915842	0.320961	0.442786	3.95075		2.76436		1.54737	0.6		0.25		0.448718	0.448718		0.576923	2.51316	4.71429
0.152542	0.47093	0.308788	0.49208	0.568182	5.96552		2.11765		1.64	0.478097		0.19697		0.961039	0.961039		1.17544	3.01389	4.88608
0.205607	0.384615	0.328191	0.426056	0.915808	0.266667		0.354167		1.41489	0.535695		0.1					1.97542	2.33721	1.44706
0.331139	0.634146	0.384021	0.408333	1.48175	3.80282		2.36364		1.37796	0.84		0.571429					1.55193	2.23611	2.4878
0.160377	0.219119	0.295714	0.70632	0.988431	0.361446		5		2.16	0.662661		0.320387					0.6	3.19118	1.37662
0.189189	0.683544	0.56338	0.229249	1.32186	0.729167		1.23913		1.63145	0.55102		0.358625					2.08492	3.2617	6
0.730542	0.558559	0.355705	0.248945	0.396825	0.907672		4.62523		1.37168	0.408163		0.434211					1.32075	8.74512	4.97333
0.288812	1.35354	0.240373	0.404082	1.47368	1.37589		3.18868		1.20354	1.35694		0.264286					0.6875	2.17143	3.24051
0.169492	0.438737	0.231746	0.52549	1.44498	2.29412		2.55319		1.89691	0.283333		0.307692					1.34043	2.79098	2.20988
0.112459	0.172414	0.289655	0.13913	0.590604	2.43617		3.84314		0.557692	0.480769		0.469945					1.32964	2.43056	1.91358
0.204546	0.276968	0.208633	0.502268	0.984663	2.36174		0.479167		0.731959	2.17765		0.285714					0.717391	1.50794	3.84146
0.16129	0.105882	0.208791	0.355932	0.680203	1.53165		0.510638		0.578947	0.616667		0.189189					0.833333	1.51389	3.69474
0.314664	0.21519	0.356043	0.33564	1.48133	2.53419		2.90171		0.721649	0.615385		0.701931					0.854545	2.49296	2.50667
0.265487	0.368421	0.464286	0.457875	1.44444	3.84971		1.85714		1.4466	0.243243		0.4					1.24528	2.27273	3.32895
0.2	2.44847	0.386269	0.484971	1.02013	3.57864		0.608696		2.52252	0.490909		0.531429					1.08333	2.60682	2.46429
0.25	0.911765	0.414966	0.96216	0.993333	2.0478		2.16981		1.15966	0.417391		0.253333					1.18367	1.71429	3.8125
0.30137	0.229592	0.319398	0.462121	0.926952	2.60432		3.26064		0.48	0.45098		0.322388					0.229167	2.24427	2.02667
0.381818	0.402597	0.269241	0.546413	0.775364	4.07143		3.21277		0.375635	1.07692		0.41791					1.46291	1.92208	1.86905
0.29938	0.753247	0.265823	0.489362	0.527273	1.79339		0.608696		0.360825	2.22642		0.353846					0.434783	2.24242	5.34074
0.165138	0.256154	0.295166	0.458175	1.22627	2.5		2.82117		0.593272	0.770492		1.50536					1.27488	1.7	3.74118
0.258929	0.197531	0.3	0.252137	1.16477	1.97142		0.893617		2.08511	1.27557		0.846154					0.537037	3.38226	1.75641
0.413249	0.190909	0.360995	1.11332	1.00071	1.68571		0.8		0.536585	0.500009		0.923077					1.2	2.71429	3.68421
0.737705	0.271084	0.234659	0.372549	0.772727	3.738		1.27273		0.876712	0.375002		0.119403					1.31818	2.01303	3.6298
0.1	0.237232	0.187661	0.40784	0.637555	2.34358		0.44898		0.373092	0.471698		0.366197					1.42077	2.55399	6.64557
0.3	0.370787	0.233129	0.148073	1.67514	3.15924		0.609091		0.574257	1.08197		0.540541					1.13395	2.28796	4.44048
0.302326	0.333333	0.21152	0.584821	1.6087	1.28571		0.577558		1.67593	0.553846		0.666667					1.15385	2.48052	1.62222
0.446281	0.193182	0.204082	0.689956	1.80667	2.75949		13.0175		1.63522	0.277778		0.718519					1.69091	1.89855	2.46951
0.316406	0.229089	0.210526	1.12245	1.0332	2.41463		2.3913		1.9569	2.03922		0.486111					0.604167	2.34694	3.08
0.29859	0.235518	0.139752	0.338983	0.905886	2.52055		4.375		1.9115	1.18391		0.317568					1.13088	2.08235	3.20779
0.198113	0.398374	0.206591	0.4625	0.708333	3.12857		0.520833		1.21008	0.666667		0.468423					0.494845	2.47619	4.10667
0.255558	0.425532	0.230769	0.40625	1.0717	3.47666		0.4375		2.59409	0.46		0.320513					0.616162	2.21917	3.5
0.281581	0.316498	0.326681	0.425101	1.20684	3.59736		4.06796		2.31476	0.87037		0.653846					3.19643	2.6	6.48052
0.271293	0.2875	0.277027	0.221344	0.808642	2.94558		3.43836		0.669154	0.42		0.558824					0.980234	2.89062	2.75438
0.2426	0.211332	0.211268	0.259629	0.652576	3.39659		0.978723		1.90566	0.42623		0.701493					0.479167	4.10193	3.55
0.432432	0.176768	0.382166	0.259414	1.68241	3.82609		1.54902		1.11818	0.981308		0.397059					1.87037	3.73639	2.30065
0.299238	0.213792	0.257862	0.386235	0.632895	3.16848		3.97473		0.594203	0.346939		0.384615					0.777778	2.70312	1.98667
0.472222	0.282407	0.243902	0.492569	0.711584	3.13415		2.60377		1.2328	0.501916		0.5					0.843137	2.21291	5.81013
0.850146	0.237113	0.294643	0.327793	1.63991	3.90667		2.92727		1	0.795724		0.306569					1.1566	2.51423	2.5122
0.180328	0.144558	0.324444	0.443201	1.98684	2.68125		2.83582		1.17757	0.475728		0.222222					1.3379	1.15152	2.17568
0.807018	2.40664	0.333333	0.317912	1.08016	1.31884		4.23404		1.19149	0.430769		0.48936					0.577778	2.49502	2.5974
0.157407	0.149573	0.263514	0.396855	0.473988	1.69333		0.782609		1.16327	0.231884		0.307692					2.19149	3.34848	4.63985
0.207792	0.24831	0.221954	0.390335	1.11696	3.3268		0.893617		1.70758	0.727273		1.72727					0.456522	3.97744	5.54444
0.336102	0.205742	0.294118	0.400558	0.508671	3.30935		0.807685		0.845455	0.783784		0.698795					1.22414	3.38498	6.27957
0.158333	0.117155	0.318841	0.26087	0.973684	2.27397		2.73469		1.62511	0.272727		0.188406					0.690909	2.04412	3.12821
0.173554	0.20197	0.208092	0.335085	1.1694	3.22449		3.52632		1.24576	0.431373		0.293333					0.765059	1.93651	2.7549
0.207581	0.21658	0.152648	0.45815	1.59763	1.80282		2.74468		0.93578	0.704225		0.523077					0.254902	1.18462	3.86654
0.230769	0.193396	0.442771	0.43609	1.25	0.619718		1.75		1.25	0.346154		0.576178					0.847458	1.73913	4.02597
0.305134	0.17132	0.225656	0.239852	1.05806	2.6087		0.59596		2.89849	0.611111		0.692308					0.577778	0.9	4.20513
0.216472	0.0925926	0.221477	0.467448	0.513661	3.51429		0.887324		0.861905	0.209677		0.437739					0.675157	1.85827	3.95141
0.3	0.235023	0.297101	0.30837	1.54608	3.02857		0.75		1.97059	0.625771		0.275362					0.717391	2.07937	3.03704
0.112903	0.369458	0.428571	3.48911	2.61932	2.07246		3.97574		1.05085	1.22414		0.573529					0.769231	1.97611	3.09333
0.204593	0.25	0.232394	0.382443	1.24828	1.37143		3.38776		0.739535	0.267857		0.289855					0.691176	1.85938	2.62025
0.327103	0.166071	0.179487	0.346665	0.492837	1.94203		7.2766		1.55375	1.04839		0.442857					0.84	5.12376	7.47917
0.191667	0.192308	0.243243	0.427126	1.14127	2.38785		2.73077		1.08333	1.21667		0.475352					1.07812	1.17164	4.22989
0.331148	0.210118	0.16	0.101695	1.27463	1.44286		2.2549		1.23301	1.44444		1.51471					0.63964	11.1915	6.38889
0.186147	0.20362	0.65942	0.361961	0.821656	1.74555		2.44545		1.13861	0.881356		0.486842					0.877551	2.0137	4.34263
0.307253	0.286747	0.364198	0.3	0.790164	1.89375		0.5		1.95789	0.926621		1.69512					1.64444	1.44286	2.31731
0.166667	0.315866	0.315951	0.352595	0.843023	1.5		0.489362		1.55104	0.346154		0.511254					0.754717	1.40374	2.50667
0.298611	0.161809	0.303451	0.329442	1.29112	3.60563		3.47684		1.35789	0.592593		0.585714					1.67347	1.96428	2.75294
0.240741	0.18	0.225352	0.164502	1.13291	2.48248		3.6087		2.03093	1.2		0.168831					1.41667	1.53623	3.22876
0.263636	0.222672	0.162162	0.251064	2.45833	2.20482		5.5		1.27155	1.79628		0.482014					0.333333	3.1994	2.06494
0.299065	0.299338	0.313194	0.380342	1	2.54195		1.53191		1.23148	0.272727		0.540379					1.01106	1.60317	4.21456
0.330645	0.401227	0.248227	0.418674	0.659091	1.68966		2.6875		1.71963	0.621993		0.448276					0.747826	2.53893	2.36905
0.278481	0.268612	0.178218	0.376955	0.966667	3.51899		1.67568		1.38144	1.08929		0.579437					0.48	1.85715	3.09459
0.275987	0.209246	0.20915	0.155462	1.46956	3.66346		3.12103		1.30097	0.46		0.348184					0.684211	2.04348	4.68278
0.268908	0.335025	0.24412	0.308741	1.88	2.03896		1.27928		0.946809	0.588235		0.443038					1.34783	1.37313	3.2439
0.210225	1.43814	0.237422	0.212389	0.821229	1.78667		0.972297		0.894737	0.54386		0.5					0.354167	1.61111	4.17105
0.425926	0.227935	0.316456	0.403884	0.806897	3.29372		3.47367		2.25352	1.03028		0.405063					0.963303	6.16418	1.81333
0.268815	0.334988	0.224257	0.238095	1.55618	2.02583		3.52252		1.6036	1.21957		0.511677					0.702817	1.4	4.79221
0.405817	0.763698	0.221473	0.219298	1.41916	4.93919		2.22826		1.51064	0.962264		0.909091					0.6875	1.67778	3.09333
0.223256	0.296515	0.302932	0.314356	1.70672	3.17056		3.09735		1.29787	0.320416		0.39759					0.5625	2.25	3.60759
0.198113	0.263069	0.342532	0.182927	0.578652	2.24055		3.79367		2.3271	0.544675		0.443441					1.28125	1.93333	2.88237
0.239788	0.379103	0.31295	0.290076	1.29412	3.10588		0.111111		1.50265	0.490196		0.371429					1.06383	2.01389	0.118421
0.272727	0.185052	0.23913	0.250958	1.22222	2.39773		0.50237		2.76364	0.392157		0.421058					1.9375	2.10988	1.92593
0.287969	0.336449	0.306382	0.285994	1.33084	1.07692		3.07759		1.64844	0.40491		0.333333					0.64	2.74684	2.14667
0.268095	0.304114	1.57604	2.18259	1.06145	1.72		2.28261		1.15447	0.216667		0.681818					1.43478	1.28571	1.21547
0.244956	3.13291	0.528571	0.154309	1.42743	1.76623		2.731		0.811321	0.951613		1.02353					0.679245	1.07692	1.97297
0.255051	0.33682	0.2625	0.39834	1.78146	4.54176		2.78431		1.7451	0.301887		0.535211					0.595745	3.08824
0.0964912	0.145985	0.164286	0.390891	1.54839	3.51351		3.68142		1.21901	0.907407		0.786932					1.89796	2.91061
0.197183	0.346109	0.364286	0.329351	1	2.64557		2.86957		1.22549	0.39823		0.42397					1.12766	1.80435
0.191675	0.287356	0.151899	0.242537	0.782095	2.25714		1.88679		2.13684	0.756934		0.348485					1.31111	3.73913
0.273246	0.342219	0.4	0.274346	1	2.29452		2.25455		0.546296	0.966102		0.628743					1.68719	1.83942
0.225564	0.159665	0.3125	1.66359	1.1776	3.83562		2.54255		1.81726	0.438095		0.418919					1.65217	1.31387
0.0869565	0.31068	0.275405	0.344595	0.842105	4.85		0.913043		1.07207	0.816327		0.528571					0.542866	2.5935
0.166211	0.200969	0.506329	0.327731	1.46564	4.75309		0.326087		1.17692	0.431034		0.471264					0.822222	2.67442
0.258503	0.541237	0.231884	0.365248	0.628378	3.28977		0.5625		1.45361	0.673469		0.279997					0.790176	1.76911
0.210791	0.19802	0.110169	0.311182	0.712214	4.40667		0.893617		1.73822	0.309091		0.227723					1.98	0.873016
0.142484	0.318707	0.270127	0.249042	0.805393	1.73611		3.02679		1.07547	0.771429		1.99057					1.13333	1.55822
0.189855	0.365904	0.374126	0.178182	0.875676	2.2027		3.25277		1.11828	1.44493		1.32357					0.923445	1.98413
0.203008	0.342342	0.185897	0.160883	1.79842	1.70861		2.78261		1.94437	0.797251		0.383562					0.971831	2.625
0.271429	0.191304	0.45	0.409848	1.3213	4.53193		3.41		1.41346	0.461538		0.15					1.23913	1.07246
0.107438	0.345643	0.503546	0.391975	1.43949	2.69333		3.16696		2.10448	0.934211		0.505556					0.62069	3.11429
0.402439	0.123894	0.221756	0.184549	1.26583	3.62069		2.14286		1.47475	0.235849		0.333333					0.680851	0.943662
0.241935	0.257282	0.292857	0.384298	0.977143	3.3743		5.52469		1.95918	0.664505		0.211765					0.714286	2.14672
0.247619	0.410891	0.423611	0.455519	1.26989	1.28767		2.85965		1.26207	1.5		0.245763					0.75	2.37879
0.166667	0.292531	0.279762	0.378007	1.02713	4.53333		1.60714		0.555556	3.09259		0.569231					1.86458	4.24306
0.308411	0.222707	0.350318	0.300191	0.794178	1.74157		3.71739		1.67085	0.66		0.4					0.273504	2.5089
0.188612	2.08558	0.348993	0.405751	1.27517	2.86667		5.66667		0.770833	0.230769		1.74026					1.2024	1.81538
0.263636	0.682927	0.367521	0.464154	0.761905	2.47059		6.86636		1.56891	0.222222		0.507619					0.6	1.52571
0.739496	0.25	0.218541	0.34252	1.13772	2.35052		3.14583		1.88218	0.709751		0.643264					1.02222	3.57886
0.327273	0.244836	0.283688	0.268085	1.5906	3.24918		0.708333		1.95297	0.27451		0.865672					0.612245	3.53142
0.171296	0.323144	0.185548	0.29682	2.19737	1.57333		2.84848		1.80986	0.632653		0.637681					0.752475	1.81136
0.268174	0.204762	0.21076	0.308333	1.74603	3.49564		1.55319		2.43299	1.80041		0.25974					0.403509	0.9375
0.247647	0.294686	0.244951	0.427966	1.57065	3.81757		3.03846		0.927184	0.821918		0.417908					0.520833	2.42533
0.263889	0.339683	0.186047	0.333099	1.28902	3.24714		1.52511		1.04167	0.314614		0.506849					0.730769	3.56061
0.218182	0.164609	0.242424	0.399123	1.06135	2.15306		0.84264		1.31633	1.38889		0.680851					0.577778	2.32258
0.175573	0.349515	0.123457	0.230769	0.733333	1.09333		7.26705		2.00521	0.5		0.357143					1.26099	1.14925
0.299349	0.411622	0.243902	0.332168	1.24463	1.61802		1.66667		2.01508	0.701754		0.513514					1.03571	2.89333
0.284404	0.359693	0.2	0.222222	1.36649	2.46067		3.05369		2.56	0.817308		0.724641					0.382979	2.03827
0.238095	0.325773	0.242857	0.808571	1.14286	2.69737		1.78906		1.69061	0.682355		0.445946					2.61538	1.20635
0.349433	0.353617	0.327785	0.299003	1.96579	4.86585		2.20755		2.19622	1.00431		0.633008					0.608696	0.88806
0.343096	0.254717	0.232394	0.293651	0.926554	2.04301		3.14583		1.05833	1.25625		0.488686					0.588235	1.04348
0.288136	0.312073	0.255739	0.473177	0.680272	3.30403		4.16579		1.34314	0.326531		0.565588					0.714286	1.96085
0.272727	0.24	0.2	0.24359	0.94824	2.04286		4.29787		2.42904	0.528302		0.379747					0.290323	1.19118
0.348624	0.154991	0.485876	0.43125	0.878049	1.97872		2.34666		1.28151	1.26776		0.701493					1.04505	2.35478
0.348624	0.379881	0.472973	0.336066	1.01282	2.58974		2.33333		1.23158	0.745455		0.526718					0.490196	3.05882
0.277778	0.178291	0.429553	1.62658	1.75658	2.53602		3.25191		1.53535	0.74		0.323077					0.806202	2.73217
0.45283	0.231526	0.453022	0.168712	1.35399	1.41096		3.8			1.05769		0.753846					0.25	2.18909
0.385827	0.19403	0.297101	0.422882	1.44311	1.05128		3.32759			0.559755		0.415584					0.26087	1.73016
0.25	0.182692	0.289655	0.205882	0.709677	3.12969		2.11864			1.43396		0.528571					1.17391	1.94203
0.208639	0.275591	0.378571	0.325397	1.11039	4.27397		1.34615			1.12729		0.453168					1.86538	3.17734
0.332329	0.29588	0.222857	0.427699	1.16667	2.40845		4.47826			0.86		0.323944					1.0566	1.70769
0.0952381	0.398041	0.183534	0.331456	1.19048	2.83573		3.27119			0.673375		0.601449					0.893939	1.9127
0.245455	0.424096	0.277778	0.426481	0.931918	2.47436		3.37143			0.365385		0.671429					1.73689	1.48611
0.196477	0.115741	0.221142	0.339561	0.992272	1.47297		3.16828			0.418182		0.344975					0.434783	2.09375
0.203704	0.318627	0.316547	0.502001	1.01807	4.36145		3.94792			1.14545		0.462409					0.294118	1.87407
0.235684	0.171946	0.538889	0.51634	2.49718	3.03476		4.65129			0.706897		0.564024					0.677966	3.85714
0.324074	0.248756	0.156442	0.30137	1.58173	3.64388		2.55102			0.37037		0.3					0.2	1.43651
0.235556	0.225352	0.209459	0.329238	1.21918	2.13158		3.04101			1.02		0.246154					0.444439	3.27407
0.276714	0.25599	0.182432	0.340173	0.910959	1.52857		1.65957			0.480769		0.308642					0.5625	1.82944
0.223239	0.163462	0.195266	0.47482	0.864865	1.93652		7.79141			0.571429		0.445946					0.803571	1.56451
0.301935	0.337553	0.349242	0.462963	0.888889	3.05797		2.12698			1.01724		0.369231					0.130203	2.69444
0.256637	0.381944	0.115108	0.387931	0.957055	2.71014		4.91722			1.24315		0.309278					0.79645	2.45455
0.149533	0.29507	0.196875	0.373444	0.625698	2.15942		2.22917			0.918367		0.539568					1.08065	2.6962
0.227273	0.205	0.28862	0.287823	1.52174	3.83562		3.40026			0.931373		1.14346					1.05357	1.7766
0.336853	0.0926366	0.201493	0.393443	0.770701	2.93693		3.61818			0.381818		0.336634					0.558376	1.11765
0.37037	0.289216	0.171472	0.296791	0.597112	2.22366		0.173913			0.851852		0.183007					1.0495	3.52055
0.389558	0.171429	0.247191	0.531915	1.78337	2.39945		5.16667			0.432836		0.344913					0.949721	2.56923
0.12037	0.226852	0.441379	0.553846	1.1976	1.32051		5.03333			0.862745		0.6875					0.967742	1.91278
0.141667	0.19931	0.284768	0.49468	1.05455	1.94937		1.28696			1.24832		0.400937					2.24444	1.76923
0.286996	0.304348	0.181329	0.319361	1.06306	1.95238		8.30435			0.979592		0.882704					1.37788	2.16667
0.268666	0.297297	0.634483	0.298311	1.38745	2.15625		3.47826			0.877551		0.381691					0.34999	2.32117
0.202703	0.211441	0.180723	0.283843	0.77439	2.6142		5.32075			0.877551		0.411765					0.970904	2.25188
0.262556	0.204531	0.137931	0.488987	0.871845	1.54054		5.67857			5.86486		0.292308					1.22	2.01786
0.259542	0.137056	0.236811	0.462451	1.197	2.73469		4.21429			0.757764		0.382022					1.25532	2.27171
0.171875	0.221106	0.252872	0.442214	0.78481	2.56		2.06383			1.22		0.532609					0.177778	1.73134
0.891986	0.173267	0.31	0.486969	0.945632	2.30137		3.55385			0.773585		0.4					0.76087	2.7549
0.413793	0.553058	0.308	0.455696	0.434524	3.19719		3.30435			0.942308		0.403427					0.8	2.71895
0.308411	0.239024	0.346154	0.57265	1.11728	2.10526		3.45652			0.646154		0.859155					0.444444	2.2038
0.227768	0.14	0.190476	0.450549	0.940594	4.38926		3.4902			1.30612		0.377778					0.319149	1.72542
0.29661	0.318078	0.135484	0.447154	1.05258	0.714286		4			0.46		0.41791					2.75657	1.41503
0.36	0.232558	0.374631	0.372807	0.800919	2.52105		6.36066			1.59127		0.453333					1.13907	2.90101
0.245763	0.378531	0.348645	0.546831	1.03636	4.85135		2.33962			0.486726		0.373072					0.777778	2.55224
0.2	0.229787	0.219512	0.481061	1.19	1.73649		4.1072			0.727273		0.681818					0.782609	1.68302
0.144068	0.352332	0.390244	0.46979	1.15142	2.69758		2.77966			0.403846		0.66136					1.02537	3.53957
0.336148	0.231959	0.337017	0.411504	0.719178	0.985915		2.31343			0.747748		0.646154					0.703704	1.76119
0.121495	0.169154	0.2505	0.298223	0.595092	4.56952		5.23077			0.742132		0.505689					0.952381	2.30263
0.197452	0.176	0.257604	0.388	1.5744	1.67901		0.508929			0.968893		0.138462					1.76719	1.52703
1.16552	0.237947	0.211706	0.29526	0.988166	4.10044		1.55665			1.33333		0.624103					1.07843	1.80303
0.143885	0.177273	0.38251	0.422222	1.22297	2.5		4.16418			0.963636		0.400436					1.14815	1.61538
0.160584	0.20596	1.15172	0.221509	1.49169	2.36537		4.26087			1.38		0.400971					0.911111	2.11111
0.27907	0.230769	0.322785	0.590591	0.835017	1.28571		5.42857			0.901961		0.719932					0.879121	1.15625
0.263492	0.180985	0.243981	0.356164	0.977273	2.3375		1.98148			1.52657		0.575758					1.32143	2.26487
0.256881	0.174129	0.335957	0.363139	0.75731	3.375		4.28125			0.948276		0.173913					1.33104	1.60606
0.196581	0.210797	0.324176	0.580508	1	2.23133		3.10309			1.43396		0.46049					0.26	2.09375
0.344538	0.202222	0.219745	0.330946	1.32867	1.75714		6.38651			0.948529		0.405063					1.17778	3.5
0.259843	0.218531	0.311377	0.320346	1.11047	2.29968		5.68085			2.0315		0.333333					0.831507	1.58462
0.229358	0.21875	0.29078	1.17994	1.36334	1.77778		0.52144			0.540541		0.671533					0.391304	1.26471
1.34137	0.128866	0.320513	0.459898	1.6646	3.25771		0.34			1.11864		0.556391					1.05128	1.93333
0.190752	0.175066	0.463542	0.258621	1.26946	2.66667		1.31373			0.648649		0.701493					0.577778	1.45631
0.214953	0.183168	0.342857	0.476824	1.09459	1.41667		3.03			0.685185		0.525817					0.789122	2.78201
0.280311	0.151916	0.253623	0.435323	0.401316	1.52632		0.339623			1.08696		0.300725					0.177778	2.75325
0.201835	0.202073	0.318937	0.64684	1.03448	3.43706		7.95455			1.72		0.724796					1.17308	4.28701
0.287671	0.173804	0.269936	0.366738	1.64583	2.89406		0.468085			1.37643		0.307692					1.15254	1.71034
0.129032	0.268722	0.235714	0.481328	1.27707	2.69014		2.57447			1.57545		0.499993					0.355556	1.5
0.272415	0.183144	0.252565	0.320513	1.15484	8.81633		1.89796			0.963636		0.204082					1.21854	1.47297
0.514019	0.910847	0.108108	0.339226	1.17808	3.28667		2.74104			1.40754		0.493333					0.981132	2.5942
0.287758	0.240343	0.458333	0.515284	1.96914	3		1.36735			1.03125		0.453913					2.02128	1.82474
0.241298	0.216448	0.136905	0.303571	1.31461	2.30932		4.07692			1.49057		0.359477					1.77738	1.6875
0.290323	0.18696	0.451613	0.233766	0.774775	1.54321		5.74038			0.7		0.28972					0.908665	1.35938
0.0707965	0.185567	0.122112	0.310484	0.933735	3.59346		2.12245			1.58		0.526316					0.451305	1.64744
0.301887	0.180556	0.229391	0.545852	0.706294	1.63059		7.16225			0.265306		0.823529					1.11111	1.31343
0.445455	0.251968	0.225256	0.47012	0.799997	2.1125		0.990196			0.357143		0.575657					0.75	1.29231
0.276786	0.164987	0.461538	0.418103	1.44444	2.82895		1.07273			0.824561		0.450673					1.41138	1.67692
0.198113	0.177419	0.212121	0.25	0.721362	2.18644		2.05357			1.5		0.352941					1.07099	2.05333
0.314286	0.118367	0.133333	0.32821	1.26157	1.08642		3.15094			0.59596		0.609446					1.54348	2.70999
0.27619	0.170715	0.281317	0.503888	1.12739	3.59048		2.22414			1.06349		0.424242					0.480769	1.88235
0.182568	0.262675	0.311729	0.353216	1.04381	2.79245		2.54167			1.31507		0.428868					0.972262	2.01429
0.169231	0.217466	0.238889	0.411255	1.42015	3.69307		1.93478			0.65673		0.236111					1.21667	1.73944
0.234343	0.124424	0.28	0.213115	0.726708	4.67624		2.99421			1.44068		0.628571					0.208333	1.49231
0.189655	0.196891	0.220285	0.210526	1.1358	2.82192		1.67391			0.9		0.538462					1.20423	0.659259
0.160377	0.151798	0.25	0.435556	0.936275	0.611111		2.57944			1.19266		0.184615					0.844444	2.84615
0.236434	0.239796	0.392157	0.227642	1.37908	1.80435		2.1			0.762712		0.692308					1.48305	1.88506
0.4	0.246512	0.247863	0.567473	1.05236	2.17391		1.71739			0.603175		0.529412					0.577778	2.9784
0.217391	0.150406	0.153846	0.512821	1.55629	1.31429		1.65217			1.1746		0.394737					0.76	3.05607
0.249687	0.0887433	0.241169	0.43038	1.42759	1.44578		0.76751			0.970297		0.265101					0.311111	0.71875
0.428571	0.195373	0.184049	0.271028	1.10661	3.72908		5.24324			0.339623		0.492857					1.02	1.97143
0.164009	0.191589	0.229167	0.565401	1.21123	2.64375		4.83333			0.716981		0.60355					0.765957	2.14286
0.149068	0.196035	0.287671	0.385519	1.5944	3.93902		1.23077			1.1		0.210938					0.782178	2.15924
0.153846	0.398121	0.313953	0.474727	1.48252	1.53548		2.86252			0.724638		0.391304					2.07112	1.6194
0.195122	0.217028	0.262821	0.409375	0.673203	0.945055		0.5			0.586207		0.180556					0.630435	1.10959
0.308411	0.164103	0.40367	0.20524	1.20824	2.85185		1.52083			1.57328		0.351351					0.4	2.14081
0.333333	0.211382	0.2018	0.346939	1.25288	1.4375		1.78261			1.52459		0.492308					0.518519	1.82812
0.226667	0.223881	0.26271	0.426778	1.28525	1.37083		1.76562			0.653061		1.12121					0.369565	2.55674
0.24808	0.146341	0.221477	0.295597	1.1028	1.50725		3.06522			0.546022		0.642857					1.72414	2
0.215087	0.139831	0.27079	0.355102	0.852381	2.05797		4.02174			1.67463		0.613522					1.54545	2.01562
0.175277	0.0867347	1.125	0.21875	1.27397	1.84416		1.38814			1.16393		0.414474					0.509804	1.6875
0.24031	0.157205	0.292208	0.548638	0.598071	4		0.574468			0.661538		0.448718					0.924	2.32535
0.166667	0.136544	0.15	0.297778	0.95625	2.5984		1.3			0.626866		0.413408					1	1.28169
0.271056	0.20197	0.10396	0.364754	1.09804	3.05405		1.8			0.290909		0.294118					0.212766	2.11111
0.238095	0.107143	0.547771	0.424885	1.25	0.842105		1.51429			0.654545		0.273381					0.154639	1.89996
0.187718	0.217726	0.38401	0.338912	0.703833	3.80576		1.46584			0.666667		0.576471					1.55268	0.986111
0.133929	0.244431	0.140244	0.468534	0.902857	5.57692		1.81373			1.25225		0.590278					2.11667	1.31169
0.0973451	0.227477	0.281609	0.30625	0.807947	3.05634		5.7619			0.926407		0.183099					1.10853	1.4
0.417821	0.252319	0.210145	0.5	1.54545	1.86245		1.65306			1.27848		0.550336					0.340206	3.06962
0.338346	0.174129	0.171123	0.393629	0.882009	3.3026		0.918919			0.669421		0.38806					0.177778	2.475
0.268519	0.217065	0.25317	2.13475	0.72549	4.5		2.23025			1.66667		0.238806					0.681309	2.5
0.170802	0.135831	0.68617	0.544715	1.7233	1.67616		3.48387			0.534545		0.594937					0.737374	2.8169
0.387931	0.240167	0.216802	0.586498	1.23765	3.19444		1.05432			1.01852		0.303226					1.25293	1.67176
0.357798	0.93509	0.244969	0.380952	1.27664	2.53704		0.609375			1.55932		0.4					1.17876	2.21429
0.292453	0.206731	0.276382	0.659292	0.723684	6.29487		0.541667			0.701493		0.514774					0.544791	1.51562
0.202899	0.330189	0.105042	0.342222	0.733333	4.96785		2.23444			0.819969		0.522388					0.934783	1.27941
0.209091	0.14902	0.0714286	0.377682	0.825416	1.57237		2.5619			0.35		0.430585					0.130435	2.00258
0.206061	0.204082	0.113772	0.46341	1.22424	1.05714		0.754386			0.673077		0.533333					0.255814	2.86154
0.153846	0.134526	0.12782	0.208333	0.857143	0.571429		1.83019			1.05556		0.324397					0.4	1.62857
0.133803	0.0865385	0.0952381	0.81201	0.815068	3.80468		1.71304			1.30357		0.402985					0.693878	1.74038
0.341667	0.27234	0.189542	0.566065	1.43487	0.555556		0.857148			1.30111		0.470588					0.956522	3.16667
0.495575	0.181237	0.225705	0.354167	1.22727	4.02246		4.68603			0.324324		0.656716					2.10435	2.30303
1.41772	0.0949074	0.184932	0.34323	1.07668	2.48062		0.68666			0.470588		0.43951					1.10753	2.07874
0.219048	0.175273	0.189189	0.187234	2.06207	1.15064		1.12245			0.862158		0.607113					0.75	2.25352
0.116071	0.207079	0.276596	0.348733	1.45062	1.11342		0.881356			0.898305		0.235294					0.991795	1.17105
0.264113	0.231665	0.161074	0.555156	0.851016	2.94286		2.28571			1.38728		0.185185					0.375	1.92537
0.235294	0.204218	0.651408	0.3625	1.10438	0.746479		5.36185			0.559322		0.544776					0.87395	2.20144
0.245833	0.271357	0.377483	0.37905	0.789057	3.05333		2.65138			0.672727		0.446151					1.26531	1.53125
0.402985	0.203046	0.383473	0.481399	0.856803	3.52703		1.66667			0.566038		0.524823					0.408163	1.78824
0.435897	0.125506	0.17284	0.489691	2.20892	1.90051		4.28106			0.634615		0.565217					1.04255	2.64062
0.380734	0.21558	0.228959	0.380769	0.826389	3.19718		1.1087			1.22977		0.334022					1.21801	2.31343
0.188596	0.134259	0.155844	0.35255	0.681818	0.690141		3.48958			0.54902		0.45192					1.40426	3.48094
2	1.30072	0.27273	0.429197	1.96226	1.36111		2.2583			0.90566		0.441176					1.55966	2.30769
0.15604	0.238739	0.130435	0.400452	0.948571	1.15278		2.31651			0.413793		0.3875					0.706897	1.02941
0.270202	0.164659	0.35461	0.405286	0.876471	2.06208		2.66667			0.736842		0.388648					0.843137	2.11972
0.19469	0.266055	0.232394	0.344697	0.778481	1.41333		1.12727			1.29071		0.442961					0.7	1.48
0.201681	0.200893	0.171598	0.296578	1.65912	4.57971		2.56842			0.683721		0.626712					0.653846	3.29688
0.850739	0.207875	0.456081	0.347899	0.768707	7.02857		0.875			0.582661		0.402985					0.688889	1.74324
0.351852	0.446009	0.194245	0.358779	0.695364	3.96748		3.12584			1.65306		0.472222					2.34043	1.62963
0.25	0.234609	0.324503	0.259542	0.824906	1.30803		1.6875			1.37383		0.298507					0.276596	1.52
0.25	0.179868	0.162791	0.426513	0.818182	4.59603		3.42157			0.55102		0.438168					0.673077	1.61644
0.335026	0.155748	0.254072	1.65217	0.751678	4.27093		3.1			1.22642		1.74359					0.523324	2.93627
0.180952	0.311321	0.19774	0.464435	0.881657	3.02152		4.3706			0.727273		0.333333					0.995289	0.934211
0.216844	0.12898	0.366197	0.379648	0.898462	1.91667		4.98962			0.928571		0.307692					0.390625	1.48366
0.32377	0.25122	0.260831	2.06098	0.745098	3.22364		4.66405			0.490909		0.492212					1.70213	3.40594
0.268781	0.0705394	0.154362	0.307477	1.78333	2.23288		3.30344			0.34		0.550728					0.226415	1.50794
0.254777	0.302182	0.262069	0.413112	0.590278	0.878378		2.03846			0.836538		0.513281					1.31677	2.49231
0.207143	0.143898	0.330935	0.36166	1.38172	1.90863		2.12963			1.0619		0.745413					0.326531	1.57576
0.181552	0.125935	0.283498	0.333161	0.701931	4.76389		2.72581			1.0381		2.06417					0.607843	0.701493
0.12844	0.335825	0.20979	0.373272	0.95092	2.65909		1.86957			1.06944		0.453738					0.488325	3.57493
0.265625	0.141631	0.319277	0.438537	0.512121	1.87838		4.06557			2		0.634831					0.76997	5.13636
0.190187	0.182266	0.13986	1.51012	0.892857	3.76068		0.764706			1.32692		0.54023					0.976504	3.75
0.190909	0.194215	0.177419	0.396825	1.41187	4.20588		1.78261			1.20397		0.441426					1.38604	1.50562
0.10219	0.210207	0.247777	0.516831	1.87961	1.05797		2.36538			1.09091		0.318376					0.270833	0.722222
0.378151	0.156398	0.206667	0.438	1.14151	2.31854		2.66227			2.59091		0.344333					0.428571	2.37805
0.294118	0.413948	0.222973	0.363958	1.27976	4.17214		1.80208			1.38462		0.333333					1.11111	0.863636
0.205607	0.142241	0.214286	0.411932	0.564246	3.00394		1.63462			1.37255		0.49137					0.969388	1.76866
0.264884	0.125786	0.295225	0.423631	0.798077	2.72258		1.19608			0.683673		0.585366					0.864225	2.37313
0.209976	0.181818	0.375796	0.853333	0.668831	1.91781		1.82609			0.267606		0.313433					0.758625	0.830769
0.217742	0.298969	0.402878	0.443478	0.633402	1.65217		4.72549			0.974576		0.377415					0.510204	2.45775
1.31933	0.190955	0.183099	0.502075	0.540873	4.14875		0.666667			0.967213		0.377794					1.76613	1.34286
0.181159	1.79104	0.292903	0.431679	0.743056	3.47826		3.14203			0.991083		0.177215					1.40673	1.45868
0.230769	0.147783	0.214286	0.493333	0.879747	3.50704		1.77778			1.02899		0.642857					0.851064	1.17143
0.24933	0.234043	0.465278	0.544485	0.78481	2.86184		1.12281			1.78893		0.343284					0.9375	4.01389
0.240196	0.138952	0.158621	0.364807	0.796178	1.41935		3.78			0.979592		0.343284					0.203704	2.52308
0.184874	2.19027	0.382716	0.360515	0.434211	3.79517		3.5102			1.01494		0.77809					0.666667	1.61194
0.296296	0.147992	0.249206	0.323684	0.95	2.17568		3.46552			1.2807		0.283582					0.634615	2.23776
0.308026	0.189076	0.194079	0.538737	0.518135	3.33367		1.97826			1.08257		0.625455					0.625	2.28514
1.75725	0.225225	0.254394	1.23819	0.638355	1.29577		1.40001			0.927273		0.277228					0.962963	3.01429
0.0571429	0.218905	0.501754	0.447826	1.06849	2.81944		5.19351			1.49704		0.38835					0.93617	1.89706
0.261764	0.15644	0.243997	0.547414	0.517442	1.59089		0.851852			1.65351		0.168831					0.415385	3.10448
0.237762	0.134615	0.208333	0.253219	1.07544	2.57831		8.83019			1.09483		0.468293					0.14	3.05797
0.284483	0.238095	0.221993	0.519481	0.550296	4.42254		2.375			0.66		0.275362					0.982143	1.22222
0.23754	0.155172	0.648045	0.475149	0.893688	2.08571		1.43939			0.432432		0.383721					1.02222	1.87441
0.168627	0.166075	0.333333	0.575758	0.756667	2.62162		2.4058			1.61634		0.652778					1.29933	2.65637
0.29386	0.212963	0.213605	0.455285	0.552448	2.97101		2.86792			0.84		0.237037					0.6	1.46786
0.382006	0.190795	0.29912	0.664577	0.743548	1.31677		7.70806			1.80952		0.6125					0.915553	3.44286
0.268519	0.190955	0.273743	0.340996	0.92	2.81724		0.730769			1.36111		0.465804					0.527273	3.54122
0.315789	0.190629	0.212537	0.615005	2.39355	1.72372		3.5			2.14		1.42905					0.531915	2.38235
0.216981	0.130016	0.471831	0.547826	0.752972	2.87755		6.03876			1.01869		0.723529					1.92202	1.20139
0.150943	0.164251	0.297203	0.683468	2.07184	1.85915		2.25532			0.82		0.36					0.615385	0.383562
0.858333	0.12069	0.283783	0.493617	0.724278	1.94977		4.05145			1.06667		0.675159					0.469388	1.35526
0.168142	0.119617	0.235294	0.581655	2.29796	1.5625		9.30189			0.796117		0.294118					0.625	1.84654
0.206081	0.181176	0.227586	0.433884	0.987578	4		1.83673			0.66		0.734043					1.34375	1.40541
0.294872	0.194175	0.169307	0.612782	0.928152	1.99479		1.58824			0.207547		0.4					0.94079	2.14599
0.213382	0.154867	0.356873	0.415929	0.832298	0.942029		2.60377			1.14286		0.415584					0.32	1.81818
0.283133	0.172762	0.461223	0.570175	0.638037	1.66667		5.21495			2.09615		0.906667					1.08324	1.20408
0.300813	0.147982	0.212766	0.420365	0.838188	0.949791		8.26852			0.448276		0.830769					1.40594	0.972973
0.242991	0.29798	0.332278	0.589212	0.470126	3.08537		1.76636			0.885714		0.29052					1.52	1.33784
0.126984	0.218739	0.37285	0.142292	1.69933	3.55128		4.2			0.938053		0.729412					0.450777	2.53693
0.311927	0.179104	0.300699	0.341577	1.15229	2.54658		4.17881			0.346939		0.453704					0.927083	3.58779
0.176551	0.131846	0.292683	0.345455	0.884354	5.34286		6.31066			0.673077		0.36093					1.08333	2.32394
0.174825	0.164948	0.265116	0.502183	0.965324	1.60976		6.5102			0.810811		0.452703					1.21569	2.4
0.495327	0.188104	0.666296	0.261029	0.989744	1.99		1.41818			1.15254		1.96571					1.12842	1.38806
0.173913	0.184411	0.409412	0.56446	1.11647	2.96154		2.21739			0.272727		0.30137					0.680851	4.48
0.206306	0.168722	0.291391	0.481	0.992406	1.76623		1.82524			1.18323		0.467532					0.93785	3.59231
0.125	0.18	0.219178	0.527778	0.824675	2.39759		2.14583			0.54		0.435294					0.222222	1.2446
0.137405	0.143498	0.469231	0.337553	0.6	1.57077		3.13462			0.692308		0.807407					0.617021	1.79411
0.192982	0.171429	2.89822	0.645548	0.979592	2.54545		2.90741			1.32727		0.312883					1.73913	1.70423
0.223214	0.241667	0.163934	0.443011	1.4086	4.56572		2.88235			0.264151		0.415385					2.2459	2.30986
0.104762	0.212346	0.154018	0.568483	0.825806	3.45417		6.23529			2.07547		0.432836					1.03846	1.46032
0.134454	0.189685	0.153846	0.532189	0.733645	0.722222		8.07511			0.68		0.634146					0.824561	2.91089
0.187251	0.1777	0.226371	0.306506	2.22123	1.06086		4.04255			0.843137		0.457082					1.75862	2.78462
0.288566	0.0806452	0.22178	0.562341	0.72956	2.71605		6.02899			0.338983		0.286337					0.20202	2.0241
0.314554	0.142857	0.214047	0.913223	0.69863	3.60256		2.4375			0.333333		0.440947					0.603175	2.45238
0.168142	0.205128	0.833333	0.6139	0.827586	2.84416		4.6383			0.735849		0.492308					0.666667	2.8358
0.157377	0.135678	0.458716	0.382046	0.876221	2.29577		3.53061			1.17857		0.397163					0.301887	2.66216
0.171429	0.114801	0.522612	0.480786	0.939853	2.45126		7.22936			1.29825		0.342857					1.02393	3.06024
0.269068	0.125581	0.727311	0.4	0.743056	2.50505		2.65455			0.888889		0.338028					1.52941	2.50292
0.262942	0.352853	0.458716	0.531496	1.16783	3.26241		3.46			0.469388		0.292929					0.70666	2.8427
0.126126	0.294872	0.875	0.485844	0.774566	3.1775		4.74545			0.644068		0.390415					0.608696	3.68056
0.292308	0.220257	0.307018	0.348936	1.08054	5.30537		6.16364			1.03428		0.425532					0.711111	2.2963
0.185484	0.217617	0.331982	0.549066	1.06391	4.5098		7.17355			1		0.448664					0.702128	2.38462
0.269097	0.143541	0.451327	0.419379	1.12166	2.21226		3.07143			0.884615		0.284848					0.92	3.16667
0.169675	0.216476	0.508929	0.473896	1.36184	0.859155		4.43396			0.971429		0.542227					0.484375	1.86585
0.367713	0.173469	0.554307	0.441057	1.1745	1.96386		4.08197			1.9		0.217143					2.10185	2.20312
0.25196	0.140511	0.502379	0.259414	1.07639	4.43662		4.90411			2.34088		0.307692					0.565217	1.34783
0.332781	0.175259	0.531792	0.29771	1.41424	2.99216		6.21045			0.758621		0.481481					0.970443	1.69767
0.342342	0.136519	0.353757	0.434783	2.54601	2.53012		7.05856			1.80597		0.382166					1.58081	1.09639
0.377903	0.181522	0.384813	0.487039	1.4586	1.49383		2.89516			0.352941		0.30663					1	2.41606
0.333333	0.167087	0.2673	0.471243	1.69731	3.80263		4.03226			1.73077		0.243243					1.15135	0.969697
0.285512	0.155	0.630901	0.352709	0.351724	1.8625		3.08772			0.972477		0.295455					1.13472	1.92647
0.309859	0.144231	1.43181	0.398048	1.15254	3.83278		5.45652			0.781818		0.309406					1.05299	2.11679
0.364486	0.289354	0.551181	0.465767	1.3961	2.70732		4.34			0.56		0.333333					0.705882	1.13889
0.36511	0.118881	0.308725	0.54941	1.03351	4.39355		3.93035			1.14923		0.403989					0.436364	1.08451
0.233331	0.115315	0.40367	0.488301	1.54667	2.20432		1.66666			1.44898		0.291139					0.76	2.67703
0.319328	0.121827	0.7	0.565217	2.57534	3.68493		7.76596			0.666667		0.173913					0.680851	3.38571
0.19469	0.120567	0.393013	0.461201	0.934211	1.29114		3.57447			1.47664		0.202899					1.5098	3.61649
0.157407	0.181818	0.508135	0.615044	1.79275	5.20513		2.46809			0.66		0.373626					1.34615	1.57143
0.250759	0.262887	0.405405	0.475285	1.8295	1.9875		2.95098			0.72549		0.437192					0.574074	4.5625
0.288227	0.229249	0.705426	0.2	1.48214	2.92722		6.26446			0.540541		0.297297					0.8867	2.34815
0.141732	0.162437	0.848817	0.412766	1.54791	5.63158		2.91045			1.28571		0.504525					0.39081	2.21053
0.161137	0.172952	0.783784	0.389381	0.821918	2.04167		2.01463			2.04348		0.227848					0.978261	2.93793
0.176724	0.148362	0.556391	0.296178	1.85348	2.43243		5.73469			0.907407		0.3					1.47917	4.70312
0.330925	0.18552	0.205128	0.51668	1.4088	0.513514		6.17391			1.88889		0.428571					0.574468	1.77333
0.434783	0.244344	0.201613	0.581498	1.60799	3.59236		4.91489			1.21154		0.497175					1.42553	1.39683
0.298401	0.215385	0.338843	0.50493	1.46774	1.24638		1.01667			1.17632		0.429348					0.811024	2.68254
0.594828	0.124378	0.70339	0.251938	1.2129	1.94389		1.62687			0.92		0.471055					0.813725	2.3253
0.235294	0.331797	0.299213	0.487329	1.3559	1.80247		2.005			1.28		0.356383					0.740741	2.63492
0.369149	0.207637	0.340741	0.370088	1.01948	1.78218		1.87755			1.07547		0.26087					1.11309	1.45455
0.477032	0.295845	0.682927	0.487693	1.1988	4.07059		4.01216			0.892562		0.576923					1.26878	1.99231
0.192308	0.247525	0.448421	0.27629	1	3.86076		7.46939			1.0177		0.830769					1.25815	2.2029
0.282663	0.280612	0.391855	0.375	1.7318	3.2029		2.23404			1.63265		0.488013					0.771186	1.38323
0.170213	0.102326	0.186441	0.236515	1.39426	2.06641		2.18644			0.8		0.430556					1.04	2.79104
0.336364	0.185366	0.80315	1.08457	0.459459	4.07587		6.04296			1.07692		0.290832					0.844444	2.53957
0.360588	0.159292	0.449541	0.14863	1.7284	1.63889		3.53571			1.01587		0.555556					0.34	2.3125
0.542857	0.177489	0.370518	0.396624	1.71338	1.4593		1.13043			0.843882		0.661477					0.6	2.46254
0.176991	0.236794	0.299213	0.387531	0.418919	1.71053		4.12766			1.36207		0.555556					0.755556	2.64062
0.188641	0.191176	0.417857	0.589744	2.44996	1.18211		0.983696			1.86275		0.353621					0.934783	3.00769
0.0857143	0.217764	0.83684	0.525532	1.53503	2.66049		1.41071			0.576923		0.71831					0.779661	2.62406
0.245902	0.097561	0.399471	0.256881	2.63265	3.19048		3.94915			1.44057		0.569231					0.294118	3.48611
0.275229	0.155224	0.326792	0.553114	1.36076	2.92208		5.42373			0.740741		0.298701					0.696429	2.69863
0.285068	0.12864	0.779817	0.292683	0.393572	3.46575		1.04305			3.86		0.761194					1.16484	1.39683
0.380323	0.143631	1	0.492701	1.25708	5.38476		1.18			0.919355		0.520722					1.48	1.46875
0.330435	0.15814	0.38255	0.376518	1.61875	2.22222		0.307692			1.09804		0.57024					0.47541	1.5559
0.345133	0.258216	0.501964	0.412299	1.18987	2.12222		1.30769			0.54		0.626866					0.931034	1.37838
0.293578	0.154639	0.321429	0.507485	1.04891	2.52029		8.05769			0.920635		0.151515					0.7	2.92958
0.456897	0.128232	0.677043	0.620301	2.20507	0.896175		4.8125			0.921875		0.448276					0.864877	2.25675
0.178771	0.291592	0.301742	0.53125	1.46476	4.09365		0.636364			0.865385		0.601399					0.761631	2.30882
2.03855	0.223214	0.424893	0.475089	1.32252	3.2029		0.491803			0.732143		0.344371					1.10878	3.82065
0.490741	0.126531	0.635037	0.369004	1.57143	1.25676		2.29787			0.886792		0.152778					0.6	2.55385
0.227642	0.124481	0.328766	0.464419	1.26316	1.5		5.34783			1.05696		0.19697					0.742655	4.07173
0.175926	0.257282	0.415929	0.405405	1.08485	5.6792		0.591837			0.769231		0.13198					1.17778	1.62025
0.327314	0.177299	0.334217	0.237942	1.99467	3.76923		3.58182			0.679842		0.333333					1.92716	1.06849
0.35	0.208333	0.717391	0.469828	1.26047	3.02143		3.32653			1.07112		5.91546					0.77	2.84127
0.438017	0.130496	0.355386	0.395849	1.17736	1.68085		7.1087			0.90566		0.357576					0.9	1.03125
1.5597	0.219298	0.977612	0.637011	1.39205	2.48454		0.985646			1.41026		1					1.19196	1.68919
0.327586	0.183267	0.186441	0.426891	1.48	3.42308		0.446809			1.90769		1.16667					0.861111	0.902302
0.207207	0.13278	0.136364	0.483221	1.65359	2.05333		3.74468			0.734694		0.268817					1.13754	1.48966
0.237428	0.204082	0.327869	0.246862	1.34831	0.546512		1.36			1.30392		0.201493					0.377778	2.51389
0.219048	0.190287	0.438298	0.265152	2.14875	3.56995		2.7037			0.47541		0.474706					0.8	1.54593
0.390551	0.28866	0.324786	0.418033	1.64894	2.21649		3.57447			1.07626		0.663265					1.45545	3.50891
0.381053	0.186033	0.97479	0.284687	1.61056	3.13151		0.275862			0.65		0.555026					1.67463	2.54135
0.30886	0.321105	0.297297	0.377593	2.49809	2.26761		2.57524			1.22		0.457143					1.60377	3.00702
0.136364	0.149606	0.345455	0.384328	1.23563	3.20088		2.12963			1.34		0.558414					1.15766	1.50676
0.201835	0.189573	0.366972	0.30888	1.62152	1.97415		2.22			0.868881		0.882353					0.2	2.07851
0.206237	0.202299	0.6	0.377193	1.35256	2.39114		1.19608			3.8129		0.245283					0.86	0.797101
0.284483	0.132	0.474453	0.503629	1.51299	1.61111		1.93478			0.5		0.753623					0.988095	3.06477
0.152401	0.204279	0.383929	0.454902	1.57276	2.10854		2.22951			0.609524		0.437085					1.64024	2.7018
0.163793	0.279732	0.504505	0.425445	2.37202	1.74324		0.948276			1.17544		0.897059					0.267606	3.20245
0.216981	0.203844	0.32868	0.442804	1.1883	1.0137		1.41667			0.560748		0.373134					0.830508	1.17241
0.349057	0.221154	0.823264	0.45935	1.37379	1.5942		1.18367			0.715686		0.546667					0.962893	3.21143
0.432432	0.258164	0.940767	0.564813	1.34375	6.8543		1.8125			0.982456		0.268657					0.861204	1.05797
0.319185	0.208243	0.434783	0.32567	1.5736	5.36842		6.52577			0.254902		0.375					1.34239	1.83582
0.304584	0.11349	1.36029	0.549234	0.995949	2.66667		1.16522			0.772727		1.23333					0.538462	1.31221
0.380306	0.189611	0.389381	0.364407	1.375	2.63043		3.56522			0.816327		0.3375					0.689819	1.46043
0.307087	0.233161	0.277419	0.295749	1.19767	1.61364		1.50155			0.54902		0.724638					1.02041	2.55392
0.196581	0.39	0.338983	0.508961	1.74815	1.76056		2.38245			1.07652		0.325424					1.33333	1.46032
0.206897	0.267606	0.330357	0.494868	1.60403	1.63014		2.11852			1.02		0.536517					1.38298	2.47222
0.26087	0.252371	0.442478	0.380449	1.23288	0.833333		3.69091			0.571429		0.426941					0.48	2.66667
0.33165	0.186992	0.649573	0.494505	1.14816	5.375		1.34043			1.32083		0.492857					0.761568	5.31746
0.201867	0.120192	1.0198	0.370213	1.53642	1.90667		1.57143			0.290323		0.366864					0.851064	1.26154
0.313043	0.219388	0.311927	0.354839	1.67744	6.49144		1.91667			0.896552		0.271429					0.6	1.43077
0.263889	0.282137	0.421488	0.633401	1.66667	3.63768		0.479167			1.56322		0.391566					0.68	2.92063
0.333333	0.177686	0.793388	0.363636	1.62047	1.7125		2.63265			1.42857		0.648649					1.20339	1.46154
0.153976	0.271552	0.528571	0.328889	2.13658	4.03863		1.16981			0.386139		0.713879					0.892	1.22628
0.26484	0.285714	0.836364	0.301254	0.342657	2.44613		2.46296			0.684211		0.468085					1.26374	1.62025
0.528302	0.173981	0.65942	0.384831	1.18824	2.05741		1.48515			0.612245		0.371951					0.868687	2.25754
0.185185	0.226131	0.596491	0.393162	1.50541	4.23611		2.36422			0.314815		0.557672					0.943396	2.375
0.339744	0.155955	0.46281	0.474227	0.872727	1.0274		4.35121			1.14815		2.85333					0.145455	1.03738
0.387681	0.319475	0.203846	0.479087	1.20253	1.90805		0.979592			0.728571		0.512189					0.377358	2.62319
0.282051	0.126531	0.185039	0.380342	2.0641	2.04981		1					0.452769					0.990826	1.19697
0.212355	0.24537	0.634959	0.348624	1.59732	2.1757		5.45833					0.279412					1.14583	1.62319
0.372905	0.257732	0.403756	0.409282	1.62126	0.908257		5.82355					0.826446					1.28235	2.15385
0.266269	0.17848	1.23009	0.349057	0.852761	1.38889		5.59259					0.59234					0.526316	1.9375
0.607477	0.150619	0.550877	0.369295	2.07186	1.26582		4.6302					0.64247					1.992	1.13333
0.12381	0.121827	0.974359	0.499531	2.63699	0.559524		1.64407					0.690141					0.692308	3.4
0.352679	0.140345	0.434109	0.480349	1.65753	1.93421		2.02					0.526627					0.610169	1.7
0.201681	0.235452	0.168067	0.365385	1.39264	2.31592		1.23209					0.427397					1.01923	2.46033
0.158996	0.210784	0.211009	0.299603	1.59062	3.05195		3.26085					0.447531					0.652174	2.41176
0.183099	0.11399	0.225564	0.393305	1.16129	0.846161		5.20155					0.413333					0.217391	2.56
0.275591	0.311005	0.519651	0.309245	1.35691	3.03247		0.489362					0.43662					0.55102	1.36923
0.327103	0.147512	0.311927	0.410546	0.630952	2.35423		0.826087					0.529412					1.42657	3.09722
0.358834	0.2287	0.319328	1.47779	0.503145	3.75714		7.03922					0.428571					0.956044	1.24615
1.35714	0.180236	1.10317	0.52506	1.09136	3.83712		0.680851					0.443038					0.26	2.20646
0.209524	0.163804	0.633929	0.436364	1.49582	1.84507		1.05263					0.402174					0.763441	1.92537
1.37143	0.235866	0.444444	0.315556	1.28526	1.54422		0.963636					0.246575					1.07969	1.75
0.458333	0.132898	0.22695	0.534741	3.15753	2.20427		1.15404					0.660819					1.04068	2.23641
0.315287	0.233845	0.741935	0.37037	0.509317	1.32		5.43505					0.626866					0.861702	2.65354
0.975161	0.046875	0.691556	0.355212	1.41333	4.0375		4.46809					0.589744					1.40639	2.3662
0.330882	0.205776	0.452083	0.335463	0.993939	2		2.73913					0.527121					1.14583	2.84173
1.64858	0.137818	0.325177	0.317269	1.67347	2.34722		4.08163					0.588076					1.06	1.82812
0.652842	0.120309	1.66234	0.260223	1.151	2.78107		0.759259					0.774775					1.7814	1.9403
0.542056	0.2062	0.401786	0.306357	1.54459	1.77027		2.69388					0.343284					1.00512	1.64424
0.246914	0.255488	0.214286	0.569721	1.46465	1.83838		3.86047					0.5					0.515152	1.2
0.441862	0.230769	0.47541	0.431718	1.04294	2.55		2.52					0.883929					0.711111	2.77465
0.450583	0.181185	0.478992	0.217213	1.71459	3.2		3.47026					0.454545					1.49101	1.61538
0.365854	0.255	0.329749	0.30566	1.63333	1.8253		4.65517					0.646154					2.01923	1.45679
0.142857	0.282927	0.706349	0.357692	1.67093	1.84988		3.70213					0.831169					2.36842	1.80986
0.20442	0.245763	0.317923	0.36355	1.42997	3.0125		1.27451					1.35802					1.10101	2.20635
1.9115	0.172969	0.362903	0.238938	1.52066	3.95582		2.42297					0.323699					1.47692	3.25316
0.404762	0.177665	0.927273	0.392	1.3535	0.831776		0.62963					0.435294					1.77778	0.897059
0.272727	0.212264	0.231405	0.387927	1.1722	0.702703		1.46939					0.272727					2	1.89209
0.316667	0.19115	0.366972	0.334315	1.03333	1.07895		1.38298					0.557602					2.11667	1.34375
0.214876	0.203052	0.469442	0.24498	1.81379	2.37671		3.55372					0.61194					2.24074	9.84615
0.372727	0.305419	0.323308	0.382353	0.677778	1.55		3.54113					0.225352					1.36275	2.28671
0.245902	0.174888	0.546218	0.570009	1.36667	3.25316		2.19149					0.298507					0.739837	2.43056
0.276596	0.532258	0.162393	0.633333	1.75	4.04592		2.85455					0.588235					1.0597	1.44604
0.548333	0.235577	0.355932	0.290323	1.47458	2.0137		3.38					0.430769					2.66409	1.22222
0.219952	0.305556	0.376623	0.574024	1.57895	3.80556		6.9375					0.487075					1.53846	3.78981
0.257143	0.159276	0.382609	0.310264	0.245399	2.87324		3.17188					0.393443					1.43103	2.37578
0.569369	0.157895	1.09402	0.379808	2.43126	2.46479		0.829787					0.364286					1.07692	1.63768
0.144144	0.158316	0.361345	0.260339	1.77042	2.01935		2.71429					0.360465					0.8	2.14474
0.3	0.376476	0.95	0.597345	1.60274	2.69753		0.851064					0.441176					1.7377	1.94444
0.229814	0.206468	0.572565	0.376594	2.51381	4.43529		0.608696					1.26866					0.796296	2.05882
0.236364	0.206612	0.25	0.234818	1.77576	3.64557		2.46					0.289855					2.64537	0.914286
0.257028	0.180761	0.271347	0.479761	1.05391	2.12821		1.13462					0.358209					2.0303	2.56738
0.403361	0.12069	0.352459	0.442073	0.914519	4.4611		3.4664					0.333333					0.991228	1.82278
0.196581	0.218752	0.284024	0.4	1.24571	1.78571		2.55556					0.27027					1.32727	1.97973
1.11417	0.226002	1.0942	0.408088	1.32763	2.34211		3.88235					0.314286					1.25424	1.88235
0.216867	0.164567	0.309211	0.333333	1.51059	2.21739		3.97959					1.31088					2.27132	1.81944
0.257143	0.204416	0.650406	0.522863	2.54651	3.05333		4.97917					0.453333					2.05405	1.43284
0.141509	0.198331	0.685484	0.455319	1.21212	2.65854		0.673077					0.279783					2.25	1.47101
0.367925	0.254552	0.334008	0.244468	4.61454	3.0942		1.17021					0.2375					2.46859	1.44444
2.30702	0.2	0.530871	0.372437	1.18991	3.32895		5.28358					1.37059					0.892857	2.80769
0.149123	0.240659	0.4	0.595041	0.987578	3.4557		3.93713					0.635975					0.672727	1.67188
2.08614	0.295238	0.393075	0.583158	1.88966	2.57042		1.03334					0.487805					2.46296	1.55556
0.397436	0.177033	0.311927	0.381895	0.913445	5.21951		3.90566					0.502181					2.09282	1.42857
0.452729	0.218511	0.339665	0.445065	1.47399	0.914286		0.634615					0.442308					1.97004	1.75581
0.225815	0.179986	0.482759	0.255814	1.55839	1.88687		1.58					0.405889					1.06557	0.84375
0.141026	0.201031	0.352459	0.565827	1.61265	1.52174		1.21875					0.482574					1.24615	0.970149
0.339286	0.238174	0.475104	0.513827	1.65812	2.80952		8.08333					0.426471					0.872727	2.40594
0.357143	0.140281	0.505505	0.326504	1.82902	5.02214		3.25397					0.429395					1.77778	2.74998
0.0560748	0.197896	0.181818	0.520661	1.44265	1.41667		3.23636					0.289855					1.97976	3.15068
0.396226	0.119469	0.437294	0.634241	1.02069	3.44928		2.69565					0.485347					1.81609	1.73057
0.253425	0.13963	0.518182	0.948498	1.38071	4.02778		3.59874					0.535396					0.898305	2.80365
0.351476	0.201835	0.275229	0.537084	1.1405	1.73703		4.77					0.24424					1.27143	3.72965
0.233333	0.188755	0.300813	0.264228	1.71765	1.5125		1.125					0.302751					0.945205	2.96398
0.516949	0.151634	0.308943	0.292887	0.975495	5.0529		1.20408					0.647059					2.43103	1.50562
0.357724	0.184917	0.400463	0.365415	2.62838	2.46988		2.56439					0.1875					0.901639	1.35385
0.3414	0.140873	0.278689	0.364017	2.18182	1.98611		0.958333					1.04969					1.32989	1.74809
0.365854	0.135514	0.375	0.435057	0.934783	4.69879		1.85417					1.55882					1.83486	2.35308
0.236735	0.232558	1.59829	0.0530974	1.27246	5.26087		2.76										0.740741	2.25373
0.261264	0.219788	0.247788	0.518447	1.2517	0.361257		2.67273										0.97561	2.22857
0.203704	0.204711	0.491667	0.542042	0.75	2.09524		0.729167										3.31003	2.41935
0.310022	0.201005	0.183333	0.582996	0.798339	1.52055		0.792453										1.51786	2.79365
0.387195	0.19326	0.457627	0.243952	1.34559	2.32911		2.7037										1.943	1.04545
0.287129	0.222222	0.396552	0.4915	1.85276	1.32877		3.54573										1.37008	3.36
0.193684	0.0695971	0.446926	0.519651	1.1677	1.30435		5.24615										1.29825	2.41429
0.363442	0.168367	0.305886	0.465306	1.13816	0.618421		2.34088										2.28125	2.85075
0.25	0.257576	0.408696	0.471616	1.78472	3.22353		4.26761										1.83582	3.0625
1.52469	0.169725	0.195035	0.549558	1.36917	1.20482		3.07116										1.2381	2.21739
0.169643	0.184777	0.27943	0.633798	0.282051	2.38714		1.10039										1.34426	1.26429
0.412844	0.153846	0.855905	0.632613	1.07742	2.25325		1.52381										2.41379	2.59211
2.11607	0.145985	0.401639	0.52415	0.693676	3.70652		2.21667										1.42202	2.24242
1.51765	0.249428	0.762963	0.802469	0.922794	1.37743		2.83871										2.83333	2.78462
0.487288	0.165957	0.313488	0.660944	0.535032	1.13043		4.85366										1.45455	2.83333
0.313725	0.163934	0.620968	0.53719	1.32653	1.35632		3.63307										1.07143	3.7973
0.372428	0.266284	0.356993	0.679389	0.980475	2.17032		3.24057										2.39655	2.20779
0.358974	0.229268	0.703264	0.661238	0.659176	2.31944		1.04615										1.08065	2.91627
0.286822	0.201923	0.614035	2.72794	0.829431	5.19444		3.44681										1.69767	3.05584
0.298387	0.179577	0.545024	0.421875	0.380368	1.2967		1.31707										0.947368	2.42424
0.1	0.24035	0.343168	0.586915	1.89524	1.37143		2.23077										1.56452	1.26866
0.279835	0.14218	0.352	0.703214	0.479751	1.76667		1.70492										1.34884	1.73438
0.250643	0.142423	0.39738	0.433514	1.36721	1.4875		0.786885										1.73811	2.6
0.371681	0.266219	0.522936	0.528269	1.19365	3.50879		0.833628										1.36752	3.125
0.27893	0.241597	0.450079	0.534125	1.63946	4.28713		1.85484										1.45946	3.84848
0.350084	0.228426	0.300885	0.464286	2.26543	2		4.48031										2.38205	1.68841
0.159292	0.305825	0.439673	0.497959	1.45788	2.83516		3.49606										2.01818	1.6
0.442688	0.136771	0.41791	0.561372	1.34584	2.4581		0.646154										1.79032	3.58824
0.245283	0.209302	0.462457	0.471933	1.87158	3.05128		2.9										1.18557	3
0.2	0.224299	0.504579	0.463203	1.52794	4.74713		3.78723										3.12963	1.05195
0.327511	0.155221	0.108527	0.535398	0.655405	2.08741		2.12308										2.59649	2.39034
0.207472	0.266871	0.796875	0.741573	1.7861	2.36986		3.3										2.38983	2.52371
0.64486	0.322115	0.328796	0.496628	2.74342	2.18571		2.38889										2.62097	3.69224
0.22884	0.115741	0.280303	0.430435	0.524138	5.26389		0.789474										0.813559	1.48684
0.198473	0.213389	0.408333	0.472103	1.03666	1.25352		2.58462										2.69864	3.24217
0.277778	0.18568	0.293103	0.379538	2.21988	1.82374		3.52121										2.45038	1.05263
0.309091	0.16247	0.217391	0.407801	1.23344	2.84615		2.59898										2.48526	2.375
0.348837	0.185022	0.502041	0.36194	0.973333	2.60127		1.42623										2.08621	1.88799
0.297739	0.214112	0.587156	0.427481	1.17133	2.04348		1.25806										2.16898	2.22727
0.468468	0.175805	0.453054	0.269565	1.11146	0.911392		2.59922										2.75	1.57746
0.283292	0.156642	0.477064	0.474576	1.29082	2.31361		2.89413										1.5042	1.19118
0.277873	0.271955	0.353612	0.500684	1.62338	2.82456		3.87692										1.56818	1.73684
0.342327	0.147803	0.34375	0.593528	1.02136	1.36667		3.24615										1.50847	2.27891
0.394309	0.209756	0.387753	0.371094	0.560403	0.675325		3.06818										1.19178	1.71053
0.290909	0.136364	0.389831	0.250847	0.831492	8.86585		2.69231										0.694915	2.0597
0.252336	0.210066	1.97638	0.521912	2.01747	5.52604		1.19031										1.10345	3.42325
0.462264	0.213547	0.352941	0.6127	1.81395	1.60759		1.47761										1.04545	2.4987
0.25	0.285173	0.348837	0.373494	1.22327	2		3.43366										1.25397	1.15909
0.12381	0.233492	0.2	0.658088	1.9574	1.7618		4.864										1.17857	1.50794
0.0769231	0.132867	0.384615	0.410849	2.05369	4.3		4.0625										1.25424	3.22059
0.316239	0.170075	0.663717	0.569705	1.58289	0.628571		2.32787										0.878788	2.13846
0.276786	0.229371	0.238411	0.474926	0.534722	1.40278		2.96875										1.18519	3.30199
0.240876	0.210256	0.280702	0.394175	2.93151	0.914286		1.74286										1.63529	2.18072
0.445946	0.11453	0.430657	0.496857	2.26397	0.795455		3.22951										2.8417	4.30159
0.366935	0.2142	0.2	0.489562	2.20992	0.757143		3.02941										1.46565	1.15385
0.211864	0.221649	0.249042	0.350943	1.26703	1.78378		2.42857										0.827586	1.17647
0.243542	0.119658	0.277311	1.50558	1.42386	1.7234		1.70861										2.14286	2.54623
0.45	0.233503	0.380165	0.499501	1.69737	1.68		2.50541										1.95686	1.1
0.302789	0.120106	0.371901	0.451613	2.65882	6.02353		4.19907										1.07074	1.76027
0.317343	0.190722	0.385246	0.377193	2.64244	0.873239		5.38333										1.79327	2.6391
0.281299	0.185366	0.425	0.209016	1.22215	5.24		2.77333										1.625	2.6057
0.383526	0.175868	1.34153	0.233449	0.727778	1.8805		3.5625										2.00667	1.41221
0.401639	0.192164	0.34482	0.269874	1.11875	4.28767		6.39286										2.26316	1.70312
1.54194	0.055336	0.252174	0.311173	0.993243	3.5375		2.57268										2.35676	2.71428
0.432432	0.113402	1.23864	0.364103	2.03429	0.927536		3.23438										3.31094	1.52778
0.224652	0.141593	0.385321	0.539652	0.971864	1.33803		2.06818										1.39286	2.91892
0.195804	0.31	0.341297	1.13839	0.789474	2.43617		0.69697										1.53704	1.83529
0.305472	0.111111	0.398305	0.310345	1.31624	2.32961		2.35484										1.43478	3.18882
0.260633	0.149758	0.366667	0.340844	0.690323	0.768413		4.54839										1.50725	1.64179
0.320356	0.226715	0.640262	0.441667	1.40397	1.18182		4.172										1.43966	1.47761
0.078125	0.215724	0.385483	0.563241	1.52194	2.59736		3.47085										1.38182	2.50852
0.293947	0.18175	0.266667	0.582222	1.70833	1.34983		3.8871										2.12963	2.26704
0.150442	0.172414	0.476793	0.55829	1.78488	1.20833		1.82258										2.10769	2.16343
0.405405	0.238806	0.509434	0.473822	0.672783	2.60325		2.18681										1.37975	0.991107
0.267717	0.219512	0.634043	0.466568	0.871383	1.6747		3.48819										1.14286	1.47761
0.401786	0.153061	0.377193	0.47759	1.20805	1.25189		2.77778										2.00429	2.64305
0.289593	0.136364	0.511029	0.325397	0.946429	2.29466		2.43038										2.25385	2.44776
0.361111	0.25187	0.66484	0.224138	0.916149	0.637681		4.05284										2.58661	1.04762
0.223368	0.176768	0.289855	0.39782	1.02643	1.69178		3.01802										1.66071	2.73016
0.142857	0.218274	0.290541	0.481106	0.956989	1.16		4.5										2.53704	2.86834
0.354545	0.0854271	0.554545	0.227091	0.737705	1.45821		2.40506										2.79356	2.84463
0.350689	0.200427	0.158537	0.260271	1.93248	1.85915		2.92141										1.49748	2.87857
0.433962	0.160775	0.333333	0.405333	0.601307	2.37838		2.62602										0.785714	2.45455
0.234234	0.195876	0.463686	0.352713	0.0787879	2.6875		2.6										1.2963	1.97674
0.295524	0.219731	0.308824	0.337632	1.00294	0.753623		1.74648										1.62679	2.07246
0.381679	0.237089	0.380228	0.273484	0.747971	3.57392		1.22388										2.22034	1.74242
0.245303	0.155	0.235669	0.487179	0.664336	1.92252		1.46667										1.38889	1.43478
0.311927	0.112069	0.435736	0.320057	2.08392	1.89543		2.19481										2.50531	1.64444
0.250712	0.294739	0.153846	0.45779	1.65931	2.25907		3.53333										6.04093	4.09884
0.141844	0.230392	0.414182	0.422976	2.01932	1		3.76377										2.83077	2.53865
0.302445	0.236181	0.643478	0.348296	0.90411	0.636364		2.7										1.31944	2.12849
0.25	0.27907	0.287129	0.242671	0.8	1.01429		1.59677										1.41818	3.33333
0.31405	0.188341	0.247788	0.276692	1.23288	1.93399		2.7										1.74138	0.984615
0.483871	0.150794	0.214925	0.997411	1.97838	1.38785		4.09836										2.52067	2.67692
0.146552	0.163265	0.229358	0.272031	2.07692	1.24051		3.06767										2.31667	1.48599
0.327103	0.167464	0.401709	0.510266	1.34302	2.40594		2.29508										2.43262	2.50746
0.272872	0.200083	0.485032	0.731431	1.38858	1.04142		2.11896										1.61111	2.21875
0.609524	0.211748	0.197708	0.55303	1.05442	0.496689		3.39189										3.85185	2.11429
0.207207	0.120603	0.422018	0.387931	0.637959	1		4.02817										2.1176	1.35714
0.284408	0.16877	0.218583	0.28481	1.15351	1.36413		3.26761										0.903614	3.41839
0.157895	0.315789	0.732759	0.290196	1.63249	1.06475		2.48485										1.325	3.23438
0.230496	0.123223	0.325893	0.364544	1.67361	0.759494		1.84962										2.18966	2.41429
0.284553	0.122076	0.358974	0.384615	1.40935	0.557143		1.55039										2.89286	1.80393
0.152381	0.278607	0.309353	0.457257	0.618462	0.810127		2.64516										1.94118	1.28571
0.303626	0.0536585	0.269718	0.281757	1.41259	1.93496		1.13947										1.66667	2.86364
0.208696	0.225641	0.245455	0.389831	0.874172	0.547619		0.583333										1.83333	1.275
0.45614	0.0920502	0.302701	0.08125	0.772727	0.794872		2.58065										1.625	2.11893
0.258741	0.207707	0.626087	0.756637	1.19497	0.821622		2.54839										1.73643	1.41216
0.198473	0.176559	0.272425	0.55042	0.622378	0.7		1.57692										1.19149	2.44444
0.390476	0.174009	0.479187	0.44611	1.47753	1.83456		7.35948										1.44524	2.41995
0.314765	0.14433	0.181241	0.151111	1.34615	0.450704		2.99999										1.69643	1.49495
0.268657	0.24	0.357798	0.576132	0.574405	1.35106		3.48833										1.23729	2.78462
0.210084	0.18	0.24386	0.771959	0.476821	0.581818		1.64179										1.63103	2.49231
0.331212	0.149758	0.212598	0.394309	1.0875	1.32041		2.21918										2.38556	1.22667
0.5	0.111111	0.477733	0.336207	1.30337	0.942857		3.2439										2.36508	2.78481
0.273585	0.170845	0.242958	0.332604	0.986207	0.365854		2.57333										0.951613	3.57463
0.927778	0.193342	0.24	0.583691	1.30323	0.782609		4.5873										1.77193	2.06061
0.3875	0.160804	0.186501	0.246493	0.955752	2.23288		0.910448										2.23077	2
0.435897	0.378505	0.270492	0.491416	0.84387	1.49351		1.31915										2.14286	4.50794
0.256098	0.253886	0.278261	0.341564	1.36559	0.384615		2.32787										1.375	1.94667
0.141026	0.260571	0.24	0.398202	1.917	1.79221		2.52923										1.40053	2.33333
0.254386	0.213801	0.183267	0.21875	1.19355	0.683544		3.55882										2.61017	2.08955
0.208333	0.209195	0.397515	0.328752	1.18427	0.416667		2.36685										1.53704	3.2451
0.292725	0.186057	0.322835	0.505332	2.17123	1.50667		2.70492										1.95749	1.54839
0.779221	0.45283	0.375	0.377358	0.847682	1.82715		2.63768										1.77778	2.09186
0.459302	0.209302	0.585586	0.333333	0.764151	2.4		0.646341										1.43333	2.49231
0.302326	0.284091	0.44	0.233051	0.848967	1.75749		1.35										1.42593	1.11594
0.547619	0.221179	0.138462	0.467105	0.535385	2.04494		2.9863										2.68067	2.42857
1.56471	0.22467	0.589286	0.335875	0.684615	0.618421		2.10345										1.25424	3.03846
2.54327	0.306034	0.493562	0.496403	0.57485	0.457143		0.661765										3.7037	2.74359
0.213483	0.293578	0.230089	0.381216	1.48255	0.438356		2.78788										3.53106	1.86466
0.563218	0.146465	0.116071	0.497797	1.50323	1.81818		3.90476										1.99108	2.36486
0.146853	0.294071	0.299145	0.316781	1.75497	2.11392		4.25										2.36504	3.50769
0.311473	0.13	0.423974	0.352941	0.608974	0.992308		2.71429										2.10526	1.6875
0.3625	0.184211	0.901961	0.337736	1.81988	0.913043		2.3027										3.84459	4.32331
0.26776	0.264715	0.59375	0.31834	1.29688	0.4		4.08955										1.7193	4
0.325301	0.194797	0.372328	0.493783	0.789809	1.1		2.91453										2.31579	15.8816
0.232558	0.153025	0.159338	0.464834	1.36364	1.89441		5.28649										1.53704	2.75676
0.391753	0.136585	0.370978	0.333959	1.21935	1.74126		4.17241										2.66053	2.85579
0.303922	0.163462	0.446429	0.266618	2.35158	3.19753		2.66667										2.17736	2.43836
0.482353	0.212963	0.697479	0.325739	0.870968	2.04219		4.01351										2.09091	3.01562
0.423529	0.165803	0.506388	0.37987	1.28995	1.81916		2.93651										1.68047	2.16547
1.18222	0.357143	0.135135	0.334283	0.989924	1.77711		3.13158										2.18182	3.36
0.264045	0.309524	0.62931	0.324503	2.11899	0.875		2.26027										2.68783	3.57971
0.402439	0.110092	4.05525	0.45082	1.69872	0.391892		4.95161										2.92857	2.61262
0.075	0.218337	0.859939	0.381139	1.72781	1.45745		1.85484										1.35593	3.20312
0.522727	0.185012	0.486058	0.220264	1.41352	0.566949		1.11594										1.71186	3.55172
0.294118	0.214495	0.445681	0.290076	0.986254	0.904762		1.50794										1.06667	1.91176
0.402597	0.209906	0.309735	0.0875912	1.81494	1.83221		2.89313										1.53012	2.95683
0.235955	0.196172	0.12605	0.277778	1.81103	1.19518		1.80303										1.35065	2.3125
0.515152	0.188776	0.466471	0.396061	2.09091	3.55794		3.46667										2.44968	2.4375
0.380949	0.144357	0.525862	0.406798	1.41497	1.62581		2.9375										1.5	1.98758
1.6579	0.155556	0.410526	0.356061	0.845304	4.08751		3.5										1.55556	2.61602
0.325581	0.280063	0.313433	0.5	1.50159	0.767442		3.35938										1.09091	3.02244
0.16092	0.183333	0.390158	0.494424	1.45312	1.31081		2.14062										1.87273	3.74749
0.19337	0.210101	0.367876	0.346094	1.44282	1.86511		3.99056										2.06279	2.8254
0.0681818	0.265487	0.490909	0.402728	1.69743	1.98026		3.0324										0.795699	1.06081
0.440476	0.409639	0.327434	0.194656	1	0.671233		4.40323										1.35714	2.51007
1.56383	0.278351	0.348837	0.797112	1.36842	4.96203		1.17742										2.01818	2.41985
0.311688	0.317949	0.493151	0.21179	1.69697	2.53731		3.04762										1.13158	1.44615
0.337662	0.209184	0.413479	0.345098	1.25786	2.62365		3.36066										1.78947	1.89372
0.66591	0.289079	0.387931	0.267264	1.34706	0.972222		2.83333										2.0729	1.86022
0.184466	0.425641	0.366411	0.404412	1.69922	1.66667		3.6875										1.64706	2.84848
0.225	0.136646	0.527559	0.380165	1.20556	2.43919		5.61667										1.03571	2.0381
0.125	0.1	0.435897	0.420367	1.5274	0.353659		3.06173										0.963636	2.34132
0.316456	3.28972	0.391667	0.435101	1.35099	4.01786		3.98917										0.611111	2.35821
0.333333	0.156951	0.22314	0.264069	1.62209	1.0411		4.10938										0.903226	3.44595
0.0363636	0.136419	0.174312	0.541045	1.29463	1.51934		2.3										1.55556	2.57971
0.19337	0.205543	0.51246	0.380002	1.32317	3.98158		2.73478										2.21549	3.70423
0.091954	0.277056	3.27434	0.422179	1.11351	3.95536		3.408										1.72131	2.30769
0.113208	0.363128	0.202214	0.455696	1.60912	1.44928		4.95161										1.44295	2.93798
0.338837	0.273402	1.52846	0.471356	1.28472	0.868421		3.55882										0.881579	2.82895
0.247933	0.174672	0.942476	0.425	1.5016	0.438356		0.926471										1.85507	2.81317
0.0740741	0.332475	1.54867	0.590062	0.446735	0.74026		2.71564										1.7541	4.11702
0.181818	0.222707	0.142857	0.351449	0.607595	1.14286		2.15385										1.15126	2.93023
0.166667	0.191176	0.259314	0.325893	1.59632	2.82609		0.612903										1.54545	3.8375
0.227273	0.181629	0.40367	0.152672	1.33562	1.92784		1.54839										1.94445	2
0.238636	0.148594	0.487889	0.25	0.537415	0.50289		5.08217										2.28151	1.77011
0.296875	0.184615	0.136364	0.380165	1.79935	0.582418		1.6										1.22222	5.45775
0.234568	0.122345	0.315175	0.336207	0.442308	2.25342		3.35135										1.25476	1.86364
0.467532	0.176692	0.513514	0.181435	2.48344	1.48962		2.46835										1.76349	3.2439
0.246753	0.368143	0.249012	0.365462	1.54706	7.2029		3.34215										1.37931	2.59429
0.222226	0.145833	0.446429	0.497778	0.974619	6.1519		2.12698										0.912281	1.91045
0.25	0.260465	0.361345	0.470817	0.866667	3.43513		2.44616										2	0.512195
0.39749	0.174468	0.303167	0.244444	0.385135	2.86301		1.25										2.18786	1.21429
0.436782	0.260424	0.344538	0.294643	2.27764	1.2		3.17742										1.55738	3.19821
0.25	0.211537	0.311689	0.250996	2.32323	1.46479		2.77329										1.07407	2.56
[truncated: 2,890 more rows]
