# Supplementary material for: Structures of TGF-β with betaglycan and signaling receptors reveal mechanisms of complex assembly and signaling
Source: Nat Commun. 2025 Feb 26;16:1778. doi: 10.1038/s41467-025-56796-9 (PMC11865472; doi:10.1038/s41467-025-56796-9)
Supplement: Supplementary file 7 — Source Data [file 41467_2025_56796_MOESM7_ESM.zip › Source Data File/Supplementary_Figure_5.xlsx]

## Sheet: panel A
Sample	Concentration range [nM]	ka (1/Ms)	SE(ka) (1/Ms)	kd (1/s)	SE(kd) (1/s)	KD (M)	Rmax (RU)	Ligand
BGZP-C	250 – 15.6	8.03 x 105	3.3 x 103	7.62 x 10-2	2.6 x 10-4	95	103	TGF-β2
BGZP-C	250 – 15.6	9.58 x 105	1.2 x 103	1.08 x 10-1	1.3 x 10-3	113	81.8	TGF-β2 YL
BGZP-C	250 – 15.6	6.69 x 105	3.3 x 103	6.63 x 10-2	3.0 x 10-3	99.1	78.2	TGF-β2
								QKL
zfBGO	250 – 15.6	1.76 x 105	3.4 x 102	2.60 x 10-2	4.0 x 10-5	148	110.8	TGF-β2
zfBGO	250 – 15.6	2.20 x 105	6.4 x 102	4.50 x 10-2	8.7 x 10-5	205	87.7	TGF-β2
								YL
zfBGO	250 – 15.6	ND	ND	ND	ND	ND	ND	TGF-β2
								QKL
