# Supplementary material for: Structures of TGF-β with betaglycan and signaling receptors reveal mechanisms of complex assembly and signaling
Source: Nat Commun. 2025 Feb 26;16:1778. doi: 10.1038/s41467-025-56796-9 (PMC11865472; doi:10.1038/s41467-025-56796-9)
Supplement: Supplementary file 7 — Source Data [file 41467_2025_56796_MOESM7_ESM.zip › Source Data File/Supplementary_Figure_6.xlsx]

## Sheet: panel A
Volume (ml)	TGF-β1:(TGFBR2)2	zfBGOscBL	zfBGO	TGF-β1:zfBGOscBL:(TGFBR2)2	TGF-β1:zfBGO:(TGFBR2)2
0.000298	0.003	-0.00063	-0.000576	0.002453	0.00492
0.001129	0.003663	-0.000891	-0.000527	0.002496	0.00568
0.00196	0.00448	-0.00037	0.001035	0.003765	0.007798
0.002791	0.004224	1e-06	0.002383	0.003937	0.008457
0.003622	0.004652	0.000714	0.001867	0.00466	0.008189
0.004454	0.005441	0.002395	0.00198	0.004987	0.007653
0.005285	0.005529	0.002958	0.001847	0.006218	0.0078
0.006116	0.00543	0.00339	0.002041	0.006876	0.008161
0.006947	0.004689	0.003765	0.002187	0.007067	0.008717
0.007778	0.004605	0.0036	0.002168	0.00706	0.009638
0.008609	0.005118	0.004253	0.002735	0.006849	0.010315
0.00944	0.005006	0.003697	0.003409	0.006718	0.010877
0.010272	0.005764	0.003274	0.003236	0.007953	0.010742
0.011103	0.006003	0.002536	0.003265	0.009489	0.010129
0.011934	0.006163	0.001548	0.003786	0.0102	0.010323
0.012765	0.007195	0.001238	0.004453	0.009951	0.011266
0.013596	0.007537	0.001727	0.004873	0.009356	0.011474
0.014427	0.007282	0.002393	0.005511	0.009304	0.011198
0.015259	0.007122	0.002672	0.006158	0.009543	0.011523
0.01609	0.007732	0.002247	0.006762	0.010412	0.012432
0.016921	0.008391	0.002218	0.007131	0.010494	0.013339
0.017752	0.008812	0.001876	0.006976	0.01027	0.013993
0.018583	0.009384	0.001484	0.006521	0.010199	0.014235
0.019414	0.009526	0.002133	0.006916	0.009929	0.013861
0.020246	0.00933	0.00201	0.007924	0.010631	0.013784
0.021077	0.009613	0.002841	0.008934	0.011019	0.014201
0.021908	0.009942	0.002343	0.009779	0.010881	0.015427
0.022739	0.009743	0.002767	0.01037	0.009639	0.016403
0.02357	0.010188	0.00187	0.011363	0.009817	0.016487
0.024401	0.010772	0.001438	0.012157	0.009902	0.017115
0.025233	0.010769	0.002699	0.012536	0.008983	0.018005
0.026064	0.010609	0.002389	0.013262	0.00867	0.018746
0.026895	0.010718	0.002616	0.014207	0.009143	0.018813
0.027726	0.011116	0.002929	0.014503	0.009158	0.019139
0.028557	0.011203	0.003339	0.01489	0.008848	0.019709
0.029388	0.011338	0.003953	0.016041	0.008934	0.020083
0.03022	0.010893	0.003921	0.01699	0.009831	0.020369
0.031051	0.010924	0.003993	0.017624	0.009394	0.020699
0.031882	0.011212	0.004474	0.01795	0.01087	0.021369
0.032713	0.0117	0.005245	0.01878	0.012367	0.021927
0.033544	0.012648	0.005692	0.019835	0.01258	0.022708
0.034375	0.013308	0.006041	0.020226	0.013194	0.023374
0.035207	0.014228	0.006583	0.021158	0.013379	0.023891
0.036038	0.014479	0.007214	0.022517	0.0138	0.024661
0.036869	0.014945	0.006716	0.022519	0.01433	0.025399
0.0377	0.015742	0.005629	0.023006	0.014767	0.025118
0.038531	0.016451	0.005846	0.02383	0.015348	0.024927
0.039362	0.016225	0.006238	0.024178	0.016347	0.024553
0.040194	0.016191	0.006525	0.025042	0.016691	0.024086
0.041025	0.016257	0.006825	0.025675	0.017966	0.024295
0.041856	0.015749	0.007129	0.025263	0.018177	0.023873
0.042687	0.015303	0.007193	0.024649	0.017985	0.02298
0.043518	0.015128	0.006793	0.024006	0.018605	0.022085
0.044349	0.015259	0.006226	0.024123	0.018084	0.022067
0.04518	0.015092	0.005851	0.024114	0.017398	0.022912
0.046012	0.01461	0.005146	0.024272	0.016813	0.022499
0.046843	0.013782	0.005202	0.02457	0.015308	0.022601
0.047674	0.01257	0.005323	0.024372	0.014952	0.023258
0.048505	0.012524	0.005224	0.024684	0.014916	0.023668
0.049336	0.012687	0.004978	0.025331	0.01483	0.02389
0.050167	0.012205	0.004931	0.025421	0.015045	0.023601
0.050998	0.011846	0.004584	0.025069	0.014992	0.023079
0.05183	0.011287	0.004245	0.025129	0.01498	0.023068
0.052661	0.01056	0.004336	0.025327	0.014054	0.024104
0.053492	0.010116	0.00442	0.025704	0.012562	0.024532
0.054323	0.00886	0.003865	0.025739	0.012213	0.023486
0.055154	0.008383	0.00322	0.025173	0.012069	0.02286
0.055985	0.008661	0.003293	0.024714	0.011695	0.022893
0.056817	0.008955	0.003537	0.023689	0.011942	0.022938
0.057648	0.009678	0.004004	0.023988	0.011993	0.022236
0.058479	0.010015	0.00446	0.02415	0.011413	0.021386
0.05931	0.009919	0.004361	0.024464	0.011122	0.020676
0.060141	0.009094	0.004725	0.024462	0.011617	0.020452
0.060972	0.008776	0.004641	0.024261	0.011947	0.020777
0.061804	0.00896	0.00412	0.023689	0.011465	0.020586
0.062635	0.008832	0.003693	0.0231	0.010767	0.019591
0.063466	0.008602	0.003717	0.021538	0.010417	0.018218
0.064297	0.009437	0.00339	0.020609	0.011805	0.016997
0.065128	0.009338	0.003068	0.020091	0.011518	0.016223
0.065959	0.008912	0.003262	0.019162	0.011234	0.01565
0.066791	0.008899	0.002694	0.018791	0.011254	0.014919
0.067622	0.008696	0.002512	0.018821	0.010695	0.014215
0.068453	0.008872	0.00255	0.018267	0.010122	0.013696
0.069284	0.008445	0.002418	0.017943	0.009394	0.013428
0.070115	0.007658	0.00238	0.017613	0.008538	0.012666
0.070946	0.007427	0.002395	0.01616	0.008489	0.01149
0.071778	0.006966	0.001534	0.014898	0.007233	0.010529
0.072609	0.006657	0.00081	0.014206	0.006498	0.010233
0.07344	0.006052	0.000594	0.013134	0.005586	0.010646
0.074271	0.005612	-0.000206	0.012319	0.004465	0.010381
0.075102	0.005097	-0.001374	0.011573	0.003358	0.009434
0.075933	0.004496	-0.001842	0.01145	0.002557	0.009119
0.076765	0.004032	-0.002291	0.011629	0.001731	0.008672
0.077596	0.004031	-0.002336	0.010961	0.000775	0.007515
0.078427	0.003705	-0.002068	0.010063	0.00053	0.006638
0.079258	0.00218	-0.001946	0.009049	-0.000263	0.006466
0.080089	0.000876	-0.002272	0.008534	-0.000774	0.005973
0.08092	0.000806	-0.002369	0.008193	-0.002048	0.004774
0.081752	0.000763	-0.002607	0.007278	-0.002685	0.004406
0.082583	-4.5e-05	-0.003477	0.006705	-0.003681	0.004552
0.083414	-0.000733	-0.003725	0.007189	-0.004569	0.004948
0.084245	-0.001232	-0.003653	0.007385	-0.005266	0.005653
0.085076	-0.001386	-0.003758	0.007628	-0.005676	0.006114
0.085907	-0.001584	-0.003253	0.008211	-0.005648	0.006265
0.086738	-0.001865	-0.002245	0.008471	-0.006295	0.005877
0.08757	-0.001544	-0.001643	0.008425	-0.005359	0.005627
0.088401	-0.000751	-0.001714	0.008044	-0.005046	0.005636
0.089232	-3.7e-05	-0.002221	0.008738	-0.005256	0.004934
0.090063	0.000327	-0.001855	0.009736	-0.005088	0.004049
0.090894	0.000405	-0.00076	0.010096	-0.004815	0.003688
0.091725	0.001083	-0.000295	0.010666	-0.005299	0.003973
0.092556	0.002005	-6e-05	0.011026	-0.005239	0.004104
0.093388	0.002914	0.000636	0.011501	-0.006083	0.003787
0.094219	0.003243	0.001412	0.011991	-0.005869	0.003059
0.09505	0.003776	0.002267	0.01222	-0.005754	0.003094
0.095881	0.004889	0.00317	0.012953	-0.006028	0.003155
0.096712	0.00554	0.003677	0.013942	-0.005672	0.002448
0.097543	0.00565	0.004129	0.015131	-0.005255	0.001968
0.098375	0.005437	0.004593	0.016444	-0.005744	0.002231
0.099206	0.004959	0.004327	0.01716	-0.005759	0.002742
0.100037	0.0048	0.00403	0.018299	-0.005484	0.003093
0.100868	0.004847	0.003929	0.019813	-0.005483	0.004464
0.101699	0.00544	0.003557	0.021358	-0.006256	0.005037
0.10253	0.005997	0.003657	0.022635	-0.006365	0.00513
0.103362	0.005783	0.004204	0.023459	-0.006198	0.005963
0.104193	0.005797	0.00403	0.023793	-0.005802	0.006845
0.105024	0.005553	0.004171	0.025324	-0.005172	0.007285
0.105855	0.005096	0.004899	0.026701	-0.004965	0.007608
0.106686	0.005359	0.005562	0.027298	-0.005046	0.008515
0.107517	0.005914	0.006363	0.028522	-0.004689	0.009499
0.108349	0.00551	0.007011	0.029891	-0.004176	0.009665
0.10918	0.006182	0.007565	0.030011	-0.003216	0.009811
0.110011	0.006793	0.008296	0.030566	-0.002684	0.009979
0.110842	0.007171	0.008842	0.031916	-0.001965	0.010312
0.111673	0.008352	0.00963	0.033038	-0.001076	0.010958
0.112504	0.009863	0.01041	0.034771	-0.00061	0.01157
0.113336	0.010937	0.01197	0.036015	0.000526	0.012468
0.114167	0.012558	0.013378	0.036975	0.001557	0.013324
0.114998	0.013438	0.013117	0.038283	0.002415	0.01303
0.115829	0.013759	0.013419	0.040599	0.003657	0.012711
0.11666	0.014579	0.015317	0.041969	0.005362	0.014233
0.117491	0.015391	0.016664	0.043639	0.006781	0.014935
0.118323	0.016103	0.017938	0.044178	0.008092	0.015796
0.119154	0.016119	0.019407	0.045453	0.009032	0.01778
0.119985	0.016363	0.020923	0.047425	0.009478	0.018951
0.120816	0.017477	0.022613	0.050175	0.009988	0.02005
0.121647	0.018621	0.024047	0.052317	0.010817	0.020646
0.122478	0.019429	0.025201	0.05387	0.011933	0.022205
0.12331	0.02018	0.027072	0.05583	0.012928	0.023262
0.124141	0.021993	0.029069	0.057859	0.013802	0.023356
0.124972	0.023866	0.030208	0.059017	0.014901	0.023572
0.125803	0.025003	0.031063	0.060676	0.015904	0.023873
0.126634	0.025854	0.032298	0.061823	0.015805	0.023958
0.127465	0.026798	0.033333	0.062785	0.016173	0.024532
0.128296	0.027695	0.033683	0.064995	0.017245	0.025111
0.129128	0.028732	0.033956	0.067197	0.017322	0.02587
0.129959	0.029458	0.035084	0.069702	0.018147	0.026178
0.13079	0.030382	0.035949	0.070895	0.018968	0.026132
0.131621	0.031222	0.036663	0.071985	0.019144	0.026263
0.132452	0.032656	0.037422	0.073138	0.01971	0.026436
0.133283	0.033813	0.038342	0.073674	0.020444	0.027107
0.134115	0.035155	0.039513	0.074675	0.021251	0.02792
0.134946	0.036103	0.040362	0.076982	0.022331	0.029273
0.135777	0.036444	0.040775	0.078242	0.023347	0.030254
0.136608	0.036905	0.041189	0.080195	0.02425	0.030698
0.137439	0.037454	0.04223	0.081743	0.02522	0.031458
0.13827	0.038301	0.042584	0.082886	0.025264	0.032348
0.139102	0.039437	0.043034	0.083792	0.02559	0.033123
0.139933	0.03997	0.043629	0.084658	0.026833	0.03393
0.140764	0.040529	0.044564	0.085384	0.027633	0.034177
0.141595	0.040414	0.045862	0.085453	0.028243	0.033931
0.142426	0.040009	0.047232	0.086391	0.029143	0.033846
0.143257	0.041041	0.048838	0.087919	0.030523	0.033436
0.144089	0.041834	0.050362	0.089462	0.031856	0.033418
0.14492	0.042085	0.051555	0.090675	0.032458	0.033409
0.145751	0.042611	0.053208	0.091821	0.033034	0.034203
0.146582	0.044098	0.054226	0.092935	0.033269	0.034997
0.147413	0.044671	0.053937	0.094453	0.033446	0.035143
0.148244	0.04533	0.05453	0.096185	0.034724	0.03522
0.149076	0.046065	0.056043	0.097263	0.035311	0.034634
0.149907	0.047991	0.057055	0.0981	0.036261	0.03418
0.150738	0.048445	0.058202	0.098912	0.036616	0.03434
0.151569	0.048933	0.058282	0.099358	0.036866	0.034974
0.1524	0.049871	0.058274	0.099697	0.036473	0.035331
0.153231	0.050567	0.05816	0.100824	0.036849	0.035775
0.154063	0.050276	0.058358	0.101413	0.036858	0.036311
0.154894	0.050317	0.057992	0.102189	0.036942	0.036438
0.155725	0.05038	0.057913	0.102204	0.037184	0.036403
0.156556	0.049994	0.058616	0.102456	0.036701	0.036462
0.157387	0.050648	0.0591	0.102265	0.035864	0.036753
0.158218	0.050376	0.058952	0.101737	0.035681	0.036135
0.15905	0.050651	0.058834	0.101581	0.035252	0.034831
0.159881	0.051336	0.05907	0.101077	0.034125	0.034002
0.160712	0.051306	0.058516	0.101677	0.033664	0.032197
0.161543	0.051148	0.057995	0.100328	0.033827	0.032229
0.162374	0.051883	0.057926	0.098918	0.034301	0.031686
0.163205	0.052577	0.057795	0.097827	0.033876	0.031605
0.164036	0.052096	0.057597	0.0972	0.033027	0.031425
0.164868	0.052718	0.057676	0.096327	0.032981	0.030868
0.165699	0.052604	0.05771	0.095782	0.032628	0.031012
0.16653	0.05258	0.057513	0.09558	0.031631	0.030741
0.167361	0.053039	0.057661	0.094902	0.030986	0.030696
0.168192	0.052438	0.057409	0.094982	0.031096	0.030335
0.169023	0.052879	0.057232	0.09516	0.031317	0.029115
0.169854	0.053721	0.056734	0.094313	0.031251	0.028727
0.170686	0.053692	0.055994	0.093745	0.030807	0.028098
0.171517	0.052785	0.055769	0.092072	0.030114	0.028649
0.172348	0.052124	0.055411	0.091652	0.029392	0.028765
0.173179	0.051671	0.054846	0.091117	0.029483	0.028822
0.17401	0.050544	0.053919	0.089787	0.029058	0.028398
0.174841	0.049539	0.053309	0.088125	0.028953	0.027859
0.175673	0.047907	0.052691	0.087014	0.028594	0.027336
0.176504	0.046893	0.052258	0.085278	0.027697	0.025697
0.177335	0.046672	0.051753	0.08484	0.027104	0.02498
0.178166	0.046248	0.051807	0.083907	0.026705	0.024441
0.178997	0.04585	0.052124	0.082728	0.026782	0.023511
0.179828	0.044637	0.052334	0.08188	0.026917	0.023327
0.18066	0.043624	0.052297	0.080927	0.027263	0.023171
0.181491	0.042842	0.052204	0.08007	0.02631	0.022269
0.182322	0.042675	0.052123	0.079695	0.025078	0.021416
0.183153	0.042137	0.051176	0.079923	0.024311	0.020975
0.183984	0.042769	0.050144	0.079211	0.023182	0.020702
0.184815	0.042118	0.049617	0.077326	0.022253	0.020645
0.185647	0.041312	0.049122	0.076361	0.021237	0.020405
0.186478	0.041167	0.048366	0.076036	0.020192	0.020796
0.187309	0.041093	0.047566	0.075361	0.019333	0.020127
0.18814	0.041224	0.047562	0.074442	0.018085	0.019656
0.188971	0.041415	0.047238	0.073788	0.016923	0.020004
0.189802	0.041193	0.047008	0.072482	0.01591	0.019592
0.190634	0.040623	0.044729	0.070776	0.015202	0.01965
0.191465	0.039276	0.043394	0.069109	0.014196	0.020275
0.192296	0.039264	0.041617	0.067842	0.012961	0.020457
0.193127	0.038753	0.041769	0.067931	0.012906	0.019908
0.193958	0.037801	0.041303	0.067667	0.013164	0.019095
0.194789	0.037033	0.041325	0.065826	0.012645	0.0181
0.195621	0.035845	0.040425	0.06498	0.012508	0.0173
0.196452	0.036018	0.039888	0.064547	0.012852	0.017485
0.197283	0.034989	0.038396	0.064923	0.012645	0.016823
0.198114	0.035306	0.038234	0.064457	0.012407	0.016659
0.198945	0.035717	0.03751	0.063897	0.012115	0.016673
0.199776	0.035761	0.037018	0.064568	0.011235	0.016737
0.200608	0.035096	0.036426	0.064097	0.011116	0.017469
0.201439	0.034278	0.035496	0.064852	0.011216	0.01776
0.20227	0.034489	0.034775	0.064106	0.01004	0.017925
0.203101	0.034623	0.034286	0.064294	0.008503	0.017322
0.203932	0.033953	0.032548	0.064165	0.007525	0.016202
0.204763	0.032903	0.031745	0.064196	0.007807	0.015713
0.205594	0.033007	0.031344	0.064236	0.007831	0.015002
0.206426	0.033058	0.030224	0.064151	0.007079	0.014753
0.207257	0.032207	0.028078	0.063465	0.006362	0.014378
0.208088	0.031243	0.027445	0.062692	0.006197	0.014156
0.208919	0.030149	0.026275	0.062676	0.006235	0.013751
0.20975	0.030199	0.025593	0.06278	0.006483	0.01358
0.210581	0.028889	0.025843	0.062027	0.006947	0.013951
0.211412	0.027386	0.025676	0.061231	0.006588	0.01329
0.212244	0.026496	0.026025	0.061431	0.006292	0.013497
0.213075	0.025652	0.025071	0.06151	0.005561	0.013117
0.213906	0.025002	0.024871	0.061378	0.005493	0.012539
0.214737	0.024301	0.02535	0.06093	0.005761	0.012478
0.215568	0.02509	0.025123	0.060638	0.006145	0.013346
0.216399	0.024836	0.024812	0.061218	0.006028	0.013471
0.217231	0.02467	0.02441	0.062281	0.005958	0.013381
0.218062	0.024596	0.024041	0.061955	0.00659	0.014208
0.218893	0.02417	0.024159	0.061247	0.006081	0.013407
0.219724	0.023672	0.0231	0.060577	0.005631	0.014167
0.220555	0.022987	0.022366	0.060529	0.004896	0.014303
0.221386	0.023564	0.022473	0.060627	0.005038	0.014485
0.222218	0.023869	0.022268	0.060107	0.005443	0.014215
0.223049	0.024602	0.021047	0.06044	0.005498	0.013914
0.22388	0.025257	0.020379	0.060018	0.005907	0.013936
0.224711	0.025547	0.0204	0.059435	0.006389	0.014201
0.225542	0.025853	0.02046	0.058098	0.007229	0.014537
0.226373	0.025893	0.020122	0.058041	0.007632	0.013516
0.227205	0.025551	0.019412	0.057997	0.008034	0.013697
0.228036	0.026323	0.018541	0.057805	0.00848	0.012991
0.228867	0.026495	0.017776	0.057289	0.009024	0.012398
0.229698	0.025548	0.01706	0.057253	0.010127	0.013073
0.230529	0.024753	0.016771	0.056687	0.010992	0.013871
0.23136	0.024596	0.01608	0.056403	0.011092	0.01353
0.232192	0.024663	0.01747	0.056955	0.010537	0.01404
0.233023	0.02458	0.018031	0.057691	0.010226	0.013393
0.233854	0.023487	0.017973	0.058388	0.010348	0.013649
0.234685	0.022991	0.017474	0.058256	0.010528	0.01288
0.235516	0.022894	0.017307	0.058688	0.010372	0.012481
0.236347	0.022888	0.016301	0.059057	0.010937	0.012841
0.237179	0.023	0.015797	0.059468	0.011151	0.013443
0.23801	0.02209	0.016266	0.059025	0.010788	0.013332
0.238841	0.021468	0.016579	0.058127	0.010184	0.013831
0.239672	0.020922	0.016305	0.058425	0.010293	0.014383
0.240503	0.019788	0.017143	0.058504	0.010352	0.013992
0.241334	0.019052	0.017195	0.058179	0.010533	0.013759
0.242166	0.019215	0.017341	0.057522	0.010256	0.013117
0.242997	0.018569	0.017154	0.056562	0.009501	0.012736
0.243828	0.017746	0.016678	0.056583	0.009906	0.012214
0.244659	0.017977	0.016153	0.056032	0.010732	0.012264
0.24549	0.018042	0.016219	0.05598	0.01066	0.012979
0.246321	0.019363	0.016231	0.054949	0.010125	0.012886
0.247152	0.019003	0.015645	0.054749	0.01025	0.013551
0.247984	0.01778	0.01551	0.054268	0.010596	0.014289
0.248815	0.017515	0.016243	0.054021	0.011315	0.014448
0.249646	0.018151	0.016372	0.054057	0.01213	0.014867
0.250477	0.019225	0.016142	0.053376	0.011998	0.015043
0.251308	0.019885	0.016706	0.051832	0.011242	0.014743
0.252139	0.020726	0.015914	0.051991	0.010576	0.014573
0.25297	0.021795	0.014552	0.051607	0.010613	0.014428
0.253802	0.022286	0.013598	0.050632	0.010986	0.014366
0.254633	0.023811	0.014146	0.050266	0.0118	0.014591
0.255464	0.02416	0.014605	0.050292	0.011911	0.015867
0.256295	0.024195	0.014827	0.049116	0.011051	0.01485
0.257126	0.023695	0.014595	0.047923	0.010522	0.014017
0.257957	0.022971	0.014441	0.047853	0.010633	0.013027
0.258789	0.023279	0.01443	0.04754	0.010173	0.012342
0.25962	0.022803	0.015411	0.048092	0.009651	0.012394
0.260451	0.022966	0.014724	0.048716	0.01046	0.012964
0.261282	0.023075	0.015103	0.049284	0.011099	0.012397
0.262113	0.02319	0.013867	0.048042	0.011598	0.011875
0.262944	0.022951	0.012912	0.047728	0.011812	0.011246
0.263776	0.022786	0.012313	0.048098	0.010933	0.011686
0.264607	0.022015	0.012562	0.048373	0.010653	0.012444
0.265438	0.020845	0.013053	0.048231	0.010792	0.013485
0.266269	0.020145	0.012915	0.048091	0.010747	0.013719
0.2671	0.019908	0.013009	0.04881	0.009878	0.013858
0.267931	0.019963	0.01302	0.048413	0.00949	0.015458
0.268763	0.020251	0.012395	0.047156	0.008565	0.015457
0.269594	0.019957	0.012955	0.046377	0.008721	0.015463
0.270425	0.019489	0.013299	0.046404	0.008643	0.016384
0.271256	0.019223	0.013518	0.045982	0.006938	0.015249
0.272087	0.019121	0.013709	0.045548	0.00636	0.014738
0.272918	0.018268	0.013831	0.045061	0.006069	0.014499
0.27375	0.017074	0.012204	0.044586	0.006338	0.014493
0.274581	0.016106	0.011047	0.043953	0.006712	0.015359
0.275412	0.015895	0.011177	0.044021	0.007245	0.015081
0.276243	0.015109	0.011117	0.044392	0.007432	0.015968
0.277074	0.014482	0.010715	0.044324	0.007855	0.016838
0.277905	0.013773	0.01032	0.043968	0.007613	0.017374
0.278737	0.013196	0.010369	0.043585	0.007472	0.017708
0.279568	0.013736	0.010961	0.043803	0.00702	0.016685
0.280399	0.013536	0.011449	0.043765	0.007487	0.016454
0.28123	0.013693	0.010604	0.043396	0.007994	0.016197
0.282061	0.013866	0.009859	0.043208	0.00878	0.016243
0.282892	0.014251	0.009037	0.043281	0.008121	0.015898
0.283724	0.013693	0.00746	0.043956	0.007546	0.016157
0.284555	0.013204	0.007675	0.04388	0.007882	0.016061
0.285386	0.013076	0.007807	0.043587	0.007839	0.015971
0.286217	0.011596	0.007749	0.043866	0.008529	0.015823
0.287048	0.010423	0.007837	0.043611	0.008651	0.016696
0.287879	0.00919	0.007975	0.043534	0.009293	0.017401
0.28871	0.008831	0.008297	0.042833	0.00884	0.017071
0.289542	0.008583	0.007778	0.04266	0.008174	0.015923
0.290373	0.008294	0.007303	0.043087	0.007467	0.01541
0.291204	0.007126	0.006999	0.04328	0.006299	0.015462
0.292035	0.00638	0.007108	0.043345	0.005981	0.015064
0.292866	0.00602	0.006733	0.043609	0.004998	0.015246
0.293697	0.005694	0.006552	0.043523	0.005346	0.015313
0.294528	0.004505	0.007234	0.043628	0.005079	0.015413
0.29536	0.00435	0.007669	0.043553	0.00515	0.015696
0.296191	0.003372	0.00715	0.043449	0.004491	0.015646
0.297022	0.003116	0.005396	0.043348	0.003608	0.014677
0.297853	0.003164	0.004097	0.043766	0.003981	0.014986
0.298684	0.002273	0.003926	0.044617	0.003692	0.015118
0.299515	0.002806	0.004339	0.044593	0.003186	0.015439
0.300347	0.002914	0.00445	0.04474	0.00282	0.015269
0.301178	0.002939	0.004169	0.044581	0.00318	0.015042
0.302009	0.002638	0.004008	0.043825	0.002146	0.014966
0.30284	0.00273	0.003692	0.04207	0.002152	0.014854
0.303671	0.003483	0.004074	0.041678	0.002496	0.015358
0.304502	0.003585	0.004629	0.041078	0.002217	0.016086
0.305334	0.003235	0.004801	0.041093	0.002453	0.016162
0.306165	0.003895	0.003864	0.041095	0.00207	0.015625
0.306996	0.004341	0.002411	0.04103	0.001846	0.014041
0.307827	0.004327	0.002074	0.040755	0.001496	0.014449
0.308658	0.004369	0.00199	0.040174	0.001198	0.014429
0.309489	0.004029	0.001888	0.040708	0.000889	0.013798
0.310321	0.004016	0.001728	0.04112	0.000698	0.014178
0.311152	0.003692	0.001132	0.040554	0.00105	0.01421
0.311983	0.004008	0.000718	0.040147	0.00136	0.014237
0.312814	0.003759	0.000515	0.039975	0.002228	0.014985
0.313645	0.004009	1.6e-05	0.039736	0.001891	0.01428
0.314476	0.004803	-0.000186	0.039542	0.001835	0.014698
0.315308	0.005084	0.00041	0.039779	0.002869	0.014131
0.316139	0.005513	0.001099	0.040076	0.003813	0.013172
0.31697	0.005974	0.000947	0.039943	0.003697	0.013035
0.317801	0.006714	0.000824	0.039591	0.002739	0.012909
0.318632	0.006886	0.00081	0.038933	0.001571	0.012421
0.319463	0.006906	0.001278	0.038575	0.001173	0.011389
0.320295	0.007491	0.001573	0.038691	0.000892	0.010759
0.321126	0.007591	0.000884	0.038386	0.000121	0.01089
0.321957	0.008216	0.000324	0.038424	-0.000532	0.010924
0.322788	0.008273	0.000621	0.038887	-0.00049	0.010637
0.323619	0.007576	0.000199	0.038675	-0.001118	0.010932
0.32445	0.007267	0.000888	0.037983	-0.001372	0.011339
0.325282	0.007254	0.001533	0.036717	-0.000625	0.011218
0.326113	0.007706	0.000696	0.035883	-0.000916	0.011587
0.326944	0.007726	0.000324	0.035658	-0.000516	0.012401
0.327775	0.00844	0.000327	0.034942	-0.000744	0.012614
0.328606	0.009292	0.000138	0.034602	-0.001313	0.010801
0.329437	0.008814	-0.000686	0.034932	-0.001088	0.009834
0.330268	0.008348	-0.001009	0.035698	-0.001438	0.00959
0.3311	0.008331	-0.001255	0.036247	-0.00157	0.009716
0.331931	0.008568	-0.001536	0.036397	-0.001314	0.009796
0.332762	0.008941	-0.001367	0.036213	-0.001119	0.009273
0.333593	0.009105	-0.001301	0.035725	-0.001128	0.009097
0.334424	0.008806	-0.00163	0.035485	-0.000882	0.008819
0.335255	0.007944	-0.003142	0.035086	-0.001211	0.008769
0.336087	0.007589	-0.003565	0.034807	-0.001039	0.008207
0.336918	0.007355	-0.003772	0.034675	-0.000768	0.007501
0.337749	0.006708	-0.003308	0.034336	-0.000762	0.006371
0.33858	0.006266	-0.002536	0.033549	4.3e-05	0.005502
0.339411	0.006749	-0.002551	0.0327	-0.000513	0.006183
0.340242	0.007764	-0.002464	0.032256	-0.00072	0.006847
0.341074	0.007736	-0.00268	0.031959	0.000206	0.007184
0.341905	0.007419	-0.00281	0.031077	0.000206	0.007498
0.342736	0.007406	-0.003776	0.03049	-0.000633	0.007468
0.343567	0.007383	-0.004267	0.031479	-0.000544	0.006942
0.344398	0.007472	-0.003797	0.032696	-0.000494	0.005998
0.345229	0.006833	-0.004547	0.033328	-0.001121	0.006133
0.346061	0.006713	-0.004746	0.033488	-0.001687	0.006445
0.346892	0.007263	-0.004822	0.033163	-0.002219	0.006242
0.347723	0.007	-0.004612	0.032561	-0.002128	0.006528
0.348554	0.006558	-0.004797	0.032353	-0.002574	0.00721
0.349385	0.006816	-0.004666	0.032461	-0.002482	0.006461
0.350216	0.006692	-0.004772	0.032767	-0.001084	0.005608
0.351048	0.006567	-0.005239	0.032896	-0.000665	0.004887
0.351879	0.005981	-0.005916	0.032682	-0.00093	0.004258
0.35271	0.005746	-0.00643	0.032885	-0.002125	0.003604
0.353541	0.005435	-0.006683	0.032712	-0.001857	0.002665
0.354372	0.005504	-0.006893	0.032505	-0.002133	0.002185
0.355203	0.005781	-0.007324	0.032625	-0.000847	0.001995
0.356035	0.005385	-0.006698	0.032789	-0.000405	0.002501
0.356866	0.005523	-0.006415	0.033392	-0.001553	0.002307
0.357697	0.005307	-0.007062	0.033594	-0.002789	0.002952
0.358528	0.004749	-0.007911	0.033028	-0.00295	0.002304
0.359359	0.004603	-0.008309	0.03264	-0.001684	0.002093
0.36019	0.005066	-0.008351	0.032798	-0.00155	0.001763
0.361022	0.005497	-0.007803	0.032346	-0.001297	0.00193
0.361853	0.005689	-0.007887	0.031723	-0.001006	0.001515
0.362684	0.005432	-0.007994	0.031802	-0.000631	0.001458
0.363515	0.004869	-0.008265	0.031404	-5.9e-05	0.002058
0.364346	0.00492	-0.008655	0.030418	-0.000168	0.002737
0.365177	0.005241	-0.00856	0.02967	-6.8e-05	0.002224
0.366008	0.0048	-0.008713	0.02899	-8.7e-05	0.001851
0.36684	0.004347	-0.009134	0.029635	-0.000406	0.001522
0.367671	0.004715	-0.008887	0.030576	-0.000133	0.000877
0.368502	0.005125	-0.00863	0.03048	-0.000602	0.000426
0.369333	0.004571	-0.008896	0.030109	-0.000852	0.000742
0.370164	0.003893	-0.009156	0.029648	-0.000441	0.001971
0.370995	0.004185	-0.008756	0.028946	6.4e-05	0.002404
0.371826	0.004892	-0.009259	0.028617	0.000402	0.002414
0.372658	0.005006	-0.009889	0.029027	0.001485	0.002222
0.373489	0.005207	-0.009327	0.028766	0.001576	0.00223
0.37432	0.004934	-0.008916	0.028726	0.001445	0.00282
0.375151	0.004334	-0.009618	0.029028	0.001283	0.003424
0.375982	0.003542	-0.00994	0.0292	0.003258	0.003688
0.376813	0.003562	-0.009267	0.029662	0.003557	0.003708
0.377645	0.004137	-0.009124	0.03034	0.003333	0.004254
0.378476	0.004239	-0.009098	0.030266	0.003145	0.005182
0.379307	0.004508	-0.009024	0.029945	0.003794	0.006191
0.380138	0.005125	-0.008474	0.030179	0.003513	0.007016
0.380969	0.0047	-0.008315	0.030828	0.003854	0.006647
0.3818	0.003852	-0.009037	0.030798	0.004214	0.005592
0.382632	0.002749	-0.009965	0.031436	0.003639	0.005379
0.383463	0.002126	-0.010228	0.032032	0.003497	0.005596
0.384294	0.002213	-0.010035	0.032095	0.003331	0.005714
0.385125	0.002809	-0.009943	0.031147	0.003854	0.006192
0.385956	0.002357	-0.010577	0.030294	0.00345	0.007445
0.386787	0.001374	-0.010845	0.030709	0.003245	0.008221
0.387619	0.000797	-0.011784	0.031276	0.004018	0.008234
0.38845	-4.2e-05	-0.012853	0.031814	0.004276	0.007822
0.389281	0.000134	-0.012738	0.031879	0.003493	0.00748
0.390112	-6.3e-05	-0.012006	0.031566	0.004	0.007152
0.390943	-0.000856	-0.011717	0.030812	0.003766	0.007591
0.391774	-0.001244	-0.012076	0.030789	0.002523	0.008436
0.392606	-0.001351	-0.011828	0.03014	0.00182	0.008809
0.393437	-0.001095	-0.011431	0.029433	0.002348	0.008763
0.394268	-0.000613	-0.011236	0.029361	0.002014	0.008796
0.395099	-0.000607	-0.011161	0.02925	0.000488	0.009268
0.39593	-0.000947	-0.011342	0.029371	-0.000277	0.00975
0.396761	-0.001437	-0.011296	0.029228	-0.001015	0.009733
0.397593	-0.001296	-0.011956	0.029622	-0.001095	0.009094
0.398424	-0.000994	-0.012767	0.029884	-0.000925	0.00937
0.399255	-0.001272	-0.013277	0.029507	-0.001777	0.009414
0.400086	-0.000802	-0.013213	0.029559	-0.001471	0.009697
0.400917	-0.000583	-0.01356	0.029656	-0.002093	0.010458
0.401748	-0.000276	-0.014002	0.029057	-0.001991	0.010874
0.40258	-1.1e-05	-0.014542	0.029367	-0.002385	0.01034
0.403411	-0.000295	-0.014646	0.02998	-0.002023	0.010652
0.404242	-0.000518	-0.014554	0.029802	-0.001557	0.010757
0.405073	-0.000246	-0.01488	0.03021	-0.002733	0.009864
0.405904	0.000107	-0.0145	0.031074	-0.003772	0.009137
0.406735	0.00016	-0.014251	0.031353	-0.004063	0.009307
0.407566	0.000205	-0.014281	0.031506	-0.004156	0.00999
0.408398	0.000197	-0.014066	0.031727	-0.003744	0.010776
0.409229	-0.000345	-0.014011	0.030787	-0.003453	0.01105
0.41006	-0.000527	-0.014452	0.030694	-0.003072	0.010635
0.410891	-0.000328	-0.014959	0.031614	-0.00389	0.010195
0.411722	0.00011	-0.015182	0.03304	-0.00296	0.009603
0.412553	0.000488	-0.015227	0.033994	-0.003747	0.010122
0.413384	0.001077	-0.015005	0.033841	-0.00446	0.010349
0.414216	0.00096	-0.014738	0.033095	-0.005255	0.009525
0.415047	0.000406	-0.01521	0.033129	-0.005528	0.009715
0.415878	0.000484	-0.016264	0.032631	-0.005571	0.009475
0.416709	0.001411	-0.016078	0.032544	-0.005466	0.009286
0.41754	0.002463	-0.015463	0.032702	-0.006231	0.009281
0.418371	0.002327	-0.015752	0.032054	-0.006399	0.009321
0.419203	0.00199	-0.016397	0.031264	-0.00605	0.009135
0.420034	0.002015	-0.01736	0.031278	-0.007307	0.009146
0.420865	0.002123	-0.018447	0.031858	-0.008491	0.008861
0.421696	0.002653	-0.019731	0.031703	-0.007069	0.00829
0.422527	0.00263	-0.020389	0.031839	-0.007634	0.007927
0.423358	0.002097	-0.020447	0.03211	-0.006868	0.008488
0.42419	0.002874	-0.020231	0.031255	-0.007083	0.008285
0.425021	0.003101	-0.019991	0.030922	-0.007102	0.007654
0.425852	0.002898	-0.020336	0.030879	-0.006724	0.007392
0.426683	0.002425	-0.020596	0.031056	-0.006819	0.007094
0.427514	0.002921	-0.020062	0.031203	-0.006726	0.006478
0.428345	0.004355	-0.01906	0.030991	-0.006653	0.005605
0.429177	0.00466	-0.01807	0.030412	-0.00662	0.004888
0.430008	0.004703	-0.017473	0.030279	-0.006667	0.004916
0.430839	0.004331	-0.017851	0.03057	-0.005973	0.005556
0.43167	0.004451	-0.018857	0.030908	-0.006301	0.005715
0.432501	0.004663	-0.019914	0.032047	-0.006716	0.005639
0.433332	0.004948	-0.020565	0.031236	-0.006057	0.005384
0.434164	0.005451	-0.021349	0.030915	-0.005745	0.005031
0.434995	0.005075	-0.021194	0.032032	-0.00618	0.005199
0.435826	0.004418	-0.020865	0.032536	-0.005417	0.005284
0.436657	0.004494	-0.021082	0.031634	-0.004252	0.004908
0.437488	0.004854	-0.021263	0.032303	-0.004131	0.004313
0.438319	0.005284	-0.021173	0.033248	-0.004112	0.003817
0.439151	0.005465	-0.021227	0.033602	-0.004158	0.003529
0.439982	0.00532	-0.021187	0.03307	-0.003824	0.002917
0.440813	0.005719	-0.02101	0.032687	-0.003285	0.002381
0.441644	0.005729	-0.020896	0.032137	-0.003912	0.00229
0.442475	0.005443	-0.020757	0.032163	-0.004465	0.001536
0.443306	0.004997	-0.020981	0.033051	-0.005278	0.001182
0.444138	0.004653	-0.022086	0.032127	-0.005319	0.001894
0.444969	0.004715	-0.022924	0.031468	-0.005568	0.002084
0.4458	0.005386	-0.022848	0.031952	-0.00608	0.001868
0.446631	0.005168	-0.022968	0.030865	-0.006275	0.002178
0.447462	0.004822	-0.023953	0.030589	-0.006055	0.002243
0.448293	0.004111	-0.024478	0.030093	-0.005944	0.002284
0.449124	0.003985	-0.023978	0.030827	-0.005979	0.0022
0.449956	0.004086	-0.023817	0.030583	-0.006629	0.00184
0.450787	0.005627	-0.023709	0.030032	-0.006928	0.001896
0.451618	0.004832	-0.023786	0.030203	-0.007101	0.001822
0.452449	0.004818	-0.024054	0.030341	-0.00686	0.001288
0.45328	0.004571	-0.023912	0.029112	-0.008415	0.001149
0.454111	0.00478	-0.024056	0.029064	-0.00855	0.000181
0.454942	0.004899	-0.024586	0.028794	-0.007885	-0.000653
0.455774	0.00503	-0.024582	0.028795	-0.008086	0.00029
0.456605	0.005788	-0.023722	0.029044	-0.008087	0.000415
0.457436	0.00564	-0.023317	0.029189	-0.007424	-6.4e-05
0.458267	0.005373	-0.023574	0.028943	-0.0073	0.000243
0.459098	0.004863	-0.02424	0.028135	-0.007416	0.000547
0.459929	0.005443	-0.024462	0.027974	-0.007927	0.000898
0.460761	0.005557	-0.024088	0.02728	-0.008981	0.00123
0.461592	0.005192	-0.023014	0.026968	-0.007004	0.001254
0.462423	0.004746	-0.022144	0.026227	-0.006227	0.001269
0.463254	0.00391	-0.022082	0.026036	-0.007537	0.001631
0.464085	0.003818	-0.022578	0.026135	-0.007442	0.001911
0.464916	0.004895	-0.022912	0.026801	-0.007277	0.001659
0.465748	0.005555	-0.0227	0.027696	-0.007218	0.001984
0.466579	0.006428	-0.023282	0.028108	-0.006938	0.00233
0.46741	0.006221	-0.023592	0.028382	-0.007441	0.002228
0.468241	0.006111	-0.023151	0.028066	-0.007858	0.002265
0.469072	0.00609	-0.023289	0.027699	-0.008046	0.002757
0.469903	0.005358	-0.023975	0.027739	-0.008126	0.003016
0.470735	0.005356	-0.024357	0.028045	-0.009295	0.002986
0.471566	0.005649	-0.024433	0.027698	-0.009106	0.003082
0.472397	0.005229	-0.024399	0.026699	-0.009083	0.002614
0.473228	0.005072	-0.024086	0.025888	-0.0089	0.002495
0.474059	0.005506	-0.023663	0.025182	-0.009299	0.002662
0.47489	0.005179	-0.023466	0.02547	-0.009703	0.002763
0.475722	0.004582	-0.023658	0.025561	-0.008678	0.002724
0.476553	0.004738	-0.024373	0.025239	-0.008259	0.003132
0.477384	0.005212	-0.024453	0.024301	-0.008196	0.003845
0.478215	0.005436	-0.023603	0.025571	-0.00849	0.004288
0.479046	0.005385	-0.02324	0.02495	-0.007952	0.004438
0.479877	0.00497	-0.023068	0.02452	-0.007981	0.004355
0.480709	0.004478	-0.023453	0.024499	-0.008137	0.005097
0.48154	0.004346	-0.023191	0.023947	-0.008537	0.00479
0.482371	0.004995	-0.02277	0.024151	-0.009243	0.004381
0.483202	0.004924	-0.022527	0.024926	-0.00909	0.003855
0.484033	0.00474	-0.022863	0.02445	-0.008995	0.004084
0.484864	0.004668	-0.022933	0.024217	-0.008588	0.004228
0.485696	0.003506	-0.022424	0.025266	-0.008219	0.004479
0.486527	0.003202	-0.021594	0.026143	-0.008047	0.004995
0.487358	0.002913	-0.02212	0.025044	-0.008173	0.005405
0.488189	0.002762	-0.02207	0.025643	-0.008118	0.005466
0.48902	0.002147	-0.021596	0.02496	-0.007307	0.006114
0.489851	0.002384	-0.022033	0.025126	-0.00694	0.006323
0.490682	0.00312	-0.02339	0.025428	-0.006624	0.006239
0.491514	0.003712	-0.024491	0.025157	-0.006154	0.005732
0.492345	0.002555	-0.024552	0.026044	-0.006362	0.005404
0.493176	0.00327	-0.024629	0.026353	-0.006529	0.005521
0.494007	0.002493	-0.024017	0.025725	-0.006486	0.006473
0.494838	0.00279	-0.024097	0.025855	-0.005584	0.006196
0.495669	0.002354	-0.024372	0.02518	-0.005532	0.006868
0.4965	0.001573	-0.023879	0.024377	-0.006081	0.007501
0.497332	0.001374	-0.023593	0.024104	-0.006545	0.008092
0.498163	0.000457	-0.024237	0.023994	-0.007065	0.008392
0.498994	0.000558	-0.024592	0.024519	-0.008093	0.008649
0.499825	0.000434	-0.024743	0.024765	-0.008689	0.007981
0.500656	-0.000131	-0.024994	0.025449	-0.009109	0.007466
0.501487	-0.000448	-0.025053	0.026004	-0.008488	0.006809
0.502319	-0.000363	-0.025275	0.025728	-0.007202	0.006154
0.50315	-0.00049	-0.025455	0.025911	-0.007619	0.006549
0.503981	-0.000353	-0.025494	0.026332	-0.007974	0.006767
0.504812	0.00042	-0.025056	0.026818	-0.007856	0.00622
0.505643	-7e-06	-0.024697	0.027593	-0.007406	0.005762
0.506474	-0.000207	-0.024728	0.027157	-0.007515	0.006056
0.507306	-0.000287	-0.024538	0.025701	-0.006679	0.006425
0.508137	-0.000418	-0.024515	0.02533	-0.006822	0.006507
0.508968	-0.000536	-0.024546	0.025821	-0.006199	0.006792
0.509799	-0.000245	-0.025165	0.025774	-0.005196	0.006936
0.51063	-0.001011	-0.025167	0.025914	-0.004658	0.006829
0.511461	-0.000516	-0.026124	0.025201	-0.004479	0.006664
0.512293	0.000187	-0.025817	0.024543	-0.004324	0.007169
0.513124	0.000333	-0.025951	0.024066	-0.00366	0.007093
0.513955	0.000506	-0.025091	0.024406	-0.003393	0.007153
0.514786	-8.2e-05	-0.024538	0.02521	-0.003423	0.007539
0.515617	-0.000269	-0.024511	0.024875	-0.003414	0.007769
0.516448	-0.000609	-0.025195	0.024208	-0.004069	0.007672
0.51728	-0.000493	-0.023844	0.023922	-0.004419	0.007236
0.518111	-0.000214	-0.022772	0.022822	-0.003674	0.006781
0.518942	-0.000507	-0.023148	0.023447	-0.003543	0.006024
0.519773	-0.001241	-0.024397	0.023126	-0.003449	0.005748
0.520604	-0.001179	-0.024648	0.023074	-0.003397	0.005443
0.521435	-0.001683	-0.025325	0.022673	-0.003263	0.005601
0.522267	-0.001761	-0.025051	0.02258	-0.003287	0.005782
0.523098	-0.002066	-0.024974	0.022961	-0.002229	0.006213
0.523929	-0.001995	-0.025058	0.022875	-0.001276	0.006729
0.52476	-0.002127	-0.024874	0.02242	-0.001351	0.007457
0.525591	-0.001812	-0.023862	0.022433	-0.000333	0.008061
0.526422	-0.000833	-0.023668	0.022605	0.000295	0.008862
0.527254	0.000242	-0.023909	0.022603	0.000294	0.00982
0.528085	0.000348	-0.023544	0.02256	0.000427	0.009488
0.528916	0.000199	-0.022996	0.023307	0.000847	0.0091
0.529747	0.000713	-0.022902	0.023224	0.000997	0.009481
0.530578	0.001336	-0.023082	0.023242	0.000627	0.009994
0.531409	0.001401	-0.022605	0.023283	0.000707	0.010727
0.53224	0.000568	-0.022196	0.023314	0.001025	0.01107
0.533072	0.000265	-0.022	0.022815	0.000897	0.01141
0.533903	0.000238	-0.022171	0.022604	0.001024	0.012192
0.534734	-0.001112	-0.022326	0.022103	0.001093	0.012054
0.535565	-0.000188	-0.021938	0.021605	0.001504	0.011548
0.536396	-0.000304	-0.021599	0.02155	0.002168	0.013344
0.537227	-0.000292	-0.021362	0.021774	0.002368	0.013916
0.538059	-0.001439	-0.021134	0.02204	0.002328	0.014269
0.53889	-0.000962	-0.021427	0.02212	0.002764	0.014061
0.539721	-0.00033	-0.021064	0.021756	0.003765	0.01396
0.540552	-0.000654	-0.021115	0.020236	0.004854	0.013302
0.541383	-0.000476	-0.021051	0.01956	0.005939	0.013903
0.542214	1e-05	-0.020953	0.01883	0.006553	0.014206
0.543046	-3.4e-05	-0.020236	0.018375	0.006062	0.014282
0.543877	-5e-06	-0.019817	0.019237	0.004963	0.014698
0.544708	-0.000339	-0.019716	0.019073	0.004335	0.014414
0.545539	-0.000295	-0.019099	0.018251	0.004275	0.013428
0.54637	-0.000345	-0.018728	0.018524	0.004909	0.01407
0.547201	0.000238	-0.018212	0.017982	0.005228	0.01486
0.548033	-0.000148	-0.017712	0.017392	0.0049	0.015076
0.548864	0.000118	-0.017829	0.018415	0.003769	0.015191
0.549695	2.5e-05	-0.017925	0.018216	0.002938	0.014872
0.550526	0.00015	-0.018228	0.017368	0.002733	0.014745
0.551357	-0.000565	-0.017994	0.017448	0.002423	0.014459
0.552188	-0.000344	-0.01805	0.016629	0.001873	0.015045
0.55302	-0.000235	-0.016604	0.017087	0.001282	0.015247
0.553851	0.000294	-0.016975	0.017522	0.001272	0.015356
0.554682	-6.3e-05	-0.017538	0.01761	0.000182	0.015439
0.555513	0.000991	-0.01775	0.017665	-0.000472	0.015745
0.556344	0.001802	-0.017361	0.017264	0.000491	0.015836
0.557175	0.001756	-0.017569	0.017129	0.001682	0.015955
0.558007	0.001843	-0.018113	0.018133	0.002281	0.015755
0.558838	0.00238	-0.019076	0.018331	0.001947	0.016017
0.559669	0.002758	-0.019964	0.01962	0.001794	0.015999
0.5605	0.00303	-0.020198	0.020004	0.001836	0.016391
0.561331	0.004347	-0.019201	0.020401	0.002284	0.015844
0.562162	0.00443	-0.019625	0.021082	0.00257	0.016559
0.562994	0.004644	-0.019232	0.021901	0.002577	0.016601
0.563825	0.00484	-0.019353	0.021286	0.002666	0.016371
0.564656	0.004794	-0.019893	0.020906	0.002252	0.016769
0.565487	0.004832	-0.020735	0.020628	0.00186	0.017097
0.566318	0.004906	-0.020696	0.021279	0.001729	0.017244
0.567149	0.00458	-0.02126	0.021904	0.001794	0.016366
0.56798	0.003979	-0.021563	0.021386	0.001903	0.015526
0.568812	0.004607	-0.020454	0.02122	0.001847	0.013282
0.569643	0.004893	-0.020559	0.021227	0.001522	0.012366
0.570474	0.005355	-0.021019	0.020271	0.001087	0.012743
0.571305	0.005229	-0.020497	0.020439	0.001334	0.011905
0.572136	0.005138	-0.021814	0.020073	0.001756	0.0111
0.572967	0.005203	-0.022007	0.020662	0.001732	0.0105
0.573798	0.005173	-0.021712	0.020295	0.001919	0.009812
0.57463	0.004901	-0.021225	0.020622	0.002159	0.010084
0.575461	0.004685	-0.021765	0.02145	0.002411	0.009554
0.576292	0.006439	-0.021583	0.021532	0.002502	0.009924
0.577123	0.006426	-0.022193	0.021014	0.002177	0.010425
0.577954	0.005677	-0.021852	0.021188	0.0022	0.00989
0.578785	0.006522	-0.022303	0.02147	0.002315	0.010064
0.579617	0.007589	-0.023284	0.021514	0.00249	0.009606
0.580448	0.007248	-0.02326	0.021271	0.002773	0.009521
0.581279	0.006681	-0.024404	0.02076	0.002538	0.009173
0.58211	0.006639	-0.023718	0.021616	0.00228	0.010107
0.582941	0.00608	-0.024384	0.022539	0.001629	0.010477
0.583772	0.00526	-0.024395	0.023348	0.000792	0.010758
0.584604	0.004856	-0.025937	0.023356	0.000877	0.01155
0.585435	0.004746	-0.02557	0.023589	0.001784	0.011639
0.586266	0.005465	-0.026518	0.024124	0.001869	0.010811
0.587097	0.005773	-0.028329	0.024767	0.001918	0.010542
0.587928	0.006078	-0.0289	0.024494	0.001983	0.01018
0.588759	0.005988	-0.029463	0.023699	0.001688	0.009343
0.589591	0.006392	-0.028868	0.023784	0.00181	0.008754
0.590422	0.005446	-0.02987	0.024109	0.00193	0.008745
0.591253	0.004508	-0.029895	0.024252	0.002591	0.009418
0.592084	0.00413	-0.028985	0.023909	0.003268	0.009622
0.592915	0.004511	-0.029659	0.023493	0.003419	0.009552
0.593746	0.004326	-0.030183	0.023904	0.003352	0.008285
0.594578	0.004352	-0.031448	0.024429	0.004118	0.008207
0.595409	0.004388	-0.031267	0.024564	0.0041	0.007886
0.59624	0.004644	-0.030843	0.024534	0.004202	0.008108
0.597071	0.003565	-0.031296	0.023788	0.004339	0.008169
0.597902	0.002948	-0.033247	0.022934	0.00332	0.008245
0.598733	0.002954	-0.033048	0.022809	0.002573	0.007491
0.599565	0.002685	-0.032323	0.022823	0.002398	0.006405
0.600396	0.002478	-0.032131	0.022764	0.002368	0.00635
0.601227	0.000969	-0.031917	0.022623	0.001905	0.006529
0.602058	0.000498	-0.031911	0.022669	0.001921	0.007005
0.602889	0.000654	-0.032442	0.022134	0.001682	0.007076
0.60372	0.000352	-0.032014	0.021652	0.001331	0.006599
0.604552	0.000419	-0.032156	0.021122	0.001367	0.0066
0.605383	0.000146	-0.031313	0.020534	0.000591	0.006642
0.606214	0.000441	-0.030772	0.020343	7.8e-05	0.007073
0.607045	0.000483	-0.030401	0.019246	1e-05	0.007609
0.607876	2.9e-05	-0.030544	0.019085	0.000338	0.007329
0.608707	0.000227	-0.030516	0.018936	-0.000385	0.007639
0.609538	0.001001	-0.03049	0.018678	-0.001969	0.007553
0.61037	0.000872	-0.030581	0.018497	-0.001817	0.008131
0.611201	0.00082	-0.031395	0.017874	-0.001101	0.008624
0.612032	-0.000267	-0.031298	0.018074	-0.001113	0.00768
0.612863	-0.000572	-0.031746	0.01791	-0.000764	0.008371
0.613694	-0.000992	-0.030365	0.017958	-0.00122	0.00863
0.614525	-0.001414	-0.030953	0.017448	-0.002182	0.008085
0.615356	-0.001754	-0.030635	0.017648	-0.00284	0.008522
0.616188	-0.001088	-0.030313	0.018097	-0.003005	0.007722
0.617019	-0.000959	-0.029161	0.017481	-0.003544	0.008559
0.61785	-0.001485	-0.029361	0.017389	-0.003684	0.009239
0.618681	-0.00212	-0.029677	0.017606	-0.003803	0.008926
0.619512	-0.001454	-0.029733	0.017124	-0.004173	0.008126
0.620343	-0.001882	-0.030203	0.016439	-0.003382	0.006918
0.621175	-0.002549	-0.029375	0.016877	-0.00223	0.00704
0.622006	-0.002746	-0.028976	0.017065	-0.002228	0.006949
0.622837	-0.002452	-0.028709	0.017377	-0.002184	0.00802
0.623668	-0.001627	-0.028432	0.017526	-0.002437	0.007311
0.624499	-0.000599	-0.028194	0.016918	-0.002466	0.006202
0.62533	3.5e-05	-0.028416	0.017378	-0.001617	0.005745
0.626162	0.000652	-0.027844	0.017313	-0.001193	0.004685
0.626993	0.001694	-0.027805	0.017293	-0.001526	0.004798
0.627824	0.001545	-0.026639	0.01767	-0.001753	0.004836
0.628655	0.001392	-0.025171	0.017872	-0.002529	0.004999
0.629486	0.00105	-0.025427	0.01856	-0.003372	0.00481
0.630317	0.001778	-0.02502	0.020054	-0.003959	0.005183
0.631149	0.001174	-0.024997	0.019403	-0.004212	0.005272
0.63198	0.001903	-0.024397	0.019066	-0.003855	0.004454
0.632811	0.003506	-0.024594	0.01984	-0.004086	0.004699
0.633642	0.004472	-0.024964	0.020764	-0.004559	0.0048
0.634473	0.004253	-0.024379	0.021507	-0.004676	0.005261
0.635304	0.004805	-0.023381	0.0225	-0.004375	0.005844
0.636136	0.004624	-0.023021	0.022804	-0.003945	0.005036
0.636967	0.004569	-0.023614	0.023039	-0.00367	0.004211
0.637798	0.004744	-0.023528	0.022895	-0.00336	0.004482
0.638629	0.005267	-0.022519	0.023161	-0.003198	0.00353
0.63946	0.00593	-0.021764	0.023737	-0.003178	0.003525
0.640291	0.00627	-0.02169	0.024551	-0.004901	0.003433
0.641123	0.007078	-0.021655	0.025038	-0.004741	0.004207
0.641954	0.007906	-0.021341	0.025012	-0.004201	0.004487
0.642785	0.009082	-0.020882	0.024917	-0.004186	0.004404
0.643616	0.00997	-0.020572	0.024253	-0.005198	0.004173
0.644447	0.009257	-0.020459	0.024373	-0.004883	0.004641
0.645278	0.008941	-0.021031	0.024719	-0.004739	0.005008
0.64611	0.009343	-0.020773	0.024481	-0.004495	0.005079
0.646941	0.009836	-0.021728	0.025267	-0.00288	0.005506
0.647772	0.009684	-0.021584	0.026016	-0.00252	0.005469
0.648603	0.009135	-0.020974	0.026535	-0.0022	0.004654
0.649434	0.009294	-0.020531	0.026456	-0.002221	0.003781
0.650265	0.010145	-0.020161	0.026431	-0.001389	0.003504
0.651096	0.009823	-0.019897	0.026529	-0.000371	0.003305
0.651928	0.008856	-0.019699	0.026097	0.000192	0.003229
0.652759	0.008076	-0.018992	0.025932	-0.001158	0.003097
0.65359	0.008365	-0.019584	0.025683	-0.000709	0.003581
0.654421	0.009001	-0.019683	0.025761	-0.000307	0.003779
0.655252	0.009393	-0.020276	0.026251	-0.000163	0.004008
0.656083	0.010301	-0.019502	0.026585	-0.000189	0.00389
0.656914	0.011342	-0.020332	0.026226	-9.4e-05	0.003385
0.657746	0.011502	-0.020809	0.025383	-0.000665	0.004156
0.658577	0.011394	-0.022174	0.02509	-0.000159	0.003021
0.659408	0.011216	-0.021222	0.024818	-7.2e-05	0.001866
0.660239	0.011173	-0.020753	0.024832	0.000219	0.001738
0.66107	0.010974	-0.021128	0.025547	0.000329	0.001822
0.661901	0.011032	-0.019803	0.02604	-0.001426	0.001258
0.662733	0.011349	-0.020301	0.025947	-0.003427	0.001658
0.663564	0.011645	-0.020072	0.025996	-0.003734	0.001689
0.664395	0.011542	-0.019916	0.026221	-0.004435	0.001574
0.665226	0.01156	-0.020847	0.026433	-0.004592	0.001285
0.666057	0.011342	-0.020452	0.027023	-0.004449	0.001896
0.666888	0.011203	-0.020245	0.026784	-0.004319	0.002447
0.66772	0.010846	-0.02052	0.026725	-0.005046	0.002401
0.668551	0.009353	-0.020969	0.027077	-0.005057	0.001863
0.669382	0.008395	-0.02158	0.026541	-0.0044	0.002528
0.670213	0.00867	-0.022704	0.026252	-0.0036	0.003516
0.671044	0.008688	-0.022844	0.025925	-0.002919	0.003524
0.671875	0.008059	-0.023196	0.024764	-0.002047	0.003394
0.672707	0.008043	-0.023931	0.02455	-0.001961	0.003073
0.673538	0.007977	-0.024438	0.024335	-0.002525	0.004147
0.674369	0.006609	-0.024425	0.02338	-0.002353	0.003025
0.6752	0.005408	-0.024102	0.023144	-0.002479	0.003109
0.676031	0.005473	-0.02425	0.022583	-0.002342	0.002097
0.676862	0.005732	-0.024723	0.021757	-0.002112	0.001771
0.677694	0.006168	-0.024618	0.021679	-0.002172	0.002169
0.678525	0.006144	-0.02398	0.021432	-0.00197	0.003466
0.679356	0.005678	-0.023877	0.021519	-0.001862	0.002332
0.680187	0.005619	-0.024424	0.021819	-0.002179	0.002761
0.681018	0.005428	-0.024479	0.021747	-0.001475	0.001584
0.681849	0.004865	-0.024817	0.021707	0.000155	0.001827
0.682681	0.004063	-0.025046	0.021286	0.000257	0.001465
0.683512	0.003349	-0.02583	0.021594	0.000247	0.001476
0.684343	0.003107	-0.027101	0.022235	0.000573	0.002669
0.685174	0.002689	-0.027858	0.022203	0.000836	0.001642
0.686005	0.002621	-0.028295	0.021813	0.001165	0.001528
0.686836	0.002809	-0.028149	0.021983	0.00139	0.001201
0.687668	0.002989	-0.028214	0.022273	0.001078	0.001145
0.688499	0.003156	-0.02833	0.021925	0.0003	4.5e-05
0.68933	0.003331	-0.029122	0.022025	0.000169	-0.000251
0.690161	0.003288	-0.029997	0.02251	-0.000514	5.5e-05
0.690992	0.003241	-0.030515	0.023132	-0.000878	0.0005
0.691823	0.002731	-0.030579	0.023225	-0.000416	0.00063
0.692654	0.001592	-0.030636	0.022852	-3.8e-05	0.000477
0.693486	0.001367	-0.030828	0.023503	-0.000424	0.001137
0.694317	0.001183	-0.030848	0.023941	0.000344	0.001321
0.695148	0.001423	-0.030319	0.02412	0.001398	0.001121
0.695979	0.001477	-0.030428	0.023725	0.00117	0.00051
0.69681	0.001718	-0.030607	0.023804	0.000636	-0.00031
0.697641	0.001923	-0.030739	0.02396	0.000957	-0.000606
0.698472	0.001719	-0.03017	0.023965	0.000291	-0.000574
0.699304	0.001548	-0.029907	0.02476	0.000734	-0.001463
0.700135	0.001263	-0.030028	0.025039	0.001129	-0.001635
0.700966	0.001918	-0.030413	0.025114	0.001508	-0.000917
0.701797	0.002179	-0.03075	0.025411	0.001233	-0.000517
0.702628	0.002314	-0.031015	0.025222	0.001912	-0.000816
0.70346	0.00245	-0.031169	0.025496	0.002821	0.000221
0.704291	0.002263	-0.03161	0.02589	0.004017	0.000533
0.705122	0.002194	-0.032571	0.025814	0.004646	0.000263
0.705953	0.001889	-0.032905	0.025865	0.00436	-0.000222
0.706784	0.002594	-0.032827	0.025572	0.005328	-3e-06
0.707615	0.002434	-0.033276	0.024912	0.007032	-1.9e-05
0.708447	0.002473	-0.033872	0.024672	0.007393	-0.000632
0.709278	0.002602	-0.0337	0.025384	0.007886	-0.000161
0.710109	0.003386	-0.033613	0.025446	0.008036	8.6e-05
0.71094	0.004581	-0.034297	0.025633	0.00785	4.4e-05
0.711771	0.004717	-0.034034	0.02593	0.007932	-0.000391
0.712602	0.004733	-0.03388	0.025766	0.008271	-0.000453
0.713434	0.005915	-0.034204	0.02591	0.007159	-0.000669
0.714265	0.006347	-0.03448	0.026057	0.007246	-0.000332
0.715096	0.006541	-0.034838	0.026556	0.008159	-0.000506
0.715927	0.007367	-0.034869	0.027043	0.008336	-0.00066
0.716758	0.008161	-0.035749	0.026957	0.008647	-0.000845
0.717589	0.008442	-0.036311	0.026809	0.008066	-0.000823
0.718421	0.008002	-0.036196	0.027376	0.007472	-0.001109
0.719252	0.00766	-0.036663	0.027202	0.006699	-0.000459
0.720083	0.00703	-0.037819	0.026858	0.006201	-0.000513
0.720914	0.005931	-0.039105	0.026938	0.005877	-0.000156
0.721745	0.005449	-0.040327	0.02668	0.006116	4.6e-05
0.722576	0.005754	-0.040499	0.026844	0.006413	-3.8e-05
0.723408	0.006668	-0.039899	0.027004	0.006442	-0.00044
0.724239	0.007338	-0.039781	0.027149	0.006424	0.000235
0.72507	0.007766	-0.03972	0.027561	0.006402	0.000252
0.725901	0.007865	-0.039105	0.026893	0.006078	-0.00086
0.726732	0.007646	-0.038216	0.02685	0.006079	-0.00153
0.727563	0.00778	-0.037707	0.027137	0.005569	-0.001639
0.728394	0.007465	-0.037808	0.027134	0.004803	-0.001815
0.729226	0.006546	-0.038611	0.026828	0.004669	-0.001578
0.730057	0.005849	-0.038946	0.027047	0.004944	-0.001622
0.730888	0.005934	-0.038422	0.026733	0.004812	-0.001766
0.731719	0.00665	-0.03844	0.025973	0.005491	-0.002008
0.73255	0.006928	-0.038519	0.025134	0.005742	-0.001386
0.733381	0.007216	-0.038767	0.025048	0.004766	-0.001476
0.734212	0.008022	-0.039345	0.025185	0.004885	-0.001296
0.735044	0.008829	-0.039901	0.024888	0.005274	-0.001987
0.735875	0.009256	-0.040335	0.024702	0.004174	-0.001627
0.736706	0.009391	-0.040955	0.024764	0.003033	-0.001554
0.737537	0.009537	-0.041745	0.025186	0.002526	-0.001916
0.738368	0.009521	-0.041838	0.024556	0.003081	-0.001899
0.739199	0.009385	-0.042314	0.02441	0.003827	-0.001793
0.740031	0.009332	-0.043269	0.024944	0.004157	-0.002121
0.740862	0.009814	-0.043768	0.024777	0.003671	-0.001963
0.741693	0.010569	-0.043347	0.024754	0.002964	-0.001327
0.742524	0.010782	-0.043041	0.024706	0.002815	-0.001284
0.743355	0.011073	-0.043303	0.024566	0.002455	-0.001314
0.744186	0.011523	-0.043663	0.024402	0.002088	-0.000802
0.745018	0.011474	-0.043678	0.024182	0.001936	-0.001554
0.745849	0.011608	-0.043459	0.024217	0.001926	-0.002158
0.74668	0.011488	-0.04321	0.024421	0.001684	-0.002628
0.747511	0.012096	-0.042978	0.023601	0.002829	-0.003111
0.748342	0.011788	-0.042657	0.023742	0.002196	-0.003302
0.749173	0.011482	-0.04221	0.023827	0.00108	-0.003244
0.750005	0.011702	-0.041775	0.02449	0.00038	-0.002496
0.750836	0.011794	-0.041719	0.023352	-0.000422	-0.002272
0.751667	0.011641	-0.041901	0.023313	4e-06	-0.002074
0.752498	0.011441	-0.041393	0.023085	-0.000408	-0.001407
0.753329	0.011842	-0.040884	0.022567	-0.00064	-0.001029
0.75416	0.01244	-0.040747	0.02252	-0.000686	-0.000375
0.754992	0.011082	-0.040246	0.022353	0.000282	4.9e-05
0.755823	0.010484	-0.039462	0.022884	0.000856	-1e-05
0.756654	0.010503	-0.038419	0.022891	0.000858	-0.000294
0.757485	0.010159	-0.038236	0.02215	0.001197	-0.000261
0.758316	0.009718	-0.038565	0.021551	0.001238	-0.000232
0.759147	0.009765	-0.038703	0.022197	0.002239	0.000461
0.759979	0.010839	-0.03896	0.022391	0.003562	0.000678
0.76081	0.011254	-0.038708	0.02237	0.003539	1e-05
0.761641	0.010889	-0.037662	0.02262	0.004284	-0.000279
0.762472	0.011898	-0.036375	0.022727	0.004385	-0.000878
0.763303	0.013468	-0.035354	0.023248	0.00407	-0.00159
0.764134	0.014149	-0.035577	0.023452	0.004343	-0.001141
0.764966	0.013854	-0.036384	0.023168	0.004788	-0.000773
0.765797	0.014026	-0.036627	0.022536	0.00519	-0.001631
0.766628	0.014416	-0.036469	0.021614	0.004952	-0.002267
0.767459	0.01431	-0.036325	0.021702	0.004798	-0.00189
0.76829	0.014205	-0.036542	0.021968	0.005184	-0.00134
0.769121	0.014437	-0.036803	0.022639	0.004988	-0.001263
0.769952	0.014388	-0.036964	0.021872	0.00546	-0.001713
0.770784	0.0157	-0.036764	0.021944	0.004978	-0.002736
0.771615	0.017345	-0.036968	0.021451	0.004996	-0.003151
0.772446	0.018354	-0.037437	0.021341	0.006064	-0.003435
0.773277	0.018626	-0.03713	0.02192	0.005932	-0.003439
0.774108	0.018533	-0.037029	0.022148	0.006199	-0.003743
0.774939	0.018727	-0.037644	0.022261	0.006263	-0.003715
0.77577	0.019026	-0.038443	0.022261	0.006146	-0.003967
0.776602	0.018803	-0.038896	0.022385	0.005759	-0.004676
0.777433	0.018819	-0.039018	0.021744	0.007124	-0.005062
0.778264	0.018662	-0.039241	0.022826	0.007905	-0.004947
0.779095	0.017278	-0.038608	0.022721	0.008423	-0.004613
0.779926	0.016625	-0.037987	0.022676	0.008623	-0.004924
0.780757	0.015938	-0.037842	0.023196	0.007697	-0.005235
0.781589	0.01562	-0.037102	0.023521	0.008162	-0.005311
0.78242	0.015564	-0.036554	0.02362	0.009462	-0.00484
0.783251	0.015693	-0.036891	0.024182	0.010933	-0.004228
0.784082	0.014759	-0.036707	0.024249	0.011476	-0.004541
0.784913	0.014686	-0.036366	0.024408	0.012722	-0.00471
0.785744	0.014209	-0.036177	0.024128	0.013056	-0.004531
0.786576	0.014556	-0.03607	0.023839	0.01305	-0.004229
0.787407	0.015216	-0.036834	0.023653	0.012718	-0.004136
0.788238	0.015378	-0.036503	0.023659	0.012921	-0.003424
0.789069	0.01601	-0.036576	0.024172	0.013198	-0.002442
0.7899	0.016209	-0.036773	0.023346	0.014491	-0.002149
0.790731	0.016328	-0.037355	0.023495	0.013751	-0.002194
0.791563	0.01629	-0.037038	0.022666	0.014024	-0.003053
0.792394	0.016541	-0.037098	0.022133	0.015276	-0.003479
0.793225	0.016811	-0.037122	0.021824	0.013861	-0.004044
0.794056	0.017	-0.036912	0.022251	0.014371	-0.004601
0.794887	0.0168	-0.03689	0.021959	0.014243	-0.00495
0.795718	0.016894	-0.037291	0.021623	0.014388	-0.00554
0.79655	0.017512	-0.037345	0.02178	0.013643	-0.005688
0.797381	0.017825	-0.038199	0.021178	0.013527	-0.005757
0.798212	0.018197	-0.039317	0.020353	0.013576	-0.005742
0.799043	0.018377	-0.039925	0.021262	0.012401	-0.005747
0.799874	0.01858	-0.040293	0.022371	0.011933	-0.00542
0.800705	0.019531	-0.040347	0.021637	0.011462	-0.00495
0.801537	0.018862	-0.039921	0.021378	0.01055	-0.004797
0.802368	0.01946	-0.040088	0.019954	0.011112	-0.004705
0.803199	0.019134	-0.040637	0.019503	0.011073	-0.00541
0.80403	0.019155	-0.041077	0.019451	0.01166	-0.005318
0.804861	0.018255	-0.041509	0.019119	0.012428	-0.004572
0.805692	0.017198	-0.041962	0.018375	0.01232	-0.004604
0.806524	0.017063	-0.042037	0.0183	0.011794	-0.004824
0.807355	0.016895	-0.041932	0.018705	0.012349	-0.004516
0.808186	0.016641	-0.042094	0.018891	0.012634	-0.003914
0.809017	0.016768	-0.041988	0.018813	0.013137	-0.00392
0.809848	0.016808	-0.041706	0.01905	0.013031	-0.003848
0.810679	0.016884	-0.041421	0.018881	0.013044	-0.003452
0.81151	0.017351	-0.041299	0.019822	0.013491	-0.0033
0.812342	0.016886	-0.041221	0.020609	0.014212	-0.002448
0.813173	0.015929	-0.041169	0.021187	0.014877	-0.00167
0.814004	0.016027	-0.041009	0.021297	0.01463	-0.001183
0.814835	0.015169	-0.040793	0.02078	0.015914	-0.000994
0.815666	0.015267	-0.041242	0.021048	0.015972	-0.001242
0.816497	0.015566	-0.041675	0.020772	0.016809	-0.001576
0.817328	0.014733	-0.041285	0.020021	0.016886	-0.001696
0.81816	0.014964	-0.041326	0.01992	0.016982	-0.00163
0.818991	0.015169	-0.041408	0.020785	0.016994	-0.001213
0.819822	0.014925	-0.041175	0.02044	0.016928	-0.001098
0.820653	0.015891	-0.041217	0.020771	0.017526	-0.001223
0.821484	0.016322	-0.041536	0.021777	0.017788	-0.001083
0.822315	0.017454	-0.041524	0.021467	0.01815	-0.000991
0.823147	0.018073	-0.041901	0.020414	0.018656	-0.00072
0.823978	0.017859	-0.04204	0.021028	0.018458	-0.000236
0.824809	0.016692	-0.042098	0.020998	0.017577	-0.000536
0.82564	0.017387	-0.043275	0.02078	0.017202	-0.000817
0.826471	0.017632	-0.044068	0.02059	0.016527	-0.001235
0.827302	0.018036	-0.044425	0.020676	0.016046	-0.002039
0.828134	0.017516	-0.044478	0.021827	0.015926	-0.002255
0.828965	0.016787	-0.044134	0.021293	0.016847	-0.002715
0.829796	0.017279	-0.043859	0.020956	0.016339	-0.002935
0.830627	0.017382	-0.04408	0.02117	0.015835	-0.002882
0.831458	0.017109	-0.044721	0.022012	0.015698	-0.003016
0.832289	0.017281	-0.044956	0.022059	0.015828	-0.003174
0.833121	0.017434	-0.045534	0.022449	0.015958	-0.003108
0.833952	0.017386	-0.04543	0.023383	0.01564	-0.002901
0.834783	0.01693	-0.045212	0.02379	0.016085	-0.002286
0.835614	0.016527	-0.045072	0.023305	0.016364	-0.00204
0.836445	0.016037	-0.045627	0.023804	0.01766	-0.00207
0.837276	0.015271	-0.045553	0.024549	0.01779	-0.001586
0.838108	0.014794	-0.046616	0.024122	0.019486	-0.000692
0.838939	0.01447	-0.046735	0.02432	0.019602	-0.000118
0.83977	0.014468	-0.046991	0.02415	0.019239	-0.000473
0.840601	0.013635	-0.046585	0.023943	0.020517	-0.001223
0.841432	0.012628	-0.04615	0.023374	0.021443	-0.002125
0.842263	0.012398	-0.046231	0.023156	0.022251	-0.003358
0.843095	0.012106	-0.046896	0.023588	0.022763	-0.004074
0.843926	0.011528	-0.04729	0.024494	0.021924	-0.003942
0.844757	0.011836	-0.047041	0.024239	0.022632	-0.003807
0.845588	0.011587	-0.046714	0.023959	0.022595	-0.003586
0.846419	0.011525	-0.046264	0.024389	0.022938	-0.003661
0.84725	0.011509	-0.045254	0.025233	0.023685	-0.003712
0.848082	0.01128	-0.04568	0.024392	0.024497	-0.003292
0.848913	0.011305	-0.044808	0.024284	0.023903	-0.00333
0.849744	0.010482	-0.043903	0.024209	0.023891	-0.003894
0.850575	0.010209	-0.044489	0.024416	0.024054	-0.004214
0.851406	0.010674	-0.044649	0.024151	0.02466	-0.004878
0.852237	0.011003	-0.045188	0.023718	0.02529	-0.005526
0.853068	0.010852	-0.045404	0.023423	0.0257	-0.005276
0.8539	0.010968	-0.04529	0.022594	0.026311	-0.005492
0.854731	0.010895	-0.045327	0.021582	0.026628	-0.005567
0.855562	0.009538	-0.044741	0.021489	0.027091	-0.006002
0.856393	0.009011	-0.045078	0.020963	0.026821	-0.00605
0.857224	0.008013	-0.045009	0.020991	0.027239	-0.005791
0.858055	0.008149	-0.044444	0.021357	0.027368	-0.005247
0.858886	0.008809	-0.044214	0.021641	0.028256	-0.004961
0.859718	0.007834	-0.043552	0.021528	0.028539	-0.004525
0.860549	0.00746	-0.04365	0.021522	0.028383	-0.004168
0.86138	0.008061	-0.044061	0.020778	0.028099	-0.00448
0.862211	0.007727	-0.04421	0.020508	0.02792	-0.00432
0.863042	0.007431	-0.044735	0.020602	0.028518	-0.003761
0.863873	0.006974	-0.044579	0.020427	0.029088	-0.003057
0.864705	0.006051	-0.044092	0.020408	0.029425	-0.002589
0.865536	0.006458	-0.04447	0.019388	0.030179	-0.002787
0.866367	0.007371	-0.044885	0.018597	0.031467	-0.00297
0.867198	0.007486	-0.044464	0.01937	0.032207	-0.002142
0.868029	0.006979	-0.044581	0.019938	0.032632	-0.00147
0.86886	0.007159	-0.044735	0.021421	0.033597	-0.000715
0.869692	0.007182	-0.044684	0.020735	0.035352	-0.000928
0.870523	0.00726	-0.044382	0.020037	0.035865	-0.001238
0.871354	0.006859	-0.044926	0.01991	0.03661	-0.001624
0.872185	0.005924	-0.044568	0.019512	0.037934	-0.001757
0.873016	0.005435	-0.044569	0.01991	0.038259	-0.001693
0.873847	0.004873	-0.043888	0.019381	0.039133	-0.001051
0.874679	0.00509	-0.043815	0.019994	0.039899	-0.000941
0.87551	0.005474	-0.043855	0.019887	0.040492	-0.001308
0.876341	0.00603	-0.043481	0.020408	0.041584	-0.001872
0.877172	0.00625	-0.044213	0.020415	0.042035	-0.002285
0.878003	0.006355	-0.043653	0.019745	0.041977	-0.00261
0.878834	0.007373	-0.04377	0.019606	0.042412	-0.003493
0.879666	0.006963	-0.043426	0.019659	0.042396	-0.003533
0.880497	0.007543	-0.043497	0.019769	0.043272	-0.004115
0.881328	0.008134	-0.043488	0.020153	0.043792	-0.003562
0.882159	0.008471	-0.043826	0.018999	0.044256	-0.002301
0.88299	0.009845	-0.043896	0.018865	0.044633	-0.001534
0.883821	0.009131	-0.043365	0.018776	0.044821	-0.001637
0.884653	0.009271	-0.043203	0.01831	0.045686	-0.000766
0.885484	0.008388	-0.043041	0.018421	0.046135	-0.000642
0.886315	0.008274	-0.043887	0.018892	0.046402	-0.000452
0.887146	0.00872	-0.044292	0.019369	0.046005	7e-06
0.887977	0.00826	-0.044515	0.018782	0.046086	-8e-06
0.888808	0.007776	-0.04634	0.018441	0.045554	0.000155
0.88964	0.007923	-0.045488	0.019159	0.045541	-0.000406
0.890471	0.007366	-0.046636	0.019564	0.045966	-0.00014
0.891302	0.00728	-0.04775	0.01982	0.046504	0.000438
0.892133	0.007598	-0.046893	0.020148	0.04688	0.000631
0.892964	0.006883	-0.046711	0.019903	0.046801	0.0011
0.893795	0.006956	-0.04592	0.019947	0.046684	0.00192
0.894626	0.007252	-0.045795	0.019621	0.04695	0.002704
0.895458	0.007784	-0.045775	0.019967	0.046978	0.003624
0.896289	0.007449	-0.045141	0.020286	0.046798	0.003789
0.89712	0.007412	-0.046321	0.019809	0.047061	0.004024
0.897951	0.007374	-0.045367	0.02004	0.046662	0.004422
0.898782	0.007682	-0.045481	0.018984	0.046598	0.004875
0.899613	0.007096	-0.045604	0.019186	0.046697	0.004335
0.900445	0.006171	-0.045432	0.019216	0.046895	0.004249
0.901276	0.007122	-0.045472	0.019798	0.047527	0.003991
0.902107	0.007008	-0.04502	0.0197	0.048086	0.003916
0.902938	0.006873	-0.045534	0.019905	0.048791	0.004868
0.903769	0.006843	-0.045255	0.019514	0.049468	0.005679
0.9046	0.007065	-0.044193	0.018083	0.049541	0.005502
0.905432	0.006994	-0.044181	0.018649	0.04976	0.00518
0.906263	0.007753	-0.04405	0.019805	0.050209	0.00499
0.907094	0.007318	-0.044491	0.0204	0.050094	0.005143
0.907925	0.006877	-0.044577	0.021069	0.049374	0.005161
0.908756	0.006932	-0.044657	0.0208	0.048607	0.004088
0.909587	0.007506	-0.044195	0.020385	0.04869	0.002969
0.910419	0.006881	-0.043414	0.01973	0.048867	0.002459
0.91125	0.006627	-0.043817	0.019284	0.048061	0.003438
0.912081	0.006306	-0.044322	0.019519	0.047826	0.003674
0.912912	0.006354	-0.044536	0.019655	0.048802	0.003359
0.913743	0.006808	-0.045856	0.01981	0.049223	0.002491
0.914574	0.007044	-0.045522	0.01995	0.048978	0.001679
0.915406	0.007159	-0.046169	0.020467	0.048502	0.00169
0.916237	0.006615	-0.046208	0.020137	0.048072	0.001268
0.917068	0.00562	-0.04634	0.020262	0.047977	0.001201
0.917899	0.005476	-0.047657	0.018886	0.048325	0.001636
0.91873	0.005308	-0.047565	0.017634	0.048814	0.002216
0.919561	0.005347	-0.048617	0.017403	0.048944	0.002697
0.920393	0.005343	-0.048031	0.017387	0.049001	0.004068
0.921224	0.006085	-0.04705	0.017526	0.048699	0.002905
0.922055	0.00575	-0.045912	0.017579	0.048161	0.00333
0.922886	0.004586	-0.045448	0.017472	0.048498	0.002856
0.923717	0.004021	-0.044897	0.018727	0.049172	0.002528
0.924548	0.003704	-0.0443	0.019043	0.049169	0.001941
0.92538	0.003887	-0.043996	0.018701	0.049281	0.002629
0.926211	0.003641	-0.043082	0.018242	0.048998	0.00204
0.927042	0.003518	-0.04323	0.017617	0.049379	0.002284
0.927873	0.004072	-0.042794	0.01673	0.05	0.002521
0.928704	0.004091	-0.04308	0.016449	0.050837	0.002731
0.929535	0.004661	-0.043182	0.016365	0.051646	0.003054
0.930366	0.005537	-0.042396	0.016232	0.05223	0.002649
0.931198	0.005409	-0.042184	0.016397	0.052162	0.003277
0.932029	0.005545	-0.041552	0.015913	0.051742	0.003629
0.93286	0.006268	-0.041297	0.015484	0.05181	0.003264
0.933691	0.006294	-0.040744	0.014844	0.052155	0.003473
0.934522	0.007034	-0.041477	0.015039	0.05291	0.004157
0.935353	0.007392	-0.042206	0.014793	0.053542	0.003815
0.936184	0.006614	-0.042433	0.015033	0.052999	0.003059
0.937016	0.006257	-0.042412	0.014739	0.052682	0.002594
0.937847	0.006294	-0.041584	0.014561	0.053328	0.002788
0.938678	0.006754	-0.040495	0.015224	0.053407	0.003149
0.939509	0.006425	-0.040706	0.015537	0.053921	0.003087
0.94034	0.006312	-0.041041	0.016277	0.054192	0.00211
0.941171	0.006447	-0.040269	0.016209	0.054409	0.002276
0.942003	0.006392	-0.03995	0.016284	0.054053	0.002597
0.942834	0.006727	-0.040189	0.016048	0.053905	0.00316
0.943665	0.0074	-0.040941	0.016067	0.054388	0.003342
0.944496	0.00739	-0.040386	0.016617	0.055039	0.002351
0.945327	0.008714	-0.040539	0.017582	0.05521	0.001075
0.946158	0.008972	-0.040239	0.018615	0.055968	0.000162
0.94699	0.008505	-0.040137	0.018227	0.056396	-0.000419
0.947821	0.007508	-0.040177	0.017251	0.056366	-5.9e-05
0.948652	0.00837	-0.039798	0.017272	0.056785	0.000172
0.949483	0.008582	-0.039488	0.017003	0.057854	0.00015
0.950314	0.007838	-0.039186	0.016963	0.05913	0.000341
0.951145	0.006688	-0.039508	0.01727	0.059804	0.000783
0.951977	0.007481	-0.040037	0.016649	0.060755	0.001171
0.952808	0.007787	-0.040161	0.016821	0.061943	0.000323
0.953639	0.008299	-0.040578	0.016636	0.062594	0.000424
0.95447	0.008545	-0.040451	0.017754	0.062115	0.00133
0.955301	0.008422	-0.039815	0.017859	0.061714	0.001621
0.956132	0.008445	-0.040181	0.016939	0.062338	0.001482
0.956964	0.00918	-0.040565	0.015812	0.063265	0.000177
0.957795	0.009318	-0.041009	0.015265	0.063765	-0.000309
0.958626	0.009373	-0.040518	0.014699	0.064121	0.000365
0.959457	0.009083	-0.040589	0.014775	0.064599	0.00097
0.960288	0.009529	-0.040567	0.015271	0.065003	0.001057
0.961119	0.010137	-0.040617	0.015558	0.065604	0.001237
0.961951	0.009803	-0.041126	0.01607	0.066007	1.7e-05
0.962782	0.009162	-0.042211	0.016128	0.066924	-0.000581
0.963613	0.008835	-0.043136	0.015914	0.067992	-0.000277
0.964444	0.008972	-0.043341	0.016337	0.068444	0.000848
0.965275	0.009565	-0.044151	0.016483	0.068647	0.000859
0.966106	0.009866	-0.045342	0.016482	0.068529	0.001472
0.966938	0.009174	-0.045747	0.017096	0.068834	0.00065
0.967769	0.008866	-0.046857	0.017579	0.069528	0.001842
0.9686	0.009389	-0.047109	0.017768	0.07029	0.002021
0.969431	0.00935	-0.046158	0.018203	0.070604	0.001069
0.970262	0.008946	-0.045972	0.018658	0.070596	0.0006
0.971093	0.008673	-0.046	0.018605	0.070677	5.5e-05
0.971924	0.008522	-0.045329	0.0184	0.070754	0.000538
0.972756	0.008586	-0.045264	0.018271	0.07108	0.001378
0.973587	0.008773	-0.045296	0.018371	0.071779	0.001222
0.974418	0.008699	-0.045374	0.018785	0.07227	0.002102
0.975249	0.00854	-0.045921	0.019334	0.072648	0.00264
0.97608	0.008666	-0.046214	0.019513	0.073268	0.001914
0.976911	0.008284	-0.046201	0.019829	0.074275	0.002158
0.977742	0.008032	-0.04659	0.020102	0.075481	0.002265
0.978574	0.0079	-0.047552	0.020476	0.076414	0.001844
0.979405	0.007932	-0.048552	0.02129	0.07644	0.00139
0.980236	0.007616	-0.049283	0.02109	0.076749	0.000313
0.981067	0.007558	-0.049362	0.020571	0.077428	0.001315
0.981898	0.008376	-0.049098	0.020254	0.078265	0.001117
0.982729	0.008889	-0.049697	0.020347	0.07861	0.001145
0.983561	0.009596	-0.050002	0.020441	0.079518	0.000952
0.984392	0.009653	-0.050106	0.020373	0.080523	0.000482
0.985223	0.009392	-0.049489	0.019884	0.080796	-0.000144
0.986054	0.009383	-0.050785	0.018637	0.080995	0.000382
0.986885	0.008887	-0.05072	0.017903	0.081034	0.000949
0.987716	0.008605	-0.052073	0.017662	0.080989	0.001799
0.988548	0.009182	-0.05238	0.017452	0.080884	0.003404
0.989379	0.009712	-0.053367	0.017429	0.081361	0.002633
0.99021	0.009382	-0.053869	0.017043	0.082047	0.002497
0.991041	0.00912	-0.054303	0.016493	0.082011	0.002348
0.991872	0.009028	-0.055082	0.016758	0.082388	0.002448
0.992703	0.009082	-0.054635	0.016303	0.083451	0.004818
0.993535	0.007355	-0.050741	0.020507	0.08402	0.004903
0.994366	0.006196	-0.048495	0.022288	0.084441	0.004791
0.995197	0.00642	-0.04738	0.023331	0.085185	0.004541
0.996028	0.006618	-0.045537	0.023984	0.085299	0.004338
0.996859	0.006677	-0.043651	0.024647	0.087043	0.004728
0.99769	0.008587	-0.043399	0.025177	0.086906	0.005064
0.998522	0.009032	-0.04289	0.025253	0.087386	0.005187
0.999353	0.009244	-0.042341	0.02477	0.087842	0.006398
1.00018	0.0096	-0.042121	0.025027	0.088144	0.007254
1.00101	0.010538	-0.041975	0.025021	0.088668	0.008089
1.00185	0.0105	-0.041981	0.025617	0.089565	0.00836
1.00268	0.010461	-0.042312	0.026077	0.090726	0.007651
1.00351	0.010628	-0.041626	0.026451	0.091166	0.007724
1.00434	0.010633	-0.041141	0.026329	0.091427	0.007799
1.00517	0.011343	-0.040897	0.026024	0.091125	0.008015
1.006	0.011005	-0.040798	0.026022	0.091994	0.009182
1.00683	0.011037	-0.0401	0.026703	0.09191	0.009297
1.00766	0.011981	-0.039609	0.026254	0.092352	0.010441
1.0085	0.01265	-0.038985	0.025647	0.09262	0.011159
1.00933	0.012752	-0.038506	0.025784	0.093147	0.012401
1.01016	0.012882	-0.038374	0.025946	0.093337	0.013567
1.01099	0.014532	-0.0387	0.025818	0.093457	0.012593
1.01182	0.015079	-0.038753	0.026174	0.092984	0.0129
1.01265	0.015009	-0.038725	0.027222	0.093348	0.013359
1.01348	0.01529	-0.038583	0.027042	0.093023	0.013466
1.01431	0.014836	-0.038231	0.027816	0.092156	0.013934
1.01514	0.015402	-0.037883	0.028012	0.093053	0.014628
1.01598	0.015033	-0.037018	0.029031	0.093469	0.014986
1.01681	0.014554	-0.036322	0.029729	0.09357	0.0153
1.01764	0.013923	-0.036442	0.029233	0.095192	0.015589
1.01847	0.013838	-0.035317	0.029114	0.09455	0.015508
1.0193	0.013134	-0.03411	0.029285	0.095212	0.015759
1.02013	0.013269	-0.03324	0.029746	0.095106	0.015964
1.02096	0.013155	-0.032713	0.030282	0.095	0.016342
1.02179	0.013412	-0.031463	0.031452	0.095375	0.01711
1.02262	0.014437	-0.030624	0.031435	0.09624	0.017644
1.02346	0.015075	-0.030486	0.031434	0.095729	0.018299
1.02429	0.015884	-0.029957	0.031148	0.095509	0.018797
1.02512	0.016497	-0.029684	0.032321	0.096041	0.019674
1.02595	0.016625	-0.029252	0.033281	0.096144	0.020491
1.02678	0.016905	-0.028778	0.03335	0.0965	0.020089
1.02761	0.018407	-0.027656	0.031847	0.096422	0.020157
1.02844	0.019781	-0.026709	0.031895	0.097871	0.021096
1.02927	0.019385	-0.026263	0.031306	0.099069	0.021681
1.03011	0.019503	-0.025952	0.031012	0.099079	0.021987
1.03094	0.019293	-0.025542	0.030982	0.099219	0.022936
1.03177	0.019781	-0.024953	0.030887	0.10017	0.023753
1.0326	0.020338	-0.024731	0.030534	0.099927	0.024341
1.03343	0.020982	-0.024742	0.030181	0.100157	0.025375
1.03426	0.021304	-0.024176	0.030381	0.101965	0.026338
1.03509	0.022031	-0.023859	0.030828	0.101413	0.027357
1.03592	0.022252	-0.024003	0.029994	0.102469	0.027764
1.03676	0.02232	-0.024798	0.028721	0.101789	0.028071
1.03759	0.022152	-0.025659	0.027939	0.102603	0.028087
1.03842	0.022347	-0.025807	0.027372	0.101738	0.027877
1.03925	0.021339	-0.025622	0.025944	0.101893	0.027814
1.04008	0.021509	-0.025496	0.026123	0.103283	0.027253
1.04091	0.021629	-0.025808	0.027046	0.102325	0.026571
1.04174	0.022211	-0.026368	0.027058	0.102019	0.02593
1.04257	0.021718	-0.026785	0.027135	0.102336	0.025245
1.0434	0.021808	-0.027283	0.027246	0.101989	0.024867
1.04424	0.022093	-0.027439	0.027151	0.101499	0.02515
1.04507	0.021756	-0.02796	0.026415	0.101613	0.024974
1.0459	0.021844	-0.027658	0.027198	0.101955	0.02435
1.04673	0.020515	-0.027852	0.028019	0.103417	0.024035
1.04756	0.019152	-0.027902	0.027951	0.103385	0.023098
1.04839	0.018009	-0.028363	0.026252	0.103233	0.022403
1.04922	0.017663	-0.027994	0.025964	0.103046	0.021983
1.05005	0.017666	-0.028203	0.027068	0.102837	0.020886
1.05089	0.017846	-0.028547	0.026344	0.102895	0.01968
1.05172	0.017965	-0.028698	0.025124	0.102837	0.018664
1.05255	0.016548	-0.028273	0.026045	0.103548	0.0187
1.05338	0.016618	-0.029015	0.025864	0.103713	0.018818
1.05421	0.015572	-0.029014	0.025655	0.104218	0.018446
1.05504	0.015048	-0.029194	0.025492	0.105147	0.018269
1.05587	0.014677	-0.028816	0.025464	0.10552	0.018143
1.0567	0.012917	-0.028985	0.025464	0.105329	0.018179
1.05753	0.013465	-0.029378	0.025131	0.105446	0.017813
1.05837	0.013992	-0.029774	0.025567	0.106231	0.016614
1.0592	0.014391	-0.029227	0.025264	0.105444	0.015322
1.06003	0.013783	-0.030064	0.025215	0.106142	0.014928
1.06086	0.0138	-0.031175	0.02495	0.107053	0.014774
1.06169	0.013393	-0.03129	0.023888	0.10647	0.014916
1.06252	0.013976	-0.031049	0.023994	0.107075	0.015311
1.06335	0.013053	-0.031564	0.022607	0.107607	0.01496
1.06418	0.012075	-0.032156	0.023467	0.107195	0.014103
1.06501	0.011617	-0.033008	0.024128	0.10748	0.013612
1.06584	0.012201	-0.033435	0.024141	0.108363	0.0133
1.06668	0.011686	-0.033149	0.024086	0.108238	0.012776
1.06751	0.010451	-0.033029	0.023583	0.108649	0.011861
1.06834	0.009233	-0.034459	0.02273	0.109648	0.011005
1.06917	0.007986	-0.035984	0.023127	0.109792	0.011251
1.07	0.006215	-0.036664	0.023294	0.109331	0.011358
1.07083	0.007226	-0.037409	0.023896	0.109474	0.01161
1.07166	0.007714	-0.037897	0.024068	0.110534	0.011326
1.07249	0.007093	-0.038564	0.02391	0.111321	0.010686
1.07333	0.006719	-0.039266	0.023958	0.110859	0.009798
1.07416	0.005963	-0.039979	0.024366	0.111737	0.008871
1.07499	0.005025	-0.03998	0.024661	0.11262	0.00797
1.07582	0.004191	-0.041169	0.023861	0.111866	0.006974
1.07665	0.003489	-0.041639	0.0235	0.112734	0.006001
1.07748	0.003675	-0.042465	0.023899	0.112762	0.005145
1.07831	0.003129	-0.042345	0.024544	0.113334	0.004858
1.07914	0.003115	-0.042192	0.025915	0.113618	0.004514
1.07997	0.00223	-0.042802	0.026779	0.114549	0.004916
1.08081	0.003011	-0.043378	0.02772	0.115098	0.004906
1.08164	0.002674	-0.043218	0.027757	0.114855	0.004768
1.08247	0.001532	-0.043187	0.02764	0.115008	0.005457
1.0833	0.000855	-0.042764	0.027706	0.115697	0.005796
1.08413	-0.000177	-0.041844	0.028148	0.115615	0.005985
1.08496	-0.000125	-0.041391	0.028138	0.116138	0.006505
1.08579	-0.000764	-0.041123	0.027723	0.116894	0.006849
1.08662	-0.000695	-0.041379	0.028104	0.117697	0.006718
1.08746	-0.00096	-0.04116	0.02824	0.117881	0.006092
1.08829	-0.001124	-0.04031	0.027984	0.118002	0.005157
1.08912	0.000811	-0.04008	0.027962	0.118866	0.005235
1.08995	0.001906	-0.039735	0.029062	0.119215	0.005397
1.09078	0.002153	-0.039963	0.028768	0.119488	0.004702
1.09161	0.001352	-0.039819	0.028797	0.1208	0.004397
1.09244	-2e-06	-0.039614	0.030646	0.122034	0.004661
1.09327	0.000138	-0.040107	0.031443	0.122226	0.005018
1.09411	0.001493	-0.040082	0.032415	0.122423	0.005321
1.09494	0.001836	-0.03976	0.032508	0.123047	0.005052
1.09577	0.002812	-0.040004	0.031909	0.123437	0.005292
1.0966	0.003114	-0.039866	0.032245	0.124272	0.005465
1.09743	0.00383	-0.040015	0.032077	0.124402	0.005201
1.09826	0.004778	-0.039884	0.032359	0.124911	0.005417
1.09909	0.003744	-0.040436	0.032477	0.125408	0.006058
1.09992	0.00351	-0.039798	0.032707	0.125979	0.006938
1.10075	0.00319	-0.040274	0.032937	0.126674	0.007991
1.10159	0.003859	-0.039958	0.033852	0.128075	0.008644
1.10242	0.004951	-0.03945	0.034464	0.128507	0.008826
1.10325	0.005971	-0.039141	0.035838	0.130181	0.008979
1.10408	0.005935	-0.039627	0.036723	0.132106	0.008796
1.10491	0.006761	-0.038779	0.038175	0.133525	0.008771
1.10574	0.007923	-0.039661	0.037978	0.133964	0.00885
1.10657	0.0086	-0.039519	0.037782	0.135267	0.008917
1.1074	0.007288	-0.038778	0.038989	0.135787	0.009519
1.10824	0.007481	-0.038234	0.03908	0.136846	0.009488
1.10907	0.008672	-0.038304	0.039009	0.137547	0.00985
1.1099	0.00922	-0.036681	0.039998	0.137649	0.010208
1.11073	0.010218	-0.035754	0.041273	0.138506	0.010025
1.11156	0.012096	-0.03489	0.041517	0.139254	0.010275
1.11239	0.012159	-0.035066	0.04195	0.13906	0.010456
1.11322	0.01139	-0.034305	0.04319	0.139062	0.011013
1.11405	0.012281	-0.032908	0.044056	0.139639	0.011788
1.11488	0.012529	-0.03251	0.044518	0.140657	0.01296
1.11572	0.013569	-0.032803	0.045096	0.141874	0.013734
1.11655	0.014469	-0.033242	0.045846	0.141699	0.013615
1.11738	0.01524	-0.031862	0.046816	0.141629	0.013195
1.11821	0.016039	-0.03133	0.047658	0.14188	0.013414
1.11904	0.01626	-0.030457	0.048674	0.142976	0.014055
1.11987	0.016885	-0.030163	0.049839	0.143852	0.0141
1.1207	0.017608	-0.029915	0.05023	0.144665	0.013973
1.12153	0.019114	-0.029612	0.050154	0.145151	0.013681
1.12237	0.019224	-0.028724	0.050493	0.145909	0.013191
1.1232	0.019696	-0.028946	0.050805	0.146074	0.014174
1.12403	0.020936	-0.028668	0.05188	0.147243	0.014379
1.12486	0.021586	-0.029342	0.05276	0.148445	0.013619
1.12569	0.021932	-0.029627	0.053501	0.150131	0.014016
1.12652	0.022434	-0.029029	0.054452	0.151928	0.013481
1.12735	0.023339	-0.028109	0.055497	0.152112	0.012986
1.12818	0.024194	-0.027125	0.056171	0.152792	0.013164
1.12901	0.025552	-0.027234	0.055546	0.153597	0.01402
1.12984	0.026756	-0.028004	0.055545	0.154664	0.014578
1.13068	0.027419	-0.027093	0.056296	0.155284	0.014785
1.13151	0.027342	-0.026321	0.056899	0.155934	0.014831
1.13234	0.027132	-0.025325	0.058409	0.156358	0.015544
1.13317	0.027085	-0.024508	0.059096	0.156057	0.015903
1.134	0.02784	-0.023888	0.058927	0.156317	0.016208
1.13483	0.028943	-0.023049	0.059439	0.156987	0.016899
1.13566	0.028249	-0.021809	0.060469	0.157777	0.01697
1.13649	0.027682	-0.021364	0.061963	0.158004	0.017069
1.13732	0.027464	-0.02065	0.063238	0.158303	0.016916
1.13816	0.027519	-0.020542	0.06362	0.158775	0.017632
1.13899	0.027732	-0.020148	0.063555	0.159722	0.017575
1.13982	0.028365	-0.019902	0.064308	0.159924	0.016879
1.14065	0.029024	-0.020159	0.065715	0.159941	0.015705
1.14148	0.029441	-0.020432	0.066061	0.159819	0.014703
1.14231	0.029984	-0.018877	0.067354	0.16005	0.014696
1.14314	0.030142	-0.01856	0.067778	0.15959	0.014194
1.14397	0.029773	-0.018225	0.068067	0.159808	0.013148
1.14481	0.02977	-0.018604	0.068456	0.160006	0.013374
1.14564	0.029428	-0.018505	0.068412	0.15908	0.013069
1.14647	0.029368	-0.018585	0.067939	0.157779	0.013074
1.1473	0.02996	-0.017966	0.06796	0.157876	0.013818
1.14813	0.030039	-0.017411	0.069231	0.157757	0.013955
1.14896	0.031183	-0.017889	0.069219	0.157515	0.012839
1.14979	0.031774	-0.018101	0.068816	0.157326	0.01295
1.15062	0.031844	-0.017938	0.068783	0.157506	0.012856
1.15145	0.032722	-0.018344	0.068606	0.15802	0.012032
1.15229	0.03288	-0.018315	0.068248	0.158059	0.011463
1.15312	0.032802	-0.018141	0.067877	0.158546	0.010804
1.15395	0.032336	-0.017823	0.06802	0.159164	0.010658
1.15478	0.032299	-0.0182	0.067763	0.159937	0.010388
1.15561	0.032246	-0.019069	0.067189	0.16051	0.009715
1.15644	0.032158	-0.019426	0.06703	0.160837	0.009042
1.15727	0.031446	-0.019149	0.066828	0.160095	0.00862
1.1581	0.031074	-0.01873	0.066913	0.160393	0.009015
1.15894	0.030773	-0.018744	0.067017	0.16108	0.009541
1.15977	0.029875	-0.019838	0.067156	0.161361	0.00972
1.1606	0.029722	-0.019978	0.067474	0.161039	0.0094
1.16143	0.02966	-0.020157	0.066689	0.16102	0.009276
1.16226	0.028974	-0.020026	0.065214	0.161372	0.009232
1.16309	0.028573	-0.01977	0.065028	0.161451	0.009847
1.16392	0.028609	-0.0196	0.065604	0.161401	0.010607
1.16475	0.028445	-0.019481	0.065945	0.162251	0.010021
1.16559	0.027696	-0.019701	0.065803	0.162365	0.010052
1.16642	0.027379	-0.019232	0.065324	0.162984	0.011248
1.16725	0.027747	-0.018632	0.064316	0.163033	0.010973
1.16808	0.027792	-0.018152	0.063835	0.162517	0.011185
1.16891	0.027813	-0.018761	0.063944	0.163796	0.011176
1.16974	0.027828	-0.01926	0.063428	0.164125	0.010702
1.17057	0.027188	-0.019157	0.063586	0.164409	0.010767
1.1714	0.026965	-0.019113	0.062948	0.164387	0.010965
1.17223	0.026294	-0.01977	0.062838	0.164147	0.010195
1.17307	0.025632	-0.020374	0.062559	0.16425	0.009336
1.1739	0.025036	-0.02147	0.061622	0.164603	0.009107
1.17473	0.025275	-0.022464	0.06118	0.164977	0.009272
1.17556	0.025293	-0.022516	0.061309	0.16521	0.009348
1.17639	0.024259	-0.022238	0.061037	0.165377	0.008669
1.17722	0.024036	-0.022672	0.060341	0.165761	0.008893
1.17805	0.0242	-0.022567	0.059787	0.165852	0.009105
1.17888	0.023927	-0.022375	0.059062	0.166221	0.009792
1.17971	0.023598	-0.022277	0.058379	0.166956	0.009397
1.18055	0.023515	-0.02276	0.058309	0.16789	0.010413
1.18138	0.023373	-0.022241	0.057573	0.169175	0.011054
1.18221	0.023527	-0.020534	0.056463	0.169776	0.012078
1.18304	0.023667	-0.020795	0.056175	0.169986	0.01265
1.18387	0.023625	-0.022301	0.055222	0.170195	0.012504
1.1847	0.023743	-0.022926	0.054208	0.170556	0.011931
1.18553	0.023906	-0.023122	0.053815	0.170677	0.012728
1.18636	0.023444	-0.022971	0.053426	0.170856	0.011581
1.1872	0.023508	-0.022815	0.053351	0.171084	0.010785
1.18803	0.023633	-0.023529	0.052957	0.171772	0.011055
1.18886	0.022696	-0.023823	0.052391	0.172415	0.010778
1.18969	0.021734	-0.023542	0.051599	0.172612	0.011213
1.19052	0.021587	-0.023933	0.051418	0.172964	0.012001
1.19135	0.021127	-0.024081	0.051855	0.173736	0.011372
1.19218	0.020253	-0.024844	0.052146	0.174221	0.011114
1.19301	0.019338	-0.024766	0.052501	0.174163	0.011877
1.19384	0.018635	-0.0253	0.052959	0.17453	0.01343
1.19467	0.017731	-0.026062	0.053093	0.174585	0.013621
1.19551	0.017428	-0.025959	0.053003	0.174442	0.012913
1.19634	0.017796	-0.025716	0.05273	0.174822	0.012828
1.19717	0.018243	-0.025115	0.052799	0.174765	0.013003
1.198	0.018536	-0.025305	0.052611	0.174582	0.012234
1.19883	0.018595	-0.026561	0.052007	0.17537	0.011599
1.19966	0.018437	-0.026636	0.051086	0.17613	0.011564
1.20049	0.018126	-0.027766	0.050171	0.176528	0.01172
1.20132	0.018814	-0.026746	0.049442	0.177014	0.011648
1.20216	0.018962	-0.027052	0.0485	0.177259	0.012472
1.20299	0.018733	-0.027706	0.047216	0.177197	0.013263
1.20382	0.018979	-0.027537	0.046849	0.177618	0.013674
1.20465	0.019137	-0.027522	0.046347	0.178251	0.014236
1.20548	0.019341	-0.027415	0.045238	0.179367	0.013366
1.20631	0.018987	-0.027287	0.044646	0.180062	0.01295
1.20714	0.018694	-0.027831	0.044112	0.180738	0.012403
1.20797	0.018991	-0.028232	0.043826	0.181058	0.011411
1.2088	0.018855	-0.028635	0.044024	0.180943	0.011155
1.20964	0.018438	-0.028909	0.043771	0.181203	0.011482
1.21047	0.017913	-0.028693	0.0439	0.181184	0.011717
1.2113	0.017555	-0.028664	0.044241	0.180636	0.012094
1.21213	0.017748	-0.028896	0.044472	0.180639	0.01174
1.21296	0.017811	-0.02883	0.045114	0.180999	0.01165
1.21379	0.017813	-0.029399	0.045161	0.181491	0.011631
1.21462	0.018186	-0.029904	0.044934	0.181587	0.012683
1.21545	0.018787	-0.029797	0.044941	0.181668	0.012067
1.21629	0.018319	-0.029164	0.044139	0.182373	0.011787
1.21712	0.018177	-0.029318	0.042641	0.182259	0.011734
1.21795	0.018786	-0.029839	0.04193	0.181983	0.011806
1.21878	0.018495	-0.030221	0.041076	0.182213	0.01041
1.21961	0.018532	-0.030784	0.040293	0.183439	0.009612
1.22044	0.018892	-0.032066	0.040875	0.184064	0.009
1.22127	0.018143	-0.032628	0.041088	0.183598	0.008029
1.2221	0.017242	-0.032612	0.040419	0.183243	0.008039
1.22294	0.017577	-0.033596	0.040512	0.183096	0.007945
1.22377	0.017094	-0.034726	0.040331	0.183203	0.008236
1.2246	0.017192	-0.034117	0.040068	0.183626	0.008466
1.22543	0.017628	-0.033911	0.040174	0.184402	0.008569
1.22626	0.018073	-0.034059	0.040338	0.184809	0.009364
1.22709	0.0184	-0.034355	0.040188	0.184525	0.009114
1.22792	0.017784	-0.034788	0.039771	0.184596	0.009293
1.22875	0.017243	-0.035116	0.039448	0.184635	0.009745
1.22958	0.016521	-0.035254	0.03943	0.184595	0.010408
1.23042	0.016315	-0.035019	0.039663	0.184673	0.009826
1.23125	0.016992	-0.035754	0.039535	0.185096	0.009578
1.23208	0.017751	-0.036281	0.039484	0.18549	0.009603
1.23291	0.018066	-0.036585	0.038692	0.185896	0.009952
1.23374	0.018838	-0.036437	0.0385	0.18601	0.010305
1.23457	0.018949	-0.036796	0.03842	0.186426	0.009789
1.2354	0.018925	-0.036933	0.037601	0.186476	0.008819
1.23623	0.019189	-0.037173	0.037295	0.187149	0.008241
1.23707	0.019326	-0.037861	0.037238	0.188099	0.008229
1.2379	0.019332	-0.037773	0.037017	0.187856	0.007935
1.23873	0.01941	-0.038851	0.037378	0.18757	0.007715
1.23956	0.019163	-0.039571	0.037012	0.18763	0.007553
1.24039	0.01952	-0.039161	0.037181	0.187662	0.007416
1.24122	0.019549	-0.039264	0.037202	0.187699	0.006274
1.24205	0.019668	-0.039465	0.036519	0.188073	0.006045
1.24288	0.020001	-0.039933	0.036175	0.188003	0.005873
1.24371	0.019529	-0.040598	0.036221	0.187914	0.005562
1.24455	0.019567	-0.040855	0.036391	0.188822	0.004133
1.24538	0.019046	-0.041616	0.037042	0.189129	0.004465
1.24621	0.018723	-0.042131	0.037715	0.188685	0.003261
1.24704	0.018469	-0.042927	0.038353	0.188312	0.003204
1.24787	0.01799	-0.04329	0.038707	0.187865	0.002736
1.2487	0.018004	-0.043093	0.038737	0.187455	0.003266
1.24953	0.017799	-0.043659	0.038537	0.186696	0.003499
1.25036	0.017387	-0.043835	0.038503	0.186197	0.003038
1.25119	0.016861	-0.044896	0.03903	0.18592	0.002556
1.25203	0.016753	-0.045198	0.03852	0.186106	0.002267
1.25286	0.016654	-0.044494	0.037393	0.186776	0.002204
1.25369	0.016169	-0.044008	0.037461	0.187142	0.00222
1.25452	0.016495	-0.043927	0.037318	0.187105	0.002427
1.25535	0.017202	-0.043124	0.036811	0.186788	0.003068
1.25618	0.01769	-0.042725	0.037057	0.186463	0.002786
1.25701	0.01803	-0.042523	0.037122	0.187232	0.003127
1.25784	0.01838	-0.042732	0.037075	0.188082	0.003136
1.25867	0.018519	-0.043176	0.037255	0.188213	0.003417
1.25951	0.018051	-0.043247	0.03708	0.188528	0.003669
1.26034	0.017638	-0.043652	0.037064	0.189073	0.004417
1.26117	0.017558	-0.043859	0.036995	0.189183	0.004186
1.262	0.016952	-0.043544	0.036123	0.188807	0.004635
1.26283	0.016816	-0.043719	0.035682	0.188766	0.005349
1.26366	0.017637	-0.043918	0.036634	0.188982	0.004473
1.26449	0.017616	-0.043677	0.037291	0.188981	0.00408
1.26532	0.017617	-0.043808	0.037022	0.189464	0.003264
1.26615	0.018006	-0.044592	0.036288	0.189824	0.003123
1.26699	0.017813	-0.044469	0.0358	0.18972	0.003554
1.26782	0.016888	-0.04369	0.035675	0.190092	0.003038
1.26865	0.016202	-0.043306	0.035912	0.190463	0.004497
1.26948	0.016803	-0.04305	0.03608	0.19032	0.003724
1.27031	0.017157	-0.04303	0.035472	0.190667	0.003306
1.27114	0.017355	-0.042596	0.035949	0.191841	0.002408
1.27197	0.017525	-0.04243	0.036325	0.192477	0.002465
1.2728	0.017067	-0.042198	0.035292	0.192585	0.002574
1.27364	0.016383	-0.041348	0.034458	0.192603	0.003229
1.27447	0.015418	-0.04082	0.034511	0.192911	0.003647
1.2753	0.014938	-0.040962	0.034364	0.193439	0.004026
1.27613	0.015381	-0.040987	0.034119	0.194098	0.004162
1.27696	0.015575	-0.040262	0.034303	0.19441	0.004382
1.27779	0.015587	-0.039687	0.03416	0.19401	0.004062
1.27862	0.015975	-0.03986	0.033929	0.193986	0.004159
1.27945	0.016191	-0.040221	0.033756	0.19482	0.004795
1.28028	0.015818	-0.039666	0.032932	0.194989	0.004928
1.28112	0.016373	-0.038778	0.033334	0.195773	0.004795
1.28195	0.015459	-0.038148	0.033192	0.196543	0.005333
1.28278	0.015162	-0.038282	0.03291	0.19647	0.006479
1.28361	0.015095	-0.038443	0.034204	0.196351	0.006293
1.28444	0.014185	-0.03841	0.035535	0.197421	0.005927
1.28527	0.014316	-0.038004	0.035308	0.198032	0.005239
1.2861	0.014135	-0.037507	0.035104	0.198086	0.005138
1.28693	0.014017	-0.03776	0.034889	0.198282	0.00528
1.28777	0.014229	-0.037824	0.033866	0.199098	0.005785
1.2886	0.014279	-0.037086	0.033369	0.199366	0.006456
1.28943	0.014452	-0.03712	0.032617	0.199235	0.007167
1.29026	0.014873	-0.037323	0.032139	0.199055	0.007375
1.29109	0.015129	-0.037113	0.03205	0.19981	0.00768
1.29192	0.015266	-0.03742	0.032332	0.201059	0.00856
1.29275	0.015618	-0.037983	0.031476	0.201378	0.008862
1.29358	0.015678	-0.039342	0.03123	0.202144	0.009187
1.29442	0.015585	-0.041006	0.03097	0.202137	0.008923
1.29525	0.015742	-0.042315	0.030463	0.20249	0.010182
1.29608	0.014723	-0.043807	0.030173	0.202736	0.009397
1.29691	0.013806	-0.044715	0.030289	0.203015	0.009941
1.29774	0.012968	-0.045141	0.02987	0.203957	0.010167
1.29857	0.012393	-0.045296	0.029598	0.204368	0.01015
1.2994	0.011627	-0.045178	0.030115	0.204188	0.011279
1.30023	0.011422	-0.045101	0.030084	0.204595	0.011619
1.30106	0.012265	-0.045624	0.031162	0.205273	0.010933
1.3019	0.01253	-0.045714	0.031368	0.205176	0.011795
1.30273	0.01252	-0.045661	0.031049	0.204448	0.012569
1.30356	0.011963	-0.045784	0.030399	0.204493	0.012629
1.30439	0.012563	-0.045914	0.0301	0.204888	0.011881
1.30522	0.012401	-0.046018	0.029356	0.20504	0.011736
1.30605	0.01283	-0.045681	0.028803	0.205188	0.011049
1.30688	0.012692	-0.045346	0.028576	0.205086	0.011356
1.30771	0.012033	-0.044648	0.029095	0.205013	0.011354
1.30854	0.011004	-0.044149	0.030103	0.205233	0.010454
1.30938	0.010788	-0.044056	0.030521	0.205133	0.010896
1.31021	0.011214	-0.044309	0.030971	0.205427	0.009665
1.31104	0.011585	-0.04478	0.030179	0.20568	0.010779
1.31187	0.011663	-0.044761	0.030653	0.205734	0.010777
1.3127	0.011649	-0.045004	0.030411	0.205227	0.010109
1.31353	0.011802	-0.045455	0.029362	0.205383	0.010426
1.31436	0.011937	-0.045473	0.029963	0.205863	0.010073
1.31519	0.011503	-0.046492	0.030493	0.206334	0.009366
1.31603	0.01178	-0.04757	0.03056	0.20658	0.008661
1.31686	0.012727	-0.048524	0.030842	0.207022	0.007759
1.31769	0.012764	-0.049296	0.031083	0.207184	0.007233
1.31852	0.01273	-0.050446	0.031772	0.20757	0.00655
1.31935	0.012524	-0.051195	0.031561	0.208323	0.006585
1.32018	0.012473	-0.050678	0.031553	0.209044	0.007072
1.32101	0.013024	-0.0506	0.03131	0.209286	0.006701
1.32184	0.013193	-0.051745	0.031871	0.209353	0.006477
1.32267	0.013042	-0.052013	0.031549	0.209346	0.006946
1.3235	0.012712	-0.052564	0.03187	0.208692	0.007598
1.32434	0.012973	-0.0534	0.031694	0.208699	0.007467
1.32517	0.013503	-0.053303	0.030363	0.208664	0.008028
1.326	0.01347	-0.053675	0.029071	0.208372	0.008794
1.32683	0.01341	-0.053551	0.029176	0.208718	0.009286
1.32766	0.014179	-0.053341	0.029744	0.209121	0.01005
1.32849	0.014544	-0.053279	0.030427	0.209726	0.009594
1.32932	0.013782	-0.053901	0.031257	0.210204	0.01008
1.33015	0.013336	-0.054362	0.031525	0.210592	0.009599
1.33099	0.01323	-0.054369	0.031879	0.209917	0.009446
1.33182	0.013057	-0.053506	0.032532	0.209403	0.009432
1.33265	0.013099	-0.053103	0.033495	0.209768	0.008849
1.33348	0.01318	-0.052885	0.0342	0.209869	0.008416
1.33431	0.013802	-0.052654	0.034601	0.210949	0.008352
1.33514	0.014128	-0.051855	0.034807	0.210386	0.008233
1.33597	0.01447	-0.051495	0.034796	0.211175	0.00877
1.3368	0.014524	-0.051374	0.035383	0.211311	0.007984
1.33763	0.015098	-0.050358	0.03558	0.210813	0.007627
1.33847	0.015205	-0.04957	0.035688	0.210842	0.007854
1.3393	0.014718	-0.050104	0.035537	0.210506	0.007744
1.34013	0.014825	-0.050554	0.035038	0.210848	0.008199
1.34096	0.016023	-0.051032	0.035305	0.211016	0.007856
1.34179	0.017146	-0.050717	0.035201	0.21063	0.007276
1.34262	0.017282	-0.050313	0.033686	0.210835	0.007002
1.34345	0.017616	-0.050293	0.032874	0.211002	0.0064
1.34428	0.017368	-0.050889	0.03224	0.211387	0.005933
1.34512	0.018565	-0.050852	0.033505	0.211383	0.006127
1.34595	0.018707	-0.049833	0.034495	0.211498	0.006425
1.34678	0.019442	-0.049447	0.034172	0.211767	0.007234
1.34761	0.018724	-0.050268	0.034696	0.21176	0.008303
1.34844	0.018633	-0.050682	0.035324	0.21194	0.008969
1.34927	0.018541	-0.050839	0.03564	0.212492	0.009086
1.3501	0.018982	-0.052069	0.035228	0.212821	0.009332
1.35093	0.019301	-0.052903	0.034204	0.212772	0.01008
1.35177	0.019333	-0.053296	0.033091	0.213606	0.010231
1.3526	0.01887	-0.053994	0.033192	0.21427	0.009976
1.35343	0.018851	-0.054953	0.03207	0.214582	0.010268
1.35426	0.019791	-0.055439	0.030858	0.214765	0.010331
1.35509	0.019796	-0.055853	0.030974	0.214491	0.010237
1.35592	0.019683	-0.056176	0.030597	0.213874	0.01004
1.35675	0.019774	-0.055432	0.031424	0.213818	0.0103
1.35758	0.019872	-0.054747	0.031288	0.213769	0.010267
1.35841	0.018986	-0.053856	0.030856	0.213199	0.010846
1.35925	0.018478	-0.053029	0.030117	0.212987	0.01144
1.36008	0.017851	-0.052318	0.028751	0.21366	0.012037
1.36091	0.018226	-0.051909	0.028621	0.213981	0.013106
1.36174	0.018824	-0.05267	0.02852	0.213977	0.013316
1.36257	0.016901	-0.052803	0.029702	0.214148	0.01302
1.3634	0.016526	-0.052493	0.029443	0.214532	0.012025
1.36423	0.015989	-0.053116	0.028858	0.214211	0.011722
1.36506	0.016764	-0.054035	0.02838	0.214959	0.01063
1.3659	0.016593	-0.054122	0.028141	0.215477	0.01046
1.36673	0.016108	-0.054572	0.028228	0.215854	0.010439
1.36756	0.01662	-0.053502	0.028966	0.216324	0.009877
1.36839	0.016812	-0.053866	0.028271	0.216617	0.010161
1.36922	0.016795	-0.054673	0.027688	0.216505	0.01002
1.37005	0.016419	-0.055867	0.027121	0.215534	0.009753
1.37088	0.016916	-0.056379	0.025879	0.215076	0.009633
1.37171	0.016517	-0.057596	0.025351	0.214244	0.009834
1.37254	0.016441	-0.058266	0.025377	0.214887	0.010345
1.37338	0.016262	-0.058702	0.024439	0.21572	0.010886
1.37421	0.015578	-0.059928	0.023583	0.215655	0.01151
1.37504	0.015654	-0.06076	0.022658	0.215246	0.011721
1.37587	0.015521	-0.061135	0.022118	0.214559	0.011149
1.3767	0.014856	-0.062293	0.022387	0.214397	0.011017
1.37753	0.014178	-0.062103	0.0228	0.214447	0.010041
1.37836	0.013984	-0.062494	0.022604	0.214391	0.011147
1.37919	0.013663	-0.062499	0.022168	0.215468	0.011471
1.38002	0.014038	-0.062779	0.021839	0.215992	0.011059
1.38085	0.01469	-0.062555	0.021515	0.216019	0.010828
1.38169	0.014171	-0.062654	0.021859	0.215626	0.010642
1.38252	0.013837	-0.062865	0.021431	0.215237	0.01072
1.38335	0.013909	-0.063111	0.02205	0.215829	0.010416
1.38418	0.013212	-0.063657	0.02234	0.21657	0.010731
1.38501	0.012853	-0.063783	0.023183	0.216647	0.010993
1.38584	0.013709	-0.063953	0.024113	0.216655	0.010936
1.38667	0.012933	-0.064527	0.023969	0.216598	0.010394
1.3875	0.012821	-0.064896	0.022923	0.21705	0.010223
1.38834	0.012546	-0.064924	0.023181	0.217804	0.010235
1.38917	0.011865	-0.064843	0.022307	0.218075	0.010077
1.39	0.011874	-0.064315	0.021163	0.218238	0.009412
1.39083	0.01222	-0.064898	0.02091	0.217952	0.009327
1.39166	0.012909	-0.064719	0.021193	0.217344	0.009589
1.39249	0.012748	-0.065042	0.022616	0.217197	0.008635
1.39332	0.012558	-0.065028	0.023423	0.21653	0.007733
1.39415	0.012438	-0.064881	0.023831	0.216445	0.007751
1.39498	0.012983	-0.064493	0.024885	0.216445	0.007679
1.39582	0.012855	-0.064184	0.025833	0.21656	0.007708
1.39665	0.012707	-0.064347	0.025327	0.2167	0.007948
1.39748	0.012928	-0.063553	0.025357	0.217437	0.008346
1.39831	0.014005	-0.064172	0.025281	0.217389	0.00852
1.39914	0.014019	-0.064866	0.025644	0.217412	0.008178
1.39997	0.013975	-0.06491	0.025579	0.218353	0.007831
1.4008	0.014042	-0.065648	0.025846	0.218956	0.007393
1.40163	0.014076	-0.065837	0.026219	0.218643	0.006766
1.40247	0.014129	-0.067058	0.026342	0.218319	0.006172
1.4033	0.01395	-0.067597	0.025139	0.218455	0.00593
1.40413	0.015078	-0.06725	0.023946	0.218113	0.005807
1.40496	0.015289	-0.067015	0.024148	0.219	0.006543
1.40579	0.014581	-0.067308	0.024588	0.21927	0.007076
1.40662	0.014189	-0.066814	0.024201	0.219005	0.00766
1.40745	0.014609	-0.066516	0.023712	0.218269	0.008201
1.40828	0.015378	-0.066818	0.025014	0.218078	0.008436
1.40911	0.015627	-0.067247	0.025298	0.217323	0.009504
1.40995	0.015721	-0.066812	0.025522	0.217314	0.009342
1.41078	0.014638	-0.066212	0.025354	0.216986	0.008876
1.41161	0.014135	-0.065949	0.025385	0.217529	0.008596
1.41244	0.014428	-0.064592	0.025832	0.217822	0.007914
1.41327	0.015732	-0.063795	0.025757	0.217739	0.007436
1.4141	0.015107	-0.063536	0.025669	0.21799	0.006727
1.41493	0.015069	-0.063474	0.026185	0.219941	0.00583
1.41576	0.014868	-0.062492	0.025914	0.219882	0.005146
1.4166	0.013899	-0.062223	0.025328	0.219948	0.004804
1.41743	0.013576	-0.062009	0.025211	0.219995	0.00539
1.41826	0.014326	-0.060257	0.025026	0.219943	0.005293
1.41909	0.0141	-0.06011	0.025407	0.218936	0.00532
1.41992	0.013548	-0.059462	0.025	0.218543	0.004327
1.42075	0.014833	-0.060289	0.024904	0.218274	0.003969
1.42158	0.014944	-0.060644	0.025181	0.218046	0.004197
1.42241	0.015102	-0.060885	0.025402	0.218502	0.003499
1.42324	0.015531	-0.061558	0.024706	0.218499	0.0027
1.42408	0.015197	-0.061326	0.02539	0.219028	0.002224
1.42491	0.01535	-0.06194	0.025407	0.219353	0.002211
1.42574	0.016261	-0.061837	0.025451	0.21843	0.00244
1.42657	0.017142	-0.061186	0.025509	0.218884	0.002437
1.4274	0.015817	-0.061939	0.024957	0.219563	0.002427
1.42823	0.015728	-0.061842	0.025197	0.219855	0.002066
1.42906	0.015522	-0.061676	0.024892	0.219948	0.001292
1.42989	0.015527	-0.061838	0.025225	0.219542	0.001269
1.43073	0.016183	-0.062663	0.024871	0.219708	0.000668
1.43156	0.015657	-0.06259	0.025403	0.219843	0.000474
1.43239	0.01676	-0.062668	0.024566	0.220278	7.3e-05
1.43322	0.016446	-0.063358	0.023775	0.221635	-0.000123
1.43405	0.017064	-0.063193	0.022673	0.222608	-0.000591
1.43488	0.018029	-0.062877	0.022032	0.222496	-0.000531
1.43571	0.018206	-0.062319	0.021657	0.222228	-0.00149
1.43654	0.01812	-0.061625	0.021233	0.222906	-0.001778
1.43737	0.01774	-0.061623	0.020927	0.22345	-0.001521
1.4382	0.017249	-0.061761	0.021298	0.224114	-0.001089
1.43904	0.017269	-0.061332	0.021349	0.224172	-0.001285
1.43987	0.01682	-0.061694	0.020909	0.224839	-0.001932
1.4407	0.016099	-0.06151	0.020281	0.224985	-0.002001
1.44153	0.016333	-0.061703	0.019826	0.223903	-0.001552
1.44236	0.017209	-0.062007	0.019681	0.223124	-0.001406
1.44319	0.017871	-0.06257	0.019762	0.222992	-0.000713
1.44402	0.017728	-0.06193	0.02	0.222691	-0.000102
1.44486	0.017561	-0.061301	0.020754	0.222536	9e-05
1.44569	0.016889	-0.06091	0.020557	0.222396	0.000423
1.44652	0.016838	-0.061068	0.01958	0.222237	0.000518
1.44735	0.017876	-0.060451	0.019277	0.22204	0.000543
1.44818	0.019046	-0.060958	0.018831	0.222014	0.000461
1.44901	0.019253	-0.060706	0.019165	0.222757	-0.000103
1.44984	0.019219	-0.059528	0.01834	0.222343	-0.000805
1.45067	0.018067	-0.059555	0.017775	0.223328	-0.001636
1.4515	0.01808	-0.060034	0.018259	0.223238	-0.00238
1.45233	0.018575	-0.061028	0.017908	0.223971	-0.002501
1.45317	0.018799	-0.060394	0.017692	0.22382	-0.002395
1.454	0.018907	-0.060344	0.017582	0.222927	-0.001722
1.45483	0.018447	-0.060081	0.017576	0.223043	-0.00193
1.45566	0.019046	-0.060738	0.017464	0.223837	-0.001915
1.45649	0.018573	-0.060672	0.017524	0.221537	-0.001619
1.45732	0.018965	-0.061513	0.017686	0.221899	-0.001579
1.45815	0.019558	-0.061166	0.01716	0.221232	-0.001641
1.45898	0.018994	-0.060853	0.016796	0.22162	-0.001956
1.45982	0.018625	-0.061448	0.01742	0.221051	-0.002272
1.46065	0.019137	-0.061841	0.017362	0.22028	-0.002115
1.46148	0.01921	-0.062198	0.017488	0.221596	-0.002185
1.46231	0.018452	-0.062106	0.017237	0.221842	-0.001991
1.46314	0.017597	-0.06243	0.017247	0.222329	-0.001933
1.46397	0.017778	-0.063305	0.017158	0.221934	-0.001568
1.4648	0.017811	-0.062917	0.01736	0.222943	-0.000373
1.46563	0.017401	-0.062986	0.016355	0.222425	0.000407
1.46646	0.016936	-0.063203	0.015824	0.222131	0.001035
1.4673	0.01635	-0.063156	0.015919	0.222319	0.001648
1.46813	0.015701	-0.064653	0.016076	0.221802	0.001827
1.46896	0.016793	-0.063326	0.015773	0.221007	0.00203
1.46979	0.017996	-0.061957	0.01476	0.221704	0.002498
1.47062	0.018228	-0.062014	0.015103	0.221639	0.003068
1.47145	0.018414	-0.062344	0.015144	0.221742	0.002611
1.47228	0.018803	-0.061573	0.015285	0.221258	0.00249
1.47311	0.019332	-0.062059	0.014975	0.221567	0.00292
1.47395	0.018483	-0.061742	0.016097	0.221132	0.003006
1.47478	0.018425	-0.061256	0.017255	0.220453	0.002951
1.47561	0.018391	-0.060768	0.017519	0.219901	0.003435
1.47644	0.018582	-0.061246	0.018898	0.220136	0.004164
1.47727	0.017641	-0.061099	0.01974	0.22068	0.005072
1.4781	0.017449	-0.061328	0.020288	0.220029	0.006035
1.47893	0.017769	-0.061127	0.020839	0.219947	0.006375
1.47976	0.019094	-0.060647	0.02115	0.219101	0.006169
1.4806	0.019752	-0.061231	0.021704	0.218994	0.005286
1.48143	0.019815	-0.061002	0.021538	0.218385	0.005171
1.48226	0.020058	-0.061167	0.021152	0.217766	0.005147
1.48309	0.020706	-0.061483	0.021946	0.218469	0.004621
1.48392	0.019535	-0.06078	0.022617	0.218627	0.004257
1.48475	0.0188	-0.060391	0.022401	0.218968	0.003429
1.48558	0.019421	-0.06098	0.022658	0.219877	0.002331
1.48641	0.019995	-0.060646	0.023684	0.21932	0.001591
1.48724	0.020195	-0.060049	0.024883	0.219194	0.000897
1.48808	0.020345	-0.059818	0.025069	0.218189	0.000529
1.48891	0.019947	-0.059639	0.02482	0.218693	0.000681
1.48974	0.019193	-0.059564	0.02556	0.219755	0.000889
1.49057	0.018999	-0.059506	0.025116	0.220446	0.000888
1.4914	0.018159	-0.06027	0.025381	0.221188	0.00099
1.49223	0.0182	-0.060936	0.025104	0.220686	0.001224
1.49306	0.017784	-0.060808	0.024732	0.22027	0.001515
1.49389	0.017946	-0.060886	0.025016	0.218843	0.002036
1.49472	0.01838	-0.060458	0.025649	0.218695	0.002386
1.49556	0.018306	-0.061038	0.025859	0.218995	0.002283
1.49639	0.018348	-0.061155	0.026072	0.219438	0.002343
1.49722	0.018577	-0.060549	0.025728	0.219459	0.001816
1.49805	0.019465	-0.061002	0.02491	0.220264	0.00169
1.49888	0.01961	-0.060129	0.024578	0.220456	0.000904
1.49971	0.019131	-0.059453	0.025469	0.219931	0.00101
1.50054	0.019792	-0.059421	0.026546	0.219239	0.000687
1.50137	0.020015	-0.059793	0.026309	0.21994	0.000779
1.50221	0.019496	-0.059929	0.025658	0.221151	0.00126
1.50304	0.019929	-0.060474	0.025746	0.221006	0.001324
1.50387	0.020271	-0.060581	0.026019	0.22091	0.0012
1.5047	0.019956	-0.06123	0.025676	0.220589	0.000737
1.50553	0.019202	-0.061396	0.025667	0.221282	0.001156
1.50636	0.01842	-0.061714	0.025586	0.220914	0.00103
1.50719	0.018344	-0.062029	0.025327	0.220914	0.000105
1.50802	0.018317	-0.062152	0.025347	0.220188	-0.000291
1.50885	0.018105	-0.062529	0.024798	0.220224	-0.001259
1.50968	0.018334	-0.062209	0.023734	0.220646	-0.002557
1.51052	0.018404	-0.062877	0.023386	0.221062	-0.003296
1.51135	0.018043	-0.06325	0.024019	0.220764	-0.00352
1.51218	0.018278	-0.063982	0.024773	0.220428	-0.0036
1.51301	0.018599	-0.06387	0.025836	0.220468	-0.0032
1.51384	0.018735	-0.063237	0.026381	0.22005	-0.003261
1.51467	0.018578	-0.063359	0.026872	0.219381	-0.002853
1.5155	0.018627	-0.064021	0.026927	0.219889	-0.002699
1.51633	0.018582	-0.064254	0.026389	0.219778	-0.003281
1.51717	0.019055	-0.063918	0.026234	0.21957	-0.003497
1.518	0.019175	-0.064193	0.024809	0.219333	-0.003762
1.51883	0.019701	-0.06422	0.023457	0.219542	-0.004245
1.51966	0.019752	-0.0644	0.023465	0.219891	-0.004358
1.52049	0.019306	-0.065614	0.023332	0.220281	-0.004097
1.52132	0.019022	-0.066007	0.023482	0.22041	-0.00411
1.52215	0.018015	-0.066348	0.023668	0.220124	-0.003378
1.52298	0.017569	-0.066712	0.02377	0.220425	-0.00239
1.52381	0.017636	-0.066716	0.024634	0.220871	-0.002494
1.52465	0.016835	-0.066528	0.024783	0.220879	-0.00262
1.52548	0.017418	-0.067191	0.024197	0.220869	-0.002622
1.52631	0.018285	-0.067592	0.023587	0.219792	-0.002573
1.52714	0.018046	-0.067681	0.022656	0.219063	-0.002084
1.52797	0.017998	-0.067776	0.021686	0.21925	-0.001407
1.5288	0.018492	-0.068277	0.021596	0.219809	-0.000552
1.52963	0.018327	-0.068926	0.022168	0.220648	-0.000111
1.53046	0.01799	-0.069464	0.022648	0.220441	-0.000305
1.5313	0.01797	-0.069136	0.022778	0.219103	-0.000345
1.53213	0.017691	-0.069046	0.023001	0.21837	-0.000571
1.53296	0.017911	-0.069123	0.023275	0.218529	-0.000854
1.53379	0.018807	-0.068753	0.023865	0.219729	-0.001778
1.53462	0.019503	-0.06872	0.024411	0.220321	-0.002235
1.53545	0.018333	-0.068606	0.024588	0.221597	-0.002734
1.53628	0.017928	-0.068498	0.024715	0.22212	-0.003178
1.53711	0.018358	-0.068168	0.025549	0.223213	-0.00389
1.53794	0.018528	-0.068403	0.026409	0.222261	-0.004277
1.53878	0.018809	-0.069004	0.027646	0.221638	-0.004348
1.53961	0.018787	-0.06891	0.029194	0.221362	-0.00434
1.54044	0.018931	-0.06954	0.03004	0.221832	-0.004171
1.54127	0.019417	-0.070492	0.029614	0.223245	-0.004474
1.5421	0.018932	-0.071262	0.02898	0.224071	-0.003959
1.54293	0.018474	-0.071576	0.028641	0.224227	-0.004104
1.54376	0.018465	-0.071825	0.028371	0.223875	-0.004736
1.54459	0.018895	-0.071491	0.028473	0.223518	-0.004889
1.54543	0.019147	-0.07177	0.027927	0.222975	-0.004706
1.54626	0.019416	-0.071583	0.02768	0.222709	-0.004892
1.54709	0.019768	-0.071002	0.027837	0.222246	-0.005594
1.54792	0.020097	-0.070671	0.028253	0.221211	-0.00526
1.54875	0.02023	-0.071003	0.02925	0.220239	-0.004937
1.54958	0.020033	-0.071181	0.029548	0.219875	-0.005233
1.55041	0.020211	-0.071484	0.029391	0.219598	-0.005815
1.55124	0.020447	-0.070707	0.030275	0.21897	-0.004733
1.55207	0.02052	-0.070485	0.03089	0.21833	-0.00437
1.55291	0.020235	-0.070741	0.031111	0.218389	-0.003984
1.55374	0.019932	-0.071008	0.030854	0.218422	-0.003204
1.55457	0.020137	-0.071591	0.029856	0.217647	-0.003221
1.5554	0.020149	-0.073008	0.029019	0.217453	-0.002843
1.55623	0.020198	-0.073513	0.02954	0.218161	-0.00251
1.55706	0.020429	-0.073219	0.029461	0.218167	-0.001964
1.55789	0.019836	-0.073279	0.029055	0.217991	-0.001788
1.55872	0.019062	-0.074384	0.028438	0.218522	-0.000278
1.55956	0.018112	-0.074045	0.028785	0.218817	0.000217
1.56039	0.017261	-0.074958	0.029835	0.218847	0.000557
1.56122	0.016884	-0.075028	0.02954	0.21821	-1.3e-05
1.56205	0.016762	-0.074756	0.029135	0.217483	-0.001132
1.56288	0.016503	-0.075218	0.029275	0.21688	-0.001221
1.56371	0.016684	-0.075199	0.028888	0.216361	-0.001617
1.56454	0.017201	-0.074958	0.028135	0.216033	-0.002344
1.56537	0.017112	-0.075474	0.027809	0.215437	-0.002659
1.5662	0.01728	-0.076447	0.027503	0.215213	-0.002016
1.56703	0.01676	-0.076257	0.02756	0.215046	-0.001796
1.56787	0.01576	-0.076537	0.027983	0.21545	-0.001642
1.5687	0.01545	-0.077023	0.028965	0.215922	-0.001596
1.56953	0.015159	-0.077302	0.029581	0.215352	-0.002002
1.57036	0.01457	-0.077257	0.029718	0.214315	-0.002842
1.57119	0.014266	-0.077597	0.029244	0.213406	-0.003363
1.57202	0.014423	-0.077542	0.029053	0.213525	-0.003459
1.57285	0.014265	-0.077332	0.029032	0.213806	-0.0043
1.57369	0.014212	-0.076582	0.029257	0.213083	-0.004355
1.57452	0.01422	-0.07661	0.029613	0.211637	-0.004109
1.57535	0.013633	-0.077686	0.029724	0.209784	-0.003582
1.57618	0.013611	-0.077564	0.02978	0.208831	-0.003357
1.57701	0.014491	-0.077716	0.029693	0.208091	-0.00371
1.57784	0.015279	-0.078198	0.029217	0.207532	-0.003876
1.57867	0.015189	-0.078459	0.028817	0.206587	-0.003523
1.5795	0.014644	-0.078419	0.027964	0.206709	-0.002847
1.58033	0.013891	-0.077429	0.026497	0.206972	-0.002089
1.58116	0.013212	-0.076536	0.024784	0.206411	-0.002441
1.582	0.013504	-0.076364	0.023792	0.205287	-0.002288
1.58283	0.01355	-0.076258	0.023643	0.20408	-0.00145
1.58366	0.013222	-0.076364	0.023508	0.203439	-0.002049
1.58449	0.013628	-0.07616	0.023329	0.202922	-0.002043
1.58532	0.013928	-0.075988	0.023652	0.202718	-0.001593
1.58615	0.013358	-0.076384	0.024116	0.202381	-0.001647
1.58698	0.012642	-0.076239	0.024972	0.202656	-0.002024
1.58781	0.013004	-0.075891	0.02596	0.202379	-0.002452
1.58865	0.013494	-0.076109	0.026042	0.201837	-0.001688
1.58948	0.013462	-0.076121	0.025974	0.202001	-0.001942
1.59031	0.013238	-0.075896	0.025711	0.202736	-0.002662
1.59114	0.012981	-0.075957	0.026069	0.2026	-0.002076
1.59197	0.012282	-0.075888	0.027043	0.202559	-0.001297
1.5928	0.01159	-0.075922	0.027201	0.20251	-0.001604
1.59363	0.011035	-0.075969	0.026984	0.20227	-0.001677
1.59446	0.010707	-0.076605	0.026746	0.201509	-0.002047
1.59529	0.010949	-0.07685	0.026163	0.201555	-0.002567
1.59613	0.010604	-0.076444	0.026272	0.201983	-0.002793
1.59696	0.009793	-0.075903	0.026348	0.201885	-0.00328
1.59779	0.008738	-0.075821	0.025716	0.201235	-0.004225
1.59862	0.008146	-0.076165	0.025159	0.200466	-0.005312
1.59945	0.008423	-0.07613	0.024783	0.199823	-0.004798
1.60028	0.00855	-0.075529	0.024686	0.198725	-0.005608
1.60111	0.008411	-0.075612	0.024496	0.197354	-0.00547
1.60194	0.008268	-0.07541	0.024249	0.196167	-0.006101
1.60278	0.008406	-0.075363	0.024853	0.195628	-0.006491
1.60361	0.008979	-0.075243	0.024873	0.196199	-0.006321
1.60444	0.008916	-0.074384	0.024445	0.196585	-0.006276
1.60527	0.008867	-0.074207	0.024368	0.197416	-0.006341
1.6061	0.008124	-0.074701	0.025234	0.197963	-0.005571
1.60693	0.007264	-0.074216	0.025394	0.198107	-0.005653
1.60776	0.006985	-0.073449	0.025525	0.19788	-0.006188
1.60859	0.006608	-0.073197	0.025338	0.197296	-0.005712
1.60943	0.007186	-0.072746	0.025551	0.19698	-0.005148
1.61026	0.007769	-0.07216	0.025632	0.196619	-0.005123
1.61109	0.007808	-0.071579	0.025948	0.196988	-0.004262
1.61192	0.00663	-0.071569	0.025183	0.197247	-0.005309
1.61275	0.00634	-0.071666	0.024923	0.197813	-0.004764
1.61358	0.006477	-0.071453	0.024736	0.198181	-0.005175
1.61441	0.006233	-0.07155	0.024674	0.197559	-0.005113
1.61524	0.006649	-0.072261	0.024193	0.197539	-0.005547
1.61607	0.006964	-0.072615	0.02428	0.198143	-0.006084
1.61691	0.007528	-0.071794	0.023996	0.198697	-0.006122
1.61774	0.00756	-0.072299	0.023346	0.198356	-0.006009
1.61857	0.007391	-0.072927	0.022256	0.198252	-0.006306
1.6194	0.007676	-0.073133	0.021962	0.198393	-0.0064
1.62023	0.007177	-0.074084	0.021842	0.197851	-0.006294
1.62106	0.006665	-0.074763	0.02193	0.197728	-0.006349
1.62189	0.006463	-0.075921	0.022521	0.197317	-0.006202
1.62272	0.006434	-0.076914	0.023413	0.19688	-0.005138
1.62355	0.006662	-0.077177	0.023919	0.196895	-0.004989
1.62438	0.007319	-0.07719	0.023874	0.196963	-0.004997
1.62522	0.008691	-0.07709	0.02455	0.197313	-0.004422
1.62605	0.009636	-0.076751	0.025304	0.197611	-0.004713
1.62688	0.009816	-0.076423	0.025019	0.197405	-0.005252
1.62771	0.009866	-0.076284	0.024269	0.197144	-0.004797
1.62854	0.009589	-0.07632	0.023086	0.197099	-0.004729
1.62937	0.009138	-0.076728	0.022053	0.197103	-0.004118
1.6302	0.008767	-0.07685	0.022521	0.197182	-0.004971
1.63104	0.009947	-0.076781	0.021963	0.196952	-0.005296
1.63187	0.01068	-0.07685	0.02134	0.19629	-0.00418
1.6327	0.010985	-0.076785	0.020723	0.196635	-0.004706
1.63353	0.011322	-0.07692	0.020044	0.196248	-0.005031
1.63436	0.011935	-0.077324	0.020257	0.195429	-0.005208
1.63519	0.011668	-0.077638	0.020485	0.195579	-0.00637
1.63602	0.012483	-0.077322	0.020401	0.195364	-0.006387
1.63685	0.01242	-0.077451	0.020943	0.194774	-0.006912
1.63768	0.011657	-0.077327	0.020877	0.194	-0.006479
1.63851	0.011735	-0.076933	0.020217	0.193347	-0.00616
1.63935	0.012801	-0.076995	0.020286	0.192823	-0.006281
1.64018	0.013382	-0.076652	0.020553	0.192973	-0.006071
1.64101	0.013125	-0.076537	0.021176	0.193201	-0.006508
1.64184	0.01303	-0.076347	0.021877	0.193275	-0.006648
1.64267	0.013484	-0.076058	0.022102	0.193461	-0.007683
1.6435	0.014667	-0.075215	0.021647	0.193682	-0.006986
1.64433	0.014503	-0.07506	0.020887	0.193834	-0.007036
1.64516	0.014115	-0.075019	0.021057	0.193226	-0.006875
1.646	0.014258	-0.0756	0.021185	0.191564	-0.006725
1.64683	0.014051	-0.075738	0.021106	0.190055	-0.00677
1.64766	0.014371	-0.075126	0.020742	0.189092	-0.007066
1.64849	0.015088	-0.07475	0.020424	0.188636	-0.00659
1.64932	0.015784	-0.074679	0.020746	0.188801	-0.006782
1.65015	0.016226	-0.074439	0.020439	0.188773	-0.006561
1.65098	0.015574	-0.074702	0.019893	0.1889	-0.006465
1.65181	0.014798	-0.075006	0.02018	0.188506	-0.006724
1.65264	0.01472	-0.075547	0.020158	0.187417	-0.007551
1.65348	0.015054	-0.076241	0.020737	0.186593	-0.007293
1.65431	0.015275	-0.076421	0.020593	0.18585	-0.007598
1.65514	0.014973	-0.076734	0.021391	0.18471	-0.007237
1.65597	0.015497	-0.077302	0.022301	0.184279	-0.007206
1.6568	0.015351	-0.077409	0.022707	0.183992	-0.006311
1.65763	0.015384	-0.077389	0.021418	0.183413	-0.005245
1.65846	0.015041	-0.077203	0.02073	0.18294	-0.005255
1.65929	0.015345	-0.077001	0.020407	0.183445	-0.005588
1.66013	0.015876	-0.076293	0.020718	0.183468	-0.005055
1.66096	0.015081	-0.07554	0.02096	0.183332	-0.004347
[truncated: 19,036 more rows]

## Sheet: panel B
Sample	Concentration range [nM]	ka (1/Ms)	SE(ka) (1/Ms)	kd (1/s)	SE(kd) (1/s)	KD (M)	Rmax (RU)	Ligand
zfBGO	1000-31.25	3.8 x 105	1.0 x 104	1.4 x 10-2	1.0 x 10-4	38	21.7	TGF-β2
								biotin
zfBGO	1000-31.25	ND	ND	ND	ND	ND	ND	TGF-β2
F49A								biotin
zfBGO L208A	1000 -31.25	2.7 x 105	1.0 x 104	2.4 x 10-1	1.0 x 10-4	88	17.5	TGF-β2
								biotin
zfBGO L210A	1000 -31.25	ND	ND	ND	ND	ND	ND	TGF-β2
								biotin
zfBGO L213A	1000 -31.25	ND	ND	ND	ND	ND	ND	TGF-β2
								biotin
zfBGO F250A	1000 -31.25	ND	ND	ND	ND	ND	ND	TGF-β2
								biotin
zfBGO D253A	1000 -31.25	ND	ND	ND	ND	ND	ND	TGF-β2
								biotin
zfBGO K316A	1000 -31.25	2.8 x 105	1.0 x 103	3.8 x 10-2	2.0 x 10-4	135.1	12.3	TGF-β2
								biotin
zfBGO K319A	1000 -31.25	3.2 x 105	1.0 x 102	5.6 x 10-2	1.0 x 10-3	175	11.7	TGF-β2
								biotin
