# Supplementary material for: Structures of TGF-β with betaglycan and signaling receptors reveal mechanisms of complex assembly and signaling
Source: Nat Commun. 2025 Feb 26;16:1778. doi: 10.1038/s41467-025-56796-9 (PMC11865472; doi:10.1038/s41467-025-56796-9)
Supplement: Supplementary file 7 — Source Data [file 41467_2025_56796_MOESM7_ESM.zip › Source Data File/Supplementary_Figure_7.xlsx]

## Sheet: panel A
Volume (ml)	A
9.7e-05	0.05141			TGFβ1:ratBGo:(TGFBR2)2
0.001343	0.051511
0.00259	0.052212
0.003836	0.054094
0.005083	0.054733		Kda										A
0.006329	0.054935
0.007576	0.054997
0.008822	0.055681
0.010069	0.056362		98
0.011315	0.056885
0.012562	0.057564		64
0.013808	0.058079
0.015054	0.058745		50
0.016301	0.059202
0.017547	0.059093		36
0.018794	0.058908		22
0.02004	0.058788		16
0.021287	0.05865		7
0.022533	0.057371		4
0.02378	0.056164
0.025026	0.055673
0.026273	0.054971
0.027519	0.05467
0.028766	0.05555
0.030012	0.056352
0.031259	0.056972
0.032505	0.05771
0.033752	0.057901
0.034998	0.057898
0.036245	0.057698
0.037491	0.057499
0.038738	0.058039
0.039984	0.059098
0.04123	0.059452
0.042477	0.058902
0.043723	0.057855
0.04497	0.056704
0.046216	0.055715
0.047463	0.054513
0.048709	0.053572
0.049956	0.05388
0.051202	0.053825
0.052449	0.054105
0.053695	0.054939
0.054942	0.054241
0.056188	0.053301
0.057435	0.052465
0.058681	0.052157
0.059928	0.051317
0.061174	0.049752
0.062421	0.048603
0.063667	0.048085
0.064914	0.047788
0.06616	0.047222
0.067407	0.046783
0.068653	0.046471
0.069899	0.045868
0.071146	0.045548
0.072392	0.045648
0.073639	0.045373
0.074885	0.045535
0.076132	0.045385
0.077378	0.044465
0.078625	0.043221
0.079871	0.042613
0.081118	0.042379
0.082364	0.042169
0.083611	0.041854
0.084857	0.042217
0.086104	0.042771
0.08735	0.042652
0.088597	0.041993
0.089843	0.041476
0.09109	0.039786
0.092336	0.038534
0.093583	0.037764
0.094829	0.0361
0.096076	0.035008
0.097322	0.034011
0.098568	0.034407
0.099815	0.033736
0.101061	0.033137
0.102308	0.033139
0.103554	0.033673
0.104801	0.034438
0.106047	0.035359
0.107294	0.036246
0.10854	0.036954
0.109787	0.036909
0.111033	0.037428
0.11228	0.037455
0.113526	0.037081
0.114773	0.037366
0.116019	0.036428
0.117266	0.036491
0.118512	0.03636
0.119759	0.035839
0.121005	0.035618
0.122252	0.036933
0.123498	0.037539
0.124745	0.038031
0.125991	0.038563
0.127237	0.038233
0.128484	0.037545
0.12973	0.03746
0.130977	0.038411
0.132223	0.038301
0.13347	0.037992
0.134716	0.036739
0.135963	0.036265
0.137209	0.035784
0.138456	0.034846
0.139702	0.034748
0.140949	0.034392
0.142195	0.03362
0.143442	0.033972
0.144688	0.033282
0.145935	0.033187
0.147181	0.033119
0.148428	0.03474
0.149674	0.037656
0.150921	0.045729
0.152167	0.060802
0.153414	0.085805
0.15466	0.117014
0.155906	0.150458
0.157153	0.184871
0.158399	0.217191
0.159646	0.247994
0.160892	0.278183
0.162139	0.306131
0.163385	0.33271
0.164632	0.35394
0.165878	0.373506
0.167125	0.391181
0.168371	0.407523
0.169618	0.422543
0.170864	0.436572
0.172111	0.45029
0.173357	0.461534
0.174604	0.47229
0.17585	0.48296
0.177097	0.492145
0.178343	0.502061
0.17959	0.511992
0.180836	0.520435
0.182082	0.529707
0.183329	0.538043
0.184575	0.545512
0.185822	0.553643
0.187068	0.561701
0.188315	0.568417
0.189561	0.574587
0.190808	0.580853
0.192054	0.58734
0.193301	0.591443
0.194547	0.597523
0.195794	0.603326
0.19704	0.609131
0.198287	0.614639
0.199533	0.619843
0.20078	0.625307
0.202026	0.630631
0.203273	0.635828
0.204519	0.641359
0.205765	0.645816
0.207012	0.651307
0.208259	0.65676
0.209505	0.661858
0.210751	0.666174
0.211998	0.668288
0.213244	0.668262
0.214491	0.662941
0.215737	0.64717
0.216984	0.625732
0.21823	0.599952
0.219477	0.573885
0.220723	0.547963
0.22197	0.524086
0.223216	0.500707
0.224463	0.479229
0.225709	0.459008
0.226956	0.443549
0.228202	0.430139
0.229449	0.419339
0.230695	0.408682
0.231942	0.40057
0.233188	0.392983
0.234434	0.387463
0.235681	0.383163
0.236928	0.378956
0.238174	0.376161
0.23942	0.37494
0.240667	0.373859
0.241913	0.373748
0.24316	0.374115
0.244406	0.375435
0.245653	0.37821
0.246899	0.381229
0.248146	0.385026
0.249392	0.389475
0.250639	0.394339
0.251885	0.399387
0.253132	0.405558
0.254378	0.410963
0.255625	0.418169
0.256871	0.424608
0.258118	0.43158
0.259364	0.439722
0.260611	0.448765
0.261857	0.458195
0.263103	0.468679
0.26435	0.478764
0.265597	0.488109
0.266843	0.498036
0.268089	0.508676
0.269336	0.518763
0.270582	0.529148
0.271829	0.539545
0.273075	0.549343
0.274322	0.560295
0.275568	0.569637
0.276815	0.577226
0.278061	0.58397
0.279308	0.590444
0.280554	0.597741
0.281801	0.604787
0.283047	0.612586
0.284294	0.621043
0.28554	0.62746
0.286787	0.635311
0.288033	0.644078
0.28928	0.651854
0.290526	0.658672
0.291772	0.664954
0.293019	0.67337
0.294265	0.679051
0.295512	0.685304
0.296758	0.691204
0.298005	0.69703
0.299251	0.701935
0.300498	0.706901
0.301744	0.711218
0.302991	0.714992
0.304237	0.717934
0.305484	0.722317
0.30673	0.723546
0.307977	0.72328
0.309223	0.722378
0.31047	0.72146
0.311716	0.720206
0.312963	0.719
0.314209	0.718983
0.315456	0.718699
0.316702	0.717923
0.317949	0.715896
0.319195	0.713414
0.320441	0.71096
0.321688	0.707823
0.322934	0.703766
0.324181	0.699304
0.325427	0.694021
0.326674	0.687632
0.32792	0.680984
0.329167	0.674851
0.330413	0.668889
0.33166	0.662841
0.332906	0.656083
0.334153	0.649099
0.335399	0.642065
0.336646	0.633886
0.337892	0.625589
0.339139	0.617994
0.340385	0.612229
0.341632	0.605014
0.342878	0.598191
0.344125	0.591868
0.345371	0.585557
0.346617	0.578459
0.347864	0.5734
0.34911	0.567571
0.350357	0.560597
0.351603	0.554071
0.35285	0.547843
0.354096	0.541609
0.355343	0.53527
0.356589	0.529403
0.357836	0.522712
0.359082	0.515327
0.360329	0.508487
0.361575	0.502607
0.362822	0.496545
0.364068	0.491005
0.365315	0.485364
0.366561	0.479319
0.367808	0.47238
0.369054	0.46713
0.370301	0.463026
0.371547	0.45992
0.372794	0.456024
0.37404	0.451101
0.375286	0.446513
0.376533	0.4419
0.377779	0.436918
0.379026	0.431779
0.380272	0.42741
0.381519	0.423607
0.382765	0.419896
0.384012	0.41541
0.385258	0.410784
0.386505	0.406722
0.387751	0.402341
0.388998	0.398893
0.390244	0.396159
0.391491	0.393062
0.392737	0.389739
0.393984	0.385965
0.39523	0.382575
0.396477	0.379379
0.397723	0.375946
0.39897	0.372946
0.400216	0.370375
0.401463	0.367245
0.402709	0.363133
0.403955	0.359668
0.405202	0.355522
0.406448	0.351846
0.407695	0.347671
0.408941	0.343908
0.410188	0.339902
0.411434	0.336668
0.412681	0.3341
0.413927	0.330773
0.415174	0.327319
0.41642	0.324497
0.417667	0.320741
0.418913	0.317624
0.42016	0.314634
0.421406	0.312601
0.422653	0.310208
0.423899	0.307959
0.425146	0.305359
0.426392	0.302416
0.427639	0.299301
0.428885	0.296641
0.430132	0.294061
0.431378	0.291185
0.432624	0.288554
0.433871	0.285276
0.435117	0.281205
0.436364	0.278167
0.43761	0.27586
0.438857	0.273796
0.440103	0.271408
0.44135	0.26901
0.442596	0.266823
0.443843	0.264915
0.445089	0.262766
0.446336	0.260376
0.447582	0.258947
0.448829	0.257865
0.450075	0.256307
0.451322	0.254522
0.452568	0.252392
0.453815	0.249832
0.455061	0.247168
0.456308	0.24603
0.457554	0.245115
0.4588	0.243229
0.460047	0.241228
0.461293	0.239545
0.46254	0.238134
0.463786	0.236012
0.465033	0.234118
0.466279	0.23207
0.467526	0.230162
0.468772	0.227827
0.470019	0.226117
0.471265	0.224438
0.472512	0.222308
0.473758	0.220305
0.475005	0.217708
0.476251	0.215353
0.477498	0.21333
0.478744	0.211021
0.479991	0.209072
0.481237	0.207637
0.482484	0.206156
0.48373	0.204691
0.484977	0.203591
0.486223	0.202412
0.487469	0.200772
0.488716	0.199196
0.489962	0.197584
0.491209	0.196301
0.492455	0.195408
0.493702	0.194656
0.494948	0.193467
0.496195	0.191737
0.497441	0.190399
0.498688	0.189959
0.499934	0.189235
0.501181	0.187883
0.502427	0.185899
0.503674	0.184501
0.50492	0.183157
0.506167	0.18122
0.507413	0.180409
0.50866	0.179875
0.509906	0.178428
0.511153	0.176037
0.512399	0.174086
0.513646	0.172742
0.514892	0.171582
0.516138	0.170542
0.517385	0.168889
0.518631	0.166583
0.519878	0.164235
0.521124	0.162372
0.522371	0.161386
0.523617	0.160641
0.524864	0.158984
0.52611	0.158034
0.527357	0.157633
0.528603	0.157471
0.52985	0.157159
0.531096	0.155783
0.532343	0.154188
0.533589	0.152891
0.534836	0.152223
0.536082	0.151167
0.537329	0.150041
0.538575	0.149345
0.539822	0.149101
0.541068	0.148784
0.542315	0.148469
0.543561	0.147591
0.544807	0.1465
0.546054	0.145266
0.5473	0.143712
0.548547	0.143263
0.549793	0.143115
0.55104	0.142914
0.552286	0.14261
0.553533	0.141618
0.554779	0.140775
0.556026	0.140071
0.557272	0.139301
0.558519	0.137833
0.559765	0.137312
0.561012	0.13653
0.562258	0.134774
0.563505	0.132791
0.564751	0.131526
0.565998	0.130844
0.567244	0.129683
0.568491	0.129494
0.569737	0.128167
0.570984	0.126343
0.57223	0.125639
0.573476	0.125037
0.574723	0.1245
0.575969	0.123876
0.577216	0.122766
0.578462	0.121134
0.579709	0.120166
0.580955	0.119902
0.582202	0.119078
0.583448	0.118157
0.584695	0.117536
0.585941	0.116089
0.587188	0.115362
0.588434	0.114474
0.589681	0.113107
0.590927	0.112262
0.592174	0.110836
0.59342	0.110294
0.594667	0.111186
0.595913	0.111042
0.59716	0.110518
0.598406	0.110299
0.599652	0.110501
0.600899	0.110213
0.602145	0.10945
0.603392	0.108554
0.604638	0.107544
0.605885	0.107309
0.607131	0.107019
0.608378	0.106826
0.609624	0.10638
0.610871	0.105147
0.612117	0.103953
0.613364	0.103253
0.61461	0.102544
0.615857	0.102438
0.617103	0.101412
0.61835	0.101099
0.619596	0.100314
0.620843	0.100183
0.622089	0.100433
0.623335	0.099261
0.624582	0.098742
0.625829	0.099393
0.627075	0.099793
0.628321	0.099515
0.629568	0.098417
0.630814	0.097823
0.632061	0.097043
0.633307	0.097602
0.634554	0.096888
0.6358	0.096901
0.637047	0.096639
0.638293	0.096476
0.63954	0.09655
0.640786	0.096973
0.642033	0.096521
0.643279	0.095496
0.644526	0.095284
0.645772	0.096242
0.647019	0.096199
0.648265	0.096166
0.649512	0.095998
0.650758	0.095884
0.652004	0.095891
0.653251	0.095158
0.654498	0.095344
0.655744	0.095162
0.65699	0.09385
0.658237	0.092507
0.659483	0.091512
0.66073	0.090397
0.661976	0.088986
0.663223	0.089292
0.664469	0.08926
0.665716	0.090042
0.666962	0.090341
0.668209	0.089368
0.669455	0.089841
0.670702	0.089662
0.671948	0.08958
0.673195	0.089284
0.674441	0.090051
0.675688	0.089981
0.676934	0.090719
0.678181	0.09063
0.679427	0.09069
0.680673	0.089937
0.68192	0.090362
0.683167	0.09097
0.684413	0.090357
0.685659	0.091887
0.686906	0.091971
0.688152	0.092115
0.689399	0.091622
0.690645	0.090657
0.691892	0.091262
0.693138	0.091289
0.694385	0.091177
0.695631	0.090179
0.696878	0.091602
0.698124	0.090485
0.699371	0.089837
0.700617	0.089279
0.701864	0.087992
0.70311	0.088203
0.704357	0.089453
0.705603	0.090155
0.70685	0.090468
0.708096	0.090593
0.709342	0.090129
0.710589	0.089429
0.711835	0.089065
0.713082	0.088449
0.714328	0.08832
0.715575	0.087918
0.716821	0.0879
0.718068	0.088358
0.719314	0.088698
0.720561	0.089675
0.721807	0.089762
0.723054	0.090642
0.7243	0.09095
0.725547	0.090793
0.726793	0.090593
0.72804	0.090399
0.729286	0.090869
0.730533	0.091947
0.731779	0.090391
0.733026	0.091536
0.734272	0.091952
0.735518	0.091812
0.736765	0.090829
0.738011	0.091124
0.739258	0.090222
0.740504	0.089377
0.741751	0.088598
0.742997	0.090156
0.744244	0.089979
0.74549	0.089945
0.746737	0.089604
0.747983	0.089028
0.74923	0.08847
0.750476	0.087568
0.751723	0.086445
0.752969	0.086571
0.754216	0.086968
0.755462	0.086874
0.756709	0.087776
0.757955	0.088153
0.759202	0.087742
0.760448	0.088293
0.761695	0.089649
0.762941	0.089712
0.764187	0.090066
0.765434	0.089864
0.76668	0.08909
0.767927	0.088407
0.769173	0.087922
0.77042	0.087569
0.771666	0.08752
0.772913	0.088353
0.774159	0.088284
0.775406	0.089072
0.776652	0.089787
0.777899	0.090867
0.779145	0.090758
0.780392	0.090723
0.781638	0.090169
0.782885	0.090083
0.784131	0.090434
0.785378	0.090284
0.786624	0.091174
0.787871	0.090887
0.789117	0.090796
0.790364	0.090488
0.79161	0.089771
0.792856	0.089648
0.794103	0.089485
0.795349	0.088804
0.796596	0.088109
0.797843	0.087378
0.799089	0.086015
0.800335	0.085377
0.801582	0.085032
0.802828	0.085031
0.804075	0.085565
0.805321	0.084344
0.806568	0.083025
0.807814	0.082649
0.809061	0.083788
0.810307	0.084314
0.811554	0.085177
0.8128	0.085508
0.814047	0.086541
0.815293	0.086661
0.81654	0.086578
0.817786	0.086445
0.819032	0.08524
0.820279	0.085114
0.821526	0.084476
0.822772	0.083986
0.824018	0.082566
0.825265	0.082229
0.826511	0.081462
0.827758	0.080597
0.829004	0.080634
0.830251	0.081318
0.831497	0.081629
0.832744	0.081327
0.83399	0.081116
0.835237	0.080977
0.836483	0.080752
0.83773	0.080187
0.838976	0.079415
0.840223	0.079134
0.841469	0.079306
0.842716	0.080006
0.843962	0.080093
0.845209	0.079568
0.846455	0.078478
0.847702	0.077861
0.848948	0.076554
0.850194	0.075612
0.851441	0.075327
0.852687	0.074705
0.853934	0.074641
0.85518	0.074283
0.856427	0.073826
0.857673	0.07363
0.85892	0.073793
0.860166	0.073768
0.861413	0.07413
0.862659	0.073614
0.863906	0.073261
0.865152	0.07325
0.866399	0.072676
0.867645	0.072333
0.868892	0.0721
0.870138	0.071302
0.871385	0.07002
0.872631	0.069535
0.873878	0.069313
0.875124	0.069244
0.87637	0.06877
0.877617	0.068438
0.878863	0.068237
0.88011	0.068373
0.881356	0.068777
0.882603	0.068423
0.883849	0.067886
0.885096	0.067108
0.886342	0.066876
0.887589	0.06686
0.888835	0.067003
0.890082	0.067794
0.891328	0.067919
0.892575	0.066783
0.893821	0.066018
0.895068	0.065968
0.896314	0.066046
0.897561	0.065518
0.898807	0.065182
0.900054	0.065711
0.9013	0.065898
0.902546	0.065606
0.903793	0.06551
0.90504	0.064628
0.906286	0.06386
0.907532	0.063571
0.908779	0.063523
0.910025	0.063463
0.911272	0.063634
0.912518	0.064395
0.913765	0.064659
0.915011	0.064762
0.916258	0.064793
0.917504	0.064864
0.918751	0.065907
0.919997	0.066406
0.921244	0.066397
0.92249	0.066972
0.923737	0.067445
0.924983	0.0681
0.926229	0.068452
0.927476	0.06818
0.928723	0.068292
0.929969	0.068192
0.931216	0.067943
0.932462	0.068828
0.933708	0.069676
0.934955	0.069181
0.936201	0.068276
0.937448	0.067898
0.938694	0.067754
0.939941	0.067755
0.941187	0.068095
0.942434	0.068192
0.94368	0.068375
0.944927	0.06856
0.946173	0.068977
0.94742	0.069588
0.948666	0.070085
0.949913	0.070688
0.951159	0.071293
0.952406	0.071042
0.953652	0.071022
0.954899	0.071506
0.956145	0.071323
0.957392	0.070849
0.958638	0.07054
0.959884	0.070277
0.961131	0.070445
0.962378	0.070731
0.963624	0.070492
0.96487	0.070515
0.966117	0.069878
0.967363	0.069221
0.96861	0.069436
0.969856	0.069817
0.971103	0.070493
0.972349	0.071193
0.973596	0.071481
0.974842	0.071008
0.976089	0.070738
0.977335	0.070605
0.978582	0.070942
0.979828	0.071238
0.981075	0.070679
0.982321	0.069545
0.983567	0.068566
0.984814	0.068094
0.986061	0.067627
0.987307	0.067163
0.988554	0.067187
0.9898	0.067213
0.991046	0.067409
0.992293	0.067637
0.993539	0.067819
0.994786	0.067145
0.996032	0.066147
0.997279	0.066189
0.998525	0.066083
0.999772	0.065416
1.00102	0.064895
1.00226	0.064838
1.00351	0.064224
1.00476	0.063835
1.006	0.0636
1.00725	0.063377
1.0085	0.063548
1.00974	0.063523
1.01099	0.063739
1.01224	0.063958
1.01348	0.064275
1.01473	0.064923
1.01598	0.065147
1.01722	0.0649
1.01847	0.065269
1.01971	0.065601
1.02096	0.065656
1.02221	0.065579
1.02346	0.065519
1.0247	0.064778
1.02595	0.064381
1.02719	0.064218
1.02844	0.064563
1.02969	0.064837
1.03093	0.065036
1.03218	0.065174
1.03343	0.064769
1.03467	0.064373
1.03592	0.064155
1.03717	0.063613
1.03841	0.063509
1.03966	0.063201
1.0409	0.062333
1.04215	0.061559
1.0434	0.062033
1.04465	0.062957
1.04589	0.063445
1.04714	0.063272
1.04838	0.063952
1.04963	0.064169
1.05088	0.063417
1.05212	0.063276
1.05337	0.063295
1.05462	0.062742
1.05586	0.063838
1.05711	0.063843
1.05836	0.064036
1.0596	0.06438
1.06085	0.064962
1.0621	0.066582
1.06334	0.067088
1.06459	0.066961
1.06584	0.066796
1.06708	0.066826
1.06833	0.06683
1.06957	0.067389
1.07082	0.067301
1.07207	0.067331
1.07331	0.067105
1.07456	0.066793
1.07581	0.066524
1.07705	0.065692
1.0783	0.065567
1.07955	0.065479
1.08079	0.064908
1.08204	0.065508
1.08329	0.06537
1.08453	0.065778
1.08578	0.066219
1.08702	0.067312
1.08827	0.067333
1.08952	0.067368
1.09076	0.066456
1.09201	0.066156
1.09326	0.065579
1.0945	0.064958
1.09575	0.065163
1.097	0.065527
1.09824	0.064811
1.09949	0.065841
1.10074	0.06603
1.10198	0.065813
1.10323	0.065926
1.10448	0.066061
1.10572	0.066141
1.10697	0.065885
1.10821	0.066819
1.10946	0.067095
1.11071	0.067566
1.11196	0.067549
1.1132	0.0689
1.11445	0.068894
1.11569	0.068366
1.11694	0.069596
1.11819	0.06859
1.11943	0.069338
1.12068	0.069389
1.12193	0.067947
1.12317	0.068435
1.12442	0.067131
1.12567	0.066297
1.12691	0.066123
1.12816	0.067621
1.1294	0.067658
1.13065	0.067102
1.1319	0.067268
1.13315	0.067669
1.13439	0.066755
1.13564	0.065547
1.13688	0.065455
1.13813	0.064229
1.13938	0.064389
1.14062	0.063856
1.14187	0.063258
1.14312	0.063879
1.14436	0.063133
1.14561	0.063231
1.14686	0.062196
1.1481	0.062285
1.14935	0.061083
1.1506	0.061596
1.15184	0.061143
1.15309	0.060867
1.15434	0.06033
1.15558	0.060975
1.15683	0.061303
1.15807	0.059831
1.15932	0.059454
1.16057	0.058968
1.16181	0.058374
1.16306	0.057062
1.16431	0.05742
1.16555	0.058166
1.1668	0.058719
1.16805	0.058143
1.16929	0.057893
1.17054	0.056792
1.17179	0.05665
1.17303	0.055109
1.17428	0.054814
1.17552	0.053467
1.17677	0.052674
1.17802	0.053497
1.17927	0.051768
1.18051	0.052957
1.18176	0.051984
1.183	0.052379
1.18425	0.053068
1.1855	0.052036
1.18674	0.051771
1.18799	0.052463
1.18924	0.053182
1.19048	0.051326
1.19173	0.051122
1.19298	0.050439
1.19422	0.050098
1.19547	0.049699
1.19671	0.049615
1.19796	0.050949
1.19921	0.051359
1.20046	0.05248
1.2017	0.052054
1.20295	0.051677
1.20419	0.051989
1.20544	0.053198
1.20669	0.053585
1.20793	0.053901
1.20918	0.054702
1.21043	0.054817
1.21167	0.0549
1.21292	0.054439
1.21417	0.054483
1.21541	0.055052
1.21666	0.056216
1.21791	0.055615
1.21915	0.05615
1.2204	0.056322
1.22165	0.055124
1.22289	0.056269
1.22414	0.055963
1.22538	0.056424
1.22663	0.05644
1.22788	0.056346
1.22912	0.055745
1.23037	0.055603
1.23162	0.055001
1.23286	0.05445
1.23411	0.054064
1.23536	0.05449
1.2366	0.055628
1.23785	0.056371
1.2391	0.05728
1.24034	0.057419
1.24159	0.058085
1.24283	0.05755
1.24408	0.057778
1.24533	0.057628
1.24657	0.057708
1.24782	0.058374
1.24907	0.059011
1.25031	0.058949
1.25156	0.058293
1.25281	0.058455
1.25405	0.05857
1.2553	0.060028
1.25655	0.059533
1.25779	0.059514
1.25904	0.058638
1.26029	0.058269
1.26153	0.058785
1.26278	0.058709
1.26402	0.059151
1.26527	0.059684
1.26652	0.060342
1.26776	0.05941
1.26901	0.058673
1.27026	0.05753
1.2715	0.057057
1.27275	0.0558
1.274	0.055558
1.27524	0.055394
1.27649	0.056131
1.27774	0.056165
1.27898	0.056375
1.28023	0.057328
1.28148	0.05776
1.28272	0.058314
1.28397	0.059248
1.28521	0.059699
1.28646	0.060522
1.28771	0.061206
1.28895	0.061575
1.2902	0.061662
1.29145	0.061863
1.29269	0.062349
1.29394	0.062527
1.29519	0.064154
1.29643	0.065362
1.29768	0.065955
1.29893	0.065625
1.30017	0.064869
1.30142	0.064634
1.30267	0.064071
1.30391	0.06452
1.30516	0.064781
1.30641	0.064476
1.30765	0.064378
1.3089	0.063978
1.31014	0.063598
1.31139	0.064173
1.31264	0.064283
1.31388	0.064839
1.31513	0.065517
1.31638	0.065819
1.31762	0.064401
1.31887	0.064559
1.32012	0.064495
1.32136	0.065107
1.32261	0.065274
1.32386	0.063678
1.3251	0.06268
1.32635	0.062574
1.3276	0.062881
1.32884	0.062122
1.33009	0.061911
1.33133	0.061824
1.33258	0.062691
1.33383	0.063194
1.33507	0.063633
1.33632	0.063741
1.33757	0.063917
1.33881	0.063895
1.34006	0.063952
1.34131	0.063662
1.34255	0.063314
1.3438	0.062947
1.34505	0.062804
1.34629	0.062843
1.34754	0.062565
1.34878	0.061702
1.35003	0.061306
1.35128	0.06122
1.35252	0.060983
1.35377	0.060633
1.35502	0.059503
1.35626	0.059451
1.35751	0.058811
1.35876	0.057176
1.36	0.056114
1.36125	0.055513
1.3625	0.055975
1.36374	0.056311
1.36499	0.056175
1.36624	0.055226
1.36748	0.054032
1.36873	0.053652
1.36998	0.053849
1.37122	0.053847
1.37247	0.053605
1.37372	0.052186
1.37496	0.051346
1.37621	0.050391
1.37746	0.049412
1.3787	0.048982
1.37995	0.048955
1.38119	0.048677
1.38244	0.04862
1.38369	0.049081
1.38493	0.049222
1.38618	0.050008
1.38743	0.050839
1.38867	0.050529
1.38992	0.049671
1.39117	0.049381
1.39241	0.049524
1.39366	0.049461
1.39491	0.04904
1.39615	0.048397
1.3974	0.048613
1.39864	0.04893
1.39989	0.048755
1.40114	0.048244
1.40238	0.047819
1.40363	0.047437
1.40488	0.047107
1.40612	0.046678
1.40737	0.046618
1.40862	0.046984
1.40986	0.047399
1.41111	0.047699
1.41236	0.047954
1.4136	0.047976
1.41485	0.04797
1.4161	0.047631
1.41734	0.047248
1.41859	0.047079
1.41983	0.046793
1.42108	0.047797
1.42233	0.049298
1.42357	0.049957
1.42482	0.050482
1.42607	0.050693
1.42731	0.050732
1.42856	0.051193
1.42981	0.051691
1.43105	0.051477
1.4323	0.0509
1.43355	0.05067
1.43479	0.050957
1.43604	0.051179
1.43728	0.051147
1.43853	0.051535
1.43978	0.052138
1.44103	0.052318
1.44227	0.052492
1.44352	0.053464
1.44476	0.053632
1.44601	0.05359
1.44726	0.053896
1.4485	0.053523
1.44975	0.052767
1.451	0.052656
1.45224	0.052715
1.45349	0.052768
1.45474	0.052326
1.45598	0.052034
1.45723	0.052304
1.45848	0.052652
1.45972	0.053297
1.46097	0.053872
1.46222	0.054296
1.46346	0.054812
1.46471	0.055225
1.46595	0.055896
1.4672	0.056017
1.46845	0.055489
1.46969	0.055328
1.47094	0.055618
1.47219	0.055156
1.47343	0.055119
1.47468	0.054453
1.47593	0.054149
1.47717	0.054377
1.47842	0.054218
1.47967	0.055082
1.48091	0.055777
1.48216	0.056308
1.48341	0.056298
1.48465	0.054589
1.4859	0.053407
1.48714	0.054644
1.48839	0.05898
1.48964	0.058536
1.49088	0.057879
1.49213	0.057797
1.49338	0.05734
1.49462	0.057434
1.49587	0.057245
1.49712	0.057927
1.49836	0.059436
1.49961	0.059862
1.50086	0.060357
1.5021	0.060461
1.50335	0.061243
1.50459	0.060687
1.50584	0.061302
1.50709	0.061777
1.50833	0.062153
1.50958	0.062604
1.51083	0.063136
1.51207	0.063209
1.51332	0.063824
1.51457	0.064993
1.51581	0.064543
1.51706	0.06578
1.51831	0.065179
1.51955	0.066417
1.5208	0.066763
1.52205	0.067196
1.52329	0.068082
1.52454	0.070075
1.52578	0.07086
1.52703	0.070697
1.52828	0.070694
1.52953	0.070501
1.53077	0.071367
1.53202	0.071165
1.53326	0.070506
1.53451	0.071834
1.53576	0.072863
1.537	0.073081
1.53825	0.072999
1.5395	0.073642
1.54074	0.072992
1.54199	0.073247
1.54324	0.073847
1.54448	0.075663
1.54573	0.076445
1.54697	0.076725
1.54822	0.075748
1.54947	0.076206
1.55072	0.076044
1.55196	0.075897
1.55321	0.076913
1.55445	0.076607
1.5557	0.078277
1.55695	0.078205
1.55819	0.077693
1.55944	0.07783
1.56069	0.076522
1.56193	0.076416
1.56318	0.077555
1.56443	0.078287
1.56567	0.07841
1.56692	0.079069
1.56817	0.078475
1.56941	0.077958
1.57066	0.077203
1.57191	0.076689
1.57315	0.075873
1.5744	0.076069
1.57564	0.075651
1.57689	0.075641
1.57814	0.075583
1.57938	0.074488
1.58063	0.074024
1.58188	0.073343
1.58312	0.072644
1.58437	0.070404
1.58562	0.069432
1.58686	0.067498
1.58811	0.06663
1.58936	0.065495
1.5906	0.065393
1.59185	0.065268
1.59309	0.065272
1.59434	0.065564
1.59559	0.065551
1.59683	0.065583
1.59808	0.06517
1.59933	0.065435
1.60057	0.066324
1.60182	0.065684
1.60307	0.065143
1.60431	0.064861
1.60556	0.064243
1.60681	0.063506
1.60805	0.062855
1.6093	0.062188
1.61055	0.062064
1.61179	0.061613
1.61304	0.061511
1.61428	0.06237
1.61553	0.06219
1.61678	0.062644
1.61803	0.061705
1.61927	0.061959
1.62052	0.062841
1.62176	0.062677
1.62301	0.062787
1.62426	0.062735
1.6255	0.061561
1.62675	0.06019
1.628	0.059422
1.62924	0.059308
1.63049	0.05817
1.63174	0.057349
1.63298	0.057018
1.63423	0.056187
1.63548	0.055194
1.63672	0.054558
1.63797	0.054258
1.63922	0.053961
1.64046	0.053695
1.64171	0.054698
1.64295	0.054752
1.6442	0.055346
1.64545	0.056764
1.64669	0.058772
1.64794	0.059449
1.64919	0.060434
1.65043	0.060702
1.65168	0.062278
1.65293	0.062875
1.65417	0.063554
1.65542	0.063796
1.65667	0.063843
1.65791	0.064427
1.65916	0.064772
1.6604	0.065059
1.66165	0.065557
1.6629	0.065528
1.66414	0.066051
1.66539	0.066738
1.66664	0.068102
1.66788	0.06977
1.66913	0.07125
1.67038	0.072779
1.67162	0.073787
1.67287	0.074906
1.67412	0.076683
1.67536	0.07807
1.67661	0.079272
1.67786	0.080895
1.6791	0.082149
1.68035	0.083959
1.68159	0.08664
1.68284	0.089777
1.68409	0.092398
1.68533	0.095118
1.68658	0.09806
1.68783	0.101432
1.68907	0.104439
1.69032	0.107137
1.69157	0.109381
1.69281	0.113451
1.69406	0.117092
1.69531	0.121066
1.69655	0.125544
1.6978	0.129321
1.69905	0.133544
1.70029	0.137563
1.70154	0.141078
1.70278	0.143712
1.70403	0.146048
1.70528	0.149323
1.70653	0.151731
1.70777	0.153228
1.70902	0.155292
1.71026	0.158331
1.71151	0.161006
1.71276	0.16327
1.714	0.165255
1.71525	0.166923
1.7165	0.168874
1.71774	0.17144
1.71899	0.174299
1.72024	0.176724
1.72148	0.17894
1.72273	0.181043
1.72398	0.182979
1.72522	0.184938
1.72647	0.186733
1.72771	0.188543
1.72896	0.189771
1.73021	0.190423
1.73145	0.190903
1.7327	0.191537
1.73395	0.192078
1.73519	0.193
1.73644	0.193511
1.73769	0.193554
1.73893	0.193745
1.74018	0.194059
1.74143	0.194135
1.74267	0.194532
1.74392	0.194417
1.74517	0.192813
1.74641	0.191213
1.74766	0.189513
1.7489	0.188166
1.75015	0.188055
1.7514	0.18799
1.75264	0.187329
1.75389	0.186608
1.75514	0.184828
1.75638	0.183129
1.75763	0.181402
1.75888	0.179526
1.76012	0.178289
1.76137	0.176466
1.76262	0.174303
1.76386	0.172947
1.76511	0.171611
1.76636	0.170757
1.7676	0.169873
1.76885	0.16894
1.77009	0.168123
1.77134	0.167234
1.77259	0.165959
1.77383	0.164333
1.77508	0.163146
1.77633	0.162152
1.77757	0.161075
1.77882	0.16008
1.78007	0.158653
1.78131	0.157065
1.78256	0.155816
1.78381	0.154294
1.78505	0.152745
1.7863	0.151773
1.78755	0.150389
1.78879	0.148723
1.79004	0.147476
1.79129	0.14643
1.79253	0.145773
1.79378	0.145706
1.79502	0.145444
1.79627	0.144879
1.79752	0.143913
1.79876	0.142142
1.80001	0.141038
1.80126	0.140025
1.8025	0.138416
1.80375	0.137344
1.805	0.136008
1.80624	0.133803
1.80749	0.131841
1.80874	0.13067
1.80998	0.129954
1.81123	0.129369
1.81248	0.127325
1.81372	0.124244
1.81497	0.122322
1.81621	0.120895
1.81746	0.119372
1.81871	0.118741
1.81995	0.117547
1.8212	0.116145
1.82245	0.115002
1.82369	0.114071
1.82494	0.112884
1.82619	0.110999
1.82743	0.109959
1.82868	0.108482
1.82993	0.106936
1.83117	0.106207
1.83242	0.105384
1.83367	0.10489
1.83491	0.103768
1.83616	0.10285
1.8374	0.102228
1.83865	0.101457
1.8399	0.101089
1.84114	0.10119
1.84239	0.100105
1.84364	0.098664
1.84488	0.098209
1.84613	0.098175
1.84738	0.098368
1.84862	0.097168
1.84987	0.096402
1.85112	0.09596
1.85236	0.095652
1.85361	0.094547
1.85485	0.093714
1.8561	0.092577
1.85735	0.091417
1.85859	0.089933
1.85984	0.08936
1.86109	0.089012
1.86233	0.088814
1.86358	0.088607
1.86483	0.088595
1.86607	0.087797
1.86732	0.087065
1.86857	0.087884
1.86981	0.088719
1.87106	0.089794
1.87231	0.091276
1.87355	0.091845
1.8748	0.092225
1.87604	0.093454
1.87729	0.094427
1.87854	0.094681
1.87979	0.094221
1.88103	0.093708
1.88228	0.093255
1.88352	0.094026
1.88477	0.094
1.88602	0.09247
1.88726	0.091569
1.88851	0.091218
1.88976	0.091378
1.891	0.09216
1.89225	0.091943
1.8935	0.091407
1.89474	0.091225
1.89599	0.091473
1.89724	0.091078
1.89848	0.090433
1.89973	0.08991
1.90098	0.08894
1.90222	0.08816
1.90347	0.087385
1.90471	0.087659
1.90596	0.088911
1.90721	0.088417
1.90845	0.087942
1.9097	0.08746
1.91095	0.087745
1.91219	0.08806
1.91344	0.088813
1.91469	0.088897
1.91593	0.088923
1.91718	0.088409
1.91843	0.08791
1.91967	0.086973
1.92092	0.087031
1.92216	0.08682
1.92341	0.087492
1.92466	0.088165
1.9259	0.088257
1.92715	0.088767
1.9284	0.08922
1.92964	0.089908
1.93089	0.088997
1.93214	0.088443
1.93338	0.088122
1.93463	0.086928
1.93588	0.085319
1.93712	0.084113
1.93837	0.083467
1.93962	0.08277
1.94086	0.082316
1.94211	0.084212
1.94335	0.084489
1.9446	0.085192
1.94585	0.084334
1.9471	0.084487
1.94834	0.0852
1.94959	0.086558
1.95083	0.0873
1.95208	0.086327
1.95333	0.085364
1.95457	0.085363
1.95582	0.085323
1.95707	0.084088
1.95831	0.082961
1.95956	0.082334
1.96081	0.082543
1.96205	0.081949
1.9633	0.08256
1.96454	0.082726
1.96579	0.082109
1.96704	0.082612
1.96829	0.082384
1.96953	0.082649
1.97078	0.081857
1.97202	0.080615
1.97327	0.080133
1.97452	0.079502
1.97576	0.079379
1.97701	0.078087
1.97826	0.078627
1.9795	0.079232
1.98075	0.079675
1.982	0.079985
1.98324	0.081145
1.98449	0.080774
1.98574	0.080814
1.98698	0.079903
1.98823	0.079765
1.98948	0.079683
1.99072	0.078829
1.99197	0.079205
1.99321	0.079287
1.99446	0.079801
1.99571	0.079764
1.99695	0.079795
1.9982	0.080226
1.99945	0.080247
2.00069	0.081352
2.00194	0.081428
2.00319	0.081592
2.00443	0.078903
2.00568	0.079063
2.00693	0.078535
2.00817	0.078976
2.00942	0.077926
2.01066	0.078359
2.01191	0.078128
2.01316	0.077912
2.01441	0.078043
2.01565	0.078071
2.0169	0.078535
2.01814	0.077594
2.01939	0.07826
2.02064	0.079447
2.02188	0.079312
2.02313	0.079408
2.02438	0.080213
2.02562	0.080662
2.02687	0.081519
2.02812	0.081953
2.02936	0.081165
2.03061	0.081228
2.03186	0.081513
2.0331	0.081649
2.03435	0.082507
2.03559	0.082627
2.03684	0.082439
2.03809	0.08248
2.03933	0.083933
2.04058	0.084379
2.04183	0.084238
2.04307	0.084668
2.04432	0.084454
2.04557	0.083983
2.04681	0.084472
2.04806	0.084338
2.04931	0.084651
2.05055	0.08467
2.0518	0.08443
2.05305	0.085767
2.05429	0.086034
2.05554	0.086052
2.05679	0.085141
2.05803	0.08454
2.05928	0.083795
2.06052	0.084635
2.06177	0.084875
2.06302	0.084616
2.06426	0.0853
2.06551	0.085369
2.06676	0.086555
2.068	0.086672
2.06925	0.086576
2.0705	0.087225
2.07174	0.088372
2.07299	0.088828
2.07423	0.089414
2.07548	0.089266
2.07673	0.090036
2.07797	0.09061
2.07922	0.089982
2.08047	0.090264
2.08171	0.089902
2.08296	0.088794
2.08421	0.088733
2.08545	0.089575
2.0867	0.089852
2.08795	0.088488
2.08919	0.087702
2.09044	0.087905
2.09169	0.087535
2.09293	0.087154
2.09418	0.085835
2.09543	0.085945
2.09667	0.086122
2.09792	0.086127
2.09917	0.086019
2.10041	0.085699
2.10166	0.084028
2.1029	0.082118
2.10415	0.081411
2.1054	0.080264
2.10664	0.08039
2.10789	0.080222
2.10914	0.080635
2.11038	0.08091
2.11163	0.080268
2.11288	0.080274
2.11412	0.079858
2.11537	0.078505
2.11662	0.077769
2.11786	0.077786
2.11911	0.078071
2.12035	0.078937
2.1216	0.079098
2.12285	0.078509
2.12409	0.078482
2.12534	0.078893
2.12659	0.078415
2.12783	0.078616
2.12908	0.078821
2.13033	0.079396
2.13157	0.079642
2.13282	0.078944
2.13407	0.078753
2.13531	0.078754
2.13656	0.077791
2.13781	0.076945
2.13905	0.076533
2.1403	0.075911
2.14154	0.075592
2.14279	0.076019
2.14404	0.076234
2.14528	0.076751
2.14653	0.076951
2.14778	0.075993
2.14902	0.075298
2.15027	0.075793
2.15152	0.0756
2.15276	0.075148
2.15401	0.075116
2.15526	0.074777
2.1565	0.074942
2.15775	0.074322
2.159	0.073835
2.16024	0.0739
2.16149	0.074515
2.16274	0.074485
2.16398	0.074741
2.16523	0.074833
2.16648	0.074305
2.16772	0.074645
2.16897	0.074581
2.17021	0.074514
2.17146	0.073646
2.17271	0.072823
2.17395	0.074018
2.1752	0.074785
2.17645	0.074984
2.17769	0.075309
2.17894	0.075471
2.18019	0.074993
2.18143	0.074681
2.18268	0.073965
2.18392	0.073556
2.18517	0.073199
2.18642	0.073325
2.18766	0.072959
2.18891	0.07234
2.19016	0.07199
2.1914	0.071362
2.19265	0.071146
2.1939	0.070772
2.19514	0.070452
2.19639	0.070545
2.19764	0.070015
2.19888	0.069733
2.20013	0.070441
2.20138	0.071042
2.20262	0.071233
2.20387	0.071634
2.20512	0.071554
2.20636	0.071465
2.20761	0.07195
2.20885	0.071929
2.2101	0.071913
2.21135	0.071426
2.21259	0.071506
2.21384	0.072096
2.21509	0.071955
2.21633	0.071777
2.21758	0.07206
2.21883	0.072421
2.22007	0.072338
2.22132	0.071765
2.22257	0.07097
2.22381	0.070087
2.22506	0.069499
2.22631	0.069111
2.22755	0.069021
2.2288	0.069107
2.23005	0.068222
2.23129	0.067111
2.23254	0.066455
2.23379	0.066623
2.23503	0.066125
2.23628	0.064079
2.23752	0.062379
2.23877	0.061601
2.24002	0.061447
2.24126	0.061621
2.24251	0.061686
2.24376	0.061837
2.245	0.062139
2.24625	0.062168
2.2475	0.061867
2.24874	0.061353
2.24999	0.060408
2.25123	0.060252
2.25248	0.059947
2.25373	0.059799
2.25497	0.058792
2.25622	0.057487
2.25747	0.057556
2.25871	0.056677
2.25996	0.054857
2.26121	0.053801
2.26245	0.052551
2.2637	0.051659
2.26495	0.051312
2.26619	0.050609
2.26744	0.049733
2.26869	0.04912
2.26993	0.048225
2.27118	0.047072
2.27243	0.047099
2.27367	0.047267
2.27492	0.046883
2.27617	0.045328
2.27741	0.044729
2.27866	0.043929
2.2799	0.043363
2.28115	0.042149
2.2824	0.041976
2.28364	0.042682
2.28489	0.043353
2.28614	0.043854
2.28738	0.044432
2.28863	0.045085
2.28988	0.045052
2.29112	0.044988
2.29237	0.045221
2.29362	0.045538
2.29486	0.045931
2.29611	0.045525
2.29736	0.045803
2.2986	0.046764
2.29985	0.047172
2.30109	0.046906
2.30234	0.046197
2.30359	0.045824
2.30483	0.045437
2.30608	0.045325
2.30733	0.045516
2.30857	0.045194
2.30982	0.045092
2.31107	0.044784
2.31231	0.044858
2.31356	0.044668
2.31481	0.044302
2.31605	0.044047
2.3173	0.043975
2.31854	0.044558
2.31979	0.045281
2.32104	0.045078
2.32228	0.046421
2.32353	0.047677
2.32478	0.048585
2.32602	0.048643
2.32727	0.048673
2.32852	0.048967
2.32976	0.048792
2.33101	0.048759
2.33226	0.048231
2.3335	0.048599
2.33475	0.048198
2.336	0.047552
2.33724	0.048093
2.33849	0.048409
2.33974	0.04854
2.34098	0.048745
2.34223	0.049204
2.34348	0.049182
2.34472	0.049239
2.34597	0.048354
2.34721	0.047823
2.34846	0.046948
2.34971	0.045604
2.35095	0.044544
2.3522	0.045066
2.35345	0.046193
2.35469	0.046414
2.35594	0.046429
2.35719	0.046674
2.35843	0.046826
2.35968	0.046099
2.36092	0.045823
2.36217	0.045799
2.36342	0.045159
2.36467	0.045317
2.36591	0.045811
2.36716	0.0455
2.3684	0.045701
2.36965	0.045455
2.3709	0.045994
2.37214	0.046449
2.37339	0.046409
2.37464	0.045815
2.37588	0.045979
2.37713	0.046364
2.37838	0.046836
2.37962	0.047406
2.38087	0.046197
2.38212	0.045485
2.38336	0.045269
2.38461	0.045277
2.38585	0.044727
2.3871	0.045147
2.38835	0.045687
2.38959	0.04589
2.39084	0.045726
2.39209	0.045932
2.39333	0.04614
2.39458	0.046979
2.39583	0.046273
2.39707	0.046392
2.39832	0.047152
2.39957	0.046369
2.40081	0.046008
2.40206	0.045596
2.40331	0.045698
2.40455	0.044838
2.4058	0.045529
2.40705	0.045579
2.40829	0.046337
2.40954	0.04596
2.41078	0.045943
2.41203	0.047445
2.41328	0.04807
2.41452	0.048099
2.41577	0.047244
2.41702	0.047689
2.41826	0.048387
2.41951	0.048606
2.42076	0.048297
2.422	0.047827
2.42325	0.04819
2.4245	0.048038
2.42574	0.04921
2.42699	0.04946
2.42823	0.048885
2.42948	0.048808
2.43073	0.049808
2.43197	0.049658
2.43322	0.048828
2.43447	0.048559
2.43571	0.049193
2.43696	0.05124
2.43821	0.051734
2.43945	0.052158
2.4407	0.052395
2.44195	0.052502
2.44319	0.054323
2.44444	0.055019
2.44569	0.055303
2.44693	0.055185
2.44818	0.054701
2.44943	0.053632
2.45067	0.052451
2.45192	0.051628
2.45316	0.051289
2.45441	0.051344
2.45566	0.051056
2.4569	0.050811
2.45815	0.051963
2.4594	0.050794
2.46064	0.050728
2.46189	0.050471
2.46314	0.050986
2.46438	0.051244
2.46563	0.051792
2.46688	0.05234
2.46812	0.052693
2.46937	0.052301
2.47062	0.051535
2.47186	0.052565
2.47311	0.05319
2.47436	0.05326
2.4756	0.053398
2.47685	0.053519
2.47809	0.055285
2.47934	0.055242
2.48059	0.054152
2.48183	0.053071
2.48308	0.053672
2.48433	0.054726
2.48557	0.055064
2.48682	0.055138
2.48807	0.054966
2.48931	0.054889
2.49056	0.054923
[truncated: 18,059 more rows]

## Sheet: panel C
	fsc_nomask	fsc_loosemask	fsc_tightmask	fsc_noisesub_raw	fsc_noisesub_true	fsc_noisesub
515.8	1	1	1	1		1
171.9	0.999409	0.999993	1	1	0.666667	1
103.2	0.999674	0.999978	1	1	0	1
73.7	0.999615	0.99998	0.999998	0.999998	0.066667	0.999998
57.3	0.999577	0.999976	0.999994	0.999994	-0.010309	0.999994
46.9	0.999334	0.999935	0.999987	0.999986	0.021645	0.999987
39.7	0.999286	0.999921	0.999981	0.999982	-0.006452	0.999981
34.4	0.998972	0.999896	0.99998	0.999979	0.020173	0.99998
30.3	0.998429	0.999842	0.99997	0.99997	0.01378	0.99997
27.1	0.997028	0.999639	0.99993	0.99993	-0.008562	0.99993
24.6	0.994269	0.999371	0.999858	0.999858	-0.00294	0.999858
22.4	0.991646	0.999226	0.99978	0.999782	-0.01012	0.99978
20.6	0.990423	0.998954	0.999731	0.999734	-0.008276	0.999731
19.1	0.989346	0.998546	0.999686	0.999688	-0.006881	0.999686
17.8	0.987076	0.998037	0.999581	0.999583	-0.003713	0.999581
16.6	0.982242	0.99721	0.999332	0.999334	-0.003042	0.999332
15.6	0.97724	0.996259	0.998962	0.99896	0.00149	0.998962				fsc_nomask = no mask
14.7	0.974825	0.995091	0.998514	0.998516	-0.001084	0.998514				fsc_sphericalmask = loose mask
13.9	0.973478	0.993893	0.998248	0.998255	-0.00362	0.998248				fsc_tightmask = tight mask
13.2	0.974406	0.993693	0.998098	0.998103	-0.002923	0.998098				fsc_noisesub_true = corrected
12.6	0.975217	0.992981	0.997672	0.997677	-0.002232	0.997672
12	0.971202	0.991949	0.997134	0.997136	-0.000479	0.997134
11.5	0.969051	0.989881	0.996486	0.996484	0.000492	0.996486
11	0.967158	0.987761	0.995721	0.99572	0.000306	0.995721
10.5	0.962339	0.98411	0.994572	0.994579	-0.00133	0.994572
10.1	0.956101	0.980912	0.99332	0.993337	-0.002684	0.99332
9.7	0.950275	0.977178	0.991889	0.99192	-0.003792	0.991889
9.4	0.943272	0.974966	0.990546	0.99057	-0.002516	0.990546
9	0.941625	0.972653	0.989306	0.989317	-0.001099	0.989306
8.7	0.930149	0.969747	0.987971	0.987961	0.000837	0.987971
8.5	0.927011	0.966536	0.98653	0.986524	0.000442	0.98653
8.2	0.917379	0.961196	0.98424	0.984253	-0.000818	0.98424
7.9	0.902318	0.9535	0.980327	0.98036	-0.001678	0.980327
7.7	0.888262	0.945907	0.975601	0.975638	-0.001522	0.975601
7.5	0.86599	0.934643	0.968354	0.968422	-0.00215	0.968354
7.3	0.847476	0.921747	0.962089	0.96223	-0.003732	0.962089
7.1	0.820381	0.90981	0.955679	0.955861	-0.004123	0.955679
6.9	0.805308	0.897161	0.948756	0.948994	-0.004674	0.948756
6.7	0.791294	0.886759	0.942986	0.943256	-0.004767	0.942986
6.5	0.7701	0.878455	0.936216	0.936554	-0.005339	0.936216
6.4	0.757467	0.874073	0.932324	0.932654	-0.004901	0.932324
6.2	0.748631	0.872128	0.931274	0.931437	-0.002377	0.931274
6.1	0.742733	0.871461	0.931035	0.93097	0.000947	0.931035
5.9	0.749449	0.876045	0.932745	0.932632	0.001668	0.932745
5.8	0.753707	0.876212	0.932124	0.932057	0.000998	0.932124
5.7	0.750208	0.87366	0.930281	0.930462	-0.002607	0.930281
5.5	0.734004	0.873993	0.929658	0.929968	-0.004425	0.929658
5.4	0.740549	0.877728	0.92874	0.929365	-0.008848	0.92874
5.3	0.730637	0.8807	0.928284	0.929354	-0.015148	0.928284
5.2	0.715347	0.878016	0.928162	0.92956	-0.019853	0.928162
5.1	0.703338	0.875717	0.929861	0.931173	-0.01906	0.929861
5	0.689889	0.87285	0.929614	0.930799	-0.017122	0.929614
4.9	0.679648	0.87291	0.930303	0.931929	-0.023876	0.930303
4.8	0.651196	0.865482	0.927644	0.930405	-0.039674	0.927644
4.7	0.616632	0.851045	0.922029	0.926278	-0.057622	0.922029
4.6	0.571601	0.829271	0.914083	0.917137	-0.036853	0.914083
4.6	0.511948	0.809451	0.904989	0.898107	0.06754	0.904989
4.5	0.485159	0.795146	0.899795	0.861534	0.276323	0.899795
4.4	0.435085	0.773533	0.891129	0.758228	0.549694	0.891129
4.3	0.388779	0.743678	0.877551	0.527955	0.740599	0.740599
4.3	0.31279	0.692095	0.852956	0.360524	0.770055	0.770055
4.2	0.237748	0.622118	0.815047	0.348943	0.715919	0.715919
4.1	0.191216	0.541824	0.769872	0.294454	0.67383	0.67383
4.1	0.14115	0.476634	0.726159	0.246208	0.636715	0.636715
4	0.094668	0.402323	0.673222	0.231127	0.57499	0.57499
3.9	0.09202	0.316913	0.60229	0.203976	0.50038	0.50038
3.9	0.068705	0.245359	0.513688	0.150281	0.427679	0.427679
3.8	0.042845	0.177358	0.426794	0.104897	0.35962	0.35962
3.8	0.032073	0.129048	0.364943	0.082637	0.307736	0.307736
3.7	0.006032	0.094787	0.32504	0.058045	0.283447	0.283447
3.7	0.011326	0.078062	0.290626	0.037601	0.262911	0.262911
3.6	0.013499	0.068279	0.245738	0.024733	0.226609	0.226609
3.6	0.004986	0.072455	0.217389	0.024466	0.197761	0.197761
3.5	0.011606	0.060737	0.203608	0.026395	0.182017	0.182017
3.5	0.004034	0.050504	0.183918	0.029505	0.159108	0.159108
3.4	0.003512	0.024968	0.150827	0.031569	0.123146	0.123146
3.4	0.005681	0.017653	0.125577	0.026945	0.101363	0.101363
3.3	-0.000155	0.022416	0.109622	0.026235	0.085633	0.085633
3.3	-0.002176	0.011161	0.091662	0.024742	0.068618	0.068618
3.2	-0.007127	-0.001736	0.05946	0.025402	0.034946	0.034946
3.2	-0.002184	0.012768	0.020584	0.019237	0.001373	0.001373
3.2	-0.003501	0.004458	0.019206	0.005436	0.013845	0.013845
3.1	0.002418	0.002022	0.037951	-0.00392	0.041707	0.041707
3.1	-0.00426	0.01342	0.050324	-0.015223	0.064563	0.064563
3.1	0.003504	-0.019034	0.050498	-0.020858	0.069899	0.069899
3	-0.003238	-0.021795	0.033248	-0.012966	0.045622	0.045622
3	-0.005708	-0.002945	0.014879	-0.005517	0.020284	0.020284
2.9	-0.006787	-0.01834	-0.001298	0.006467	-0.007815	-0.007815
2.9	-0.002414	-0.029377	-0.008482	0.016089	-0.024973	-0.024973
2.9	0.001986	-0.006997	-0.005169	0.024143	-0.030038	-0.030038
2.8	0.006435	0.007382	-0.011507	0.028951	-0.041665	-0.041665
2.8	-0.001001	0.022882	-0.013156	0.026344	-0.040569	-0.040569
2.8	-0.000469	0.001907	-0.006153	0.02113	-0.027872	-0.027872
2.8	0.008577	0.01213	0.010537	0.01876	-0.00838	-0.00838
2.7	0.001431	0.009012	0.027916	0.019611	0.008471	0.008471
2.7	-0.003551	-0.004184	0.027795	0.013594	0.014397	0.014397
2.7	-0.00867	-0.004963	0.015864	0.004324	0.01159	0.01159
2.6	-0.009198	-0.01657	0.000547	-0.006692	0.007191	0.007191
2.6	-0.000558	-0.012035	-0.00116	-0.006031	0.004842	0.004842
2.6	-0.003293	0.003358	-0.002268	-0.020813	0.018168	0.018168
2.6	-0.000331	0.016709	-0.003366	-0.026752	0.022777	0.022777
2.5	0.001467	0.021379	0.013725	-0.014618	0.027934	0.027934
2.5	-0.000618	0.001115	0.023595	0.000721	0.022891	0.022891
2.5	0.001703	-0.004062	0.019262	0.016044	0.003271	0.003271
2.5	-0.000987	-0.003179	0.004679	0.009036	-0.004397	-0.004397
2.4	-0.00205	-0.004	-0.007941	0.009233	-0.017334	-0.017334
2.4	-0.00108	-0.003748	-0.004961	0.004439	-0.009441	-0.009441
2.4	-0.002326	0.004347	0.007728	0.008857	-0.001139	-0.001139
2.4	0.002977	0.005346	0.017642	0.01088	0.006836	0.006836
2.4	-0.002066	0.006634	0.02045	0.012708	0.007842	0.007842
2.3	0.00091	0.00848	0.008171	0.010322	-0.002173	-0.002173
2.3	0.002141	0.003518	-0.004997	0.007155	-0.01224	-0.01224
2.3	-0.002835	-0.00242	-0.011353	0.007017	-0.0185	-0.0185
2.3	-0.004801	-0.006102	-0.00054	0.01628	-0.017098	-0.017098
2.3	0.005617	-0.00086	0.010803	0.018597	-0.007941	-0.007941
2.2	-8.8e-05	0.00405	0.014622	0.016372	-0.001779	-0.001779
2.2	-0.00921	0.001191	0.010804	0.0121	-0.001312	-0.001312
2.2	-0.00569	-0.004689	0.002358	0.016292	-0.014164	-0.014164
2.2	0.002609	-0.001584	0.003272	0.02433	-0.021583	-0.021583
2.2	0.000963	-0.004527	0.011555	0.028516	-0.017458	-0.017458
2.1	-0.002286	0.012696	0.016174	0.022568	-0.006541	-0.006541
2.1	-0.001089	0.012802	0.01001	0.008678	0.001343	0.001343
2.1	-0.005034	-0.004787	0.001078	-0.000509	0.001586	0.001586
2.1	0.005704	0.006286	0.006915	0.006378	0.000541	0.000541
2.1	-0.000508	0.006084	0.013477	0.01143	0.002071	0.002071
2.1	0.000705	0.001433	0.015673	0.011162	0.004561	0.004561
2	-0.003121	0.000211	0.005327	0.005254	7.3e-05	7.3e-05
2	0.002729	0.010376	-0.006516	-0.001483	-0.005025	-0.005025
2	0.001436	0.005892	-0.007008	-0.006156	-0.000847	-0.000847
2	-0.002887	-0.005106	0.000304	0.005646	-0.005372	-0.005372
2	-0.001137	0.005554	0.009202	0.010529	-0.001341	-0.001341
2	0.002327	0.006861	0.013743	0.009327	0.004457	0.004457
1.9	-0.001725	-0.001552	0.010893	0.005918	0.005004	0.005004
1.9	-0.000629	0.008555	0.008767	-0.000547	0.009309	0.009309
1.9	-0.00071	0.007219	0.006943	-0.002654	0.009571	0.009571
1.9	0.002964	-0.00321	0.010683	-0.003003	0.013645	0.013645
1.9	0.000214	0.002111	0.017717	0.001173	0.016564	0.016564
1.9	-0.001075	0.008632	0.01831	0.003911	0.014456	0.014456

## Sheet: panel E
BL mutants of ratBGO
Sample	Concentration range [nM]	ka (1/Ms)	SE(ka) (1/Ms)	kd (1/s)	SE(kd) (1/s)	KD (M)	Rmax (RU)	Ligand
zfBGO	500 - 31.25	1.81 x 105	2.9 x 102	1.31 x 10-2	1.6 x 10-5	85.7	214.4	TGF-β2
ratBGO	500 - 31.25	1.44 x 105	6.3 x 102	1.47 x 10-2	5.9 x 10-5	102	259.3	TGF-β2
Y248A
ratBGO zfBL	500 - 31.25	1.60 x 105	2.3 x 102	9.84 x 10-3	1.4 x 10-5	88	266	TGF-β2
ratBGO	500 - 31.25	2.63 x 105	1.4 x 104	2.26 x 10-2	1.2 x 10-4	72.3	269.1	TGF-β2
