# Supplementary material for: Structures of TGF-β with betaglycan and signaling receptors reveal mechanisms of complex assembly and signaling
Source: Nat Commun. 2025 Feb 26;16:1778. doi: 10.1038/s41467-025-56796-9 (PMC11865472; doi:10.1038/s41467-025-56796-9)
Supplement: Supplementary file 7 — Source Data [file 41467_2025_56796_MOESM7_ESM.zip › Source Data File/Supplementary_Figure_8.xlsx]

## Sheet: panel A
InhA CF640R	+ mmTGF-β2 0.75μM	+ mmTGF-β2 1.5μM	+ mmTGF-β2 3μM	+ mmTGF-β2 6μM
0.556005	0.752548	0.185703	0.452423	0.318978
1.3846	0.5516	0.653465	0.39206	0.176871
1.63905	0.698225	1.04714	0.457657	0.603796
1.00783	0.984975	0.71534	0.534873	0.157534
0.898212	0.356902	0.501484	0.64025	0.339044
0.347718	0.797967	0.411348	0.480549	0.140221
0.298932	1.48751	1.18651	0.307292	0.296927
0.442688	1.0262	0.699962	0.299252	0.4375
0.930769	0.508408	0.426778	0.236607	0.275362
0.916804	0.556281	0.520837	0.479592	0.271429
0.885514	0.415013	0.479208	0.52246	0.306122
0.526316	0.629969	0.29381	0.217284	0.367742
0.337079	0.3125	0.358779	0.492472	0.184502
0.970306	0.557377	0.854839	0.293369	0.249859
0.969033	0.374355	0.630705	0.461224	0.233716
1.69162	0.540637	0.679245	0.295833	0.244604
1.09225	0.507937	0.694215	0.259025	0.224382
0.840629	0.542624	0.386861	0.272727	0.311268
0.811024	0.458904	0.215139	0.479592	0.205073
0.18854	0.790659	0.374502	0.339783	0.501443
0.596364	0.503991	0.332046	0.149123	0.415673
0.297872	0.782609	0.396624	0.274975	0.179104
0.370128	0.267101	0.738646	0.382754	0.126316
1.09728	0.318937	0.49789	0.21848	0.188312
0.79562	0.56875	0.41791	0.434004	0.134831
0.796992	0.607779	0.817021	0.731211	0.124542
0.326087	0.339401	0.3	0.409051	0.104089
0.249027	0.575474	0.320641	0.364756	0.269896
1.18577	0.568067	0.312659	0.21267	0.480836
1.71192	0.357388	0.346457	0.387409	0.200743
2.41107	0.651629	0.345679	0.636829	0.263034
0.485694	1.16614	0.203319	0.633257	0.348148
0.531915	0.532289	0.495798	0.440934	0.69962
1.42857	0.420706	0.304813	0.346939	0.83871
1.35329	0.490216	0.548523	0.290749	0.26787
0.844974	0.486842	0.337838	0.558887	0.315615
1.34317	0.65962	0.333333	0.412178	0.195205
0.905357	0.55102	0.277311	0.688119	0.18797
1.50182	0.345048	0.756098	0.221193	0.218978
1.48754	0.390411	0.829358	0.591133	0.290323
1.94688	0.528481	0.512821	0.366516	0.248831
1.55814	0.767273	0.218623	0.450139	0.360544
1.93195	0.946922	0.735812	0.513317	0.183673
0.998059	0.652368	2.35547	0.405771	0.350209
0.880309	0.642384	0.336714	0.338435	0.289832
0.304303	0.551948	0.613027	0.368024	0.185507
2.54662	0.713805	0.247012	0.336384	0.262619
1.67598	0.4	0.62453	0.40399	0.398557
1.00752	0.453947	0.275862	0.50241	0.352113
1.16206	0.435986	0.141799	0.539426	0.286792
1.08046	0.5	0.377379	0.351922	0.438127
1.45174	1.4578	0.552846	0.754808	0.298851
0.780952	0.569444	0.436692	0.305331	0.319703
1.39442	0.420712	2.91952	0.219139	0.273764
1.40283	0.759154	0.415254	0.538916	0.217654
1.54582	0.422964	0.300395	0.416667	0.357367
1.52124	0.463533	0.497258	0.293059	0.319703
0.705426	0.534667	0.210317	0.304545	0.246269
0.91129	0.566808	0.0819672	0.283801	0.202532
0.909699	0.210982	0.206316	0.411747	0.347373
1.12874	0.897196	0.745005	0.539846	0.308288
0.732601	0.717949	0.523121	0.874109	0.392593
0.565056	0.431746	0.536585	0.328502	0.31769
1.02811	0.307514	0.605317	0.348635	0.197674
0.768	0.647651	0.346221	0.342569	0.498328
1.21576	0.770302	0.315353	0.655087	0.155477
1.33333	0.305271	0.290942	0.449305	0.208054
0.764247	0.308219	0.484921	0.415322	0.258303
1.28	0.395869	0.345679	0.202247	0.361775
1.18819	0.355459	0.510288	0.365915	0.289328
0.665889	0.795848	0.449304	0.176904	0.178512
0.396761	0.632588	1.08947	0.43939	0.252308
0.818898	0.653968	0.580752	0.24231	0.201342
1.39062	0.235931	0.254098	0.289926	0.183278
1.12097	0.722144	0.328989	0.308642	0.274443
0.674699	0.584615	0.255319	0.491647	0.287426
0.966388	0.4	0.361256	0.502222	0.449533
1.94231	0.915942	0.434426	0.5141	0.657785
1.28958	0.434483	0.432799	0.358586	0.325817
1.06452	0.333333	0.858422	0.59333	0.267658
1.51365	0.449231	0.404484	0.335259	0.287273
0.98446	0.44898	0.838488	0.415626	0.276525
0.541096	0.457962	0.869388	0.385321	0.0898876
0.376471	0.342857	0.233333	0.265823	0.326241
3.41762	0.47932	0.186441	0.128866	0.342007
0.215686	0.765823	0.450593	0.635104	0.315789
0.176	0.386885	0.824903	0.379747	0.20979
0.550607	0.560554	0.847458	0.487964	0.227273
0.750958	0.595284	0.205323	0.280952	0.102564
1.68019	0.531699	1.13475	0.35215	0.292857
1.58704	0.527817	0.846564	0.367609	0.23479
1.58704	1.26567	0.614173	0.259318	0.263053
0.718519	0.798701	0.72	0.658915	0.390805
0.294381	0.59589	0.516486	0.458412	0.409051
1.50735	0.547165	0.419238	0.262376	0.197802
0.285714	0.659427	1.16105	0.367104	0.245211
0.901003	0.37013	0.518339	0.260175	0.397059
0.409639	0.215232	0.25054	0.320278	0.277372
0.787645	0.572391	0.40625	0.212121	0.228013
0.742049	0.627451	1.01931	0.239521	0.304636
1.41085	0.835526	0.588477	0.182609	0.213235
1.37652	0.123457	0.587786	0.441176	0.205128
0.578125	0.249201	0.280851	0.353939	0.2443
1.61437	0.559753	1.15966	0.322727	0.26087
1.44803	0.382637	0.660045	0.319407	0.313869
1.24908	1.01597	1.08571	0.2808	0.26616
1.22917	0.720247	0.289256	0.41926	0.526802
1.19124	0.681491	0.65587	0.311284	0.185185
0.935484	0.449472	0.987234	0.278351	0.271368
0.607692	0.227848	0.544118	0.470735	0.248175
0.272727	0.716612	0.997951	0.371084	0.432836
1.31274	0.283155	0.619815	0.196891	0.516814
1.07692	0.277373	0.436975	0.418496	0.181818
0.378254	0.25	0.165975	0.330097	0.368231
2.11336	0.741747	0.455696	0.230937	0.234432
1.59612	1.1374	0.509766	0.368831	0.454545
1.71634	0.712251	0.808045	0.250038	0.368768
0.508897	0.374613	0.682171	0.434109	0.24195
0.738095	0.400657	0.10989	0.268657	0.181159
1.66537	0.957377	0.472574	0.402575	0.26584
1.32824	0.294479	0.49789	0.276853	0.256823
0.973463	0.315653	0.35443	0.74092	0.372263
0.25	0.652318	1.58848	0.187874	0.302271
0.356164	0.748344	0.681336	0.339767	0.258182
1.4219	0.912604	0.504132	0.344498	0.266071
2.36955	0.333334	0.934156	0.292453	0.39447
2.62835	0.669943	0.536585	0.410191	0.288815
0.359684	0.970414	0.768595	0.443373	0.302583
0.270273	0.290541	0.431068	0.271357	0.147059
3.22267	1.50309	0.312995	0.509952	0.318478
1.62222	0.346551	0.567976	0.381604	0.29932
1.63611	0.572368	1.29183	0.386831	0.250922
3.06667	0.361204	1.22003	0.222798	0.396615
1.79839	0.649832	1.22222	0.396215	0.204545
0.838462	0.29316	0.737288	0.282066	0.247557
0.780488	0.417808	0.347458	0.235789	0.335616
1.59515	0.328767	0.136054	0.440252	0.191176
2.24533	0.604513	1.17375	0.40617	0.273375
3.19522	0.546053	0.55144	0.30374	0.318182
0.883212	0.626539	0.555447	0.268249	0.276151
0.605578	0.704698	0.435831	0.510616	0.447653
1.38577	0.375405	0.871351	0.24186	0.544078
1.28244	0.53819	0.474708	0.471464	0.455595
1.88552	0.635123	0.447154	0.481132	0.109966
1.23846	0.410674	0.369478	0.311558	0.417407
1.73637	0.981594	3.09194	0.323907	0.359712
1.74663	0.648167	0.663638	0.439527	0.561798
1.38897	0.488294	0.537879	0.22335	0.492424
1.40569	0.305476	1.05967	0.262533	0.145455
0.797203	0.291937	1.07307	0.389744	0.39408
1.12261	1.391	0.210526	0.666667	0.326208
2.55469	0.874214	0.65873	0.334471	0.265401
0.442362	0.110787	0.755084	1.07561	0.351254
4.12451	0.14557	0.538153	0.537688	0.188679
1.75806	0.681203	1.00855	0.740777	0.336996
3.1469	0.455927	0.585499	0.416667	0.334973
2.12418	0.312883	0.729412	0.291285	0.180505
1.42214	0.445682	0.297872	0.634761	0.310132
2.99194	0.408811	0.784829	0.19802	0.141264
1.4289	0.405405	0.427536	0.613909	0.262517
2.34944	0.323404	0.266667	0.456344	0.3
1.75828	1.13417	1	0.296471	0.0729483
0.980668	0.305732	0.782979	1.12696	0.2633
1.70807	0.5375	0.36961	0.491262	0.292163
1.25632	0.351906	0.323651	0.124498	0.370093
1.99547	0.911565	0.125874	0.299492	0.199336
2.42132	0.591618	1.67097	0.380047	0.370096
1.27117	0.30531	0.204724	0.257778	0.194757
0.653226	0.318762	0.888889	0.381111	0.343234
0.92471	0.439189	0.343345	0.410127	0.483223
2.42469	0.341317	0.239316	0.325148	0.340741
1.51128	0.289694	0.278678	0.284987	0.153257
1.33289	0.776699	0.483051	0.443966	0.363315
1.69048	0.741463	0.954733	0.283063	0.107042
1.24528	1.55034	1.04056	0.456853	0.302583
0.958491	0.606142	0.405405	0.678736	0.152091
1.51316	0.413009	0.892628	0.59335	0.362264
2.93281	0.721695	0.680328	0.521113	0.514706
1.52308	0.503268	0.605809	0.427835	0.348148
1.14056	0.357955	0.412698	0.619344	0.262332
1.85802	0.254019	0.334451	0.45048	0.416667
1.57241	0.457364	0.596639	0.379482	0.519802
1.29542	0.650869	0.478261	0.2457	0.230483
2.55777	0.612613	0.397908	0.522124	0.492958
2.60484	0.313927	0.76378	0.328639	0.256604
3.55982	0.197952	0.301158	0.395522	0.438662
1.03788	0.655172	0.255639	0.477212	0.529751
1.37165	0.776879	0.173862	0.481044	0.294901
0.850394	0.621118	0.367677	0.512983	0.434457
0.582677	0.387741	0.445054	0.461887	0.258709
0.560311	0.678082	0.349206	0.393035	0.136364
0.509652	0.313409	0.244094	0.72097	0.432693
2.13645	0.846667	0.136752	0.656566	0.214815
2.11765	0.393939	0.185654	0.47619	0.158076
0.716535	0.710571	0.467857	0.329049	0.330598
1.13514	0.408305	1.32483	0.406844	0.28479
1.59851	0.447602	0.247934	0.59799	0.329966
1.10954	0.787402	0.333333	0.190065	0.59542
1.91667	0.304636	0.326613	0.536709	0.379182
1.05839	0.981132	0.110638	0.49	0.304183
1.30275	0.415291	0.164082	0.472289	0.213235
1.23782	0.450153	0.276151	0.583766	0.405264
1.90152	0.434783	0.86692	0.326018	0.319681
1.11794	0.677277	0.613655	0.361905	0.449655
2.47496	0.298013	0.582211	0.548384	0.255568
0.509091	0.477969	0.29661	0.411348	0.259928
1.08364	0.569733	0.968553	0.272506	0.083871
0.941176	0.334405	0.559441	0.248756	0.472222
0.676692	0.379085	1.14607	0.534631	0.249784
3.04361	0.311143	0.351464	0.370266	0.609023
1.67611	0.583333	0.218868	0.507772	0.310163
0.843373	0.1843	0.394958	0.385393	0.762215
0.838926	0.335616	0.404526	0.497782	0.364261
2	0.368056	0.326848	0.419512	0.470536
4.4403	0.430464	0.107577	0.292929	0.498141
3.91165	0.722484	0.661017	0.482418	0.308824
1.43351	0.460526	0.230769	0.613411	0.178124
0.575875	0.47678	0.262042	0.339203	0.212014
0.259542	0.21865	0.527197	0.400466	0.262877
2.43364	0.181818	0.539476	0.6	0.318182
1.49265	0.365059	1.61963	0.318851	0.337079
1.57003	0.445122	0.537477	0.336683	0.436195
1.70397	0.313068	0.567723	0.309589	0.360424
2.25397	0.354949	0.356846	0.327827	0.321678
1.62963	0.261168	0.25641	0.389683	0.39641
1.92727	0.640212	0.156313	0.484848	0.348457
0.278746	0.460694	0.357853	0.340795	0.396947
3.01598	0.713333	0.338346	0.432735	0.443636
0.364706	1.00662	0.423077	0.28764	0.290076
2.41878	0.270742	0.290456	0.291169	0.228013
0.916968	0.592834	1.08202	0.542636	0.236559
1.13139	1.01767	0.354331	0.81039	0.487371
0.870588	0.411215	0.207843	0.420253	0.552702
0.589595	0.268456	0.162963	0.426971	0.221811
1.50806	0.516129	0.191223	0.306173	0.292505
2.14504	0.224299	0.125523	0.252951	0.2693
0.187266	0.949833	0.173554	0.387597	0.15493
0.964486	0.556994	0.103586	0.212679	0.240803
0.318809	0.433898	0.741257	0.361829	0.258278
1.14439	0.692042	0.380165	0.336449	0.118519
0.890625	0.515528	0.243902	0.480167	0.274809
0.647135	1.43184	0.261336	0.44988	0.191429
3.28904	0.496552	0.677557	0.344342	0.159091
0.717742	0.633071	0.185859	0.299065	0.370909
1.88392	0.476518	0.86567	0.45045	0.195163
0.623574	0.396166	0.130081	0.521348	0.224872
1.27664	0.569579	0.355932	0.708861	0.370119
0.550607	1.32248	0.390581	0.352332	0.193333
0.3078	0.32818	0.851064	0.40331	0.238146
0.624506	0.574257	0.940171	0.288945	0.231047
1.50198	0.442907	0.291498	0.433168	0.281494
0.738832	0.241096	0.288136	0.201123	0.166359
0.785992	0.245033	0.101266	0.369942	0.358663
0.356877	0.337838	0.607595	0.31202	0.316932
0.536965	1.16037	0.36161	0.46196	0.194757
0.391867	0.414058	0.485106	0.348259	0.191781
0.260223	0.450161	0.199187	0.197183	0.228487
1.0728	0.359862	0.649548	0.367171	0.509441
0.502841	0.354098	0.561798	0.322251	0.369565
0.782946	0.488136	0.447154	0.326425	0.267897
0.528696	0.597315	0.126582	0.259091	0.277069
0.867868	1.18596	0.516667	0.417329	0.315909
0.924242	0.283437	0.717742	0.190955	0.306306
0.364341	0.251523	0.186354	0.249804	0.241947
0.491468	0.784946	0.383081	0.298812	0.684411
1.19906	0.374785	0.294366	0.489583	0.253731
0.251264	0.626582	1.3834	0.306122	0.237918
0.365897	0.758621	0.425532	0.494345	0.114504
0.793403	0.594296	0.51046	1.37968	0.347826
1.12784	0.703072	0.572775	0.21608	0.177043
0.671378	0.423208	0.224	0.471795	0.407096
0.442857	1.18644	0.14652	0.334165	0.351648
1.57364	0.490196	0.228471	0.308458	0.229943
1.77749	0.382497	0.271605	0.458908	0.302026
0.64718	0.362018	0.313253	0.222491	0.292208
1.52581	0.215278	0.506276	0.419417	0.595903
0.590476	0.361111	0.338983	0.234865	0.145594
1.61099	0.705882	0.0815782	0.371032	0.209738
0.518047	0.220045	0.586873	0.489583	0.118881
0.443662	0.391045	0.0966543	0.283066	0.194946
0.328467	0.426229	0.755906	0.378947	0.202366
1.23239	0.79982	0.156648	0.238859	0.202247
0.46875	0.597561	0.237288	0.288042	0.289213
0.292042	0.577419	0.34981	0.275229	0.19788
0.536313	0.2125	0.64135	0.272494	0.270084
1.76501	0.544615	0.306122	0.442118	0.22449
0.316901	0.496644	0.613348	0.249148	0.239102
0.315745	0.725424	0.221311	0.330195	0.216728
0.411713	0.801262	0.225941	0.278119	0.326996
0.392789	0.630664	0.534165	0.425532	0.104895
0.628788	0.182371	0.186235	0.330298	0.222952
0.340741	0.539474	0.385596	0.454737	0.230935
1.384	1.14966	0.312757	0.3309	0.257353
0.477733	0.791692	0.335097	0.532995	0.306513
1.08624	0.708075	0.361784	0.578901	0.482759
0.433213	0.618377	0.273092	0.314155	0.240019
0.371968	0.857335	0.210938	0.301129	0.182857
1.12241	0.478495	0.220588	0.425082	0.18087
1.02317	0.48088	0.273077	0.389147	0.236641
0.27668	1.29286	0.453551	0.380034	0.346835
0.236745	0.635171	2.50287	0.411961	0.178634
0.857143	1.34014	0.293707	0.231362	0.566553
0.759644	0.725341	0.506944	0.432225	0.357874
1.60339	0.699346	0.306071	0.345	0.283525
1.69778	0.673611	0.317793	0.539535	0.152174
1.17657	0.782013	0.13617	0.385482	0.293264
0.385375	0.654321	0.564315	0.299701	0.271062
0.340081	1.13016	0.280998	0.526559	0.338346
1.18099	0.718309	0.316239	0.374026	0.221453
2.12648	0.879736	0.381743	0.479592	0.240283
0.661922	0.560694	0.264957	0.237996	0.345865
2.11804	1.24915	0.433071	0.330049	0.168498
1.84962	0.551381	0.390041	0.130982	0.426778
2.51163	0.838926	0.093617	0.63534	0.478873
1.02963	0.549521	0.848144	0.755986	0.178571
1.67245	0.592391	0.206061	0.283995	0.313483
0.453782	0.518272	0.164557	0.644439	0.303787
0.992481	0.637681	0.204082	0.270408	0.236934
2.6801	0.772277	0.130423	0.247423	0.427289
0.265442	0.61745	0.566994	0.34466	0.132191
1.20141	0.316186	0.722281	0.247475	0.363636
2.12556	0.835526	0.338983	0.28523	0.189831
0.39801	0.587031	0.158076	0.433673	0.220803
2.58088	0.284768	0.515122	0.342423	0.30229
0.385714	0.942761	0.682927	0.197647	0.382022
0.620942	0.830065	0.190627	0.247423	0.12766
0.428016	0.770764	0.96779	0.347395	0.234657
1.46366	0.442907	0.154762	0.316062	0.339893
0.592	1.01799	0.304683	0.164349	0.312977
1.37302	0.615716	0.209677	0.396398	0.281046
0.715953	0.633747	0.124481	0.419907	0.287253
0.674303	0.474359	0.534413	0.280519	0.214533
0.119048	0.415225	0.180549	0.205379	0.365672
0.379032	0.690583	0.396226	0.559036	0.387097
0.445977	0.24724	0.364906	0.306905	0.211679
1.12784	0.340278	0.182566	0.364773	0.405694
0.352941	0.722973	0.615359	0.685619	0.242424
0.626506	0.530656	0.353307	0.3	0.419014
0.333938	0.565657	0.680851	0.358442	0.559627
0.281369	0.581081	0.443495	0.660782	0.199754
0.915605	0.627451	0.145161	0.439323	0.405405
0.592593	0.668896	0.170732	0.213946	0.375388
0.746544	0.844985	0.36206	0.310433	0.348432
0.363771	0.884685	0.492094	0.541126	0.31458
0.969697	0.460504	0.330709	0.358422	0.496599
0.744939	0.747405	0.209677	0.196162	0.312292
1.59454	0.693419	0.162362	0.262948	0.413284
0.615779	1.0897	0.461538	0.260204	0.518771
0.285714	0.504854	0.219331	0.338308	0.168498
1.27547	0.630137	0.565574	0.199095	0.31405
0.245033	0.729768	0.351464	0.7997	0.195652
1.10856	0.208333	0.0508475	0.810983	0.425935
0.947791	0.593857	0.806202	0.389908	0.128114
0.622837	0.947367	0.333333	0.518155	0.168582
0.309811	0.449438	0.296875	0.277916	0.40679
0.406043	0.880986	0.339321	0.145455	0.508411
1.5913	0.475073	0.284519	0.414643	0.338681
1.55235	0.766214	0.257261	0.354271	0.281369
0.663968	1.07591	0.256579	0.406948	0.22898
1.1145	0.78156	0.143737	0.685529	0.167224
1.1417	0.972909	0.144681	0.57213	0.333333
0.796209	0.622517	0.510638	0.678744	0.330827
0.716783	0.721369	0.376871	0.333333	0.81203
1.81377	0.384367	0.316206	0.807425	0.430378
0.644023	0.27566	0.483871	0.173267	0.159624
1.09804	0.8125	0.251046	0.375527	0.166667
0.541783	0.508591	0.360902	0.277047	0.423005
0.325581	0.500468	0.34188	0.639549	0.381679
0.838462	0.733404	0.342412	0.226221	0.406996
0.750491	0.432432	0.454545	0.247525	0.178439
0.698277	0.921489	0.729508	0.700767	0.143939
1.6215	0.268473	0.459016	0.473008	0.426752
0.840909	0.364188	0.496267	0.25463	0.321275
0.979048	0.706625	0.413887	0.255901	0.415406
1.04545	0.30303	0.355372	0.392164	0.267176
1.67176	0.526316	0.225806	0.491803	0.209738
0.3663	0.255183	0.365827	0.267003	0.401104
0.623946	1.05799	0.195745	0.237762	0.251825
0.257862	0.859967	0.440678	0.20155	0.578422
1.43758	0.508361	0.246465	0.210849	0.314176
0.423529	0.960199	0.375804	0.443325	0.412587
0.524138	0.866162	0.197864	0.500404	0.393258
0.914663	0.25	0.44898	0.392765	0.491228
0.605753	0.357349	0.376384	0.436804	0.256055
0.901515	0.759301	0.109705	0.544622	0.196032
1.13725	1.14777	0.259109	0.398104	0.531697
2.4878	0.768411	0.418511	0.367758	0.347973
0.604951	0.941176	0.307054	0.263291	0.364267
0.800735	0.599349	0.230483	0.34024	0.179104
0.768061	0.23569	0.570281	0.52218	0.165414
1.00124	0.526646	0.139344	0.167939	0.739437
0.987952	0.708647	0.345631	0.321608	0.295302
1.23132	0.250602	0.227451	0.558604	0.510067
1.15251	0.692151	0.0737705	0.332854	0.322097
0.791519	0.518033	0.683102	0.342676	0.284644
0.966257	0.785235	0.552448	0.688073	0.153285
1.03005	0.847109	0.257868	0.310881	0.264666
1.02745	1.15333	0.359236	0.589074	0.397059
1.66265	0.290541	0.588235	0.771574	0.685193
0.792157	0.553846	0.705882	0.293814	0.329672
0.335878	0.609783	0.207469	0.47907	0.283525
0.83573	0.641975	0.237425	0.4042	0.242424
0.34127	0.544615	0.321378	0.28	0.279245
1.32794	0.625	0.290598	0.285337	0.234043
0.425373	0.78185	0.497545	0.498741	0.268094
1.5784	0.385391	0.540105	0.289926	0.247689
1.39098	0.586538	0.217742	0.571429	0.408305
0.409502	0.851694	0.474708	0.281106	0.233606
0.352877	0.714428	0.434457	0.173191	0.225564
0.844178	0.259427	0.280851	0.802817	0.280576
1.25837	0.430034	0.251012	0.556962	0.292517
1.40237	0.479003	0.646879	0.292793	0.25
0.295455	0.295533	0.262712	0.364764	0.419861
0.59761	0.751634	0.453061	0.330136	0.442857
0.849099	0.8	0.127341	0.163855	0.23913
0.498024	0.552036	0.621212	0.448471	0.347322
1.90981	0.945205	0.496183	0.74361	0.219697
1.31028	0.914005	0.259843	0.335632	0.34629
0.754941	0.597222	0.267769	0.467672	0.315018
0.850003	0.72748	0.585366	0.255814	0.401487
1.46042	0.670747	0.333546	0.753623	0.18638
0.589928	0.887931	0.093617	0.527273	0.425856
1.5958	0.747475	0.155355	0.574879	0.215638
1.31513	0.613636	0.246032	0.380208	0.295203
1.13437	0.551084	0.738636	0.496386	0.238482
0.562963	0.702128	0.301031	0.361809	0.255725
1.17781	1.29135	0.271186	0.297968	0.28273
1.05771	0.722973	0.658845	0.975281	0.159696
1.5916	0.243056	0.790479	0.42446	0.446886
1.44906	0.733333	0.421053	0.278027	0.777993
1.01527	0.542683	0.725738	0.382883	0.588571
0.957854	1.16983	0.481328	0.3775	0.208178
1.48104	0.820809	0.495935	0.257143	0.538462
1.08138	0.569444	0.766667	0.43432	0.323405
1.14191	0.43871	0.415385	0.181384	0.318841
0.569231	0.484472	0.319328	0.403718	0.123944
0.97166	0.718423	0.583658	1.25234	0.325926
0.725806	0.413115	0.702929	0.527607	0.259542
0.342105	0.335196	1.26032	0.276269	0.162162
0.977951	0.728324	0.116883	0.375321	0.307692
1.39851	1.04605	0.778893	0.385696	0.208955
0.596774	0.291525	0.36214	0.381418	0.210526
1.125	0.617406	0.271062	1.03896	0.18315
1.11828	0.550633	0.378601	0.734336	0.210526
1.04179	1.25705	0.697479	0.325123	0.265455
1.55319	0.548896	0.248447	0.364143	0.380492
0.339352	0.330097	0.897886	0.397985	0.320611
1.20354	0.602076	0.533271	1.28767	0.354839
1.14028	0.603279	0.359833	1.06058	0.235081
0.980483	0.550459	0.200274	0.601699	0.293233
0.786389	0.567164	0.562565	0.517544	0.27874
0.333772	0.819113	0.470085	0.3061	0.33765
0.629978	0.438812	0.52318	0.512046	0.414545
0.561265	0.56	0.418033	0.293532	0.321611
1.70107	0.675585	0.283333	0.280645	0.291197
1.34477	0.555703	0.28634	0.347493	0.407143
0.549451	0.373494	0.303814	0.342065	0.298611
1.02111	0.749141	0.374046	0.255102	0.316176
1.19531	0.729226	0.303279	0.359712	0.53578
1	0.749851	0.443401	0.398977	0.217391
1.02932	0.668008	0.491667	0.606061	0.216949
0.825091	0.505085	0.273504	0.473563	0.223237
0.980545	0.756906	0.5	0.341523	0.0899654
0.83004	0.237942	0.493617	0.24	0.212698
1.18736	0.422572	0.635379	0.397112	0.651601
0.631579	0.342742	0.671378	0.40399	0.257576
0.910448	0.692444	0.277311	0.136253	0.256018
1.84863	0.447368	0.283019	0.2929	0.150094
0.451362	0.490769	0.510699	0.289665	0.165414
0.916335	0.603675	0.552301	0.327402	0.376463
1.59923	0.581699	0.381743	0.271698	0.391464
1.42098	0.692771	0.297872	0.413043	0.303249
0.945455	0.726667	0.364372	0.348039	0.613027
0.340694	0.703448	0.327731	0.317673	0.285714
1.14925	0.477419	0.181818	0.596042	0.581121
1.2549	0.307692	0.755725	0.398126	0.288854
0.895307	0.425926	0.447257	0.526061	0.572789
0.854902	0.567164	0.591919	0.396746	0.344569
0.871118	0.738255	0.42915	0.31677	0.395437
0.505455	0.904132	0.409807	0.322861	0.311111
0.814247	0.586667	0.286282	0.246512	0.374384
1.00499	0.548571	0.73251	0.432471	0.235294
0.468647	0.231707	0.237608	0.50584	0.267176
0.925224	0.721391	0.558704	0.217712	0.729927
0.81633	0.272727	0.907336	0.355828	0.354717
0.753968	0.478944	0.311475	0.401765	0.233766
1.08594	0.553846	0.605297	0.343229	0.144828
0.744939	0.22305	0.220859	0.284264	0.239726
1.45788	0.530613	0.393162	0.166667	0.640152
0.85614	0.282895	0.126246	0.373834	0.26022
1.8951	0.57561	0.2249	0.497608	0.372497
1.96813	0.658228	0.456432	0.401961	0.224639
1.28543	0.616702	0.301075	0.348028	0.369811
1.24409	0.549235	0.389513	0.261487	0.151203
0.888	1.06757	0.179592	0.179541	0.173835
1.01176	0.339181	0.342992	0.337596	0.26259
0.372624	1.02422	0.367347	0.271186	0.299304
0.299553	0.749186	0.119522	0.234234	0.454977
1.37457	0.375918	0.0894309	0.242747	0.294872
1.24219	0.420749	0.512821	0.389163	0.236923
0.533582	1.25564	0.283333	0.400322	0.233962
1.34097	1.30016	0.8	0.18408	0.261086
1.3432	0.52208	0.405063	0.203024	0.259542
0.45	0.309211	0.149468	0.212987	0.209059
0.830831	0.538116	0.091954	0.265777	0.283582
1.5708	0.560554	0.503742	0.446753	0.233083
1.75	0.615462	0.337549	0.204878	0.300962
0.528	0.442907	0.820513	0.265426	0.304318
0.989557	0.6	0.556281	0.324813	0.333331
0.984465	0.829721	0.636986	0.29902	0.217228
0.806324	0.606061	0.312139	0.427293	0.343023
0.993865	0.669779	0.0939949	0.22268	0.212687
2.1937	0.826953	0.564103	0.992327	0.288525
1.3981	0.349315	0.734642	0.356044	0.632997
0.981874	0.965753	0.738392	0.41618	0.135231
1.12834	0.453292	0.214854	0.257732	0.157303
1.04798	0.601266	0.708521	0.391361	0.50912
0.678992	0.441011	0.455285	0.254717	0.311161
0.713781	0.619469	0.283333	1.15345	0.234214
0.815094	0.713805	0.844263	0.390863	0.251407
1.27407	0.364742	0.841712	0.215686	0.226087
0.266946	0.906077	0.652055	0.746929	0.32879
2.10317	1.21088	0.888031	0.465485	0.337056
1.5743	1.02373	0.292276	0.33164	0.248408
0.75502	1.10506	0.131687	0.496386	0.537867
0.985527	0.289655	0.582677	0.296804	0.263158
0.480315	0.432432	0.21097	0.447727	0.26844
1.50677	0.451178	0.154762	0.501287	0.276949
1.31969	0.290429	0.692308	0.293269	0.282528
0.796992	1.29452	0.348936	0.223684	1.40761
0.676871	0.570952	0.408163	0.298969	0.256098
0.838289	0.768853	0.449153	0.216408	0.161172
1.29914	0.599866	0.325403	0.331797	0.285261
0.627688	1.14634	0.298851	0.339719	0.256757
1.3254	0.722706	0.88189	0.311033	0.195489
1.59739	0.672956	0.221402	0.345898	0.244681
0.517597	0.65158	0.695015	0.463964	0.147651
0.673572	0.411392	0.0909091	0.19171	0.265233
0.354515	0.317241	1.42857	0.257576	0.396947
0.324528	0.312292	1.05012	0.524224	0.349315
0.270807	0.472441	0.527076	0.386199	0.600583
0.695909	0.444008	0.218623	0.555556	0.230244
1.26817	0.658499	1.04328	0.182959	0.234297
1.408	0.684746	0.384615	0.134715	0.299099
1.48872	0.376712	0.168485	0.238579	0.207467
1.54925	0.443149	0.539007	0.269745	0.205349
0.755307	0.764608	0.261885	0.234375	0.121429
0.44523	0.86168	0.307692	0.352413	0.109091
1.19691	0.405152	0.762943	0.22276	0.325301
1.50379	0.630971	0.385827	0.379787	0.287582
0.703557	0.593333	0.382812	0.382308	0.313167
1.01718	0.426036	0.259388	0.12987	0.495159
1.5	0.538206	0.609709	0.147959	0.303887
1.45704	0.802679	0.34027	0.498702	0.235174
0.508361	0.553466	0.420209	0.183036	0.278314
0.628597	0.603175	1.04403	0.390711	0.250003
1.32081	0.284839	0.394958	0.645477	0.325406
1.08795	0.686229	0.361446	0.266667	0.181185
1.22151	0.561056	0.634921	0.266265	0.384798
0.604172	0.581199	0.102497	0.472622	0.216216
0.560606	1.25066	0.152091	0.274286	0.175824
0.796813	0.244026	0.0465116	0.411254	0.347518
0.968627	0.512346	0.116601	0.281547	0.412587
0.836364	0.561644	0.658228	0.420538	0.315545
0.709924	0.545455	0.686567	0.561404	0.240648
1.75465	0.954545	0.107692	0.397933	0.206667
1.0997	0.702532	0.307054	0.2954	0.270169
1.29222	0.682759	0.987296	0.30444	0.142857
0.875502	0.67689	0.192469	0.191646	0.192857
1.03226	0.680851	0.549618	0.384615	0.272727
0.833114	0.842212	0.10101	0.201946	0.234004
0.94	0.388163	0.143411	0.187952	0.378788
0.748345	0.554795	0.73017	0.369305	0.170648
1.33333	0.495756	0.334661	0.25	0.343066
1.67169	0.697179	0.50996	0.432432	0.55777
0.888889	0.571429	0.110687	0.399505	0.361974
1.03565	0.508535	1.11475	0.273331	0.31207
0.775194	0.866848	0.294545	0.333731	0.727273
0.863813	0.908475	0.548387	0.335	0.284992
0.479401	0.22	0.791872	0.180362	0.212454
0.909359	0.228279	0.56	0.401378	0.315596
0.4544	0.875	0.538776	0.308524	0.157895
0.937008	0.44293	0.459016	0.352941	0.188679
0.79845	0.615832	0.709163	0.342857	0.419355
1.22802	0.547579	0.703125	0.479218	0.288732
1.00383	0.477273	0.644898	0.298852	0.16
0.669291	0.487972	0.939903	0.186869	0.359897
1.15577	0.705882	0.625646	0.35174	0.53471
0.665185	0.264045	0.308333	0.668354	0.319913
1.01195	0.325153	0.077821	0.523196	0.519084
0.989286	0.497131	0.638655	0.400376	0.344322
0.916418	0.40562	0.391911	0.322388	0.304358
1.27007	0.52381	0.384016	0.343284	0.379562
1.65543	0.907348	0.65812	0.327301	0.116959
0.661654	0.436923	0.326867	0.304124	0.305732
0.988235	0.814177	1.02389	0.292906	0.15917
1.08073	0.352114	0.308851	0.400725	0.158559
0.869768	0.873333	0.377049	0.380463	0.397436
1.40569	0.665649	0.513798	0.487047	0.384858
0.590038	0.177474	0.638298	0.395699	0.323308
0.466403	1.91156	0.250344	0.425404	0.308725
0.861619	0.44795	0.677757	0.382429	0.32938
1.22013	0.37931	0.278689	0.158163	0.308271
1.08502	0.501567	0.43081	0.174497	0.262743
1.21774	0.358412	0.799629	0.244521	0.341637
1.10219	0.603279	0.39612	0.397959	0.265776
1.21033	0.349418	0.266667	0.292683	0.617647
0.354597	0.275862	0.275	0.370536	0.358238
0.664	0.624585	0.329218	0.364103	0.261745
1.51724	0.65625	0.283333	0.421053	0.288732
1.08745	0.632789	0.222222	0.231678	0.437956
0.846154	0.655844	0.262857	0.373057	0.363156
1.18819	0.48543	0.869565	0.373464	0.249147
1.19391	0.488535	0.546816	0.496124	0.198529
1.03562	0.356688	0.336066	0.364814	0.256651
2.12367	0.435374	0.0852273	0.342857	0.375479
0.37084	0.51497	0.527532	0.35443	0.151057
0.331984	0.5	0.350806	0.537424	0.144404
1.24642	0.598007	0.88714	0.41534	0.504935
1.62318	1.71333	0.726592	0.4689	0.352542
1.01176	0.184818	0.871383	0.35	0.257827
1.65815	0.836013	0.630435	0.237219	0.255403
1.82194	0.201389	0.260223	0.261261	0.31324
2	0.202381	0.460142	0.373034	0.582456
1.91088	0.618056	0.211382	0.4	0.173442
0.41681	0.542714	0.378378	0.488432	0.087156
0.42963	0.335616	0.506408	0.240196	0.462687
0.320611	0.826923	0.593462	0.25239	0.343511
0.372508	0.343092	0.514925	0.36	0.304498
0.311859	0.378653	0.523452	0.366552	0.218866
0.371249	0.644518	0.265625	0.339623	0.236364
0.952288	0.396226	0.747437	0.12	0.890566
0.553846	0.439863	0.506329	0.389671	0.268403
1.75523	0.207493	0.671815	0.22	0.362369
0.521401	0.415778	0.340249	0.270022	0.236486
0.227941	0.661772	0.232676	0.365583	0.375479
0.276923	0.460331	0.953252	0.330704	0.275543
0.356061	0.310449	0.790698	0.329114	0.592593
0.60487	0.601679	0.285714	0.194647	0.213382
0.866397	0.526316	0.273971	0.431337	0.260223
0.926089	0.433333	0.345588	0.291804	0.300019
1.12088	0.39098	0.47351	0.549878	0.389706
1.4658	0.547945	0.266187	0.322917	0.542254
0.309524	0.296073	0.379381	0.208187	0.246479
0.831721	0.4375	0.606838	0.227498	0.509363
1.4672	0.464646	0.480325	0.133676	0.562319
0.288799	0.364955	0.15	0.220513	0.255491
1.09736	0.492212	0.347458	0.35461	0.33211
1.48949	0.411303	0.567901	0.314721	0.109215
1.70729	0.699587	0.169492	0.335917	0.251613
1.25088	1.04248	0.512582	0.441315	0.565574
0.868941	0.534722	1.06224	0.0673575	0.206107
1.00377	0.507375	0.210553	0.746583	0.257501
0.843686	0.72	0.586066	0.397163	0.150943
0.41129	0.465116	0.345906	0.345733	0.337931
1.16769	0.473684	0.254826	0.536709	0.272849
1.19838	0.494606	0.229039	0.287296	0.34987
0.450161	1.01031	0.569545	0.558231	0.624486
0.344876	0.359621	0.409543	0.539957	0.34507
1.05576	0.477855	0.509091	0.375134	0.351145
0.752852	0.374582	0.465649	0.555142	0.270073
1.58763	0.584615	0.493671	0.268085	0.213457
0.401515	1.34014	0.616	0.551724	0.284281
0.758789	0.525	0.142857	0.505863	0.292683
1.50752	0.598746	0.421941	0.272494	0.369565
2.10156	0.648276	0.357433	0.687225	0.349835
0.853755	0.463668	0.180505	0.354898	0.196226
0.748047	0.42069	0.383673	0.38404	0.334537
3.12551	1.189	0.597701	0.458693	0.206897
0.631579	0.50596	0.243243	0.323786	0.272059
0.852869	0.655844	0.384494	0.202765	0.3514
0.822581	0.47557	0.460144	0.210526	0.418945
1.3806	0.434524	0.621849	0.422693	0.262411
1.45882	1.51906	0.374502	0.378251	0.172043
0.291252	0.535912	0.312236	0.392157	0.508591
1.75281	0.676138	0.196156	0.239583	0.182456
0.681992	0.598261	0.504	0.358586	0.306513
2.34222	0.714754	0.324528	0.268041	0.315018
1.8906	0.865635	0.649789	0.281697	0.182143
1.41283	0.406557	0.459016	0.290727	0.138837
0.543096	0.651757	0.352	0.400972	0.262976
1.83713	0.270833	0.34413	0.289185	0.452174
0.74	0.423611	0.209738	0.180905	0.338028
1.59454	0.800664	0.516854	0.234637	0.51735
0.622776	0.94597	0.393162	0.26699	0.229008
0.897206	0.321593	0.509337	0.279871	1.29897
0.354286	0.401274	0.270492	0.383838	0.185185
0.681159	0.558923	0.314961	0.329949	0.104478
2.13546	0.447205	0.66477	0.373832	0.469501
0.871972	0.30625	0.646617	0.290185	0.136882
0.388278	0.80137	0.297872	0.374466	0.523636
0.976562	0.46485	0.242678	0.19802	0.347386
2.20815	1.02251	0.235756	0.271499	0.851852
1.10769	0.506329	0.438104	0.303814	0.333333
0.404181	0.704698	0.408511	0.336879	0.366102
0.889514	0.732026	0.381295	0.17316	0.423077
0.729679	0.501627	0.587361	0.416694	0.221557
0.777778	0.576802	0.232	0.374026	0.28169
0.619926	0.332326	0.459223	0.412214	0.209738
0.92059	0.875796	0.723404	0.296651	0.210989
0.512	0.436709	0.599581	0.320413	0.339623
0.744186	0.433058	0.18646	0.308351	0.372093
0.713793	0.530372	0.563025	0.5	0.458538
1.24763	0.2589	0.204918	0.373464	0.371498
0.602894	0.472973	0.110638	0.434988	0.208496
0.571429	0.371831	0.468559	0.173719	0.354686
0.969283	0.333333	0.435897	0.157343	0.356877
0.870432	0.354223	0.895307	0.418974	0.386911
1.81362	0.770624	0.478088	0.442748	0.214559
0.606742	0.62981	0.635052	0.38342	0.414545
0.333628	0.540698	0.209738	0.365251	0.436782
0.465863	0.588234	0.617284	0.314815	0.385382
1.30403	0.90639	0.693527	0.270153	0.179211
0.407273	0.522034	0.20155	0.879038	0.4
0.269488	0.38488	0.2827	0.351384	0.427673
0.497992	0.677852	0.303797	0.398084	0.0608365
0.876405	0.532896	0.333333	0.247934	0.273063
1.15048	0.449511	0.493349	0.364078	0.410112
1.4617	0.506849	0.503595	0.24487	0.206107
0.815666	0.564784	0.498268	0.220096	0.452229
1.57193	1.0418	0.478261	0.270478	0.619808
0.839216	0.372773	0.565217	0.149626	0.260536
1.17131	0.608916	0.757812	0.259936	0.315152
0.88185	0.705414	0.737288	0.342984	0.27541
0.501873	0.435076	0.598291	0.336538	0.338259
0.306452	0.293515	0.625	0.405591	0.459957
0.892308	0.576692	0.596194	0.468828	0.323529
0.508995	0.457781	0.218623	0.554217	0.378182
0.503597	0.530806	0.893443	0.334746	0.249057
1.14029	0.55276	0.452675	0.30089	0.269615
0.643836	0.332268	0.354037	0.354756	0.221825
1.32435	0.282828	0.273504	0.435201	0.339964
0.692308	0.381271	0.264392	0.385417	0.294737
0.765625	0.376471	0.699078	0.34276	0.332288
0.360465	0.573816	0.348936	0.22113	0.264085
1.55262	0.309942	0.32636	0.316302	0.383275
0.738779	0.416382	0.417686	1.13995	0.303249
0.653419	0.791721	2.17647	0.200514	0.21957
0.692857	0.712999	0.670009	0.406863	0.191202
0.676886	0.246057	0.447937	0.316703	0.336738
0.467626	0.531987	0.619433	0.43418	0.346084
1.57258	0.558002	0.616896	0.17551	0.415094
1.15385	20.3234	0.577788	0.383085	0.373419
1.98806	0.570571	0.578512	0.485849	0.286792
0.822464	0.573209	0.290196	0.540957	0.328358
1.06281	0.711143	0.527148	0.192118	0.464945
0.878354	0.322785	0.631579	0.412876	0.24381
0.958801	1.47766	0.488	0.430693	0.371587
1.57211	0.544218	0.549536	0.640964	0.365631
0.637037	0.660714	0.756303	0.390875	0.355401
0.642857	0.603675	0.504091	0.525253	0.421429
1.28484	0.645802	0.357143	0.31714	0.425856
0.616	0.606452	0.489796	0.22	0.505374
0.554217	0.437612	0.5458	0.456862	0.259872
1.27626	0.350649	0.398323	0.370558	0.329588
0.816	2.53115	0.710157	0.329476	0.392453
0.648007	0.658754	0.395257	0.70892	0.282688
0.251546	0.741935	0.258824	0.434325	0.340622
0.659004	0.654037	0.295231	0.475271	0.258065
0.659176	0.581081	0.503119	0.486618	0.202287
0.574899	0.6875	0.294821	0.682139	0.538194
0.965434	1.19681	0.346154	0.581818	0.255762
0.340081	0.233846	0.39638	0.367137	0.262697
0.419006	0.708984	0.510638	0.477612	0.385818
0.635294	0.628049	0.570281	0.38961	0.34981
0.566802	0.571332	0.366667	0.37018	0.275618
0.145251	0.359477	0.295082	0.433249	0.366906
1.28125	0.453416	0.10152	0.273585	0.265425
0.259971	0.454715	0.33871	0.571863	0.184502
1	0.773869	0.398438	0.378378	0.482759
2.064	0.851739	0.706294	0.738579	0.604381
0.174545	0.71131	0.634485	0.233577	0.19697
0.26701	0.856209	0.72527	0.59799	0.454212
1.53257	0.932476	0.217742	0.911458	0.324218
0.782098	0.847682	0.228571	0.403058	0.145695
0.864	0.50858	0.289256	0.505348	0.199313
1.06299	0.782007	0.424	0.672214	0.427046
1.32258	0.419355	0.292657	0.505632	0.271429
1.60153	0.448161	0.379747	0.576441	0.244755
0.583771	0.615385	0.383224	0.634383	0.150367
0.275304	1.21688	0.367428	0.570236	0.318182
0.289125	0.575163	0.596753	0.371532	0.337165
0.714286	0.748299	0.483333	0.304365	0.337698
1.7275	1	0.191176	0.374026	0.271186
0.496	0.823529	0.453441	0.336735	0.343653
0.574545	0.47619	0.421875	0.691964	0.151203
1.70669	0.431507	0.225681	0.679258	0.651568
0.153452	0.659758	0.251012	0.394399	0.385524
0.287227	0.694227	0.389167	0.246305	0.225352
1.27655	0.821192	0.704754	0.494165	0.189624
0.700375	0.401813	0.768627	0.346509	0.178571
0.274562	0.435216	0.876923	0.481752	0.294118
0.351562	0.691004	0.412698	0.399755	0.229008
2.04844	0.776265	0.190164	0.300971	0.229008
1.22098	0.484848	0.419029	0.674459	0.321019
1.32794	0.321951	0.515504	0.385417	0.235864
1.19392	0.598684	0.320939	0.275554	0.1673
0.276596	0.533929	0.344	1.30749	0.455224
0.311032	0.503401	0.516854	0.505208	0.546656
2.24113	0.410637	0.257261	0.405797	0.424294
1.12426	0.514003	0.439834	0.613142	0.356401
1.9588	0.955631	0.61075	0.340167	0.250727
1.22308	0.64315	0.295359	0.490476	0.450108
0.951613	0.5	0.211382	0.300518	0.710145
0.239382	0.421405	1.34747	0.554455	0.264407
0.784029	0.516229	0.300813	0.255754	0.460881
0.796813	0.412564	0.118881	0.45	0.203822
0.650224	0.68558	0.825623	0.321752	0.279913
0.98477	0.426229	0.339921	0.835322	0.263736
1.09091	0.801587	0.502092	0.353774	0.202797
1.52518	0.799028	0.677686	0.315113	0.234432
0.707237	0.73215	0.319672	0.302439	0.181818
0.298618	0.260623	0.898785	0.914349	0.143939
0.608	0.761494	0.408333	0.348584	0.4
1.25091	0.640086	0.712288	0.523422	0.393676
0.902985	0.293948	0.541502	0.323944	0.3594
0.0790514	0.90303	0.217742	0.363636	0.417722
0.569736	0.506098	0.621277	0.516817	0.185714
1.61894	1.22074	0.381743	0.390863	0.282528
1.20305	1.28947	0.641026	0.422311	0.313948
1.32319	0.547231	0.115226	0.329621	0.388834
0.396947	0.385032	0.718101	0.395112	0.402307
1.23596	0.304498	0.208178	0.618812	0.292135
1.12866	0.816907	0.341667	0.242839	0.140468
1.34047	0.544736	0.318739	0.489543	0.0805861
1.13255	0.355856	0.606498	0.586983	0.334495
0.342205	0.672152	0.480722	0.330827	0.254721
1.1027	0.55814	0.717825	0.174528	0.537634
1.04444	0.845695	0.859375	0.264935	0.37415
1.16466	0.520424	0.209073	0.35635	0.133333
1.69355	0.791667	0.290456	0.512821	0.229299
0.135458	1.01445	0.232784	0.338384	0.500431
0.258065	0.662577	0.474206	0.294648	0.60101
0.547573	0.363158	0.666667	0.489899	0.380077
0.697856	0.383448	0.348548	0.353982	0.410684
1.06202	0.604027	0.530858	0.457002	0.360902
0.517824	0.62543	0.381324	0.465116	0.545136
0.523438	0.36646	0.297521	0.442308	0.451263
0.465028	0.517799	0.362149	0.321455	0.276596
0.893773	0.758394	0.250332	0.308458	0.335734
0.974359	0.613861	0.230216	0.380313	0.306513
1.32234	0.412371	0.419753	0.381395	0.369811
0.7	0.872786	0.725	0.35641	0.304183
0.808	0.178991	0.305344	0.453767	0.352892
1.34312	0.439863	0.254237	0.48329	0.249104
1.13147	0.277027	0.663117	0.392157	0.308824
1.10824	0.590909	0.526297	0.443299	0.416523
0.30303	0.847458	0.292308	0.421053	0.474269
0.929827	0.564477	0.494382	0.316583	0.360153
0.86692	0.470968	0.186521	0.519849	0.438122
0.704	0.349336	0.263736	0.134087	0.254986
1.48211	0.72	0.416327	0.433915	0.194245
1.62724	0.395958	0.432203	0.394931	0.333333
0.540925	0.462046	0.235294	0.30916	0.362416
0.989286	0.357616	0.288225	0.435807	0.284718
1.06551	0.398671	0.252964	0.31244	0.622641
0.5471	0.655629	0.443953	0.393839	0.248201
0.600362	0.799155	0.479705	0.775155	0.335878
0.962176	0.361775	0.380567	0.56509	0.565056
0.657487	0.60828	0.113433	0.250832	0.547842
0.472597	0.638491	0.185328	0.210046	0.501608
0.40458	0.491228	0.352	0.790698	0.349727
1.03576	0.60961	0.609319	0.371501	0.139683
1.12635	0.62116	0.162602	0.174616	0.251183
0.878431	0.323988	0.29249	0.374359	0.454094
0.737226	0.808511	0.764451	0.163441	0.412518
0.59375	0.19544	0.452657	0.590962	0.437086
0.463822	0.510779	0.307692	0.354155	0.301449
0.368317	0.314754	0.205128	0.566956	0.567689
1.56692	0.3125	0.365759	0.716826	0.252019
1.41129	0.782007	0.257778	0.303644	0.215569
0.929368	0.321918	0.323404	0.350487	0.187275
0.254902	0.595156	0.47767	0.24714	0.398601
1.05363	0.377328	0.558824	0.24	0.231818
0.604754	0.426667	0.214286	0.211483	0.244275
1.6359	0.513699	0.252101	0.48	0.431507
0.943396	0.359938	0.460251	0.365915	0.354884
1.24587	0.589744	0.435986	0.327526	0.205202
1.37255	0.316498	0.0879121	0.720455	0.147059
1.3452	0.357143	0.772493	1.58152	0.330827
1.53903	0.417669	0.359833	0.241758	0.30466
0.94403	0.583607	0.87395	0.286964	0.409091
0.91129	0.483721	0.445759	0.537084	0.327181
0.899522	0.193333	0.238298	0.134021	0.36875
0.688	0.580835	0.282158	0.285042	0.401333
0.80315	0.525701	0.25	0.581633	0.279284
0.522727	0.525	0.556962	0.360529	0.352542
0.522337	0.652695	0.453532	0.410256	0.283525
2.24615	0.837662	0.161017	0.557457	0.39074
1.32642	0.328173	0.527197	0.326034	0.333333
0.916828	0.484245	0.919848	0.295011	0.384058
1.05155	0.716216	0.446043	0.438356	0.149466
0.891845	0.855842	0.749273	0.308206	0.30762
0.567108	0.440678	0.542692	0.468182	0.215929
0.643357	0.525641	0.447389	0.487047	0.183099
1.41758	0.581292	0.386719	0.382075	0.299242
0.461538	0.411765	0.3763	0.232664	0.605445
0.97166	0.740295	0.261905	0.555527	0.366412
0.954198	0.4	0.810641	0.368664	0.220065
0.47012	0.40273	0.493927	0.526262	0.207254
0.472	0.40678	0.76663	1.18868	0.29304
1.09894	0.722814	0.293114	0.258352	0.398496
1.04006	0.567267	0.336134	0.463482	0.226148
0.693616	0.539249	0.333246	0.254768	0.404046
0.4	0.868116	0.325203	0.202335	0.367017
0.493603	0.478519	0.221277	0.562982	0.258786
0.294737	0.728196	0.477273	0.400805	0.553897
0.936236	0.203966	0.197802	0.426667	0.39796
1.18336	0.855219	0.570248	0.302884	0.335351
0.989313	0.383387	0.495798	0.40553	0.380228
0.673271	0.732673	0.361446	0.263374	0.248629
0.33871	0.704868	0.113761	0.53328	0.375887
0.891386	0.574394	0.221402	0.185915	0.37931
0.747126	0.462562	0.0884615	0.248216	0.387022
0.982699	0.552632	0.539749	0.39653	0.35249
1.11583	0.444444	0.562738	0.487356	0.183908
0.54251	0.538578	0.25641	0.503774	0.259965
0.623077	0.448718	0.423465	0.351646	0.310616
0.667932	0.4	0.31405	0.527197	0.177215
0.412698	0.469512	0.327869	0.633945	0.226415
1.02823	0.733333	0.940525	0.274336	0.220751
0.765152	0.302013	0.345992	0.496253	0.314848
0.297872	0.401361	0.144578	0.415584	0.521035
0.772563	0.486111	0.809339	0.495413	0.270014
1.43985	0.7	0.152542	0.410882	0.226415
2.05263	0.416149	0.252874	0.561086	0.296029
0.896825	0.331361	0.173228	0.394495	0.254682
0.880309	0.471851	0.113761	0.592	0.448916
1.10521	0.767213	0.744283	0.677701	0.250477
1.0301	0.882911	0.433333	0.46083	0.407407
1.14829	0.421487	0.474682	0.725942	0.425182
0.774673	0.458136	0.398374	0.606395	0.326559
1.21863	0.488626	0.323887	0.150943	0.212454
0.418605	0.323232	0.129167	0.556604	0.24055
1.06797	0.408163	0.138614	0.378601	0.276006
0.80315	0.697804	0.536398	0.436948	0.332226
0.892813	0.31563	1.15507	0.121212	0.538745
0.283122	0.210734	0.56633	0.189573	0.183206
0.769811	0.595166	0.208589	0.853636	0.229391
0.883456	0.309211	0.524887	0.372294	0.875912
0.730263	0.486656	0.864407	0.397463	0.574346
1.34363	0.58	0.299213	0.336283	0.451117
0.838394	0.415584	0.240825	0.381818	0.674242
0.975881	0.557995	0.508894	0.346154	0.450586
1.11278	0.591796	0.677966	0.177778	0.270096
0.697318	0.442276	0.444444	0.582609	0.18328
0.472089	0.579349	0.542125	0.366159	0.567164
1.47412	0.550325	0.390438	0.303515	0.385885
1.07348	0.63109	0.434783	0.346386	0.363636
0.496	0.240527	0.384937	0.166667	0.506182
0.806324	0.585859	0.357146	0.228571	0.422939
0.378378	0.79322	1.03854	0.182648	0.385057
0.519126	0.718709	0.76046	0.283105	0.468085
1.24597	0.70035	0.236162	0.484219	0.357675
0.987592	0.651644	0.627698	0.220264	0.282502
0.421053	0.666667	0.649951	0.385246	0.66954
0.945736	0.487013	0.473896	0.609054	0.4161
1.56031	0.479167	0.426357	0.234742	0.337838
1.00963	0.312939	0.570281	0.495238	0.397635
0.776557	0.292359	0.483607	0.105263	0.293907
0.396825	0.299567	0.415254	0.339768	0.424908
0.215054	0.501536	0.341667	0.311321	0.38255
1.19568	0.367742	0.448133	0.330275	1.50856
0.597113	0.42182	0.163934	0.223214	0.268199
0.607046	0.536741	0.624	0.288462	0.474383
0.305221	0.719326	0.84522	0.275229	0.390925
0.722222	0.650406	0.414343	0.791489	0.451904
1.12723	0.611684	0.46947	0.169811	0.792857
0.974362	0.56869	0.605595	0.251761	0.143791
0.902939	0.656768	0.401588	0.191304	0.28619
0.509225	0.662252	0.530165	0.227273	0.210145
1.0963	0.346749	0.495881	0.429224	0.355072
0.483663	0.634812	0.444745	0.307018	0.119792
0.621212	0.357504	0.279661	0.196581	0.978427
1.32031	0.55935	0.502577	0.387097	0.216393
1.10853	0.662824	0.416667	0.183406	0.287462
0.579957	0.581207	0.420168	0.459893	0.191083
1.68612	0.506944	0.45283	0.393939	0.496771
0.982751	0.286678	0.338983	0.403756	0.455172
2.87324	0.653465	0.394958	0.245283	0.356061
0.766798	0.742553	0.608696	0.25	0.767024
0.221402	0.640133	0.423077	0.24666	0.73913
0.407186	0.588235	0.273092	0.173077	0.356643
0.581698	0.731988	0.272	0.195349	0.405136
0.785015	0.31994	0.32833	0.180952	0.250936
1.26916	0.83455	0.314516	0.37247	0.38806
0.433071	0.528053	0.328063	0.42853	0.576642
0.949275	0.718414	0.539007	0.270742	0.501742
1.43726	0.689655	0.438819	0.0877193	0.352319
1.35344	0.789811	0.126652	0.369519	0.487633
1.11439	0.453125	0.446429	0.32342	0.322345
1.05639	0.990581	0.70843	0.307096	0.245399
0.517647	0.773973	0.29662	0.291619	0.326241
1.06885	0.697563	0.475944	0.250353	0.367347
1.43094	0.426117	0.24451	0.335938	0.588235
1.01486	0.583893	0.333333	0.134529	0.330033
1.053	0.461017	0.311284	0.385281	0.425722
0.393701	0.549521	0.225	0.423077	0.369811
0.327402	0.469453	1.54894	0.434426	1.1782
0.702899	0.610099	0.462151	0.239234	0.261836
0.947761	0.773954	0.629342	0.511628	0.248175
0.766798	0.568421	1.00746	0.341232	0.432167
0.629213	0.29932	0.379747	0.441055	0.20765
1.18243	0.62543	0.386861	0.550189	0.557377
0.925217	0.366242	0.371179	0.411658	0.259259
0.721374	0.685155	0.115385	0.296686	0.282443
0.793522	0.877551	0.257261	0.394366	0.297071
0.387387	0.827815	0.423154	0.343078	0.322232
1.23858	0.691437	0.522822	0.243542	0.277778
0.655052	0.311377	0.57265	0.401869	0.354717
0.506849	0.379518	0.326531	0.285714	0.322232
1.41703	0.292359	0.44	0.495575	0.355306
0.858156	0.469324	0.292308	0.557692	0.358779
0.846154	0.606326	0.421818	0.2443	0.148699
1.36154	0.66879	0.382812	0.316092	0.21978
0.753968	0.394203	0.552903	0.364077	0.188679
0.614887	0.754209	0.489796	0.439673	0.345588
0.811388	0.661139	0.786325	0.553633	0.457332
1.056	0.714777	0.298182	0.293839	0.239401
1.12249	0.208333	0.196721	0.210124	0.274809
0.642903	0.638158	0.392857	0.448598	0.353843
0.855072	0.673333	0.527744	0.338462	0.483816
0.341463	0.478261	0.397684	0.211982	0.388278
0.648582	0.783999	0.195489	0.53211	0.310606
0.952381	0.84808	0.530247	0.388456	0.494431
1.11189	0.477682	0.586345	0.279588	0.181159
0.496063	0.592148	0.368317	0.301887	0.298851
0.73846	0.528358	0.348463	0.379779	0.467533
2.08368	0.539173	0.369748	0.266366	0.343511
0.185328	1.10569	0.214286	0.323144	0.509412
0.558559	0.627451	0.623932	0.292453	0.542751
0.740741	0.376997	0.412811	0.356659	0.250896
1.46875	0.463654	0.44146	0.30622	0.459277
1.03765	0.423017	0.310924	0.368948	0.303773
0.47012	0.539792	0.49789	0.292453	0.151675
1.17696	0.881081	0.929889	0.146552	0.485437
1.69697	0.442177	0.525424	0.301176	0.340265
0.265625	0.600903	0.550437	0.409302	0.444648
0.38255	0.4375	0.207407	0.235849	0.242647
0.802883	0.367347	0.278536	0.459242	0.200717
1.00763	0.732733	0.168776	0.321429	0.341615
0.362205	0.672554	0.316239	0.499684	0.417391
0.614173	0.894186	0.260504	0.254237	0.66531
1.08392	0.52501	0.315285	0.156322	0.315603
0.923077	0.652038	0.570355	0.317172	0.385128
0.443795	0.550121	0.273504	0.283146	0.70412
1.5384	0.511182	0.208955	0.312796	0.228137
0.326098	0.836561	0.325203	1.49541	0.471762
0.696356	0.521994	0.226058	0.240682	1.27385
1.1632	0.890145	0.187234	0.449086	0.626866
0.523636	0.70068	0.312236	0.39506	0.449039
0.615383	0.566234	0.196721	0.575543	1.21004
0.449275	0.554054	0.504892	0.367925	0.778761
0.767105	0.280822	0.603792	0.465753	0.16092
0.602317	0.48411	0.604333	0.607143	0.341637
1.21935	0.816783	0.604374	0.297674	0.562091
0.460317	0.673425	0.448133	0.542965	0.241379
0.8265	0.773109	1.21162	0.681574	0.317881
1.2825	0.387755	0.352941	0.306702	0.481356
0.924454	0.528814	0.591667	0.364499	0.367797
0.972112	0.352542	0.290598	0.130435	0.399274
0.772059	0.468966	0.479339	0.293737	0.268199
0.585127	0.677524	0.203922	0.442607	0.282432
0.480521	0.553055	0.416664	0.398374	0.219178
0.666667	0.649925	0.469136	0.583878	0.380342
0.619608	0.612692	0.232365	0.195556	0.415002
1.80723	0.836538	0.562777	0.258503	0.155477
0.309966	0.775247	0.314563	0.165929	0.172185
1.6	0.662379	0.146341	0.511449	0.362654
0.477509	0.410095	0.369478	0.349776	0.380838
1.65251	0.488449	0.497959	0.175966	0.441516
0.844444	0.807339	0.364017	0.287081	0.266366
0.759285	0.786207	0.254098	0.421704	0.189287
0.407692	0.648276	0.922756	0.198276	0.353791
0.539249	0.920415	0.320513	0.353488	0.238017
0.321839	0.787671	0.395376	0.533898	0.503571
0.732824	0.82421	0.801603	0.43068	0.240283
1.07044	0.552259	0.560638	0.433158	0.244514
0.543712	0.571917	0.335849	0.240741	0.367373
0.611765	0.541619	0.595506	0.192308	0.524715
0.53012	0.637931	0.242915	0.169811	0.224599
1.17928	1.10231	0.772908	0.518182	0.317458
0.943775	0.753125	0.550607	0.389596	0.31203
0.637915	0.769697	0.12766	0.417391	0.437406
0.566802	0.547231	0.285714	0.54386	0.674242
0.769841	0.397351	0.11646	0.392344	0.478827
0.84375	0.554746	0.542142	1.03004	0.325733
1.31274	0.905847	0.252066	0.364444	0.699647
0.30632	0.684848	0.584076	0.223176	0.322689
1.03759	0.168919	0.320988	0.358305	0.548872
1.25694	1.00461	0.495729	0.658009	0.35206
1.68495	0.458292	0.525	0.459699	0.359712
0.341085	1	0.388772	0.342857	0.275306
1.41045	0.730832	0.131213	0.344186	0.74472
0.738113	0.439344	1.13014	0.49763	0.668966
0.512635	0.866667	0.523699	0.437209	0.423566
0.924188	0.464396	0.294118	0.351852	0.387586
0.350515	0.344595	0.519685	0.398492	0.410476
0.595446	0.405797	0.797388	0.373444	0.246088
1.75433	0.50519	0.398625	0.27619	0.2829
0.70928	0.387803	0.615385	0.330357	0.218868
0.501992	0.544379	0.650622	0.352941	0.273684
0.776119	0.848341	0.117444	0.304199	0.259542
0.374558	0.888714	0.641326	0.535714	0.18797
1.25564	0.50165	0.423729	0.669402	0.321839
0.15331	0.733131	0.415254	0.226562	0.184502
0.304688	0.358804	0.386925	0.35102	0.358175
1.07121	0.647361	0.138776	0.575342	0.365019
0.302789	0.391785	0.257261	0.325359	0.295327
0.29021	0.49921	0.525424	0.563582	0.479223
0.971888	0.528302	0.3	0.492081	0.433657
1.6489	0.292359	0.629032	0.495238	0.252874
0.406196	0.641371	0.505929	0.373206	0.409236
0.914729	0.504615	0.449898	0.163636	0.282443
0.358804	0.596546	0.6121	0.241071	0.356364
0.260262	0.988131	0.477463	0.191388	0.460795
0.452381	0.524272	0.331984	0.502036	0.300752
0.767461	0.579842	0.348178	0.562599	0.227106
0.268041	0.646048	0.228647	0.396124	0.367816
0.408	0.461205	0.323001	0.327201	0.121673
0.912281	0.585578	0.40678	0.165899	0.117216
1.46399	0.668684	0.840336	0.374712	0.430657
0.421702	1.03679	0.619608	0.320755	0.369338
1.04906	0.506494	0.540541	0.267241	0.30303
0.478873	0.272873	0.61157	0.465116	0.205323
0.650467	0.528428	0.368	0.238532	0.379747
0.424837	0.745875	0.475806	0.434043	0.189983
0.677165	0.492518	0.103175	0.4	0.450201
1.04	0.751077	0.48511	0.429167	0.298851
0.742095	0.328767	0.403042	0.33362	0.376658
0.167331	0.581699	0.833333	0.329114	0.436911
2.17391	0.638889	0.703957	0.51118	0.458015
1.08889	0.815211	0.346774	0.229665	0.205479
0.589641	0.498905	0.637641	0.386913	0.305085
0.360515	0.72	0.342629	0.407888	0.293515
0.52795	0.754867	0.639004	0.0782609	0.214067
0.450832	0.523179	0.339483	0.235415	0.311264
0.482759	0.722222	0.548523	0.314894	0.943723
1.21168	0.29653	0.933333	0.356339	0.305842
0.275229	0.715278	0.529412	0.210046	0.328991
1.44737	0.282759	0.296875	0.137787	0.322712
0.369536	0.82953	0.391039	0.646151	0.209231
0.552529	0.40273	0.435424	0.283753	0.284672
0.315789	0.85567	0.54852	0.233962	0.351145
1.06742	0.48743	0.247934	0.206612	0.411765
1.6378	0.716216	0.654	0.474886	0.683882
1.20948	0.731481	0.345679	0.182609	0.341487
1.0303	0.90379	0.401674	0.42654	0.304833
0.283566	0.724919	0.763103	0.527218	0.325088
0.52381	0.444444	0.256198	0.170732	0.382273
0.355893	0.432	0.348315	0.277966	0.465649
0.945652	0.587258	0.284553	0.179245	0.550459
0.866196	0.610025	0.408511	0.269231	0.644977
0.727032	0.546955	0.51357	0.224299	0.210321
0.960787	0.477552	0.602317	0.369369	0.985915
0.287938	0.378289	0.347648	0.218341	0.455224
0.288931	0.855263	0.508591	0.443074	0.394569
0.894118	0.588359	0.767519	0.54902	0.299687
0.820636	0.287154	0.581158	0.38914	0.665899
0.797153	0.713629	0.350365	0.404494	0.501901
0.5641	0.945284	0.383634	0.2	0.268116
1.33885	0.768328	0.391837	0.424779	0.36136
1.29921	0.523364	0.320988	0.486136	0.245211
0.287938	0.996455	0.687259	0.132743	0.293423
0.530909	0.712779	0.513433	0.267574	0.0521173
1.38959	0.5374	0.235294	0.343595	0.3391
0.315789	0.639127	0.553191	0.258216	0.516854
0.392505	0.397306	0.650307	0.181818	0.298677
0.829479	1.111	0.401039	0.385087	0.356871
0.346939	0.481516	0.610998	0.548673	0.394822
1.32244	0.531092	0.218623	0.418605	0.492857
0.405667	0.554455	0.267782	0.387931	0.256468
0.714286	0.456792	0.25498	0.357298	0.220736
0.704453	0.40404	0.641421	0.165975	0.314335
0.634146	1.0065	0.215321	0.225352	0.303048
0.254682	0.707182	0.425532	0.785152	0.556828
1.16154	0.401316	0.616529	0.342593	0.217712
0.325581	0.600282	0.213992	0.470848	0.108108
0.8	0.684932	0.453441	0.351787	0.253247
1.25333	0.363069	0.3083	0.350877	0.322344
0.984252	0.554567	0.198242	0.619048	0.13986
0.557769	0.921797	0.340909	0.303318	0.206161
0.637097	0.701007	0.410042	0.284912	0.229885
0.391681	0.756895	0.365957	0.356846	0.234432
0.153846	0.705479	0.337449	0.407159	0.20487
0.33753	0.329897	0.348148	0.42787	0.329502
2.12567	0.674469	0.206186	0.541485	0.727273
0.225681	1.00935	0.211765	0.239829	0.30597
0.486056	0.354232	0.737643	0.690423	0.25974
0.252964	0.338983	0.334728	0.426584	0.359873
0.134276	0.591489	0.377953	0.259843	0.706087
0.627907	0.870748	0.944828	0.555556	0.120253
0.323077	0.636364	0.213675	0.313209	0.312727
0.577438	0.571023	0.197531	0.273469	0.381523
0.334922	0.426026	0.794872	0.224215	0.479979
1.65479	0.779857	0.677551	0.566079	0.387618
1.32812	0.700337	0.580088	0.485106	0.278351
0.137097	0.483977	0.332673	0.472498	0.236221
0.460549	0.346705	0.0927835	0.443225	0.209728
1.64674	0.673333	0.183333	0.262911	0.191882
1.21612	0.613559	0.468854	0.248804	0.611842
0.638783	0.797872	0.240813	0.566292	0.221538
0.208	0.325733	0.114068	0.634889	0.351759
2.15936	0.207547	0.586466	0.30622	0.238898
0.473498	0.551929	0.627119	0.415254	0.522968
0.277992	0.612308	0.660118	0.300469	0.39814
0.501792	0.62	0.840993	0.326923	0.371212
0.479598	0.782007	0.23841	0.36036	0.389313
0.572438	0.729463	0.57002	0.631427	0.331551
0.962891	0.607204	0.381743	0.215247	0.301887
0.313099	0.55618	0.704962	0.857142	0.210726
0.517647	0.361111	0.5	0.513458	0.217496
0.98008	0.419672	0.268293	0.351852	0.240601
0.923077	0.834567	0.182573	0.580087	0.223423
0.535849	0.409165	0.599589	0.172285	0.431507
0.797665	0.721073	0.330579	0.418502	0.313728
0.238095	0.523962	0.380038	0.299349	0.371335
1.1374	0.879459	0.401639	0.513555	0.286379
0.334495	0.477509	0.198448	0.511848	0.383764
0.393701	0.518293	0.459605	0.254717	0.403835
0.324324	0.451685	0.484931	0.440391	0.415771
0.145749	0.399361	0.336066	0.353712	0.224599
0.450119	0.917808	0.649346	0.349057	0.320728
0.203947	0.694249	0.327869	0.532686	0.241187
0.408163	0.541667	0.144681	0.478704	0.311111
1.1844	0.477394	0.502058	0.558559	0.482143
0.290538	0.64	0.457635	0.509244	0.196491
0.163701	0.632631	0.564105	0.291845	0.29434
0.504981	0.391892	0.55303	0.88412	0.233216
0.279983	0.757396	0.906883	0.372372	0.339759
0.323268	0.534954	0.352941	0.257143	0.364576
0.349254	0.45614	0.312977	0.247619	0.316176
0.258065	0.711864	0.316872	0.271513	0.170068
0.888144	0.539919	0.346412	0.440449	0.313433
0.456835	0.73981	0.5	0.274882	0.363316
0.377953	0.32	0.198347	0.107623	0.106667
1.01555	0.401235	0.290598	0.57971	0.317518
0.674528	0.504682	0.509216	0.425339	0.267176
1.35094	0.545455	0.71875	0.577006	0.353383
0.906977	0.663566	0.385246	0.358491	0.347191
0.672846	0.652282	0.238683	0.348624	0.306296
0.788845	0.62987	0.514768	0.391304	0.2698
0.454874	0.626959	0.367041	0.292455	0.295203
0.259843	0.855219	0.229885	0.348432	1.57193
1.10754	0.632136	0.632184	0.303279	0.233083
0.357553	0.59661	0.540764	0.40553	0.325926
0.366534	1.08875	0.429752	0.375	0.176784
2.07566	0.22973	0.149813	0.527273	0.440559
0.968504	0.513514	0.323887	0.419048	0.320557
0.188791	0.938843	0.270042	0.35023	0.473252
0.609912	0.840749	0.336134	0.705049	0.342007
0.520635	0.846416	0.430527	0.899522	0.44586
0.379699	0.774868	0.697674	0.374468	0.280576
0.230296	0.389058	0.44231	0.364594	0.247273
1.10672	0.503716	0.161551	0.410576	0.30303
0.922294	0.810419	0.450141	0.26087	0.380024
0.537549	0.393548	0.450184	0.545455	0.251773
0.350674	0.589595	0.101679	0.169811	0.177305
0.250896	0.220065	0.366906	0.368201	0.398177
0.593792	0.659504	0.1893	0.563793	0.445087
0.628253	0.773333	0.269388	0.232919	0.452632
1.11811	0.654896	0.272	0.37095	0.356409
0.37619	0.534091	0.483051	0.5	0.110701
0.466492	0.456954	0.324786	0.260504	0.442711
0.825911	0.562976	0.150171	0.36044	0.322344
0.798387	0.99403	0.610272	0.413146	0.411336
0.78894	0.586667	0.586988	0.391209	0.380714
0.949807	0.567474	1.43048	0.325893	0.302583
0.909135	0.427184	0.260578	0.33617	0.385185
0.677581	0.576802	0.193548	0.363636	0.405694
0.874844	0.646048	0.37721	0.417062	0.295533
1.06569	0.76	0.457786	0.251121	0.387292
0.406417	0.701149	0.382022	0.403846	0.330935
0.479999	0.448331	0.288136	0.494465	0.313433
1.22829	0.296552	0.590717	0.462427	0.404412
0.490446	0.469984	0.276194	0.29901	0.24911
0.952199	0.423963	1.36699	0.308756	0.422939
0.319695	0.563406	0.518028	0.317308	0.242754
0.328612	0.245509	0.61612	0.219298	0.240359
0.855556	0.475026	0.669492	0.646288	0.280822
0.37276	0.272852	0.204247	0.198198	0.375367
0.893788	0.827586	0.513892	0.354934	0.253731
0.482213	0.597774	0.606878	0.255924	0.188679
1.41215	0.494915	0.45152	0.675926	0.245033
0.396383	0.472973	0.401259	0.560748	0.275229
0.489621	0.480963	0.768627	0.524138	0.422145
0.656604	0.721649	0.447876	0.824645	0.215164
1.77358	0.25	0.665331	0.273973	0.262172
0.946108	0.768166	0.494621	0.40403	0.673435
0.836852	0.445205	0.764479	0.245455	0.423792
0.806324	0.608547	0.298611	0.328737	0.376149
0.953405	0.642633	0.631148	0.233333	0.382164
0.692848	0.510386	0.216	0.160714	0.40244
0.577049	0.250825	0.647627	0.487367	0.168582
0.948617	0.31746	0.558333	0.234818	0.232082
0.831081	0.732203	0.470397	0.179372	0.258467
1.43372	0.981928	0.354839	0.429907	0.487805
1.4807	0.550562	0.287089	0.579186	0.637993
0.447876	0.666667	0.347458	0.327103	0.34691
0.505476	0.632515	0.692308	0.490385	0.764863
0.893617	0.847682	0.293069	0.18894	0.563574
0.152344	0.463295	0.571432	0.4689	0.247273
2.23715	0.51735	0.174022	0.346737	0.340909
0.86121	0.5	0.409836	0.304933	0.228137
0.661355	0.566667	2.17921	0.276596	0.152727
0.435115	0.387755	0.546733	0.33945	0.30597
1.12444	0.40273	0.62736	0.3	0.317343
0.309434	1.41176	0.18254	0.524641	0.440937
0.916996	0.394464	0.611765	0.280374	0.729051
0.46134	0.216949	0.324324	0.296651	0.371739
0.854344	0.444194	0.527177	0.387115	0.22864
0.44047	0.267123	1.33773	0.579439	0.243156
0.171091	1.08239	1.03877	0.528846	0.596438
0.26087	0.401338	0.52381	0.304348	0.137809
0.479167	0.354839	0.178694	0.312796	0.688621
0.730769	0.591948	1.26	1.29555	0.186851
1.05654	0.904709	0.51046	0.423173	0.289242
0.589474	0.372208	0.386555	0.280374	0.162362
0.473896	0.939355	0.444444	0.645435	0.470623
1.125	0.384406	0.740426	0.657277	0.475862
0.359375	0.384868	0.730008	0.207547	0.531365
0.930233	0.445183	0.310606	0.234742	0.169096
0.664384	0.762242	0.56391	0.290398	0.329114
0.27602	0.641892	0.849315	0.37037	0.333333
0.444882	0.469136	0.823529	0.590476	0.41196
0.664336	0.978077	0.156584	0.392157	0.674419
0.288952	0.750809	0.461775	0.305731	0.183288
1.70317	0.590207	0.757988	0.276786	0.198676
0.527881	0.900322	0.461538	0.336666	0.340741
0.321335	0.414716	0.142285	0.38013	0.634328
0.280936	0.758621	0.378601	0.415218	0.267123
0.416667	0.752239	1.125	0.562413	0.268231
0.430928	0.63125	0.598004	0.76295	0.331112
0.769231	0.522167	0.441893	0.312757	0.407589
0.257545	0.343434	0.4125	0.29555	0.334601
0.372549	0.42941	0.493724	0.300469	0.246702
0.295826	0.790039	0.243902	0.246575	0.311977
0.354447	0.220736	0.670068	0.331797	0.455046
0.710623	0.277228	0.215139	0.373206	0.284722
0.551041	1.18391	0.54321	0.462555	0.409115
0.412988	0.524982	0.823529	0.289503	0.279908
0.176	0.926829	0.734153	0.471154	0.224719
0.215686	0.345483	0.596639	0.231047	0.246377
0.588679	0.438266	0.321125	0.348624	0.189944
0.452224	0.360856	0.758562	0.533141	0.406072
0.542435	0.493507	0.501792	0.25	0.255639
0.221418	0.37224	0.529412	0.528	0.447552
0.373134	0.579125	0.500035	0.495495	0.466165
1.26693	0.711409	0.526703	0.180952	0.32664
0.322835	1.49655	0.771536	0.388889	0.269737
0.665293	0.380719	0.416667	0.412556	0.310606
0.541353	0.235669	0.451091	0.299634	0.352941
0.360071	0.506849	0.173778	0.735238	0.379928
0.635809	0.36646	0.52766	0.232759	0.615894
0.355212	0.517123	0.23181	0.113208	0.388278
0.418919	0.343699	0.570297	0.311111	0.291484
0.784906	0.945205	0.451064	0.285714	0.23221
0.253928	0.987421	0.449275	0.525891	0.317791
0.310078	0.950581	0.479525	0.272	0.236045
0.55	0.304762	0.507937	0.512821	0.25
0.455598	0.350607	0.476508	0.23176	0.628352
0.350195	0.707006	0.746835	0.253165	0.341818
0.233577	0.625397	0.52381	0.27234	0.782857
1.41672	0.305181	0.260163	0.393701	0.63388
0.395349	0.593272	0.966925	0.610329	0.385455
1.02436	0.246358	0.440678	0.229665	0.307692
0.28	0.26209	0.194915	0.0512821	0.363014
0.374608	0.312139	0.55124	0.401515	0.229885
0.289398	0.630739	0.252101	0.413462	0.293706
0.216216	0.608117	0.331915	0.235727	0.325322
0.233729	0.374492	0.447761	0.199052	0.305965
0.880405	0.289773	0.324575	0.714844	0.362198
1.39173	0.535593	0.674766	0.510365	0.320896
1.38971	0.682119	0.523825	0.246	0.214286
1.128	0.253968	0.44898	0.248804	0.716832
0.353414	0.262295	0.617536	0.24	0.644195
0.626506	0.376176	0.500686	0.322581	0.494845
0.897638	0.721649	0.434426	0.352381	0.665487
0.379032	0.237021	0.234804	0.206278	0.327138
0.86532	0.331081	0.563265	0.601852	0.274914
1.26007	0.49827	0.29021	0.210526	0.475177
1.59707	0.713242	0.4	0.382775	0.360544
0.774194	1.33106	0.264151	0.376147	0.280822
0.533333	0.833856	0.205128	0.367925	0.306306
0.790614	0.29927	0.521609	0.223256	0.23913
0.732377	0.596182	1.28926	0.576923	0.195584
1.01876	0.203947	0.497946	0.331432	0.789668
0.53012	1.18457	0.244647	0.471705	0.26087
0.399232	0.704268	0.30152	0.559242	0.219178
0.7228	0.400679	0.476596	0.596491	0.519991
0.252902	0.211604	0.525692	0.656652	0.648021
1.93382	0.694794	0.620968	0.165517	0.345455
0.139535	0.466667	0.312139	0.183486	0.870229
1.70731	0.540958	0.163404	0.615815	0.487365
1.11309	0.249472	0.502638	1.45778	0.390244
0.983871	0.558923	0.438149	0.301887	0.240876
1.19355	0.536585	0.581673	0.127572	0.268382
0.538073	0.512129	0.548523	0.276498	0.773946
0.87893	0.526543	0.727273	0.16777	0.35206
1.264	0.707483	0.448654	0.343612	0.304286
0.433962	0.432543	0.902622	0.111111	0.18232
0.376471	0.321918	0.593542	0.567568	0.647154
1.50758	0.262821	0.357143	0.544643	0.171004
0.892045	0.841751	0.45082	0.270893	0.37013
0.1673	0.701639	0.442688	0.2	0.318841
0.277512	1.46468	0.455206	0.546446	0.357827
0.478431	0.776316	0.110278	0.28821	0.263279
1.49257	0.662338	0.398414	0.559633	0.305169
1.34058	0.465116	0.452138	0.381818	0.401434
0.550523	0.843537	0.556747	0.211864	0.0669145
0.925304	0.443621	0.450909	0.292453	0.841719
0.452107	0.280501	0.758065	0.652542	0.727273
0.423792	1.17647	0.601695	0.154195	0.308244
1.0604	0.486034	0.690474	0.272935	0.358209
1.27022	0.367755	0.42471	0.116071	0.349265
0.356034	0.293223	0.179856	0.233463	0.266669
0.668966	1.02229	0.261569	0.61155	0.428571
0.902724	0.534454	0.446215	0.851852	0.441558
0.508197	0.474576	0.412785	0.167353	0.30303
0.275784	1.21511	0.374468	0.146789	0.589091
1.42524	0.243902	0.365854	0.37788	0.328571
0.848825	0.684925	0.386555	0.650703	0.367893
1.872	0.372372	0.222222	0.852334	0.586466
0.872563	0.454121	0.518219	0.346154	0.486577
0.841463	0.651316	0.320988	0.376518	0.426966
0.68	0.711185	0.218487	0.38	1.05926
0.26793	0.364731	0.326996	0.624003	0.472393
0.882812	0.569492	0.316981	0.196721	0.297398
0.940711	1.95455	0.59542	0.883721	0.260586
0.749527	0.773455	0.837398	1.37963	0.389439
0.626594	0.444865	0.517928	0.394256	0.326087
1.2242	0.238095	0.543933	0.333333	0.57885
0.952077	0.781145	0.619835	0.442553	0.371124
0.807692	0.474856	0.456432	0.434783	0.327815
0.563492	1.18771	0.36036	0.42998	0.407547
1.20812	0.635499	0.482898	0.244131	0.427538
0.776557	0.929766	0.393162	0.461538	0.282828
0.785965	0.463576	0.4	0.309859	0.273195
0.74717	0.226027	0.474087	0.289786	0.289389
0.830325	1.11186	0.234875	0.495575	0.391753
2.21843	0.513514	0.408511	0.25641	0.295883
0.481119	0.423083	0.523491	0.4	0.229323
0.418723	0.623377	0.375969	0.765661	0.387097
0.558704	0.271845	0.625251	0.270742	0.294326
0.661355	0.584266	0.617886	0.502242	0.213235
0.931431	1.64668	0.323404	0.555024	0.173822
1.46125	0.463731	0.698039	0.29697	0.296296
1.22574	0.7012	0.12605	0.274648	0.328962
1.16863	1.51266	0.44186	0.32634	0.283525
0.775385	0.923077	0.748362	0.223214	0.160305
0.871077	0.354862	0.463682	0.199203	0.143836
0.60521	0.320755	0.378866	0.171946	0.482014
1.0322	0.569106	0.420168	0.240741	0.311377
0.851569	0.156463	0.460938	0.214953	0.422794
0.848921	0.674453	0.426877	0.187793	0.296231
0.596078	0.591362	0.556911	0.60274	0.397059
0.283088	1.50345	0.642066	0.28169	0.315096
0.282443	1.48148	0.302521	0.418773	0.515152
0.242519	1.45397	0.345515	0.424889	0.232416
1.00398	1.01548	0.321839	0.342062	0.149153
0.640569	1.26	0.495798	0.247485	0.26819
0.832484	1.73939	0.562249	0.778846	0.304425
0.296104	0.318937	0.23622	0.600749	0.400709
0.484709	0.184818	0.553191	0.433758	0.424929
2.41129	0.407615	0.804284	0.125	0.27529
0.471429	1.22142	0.50566	0.267943	0.821656
0.347349	1.29039	0.218868	0.260304	0.330827
0.476471	0.436002	0.497687	0.314286	0.261967
1.061	0.679537	0.786885	1.00753	0.218868
1.14576	0.376712	0.483559	0.292992	0.376997
1.7166	0.886701	0.346506	0.238095	0.282759
1	0.378378	0.521626	0.295825	0.352823
0.633962	1.20752	0.700403	0.459677	0.428571
1.20996	1.08	0.424679	1.27928	0.297101
1.28758	0.457516	0.547009	0.354067	0.283668
0.381841	2.21622	0.299099	0.391003	0.344828
1.32616	0.526636	0.619747	0.238095	0.268939
0.677151	0.332308	0.47541	0.25	0.155598
0.898438	0.738983	0.204255	0.5	0.264973
1.07336	0.580872	0.302521	0.20354	0.333333
0.296546	0.724138	0.459677	0.486441	0.164286
0.705528	0.807388	0.5625	0.31735	0.316176
0.413787	0.443936	0.350598	0.692969	0.229008
0.396825	0.51532	0.167939	0.369357	0.424908
0.555921	1.64828	1.01639	0.455782	0.249323
0.353414	0.542484	0.17004	0.639269	0.1875
1.48638	0.689189	0.465818	0.57121	0.166038
0.45488	1.04242	0.214915	0.292359	0.284644
0.246753	0.377594	0.862642	0.563877	0.268565
0.655556	0.442177	0.514286	0.261682	0.236162
0.306901	0.872388	0.624727	0.479263	0.289753
0.423792	0.802721	0.653226	0.550133	0.380228
0.402384	0.931973	0.445378	0.225225	0.294118
1.30661	0.729946	0.312236	0.264957	0.365314
0.373237	1.21769	0.548523	0.34632	0.469198
1.81465	1.00288	1.02842	0.413462	0.295021
0.675862	0.906574	0.479452	0.337662	0.109091
0.334846	0.619977	0.238298	0.47955	0.384615
1.87276	0.524217	0.435146	0.298165	0.455818
1.11111	0.539465	0.848	0.439024	0.404788
0.397194	0.48505	0.407843	0.383562	0.362264
0.292656	0.513819	0.268356	0.269231	0.425249
0.97317	0.930323	0.663511	0.273349	0.394345
0.518223	0.554866	0.59305	0.413276	0.160401
0.212154	0.583333	0.409449	0.210526	0.382265
2.64051	0.754161	0.26383	0.296296	0.229965
2.02747	0.810713	0.71151	0.302222	0.304445
0.371781	0.37415	0.351852	0.642857	0.701887
1.08767	0.667742	0.643675	0.332542	0.287879
1.09184	0.517241	0.431818	0.258407	0.251572
0.966566	0.411765	0.587755	0.321101	0.24
1.85864	0.881809	0.554822	0.635945	0.49481
1.36903	1.43624	0.375632	0.302521	0.441611
0.784753	0.738318	0.185185	0.266667	0.287625
1.35077	0.743056	0.15087	0.457143	0.298851
0.774572	0.619608	0.615079	0.533333	0.321495
0.90293	0.333333	0.606838	0.54295	0.363635
1.3116	0.499281	0.570248	0.434389	0.264891
1.45533	0.314381	0.34188	0.288809	0.339116
0.459799	1.02574	0.229787	0.40968	0.253521
1.05149	0.742047	0.131783	0.216981	0.254777
0.740332	1	0.507812	0.400862	0.183746
1.33074	0.449612	0.367347	0.707966	0.312188
0.648315	1.12739	0.315353	0.514162	0.396067
1.28415	0.525806	0.213992	0.395393	0.208955
1.0676	0.601942	0.539062	0.41231	0.257012
0.306649	0.335616	0.594389	0.435185	0.278388
0.135593	0.55102	0.465574	0.401747	0.425148
0.946312	0.575342	0.514138	0.364602	0.270833
1.17582	0.497238	0.527197	0.589768	0.256747
0.922222	1.13194	0.672269	0.235849	0.245353
1.50345	0.30137	0.210526	0.646225	0.375209
0.601542	0.470392	0.627033	0.113537	0.368333
0.67459	0.630499	0.431373	0.48927	0.292982
0.705094	0.828285	0.393443	0.177778	0.170213
0.626374	0.493421	0.751493	0.824645	0.623574
0.178571	1.14865	0.678159	0.273973	0.331588
1.11961	0.327974	0.145749	0.326437	0.277778
1.40026	0.984424	0.165975	0.216667	0.368421
1.80685	0.516779	0.521008	0.290993	0.278785
0.339523	0.553633	0.288618	0.434527	0.386029
1.42701	0.496599	0.488189	0.374246	0.587361
0.750208	1.09722	0.0823045	0.314894	0.285185
1.28057	0.343643	0.146599	0.235242	0.342314
0.593824	0.510345	0.281693	0.5	0.29927
1.6317	0.480851	0.27758	0.297332	0.398671
0.991707	0.8125	0.461538	0.342026	0.326376
0.29703	0.749186	0.414265	0.742188	0.260057
0.833084	0.29932	0.510288	0.351351	0.226277
1.74718	1.00929	0.6	0.276458	0.228782
1.01686	0.866773	0.463285	0.321739	0.498127
0.826966	0.748735	0.0474308	0.434515	0.408027
1.046	0.692042	0.62406	0.365217	0.257042
1.21793	0.982935	0.0808824	0.451923	0.442372
1.05647	0.632911	0.574803	0.261283	0.233117
1.10565	0.427586	0.413559	0.307617	0.50566
0.834197	0.189831	0.705394	0.650943	0.281552
0.200501	0.606061	0.423529	0.413502	0.226345
0.194245	0.567483	0.95	0.42604	0.38488
0.785185	0.765101	0.690967	0.305174	0.185185
0.800667	0.703947	0.58427	0.61244	0.515971
0.966608	0.600683	0.301255	0.420091	0.333333
1.42509	0.549588	0.404494	0.297257	0.308571
0.580357	1.07034	0.675214	0.451613	0.228374
1.23444	0.515119	0.54803	0.3918	0.21374
0.696104	0.526984	0.683128	0.365108	0.285542
0.968184	0.496552	0.371208	0.636364	0.259502
0.626316	0.674591	0.631148	0.368888	0.219697
0.185792	0.908235	0.915254	0.449339	0.230319
0.812936	0.410596	0.892086	0.296943	0.21097
2.12413	0.80093	0.421941	0.270492	0.536741
0.781461	0.758621	0.339768	0.462264	0.483803
2.07977	1.03749	0.418208	0.558808	0.338346
0.329519	0.705287	0.701033	0.418033	0.484848
0.472362	0.492308	0.442553	0.198433	0.232727
0.210811	0.733766	0.360656	0.632558	0.265152
0.406504	0.514851	0.746615	0.690958	0.282828
0.600786	0.626817	0.477805	0.175115	0.116788
0.779292	0.827795	0.534175	0.270042	0.425139
1.48926	0.541667	0.783144	0.0947867	0.288907
0.5337	0.700605	0.401709	0.278027	0.329966
0.437823	0.455811	0.411479	0.384615	0.215686
0.994652	0.545568	0.57546	0.636083	0.165414
1.17486	1.01714	0.652736	0.458874	0.444444
1.40214	0.736318	0.696356	0.44613	0.357146
0.666667	0.948097	0.284497	0.144144	0.539792
1.23798	0.47619	0.245211	0.125786	0.351251
0.705607	0.724359	0.359184	0.424236	0.506211
0.842105	0.486667	0.4	0.568966	0.261981
1.68767	0.62969	0.373984	0.44432	0.167832
0.287234	0.682099	0.661417	0.276018	0.399284
0.674389	0.926227	0.368852	0.306355	0.319549
1.14111	1.24973	0.484127	0.333333	0.286792
0.687338	1.0051	1.09535	0.26087	0.388968
0.769805	0.692042	0.872587	0.584906	0.449275
0.801105	0.94198	0.455836	0.239631	0.846975
2.64835	0.339529	0.521617	0.286996	0.29434
0.569776	1.09828	0.301205	0.33945	0.281789
0.9658	0.247492	0.261603	0.388304	0.750958
0.680563	0.803732	0.560166	0.360989	0.515427
1.23077	0.357388	0.086444	0.498511	0.387097
0.697548	0.529801	0.323404	0.227488	0.55469
0.803621	0.602007	0.329114	0.590476	0.305344
2.22392	0.604167	0.669421	0.560879	0.390977
0.641918	0.842767	0.317343	0.294118	0.2
0.862693	0.44058	0.669456	0.381356	0.311712
1.84594	0.588424	0.567901	0.17757	0.609023
1.37173	0.906832	0.50938	0.235849	0.195122
1.40213	0.725552	0.569822	0.426374	0.288478
2.60215	0.676915	0.0626515	0.206904	0.30891
1.03785	0.652174	0.304	0.309091	0.221402
1.38593	0.255172	0.664475	0.530154	0.442907
1.29842	0.869281	0.628883	0.310097	0.395869
0.570707	0.440764	0.519084	0.348624	0.226415
1.22703	1.03356	0.246032	0.140845	0.271127
0.44086	0.6375	0.402111	0.229665	0.314607
0.967391	0.491349	0.259459	0.251163	0.214533
1.14464	0.448448	0.410646	0.401709
0.548476	0.456561	0.526749	0.595745
1.46046	0.37415	0.170244	0.375587
1.55197	1.18182	0.506224	0.26936
0.666667	0.513333	0.577236	0.383562
2.1636	0.813978	0.238095	0.565652
1.50829	1.27586	0.25	0.559834
0.584856	0.601241	0.163976	0.406926
0.930052	0.75	0.278552	0.404545
0.894306	1.02378	0.329457	0.253521
0.526136	0.695946	0.723178	0.317813
0.630231	0.619048	0.414987	0.293987
0.672176	0.318339	0.762166	0.461538
0.847185	1.36552	0.260163	0.169014
1.04043	0.367213	0.5625	0.506767
1.08312	0.537931	0.158621	0.611227
1.19783	0.863354	1.0729	0.0921659
1.40203	0.554333	0.257261	0.338557
0.557545	0.628378	0.16996	0.401914
1.02817	0.757943	0.995816	0.396768
2.42013	0.580247	0.58701	0.473234
4.32172	0.73725	0.1841	0.375
0.955801	0.565657	0.437247	0.355769
1.85503	0.65463	0.330236	0.206626
0.426439	0.459627	0.373984	0.313901
1.34811	0.6529	0.502128	0.375253
0.647754	0.445946	0.365503	0.271493
1.46561	0.371257	0.495902	0.426183
0.91906	0.717791	0.581395	0.272076
1.38581	0.566038	0.198413	0.490119
1.42338	0.545317	0.654494	0.599878
0.96496	0.515707	0.643477	0.366197
0.279661	0.630573	0.623482	0.345455
1.72489	0.598341	0.303502	0.140845
0.293144	1.15333	1.09917	0.366197
1.07818	0.827692	0.416787	0.321752
1.34959	0.467354	0.648896	0.348624
1.07479	0.409496	0.641791	0.322901
1.1475	0.709807	0.424511	0.413462
0.713297	0.313099	0.33195	0.259615
0.679637	0.811448	0.384314	0.427948
1.37931	0.641509	0.412598	0.641509
1.96267	0.974734	0.788882	0.406725
2.73507	0.997085	0.375972	0.205761
1.36131	0.494845	0.810742	0.136986
0.591972	0.380952	0.753036	0.347418
1.57653	0.587838	0.132231	0.311187
1.48108	0.364706	0.866397	0.492522
1.4137	0.359477	0.352627	0.684585
0.767123	0.344595	0.377434	0.238267
0.991049	0.363812	0.611621	0.258067
1.23539	0.840293	0.408163	0.259259
0.888889	0.484848	1	0.195122
1.63152	0.770451	0.565459	0.352587
1.27749	0.580645	0.418803	0.577778
1.26601	0.894118	0.366534	0.316279
0.792929	0.324138	0.455231	0.279762
0.952272	0.993174	0.25641	0.17094
1.6992	0.593857	0.602269	0.68258
1.16712	0.559367	0.495798	0.643357
1.31783	0.779264	0.345924	0.403756
1.10417	0.205279	0.283333	0.270742
1.27656	0.380623	1.15217	0.160377
1.4411	0.324324	0.681666	0.483721
1.08511	0.326923	0.196581	0.37963
2.14899	0.474576	0.218456	0.308809
0.413051	0.430457	0.451098	0.279883
1.14639	0.707692	0.746962	0.244484
0.747525	1.46528	0.473581	0.421525
1.00908	0.649978	0.464565	0.44375
1.67692	0.301282	0.337349	0.679016
2.52381	0.222222	0.802875	0.424508
1.61307	0.527607	0.3275	0.341088
1.14986	0.964436	0.0645161	0.216288
2.6	0.737931	0.284608	0.423963
3.15447	0.834891	0.408333	0.470862
1.01928	0.367742	0.652747	0.143541
1.51579	0.845956	0.247863	0.321721
0.934726	0.378738	0.379928	0.194915
1.38008	0.358621	0.309623	0.341014
1.38594	0.620579	0.360656	0.468279
2.15557	1.04262	0.399455	0.474886
1.23606	0.646624	0.781609	0.0896861
1.39821	0.686414	0.710551	0.287513
1.40997	0.697293	0.555416	0.264668
1.18586	0.244068	0.369811	0.162162
1.10327	1.1125	0.381356	0.353909
2.70044	0.410526	0.443548	0.836538
2.56605	0.435644	0.393258	0.257812
1.54082	1.44186	0.21875	0.450071
1.01867	0.724045	0.255319	0.330752
1.35233	0.550402	0.290196	0.218611
1.06801	0.250847	0.385968	0.471111
0.84434	0.793388	0.313589	0.187082
1.54521	0.454811	0.259635	0.363636
1.0137	0.677741	0.393305	0.325223
1.00983	0.620061	0.466667	0.362903
2.49282	0.380645	0.29661	0.257143
1.68108	0.594595	0.579832	0.297872
0.923077	0.896628	0.507902	0.507216
1.53804	0.793333	0.318725	0.150481
0.918033	0.493827	0.406375	0.258687
1.024	0.935723	0.459156	0.332046
2.23626	0.782609	0.207317	0.198582
1.07627	0.75974	0.659511	0.206731
0.830325	0.797206	0.556863	0.305327
0.477132	1.11677	0.6639	0.0754717
1.17368	1.01003	0.426357	0.389831
1.30055	0.762542	0.372225	0.459016
0.915975	1.37842	0.170926	0.530435
2.53659	1.90278	0.643939	0.530315
0.819905	0.639175	0.135593	0.21776
1.26909	0.664407	0.506329	0.181818
1.22359	0.685358	0.481417	0.208696
0.85641	1.18821	0.380165	0.307692
0.970667	0.634483	0.5	0.283517
1.52693	0.693069	0.122137	0.526316
0.80203	0.600448	1.99957	0.166667
0.885942	0.496674	0.390244	0.211009
1.13798	0.643533	0.491803	0.56151
1.793	0.571187	0.284553	0.491228
0.977833	0.979742	0.275335	0.262443
0.411111	0.5625	0.231993	0.315315
1.16507	0.472818	0.379032	0.480687
0.244356	0.881356	0.523239	0.277733
0.98	0.623288	0.587234	0.305556
1.78824	0.561812	0.198413	0.385321
1.11781	0.538808	0.430279	0.544615
0.186301	0.720539	0.277551	0.297088
0.804749	1.07958	0.539831	0.285717
0.331479	0.692939	0.629096	0.15311
1.15722	0.599669	0.791598	0.253275
1.39112	0.287625	0.267148	0.252252
1.40201	0.538972	0.413868	0.331797
0.59893	0.873156	0.395062	0.313738
1.69009	0.751724	0.483333	0.280088
0.243902	0.600454	0.887029	0.122066
0.432671	0.649213	0.333333	0.24186
1.35847	0.512111	0.165975	0.462186
0.466403	0.662207	0.421077	0.562212
1.22164	0.572224	0.601695	0.349905
1.78571	0.317241	0.609836	0.503119
0.718523	0.920588	0.340081	0.459337
0.887807	0.721854	0.416	0.316325
1.61323	0.685121	0.361345	0.268722
0.795515	0.546053	0.710938	0.259813
1.24932	0.249135	0.423077	0.748031
0.719577	0.611621	0.463115	0.420091
0.89384	0.885993	0.41357	0.334038
1.05943	0.491749	0.396624	0.330435
1.62148	0.488136	1.38397	0.428571
1.50295	0.384858	0.393162	0.2
0.274936	0.448161	0.478964	0.286996
0.717716	0.606897	0.284153	0.310924
1.88164	0.466366	0.507692	0.257253
0.49006	0.506849	0.536232	0.224215
0.269066	0.831909	1	1.29159
0.324873	0.468621	0.467213	0.254545
0.851648	0.381877	0.521739	0.237288
0.867021	0.599548	0.983193	0.275424
0.723077	0.836852	0.861538	0.333126
0.361222	0.841226	0.43125	0.359833
1.42156	0.512111	0.53112	0.54184
0.702413	0.676826	0.967807	0.384613
0.204082	0.46	0.574093	0.579957
2.2252	1.06	0.710173	0.293333
1.56522	0.818991	0.517375	0.167442
1.43221	0.617098	0.41841	0.370231
1.33612	0.703887	0.383333	0.258348
3.5185	0.941558	0.394958	0.263982
0.470285	0.385135	0.909522	0.219731
1.96253	0.352256	0.469424	0.46789
1.70359	0.519751	0.541791	0.449891
0.179669	0.789365	0.368201	0.354115
0.522124	0.361905	0.694915	0.213115
0.475339	0.217822	1.08148	0.280255
0.343358	0.515464	0.423155	0.286555
0.795663	0.388537	0.448223	0.383178
0.5	0.418879	0.367347	1.75676
1.35627	0.769759	1.14545	0.27027
1.11918	0.353982	0.157454	0.252336
2.89119	0.409091	0.367448	0.511848
1.67062	0.505393	0.48995	0.346154
1.44218	0.840945	1.02128	0.189452
2.07273	0.335366	0.657371	0.316279
0.604082	0.773973	0.324723	0.481481
0.708791	0.428571	0.512428	0.541284
0.31033	0.650685	0.303393	0.225513
0.589074	0.770186	0.487012	0.333333
1.29118	0.842821	0.483642	0.373292
1.08267	0.637705	0.733382	0.454545
1.93005	0.405316	0.74359	0.463878
0.743949	0.729801	0.317073	0.322815
1.0233	0.553822	0.430642	0.236967
0.435696	0.490196	0.310924	0.481675
2.11667	0.646258	0.661017	0.474886
2.2246	0.81407	0.566176	0.158004
0.820937	0.843255	0.463544	0.265409
0.27065	0.366782	0.301158	0.403042
0.894084	0.381277	0.365759	0.466667
1.531	0.339034	0.301587	0.346667
1.57184	0.498423	0.524823	0.155017
0.465753	0.618557	0.757447	0.495238
2.01031	0.63646	0.738555	0.4511
1.04288	0.441173	0.396947	0.378601
0.693402	0.581835	0.344262	0.509259
0.86783	0.972789	0.634656	0.813185
1.41347	0.532695	1.16535	0.22807
1.28368	0.521452	0.569106	0.543779
0.936686	0.651801	0.342441	0.288503
0.5	0.628205	0.768775	0.715953
0.783632	0.682819	0.266351	0.415584
1.84066	0.518208	0.338983	0.363636
0.243478	0.623656	0.288403	0.290249
0.931579	0.782609	0.346429	0.426087
1.43869	1.1543	0.390071	0.46383
1.61783	0.599779	0.391667	0.2423
0.815725	0.583192	0.563025	0.311761
1.28571	0.576795	0.286885	0.289855
1.53425	0.404984	0.447257	0.366667
0.878412	0.48505	0.447571	0.307692
2.41489	0.629508	0.332016	0.296209
0.582895	0.535904	0.358621	0.295964
0.35533	0.464382	0.284519	0.244898
1.02564	0.48782	0.513247	0.449035
1.46753	0.81571	0.443572	0.376682
1.21616	0.653465	0.15873	0.239829
0.867168	0.752098	0.251938	0.369305
0.838615	0.766667	0.321142	0.452174
1.17122	0.394464	0.297048	0.294643
0.524064	0.332203	0.325	0.195312
0.866499	0.694805	0.642857	0.297674
0.458046	0.279635	0.640068	0.422953
0.652291	0.825939	0.875	0.367379
1.2626	0.554054	0.615385	0.272921
1.23802	0.650456	0.280303	0.520935
1.03261	0.555556	0.412245	0.294118
1.17906	0.61437	0.46764	0.390698
0.831354	0.714777	0.4	0.209524
1.04551	0.561194	0.25	0.350314
1.82825	0.382431	0.246154	0.12605
1.03228	0.333333	0.404494	0.201835
1.19024	0.251613	0.224066	0.334764
1.69503	0.394464	0.241563	0.356164
0.929348	0.288591	0.382452	0.33252
0.706383	0.4	0.20339	0.127273
0.798928	0.577049	0.395115	0.351324
0.922222	0.768707	0.184874	0.211792
1.15508	0.538721	0.786335	0.197309
0.934426	0.496774	0.376588	0.383333
1.19911	0.752548	0.2	0.336364
2.18796	0.5516	0.337553	0.283186
1.25137	0.698225	0.272374	0.424942
0.433536	0.984975	0.458746	0.229358
1.00128	0.356902	0.362714	0.362791
0.756871	0.797967	0.260504	0.227477
0.955368	1.48751	0.413547	0.53823
1.07365	1.0262	0.620939	0.454183
0.912779	0.508408	0.911765	0.170616
1.01704	0.556281	0.45	0.225684
1.07143	0.415013	0.454183	0.345133
1.35638	0.629969	0.333333	0.433071
0.98253	0.3125	0.235294	0.235294
0.786704	0.557377	0.295302	0.4
1.26285	0.374355	0.579604	0.704805
1.31453	0.540637	0.300813	0.204918
1.13187	0.507937	0.190114	0.295455
0.974874	0.542624	0.432203	0.0740741
1.24392	0.458904	0.650206	0.201681
0.824906	0.790659	0.322581	0.40367
0.98691	0.503991	0.370656	0.476596
1.27078	0.782609	0.378788	0.442857
1.00258	0.267101	0.233962	0.261762
0.839855	0.318937	0.310924	0.27991
1.03331	0.56875	0.37435	0.46729
1.29067	0.607779	0.314529	0.432692
0.853994	0.339401	0.522475	0.425721
0.832461	0.575474	0.53125	0.259958
0.686486	0.568067	0.651231	0.251105
0.637795	0.357388	0.869919	0.262911
1.39	0.651629	0.481814	0.165577
1.34011	1.16614	0.366667	0.173516
0.848283	0.532289	0.501044	0.420561
0.690608	0.420706	0.528405	0.130031
0.752941	0.490216	0.366782	0.233659
0.775068	0.486842	0.468172	0.337719
0.892041	0.65962	0.427419	0.419048
1.05163	0.55102	0.519149	1.27789
0.854004	0.345048	0.392308	0.292936
0.77135	0.390411	0.321285	0.331754
1.39837	0.528481	0.475	0.429154
1.30362	0.767273	0.323645	0.339869
1.23404	0.946922	0.374576	0.412214
1.0647	0.652368	0.362755	0.197309
1.10386	0.642384	0.284553	0.26556
1.10995	0.551948	0.996047	0.454376
0.769231	0.713805	0.32963	0.293538
0.661333	0.4	0.644068	0.306459
0.73913	0.453947	0.275	0.293578
0.81796	0.435986	0.302817	0.249037
1.4156	0.5	0.368231	0.333333
1.43478	1.4578	0.460695	0.3125
1.17115	0.569444	0.373627	0.152778
0.791557	0.420712	0.64868	0.204651
0.971279	0.759154	0.302521	0.239234
0.689579	0.422964	0.638144	0.257081
1.01114	0.463533	0.388778	1.29412
0.79558	0.534667	0.213534	0.353141
1.4748	0.566808	0.371644	0.122642
0.785276	0.210982	0.526316	0.201923
0.607276	0.897196	0.340081	0.434957
1.43333	0.717949	0.398406	0.0747664
1.07317	0.431746	0.316865	0.300885
1.29529	0.307514	0.877847	0.317957
0.782016	0.647651	0.447273	0.322483
0.912467	0.770302	1.47656	0.298056
0.851852	0.305271	0.277311	0.271264
1.19281	0.308219	0.2	0.362587
1.26648	0.395869	0.325815	0.23908
0.457023	0.355459	0.368	0.443396
0.831309	0.795848	0.366269	0.777778
0.920442	0.632588	0.0841424	0.803213
0.692308	0.653968	0.971392	0.392294
1.16019	0.235931	0.548523	0.52707
1.06048	0.722144	0.565652	0.10084
0.823219	0.584615	0.279661	0.962472
0.817056	0.4	0.182573	0.249187
0.959157	0.915942	0.479675	0.225142
0.738502	0.434483	0.488613	0.578512
1.01523	0.333333	0.696778	0.403509
0.869806	0.449231	0.689286	0.499365
0.301298	0.44898	0.1875	0.387645
0.809783	0.457962	0.454545	0.321199
0.849561	0.342857	0.229199	0.329317
0.95138	0.47932	0.375	0.231423
0.559242	0.765823	0.803419	0.295399
0.609256	0.386885	0.162393	0.379961
0.29173	0.560554	0.843227	0.286364
0.805556	0.595284	1.57983	0.758893
0.593763	0.531699	0.251908	0.229665
1.48792	0.527817	0.226721	0.212963
1.39353	1.26567	0.359921	0.426087
0.312668	0.798701	0.629787	0.669725
1.36282	0.59589	0.386555	0.522088
1.44445	0.547165	0.21875	0.215962
0.743405	0.659427	0.490421	0.440828
1.08699	0.37013	0.553846	0.258239
0.475218	0.215232	0.39678	0.467249
0.949832	0.572391	0.27451	0.211538
1.34	0.627451	0.297521	0.529541
0.680739	0.835526	0.881226	0.252174
0.988889	0.123457	0.304527	0.470557
0.337802	0.249201	0.296	0.303602
0.962025	0.559753	0.311787	0.366972
1.0566	0.382637	0.106762	0.521565
1.44236	1.01597	0.14433	0.317597
0.393443	0.720247	0.272512	0.497653
0.356164	0.681491	1.36875	0.117647
0.832877	0.449472	0.357977	0.788991
1.23501	0.227848	0.616034	0.436312
0.797844	0.716612	0.297872	0.172249
0.968586	0.283155	0.177215	0.388376
0.778325	0.277373	0.320638	0.626415
0.925376	0.25	0.455285	0.414864
1.16488	0.741747	0.390644	0.512343
0.751305	1.1374	0.418033	0.280576
0.27248	0.712251	0.213439	0.319917
0.354582	0.374613	0.278228	0.267943
0.859375	0.400657	0.561265	0.539871
1.80849	0.957377	0.241935	0.49171
1.34896	0.294479	0.339572	0.405405
0.404874	0.315653	1.08022	0.438597
0.316062	0.652318	0.28115	0.342629
0.427795	0.748344	0.503799	0.415155
0.519187	0.912604	0.433735	0.36255
0.297787	0.333334	0.726023	0.383142
1.10189	0.669943	0.265004	0.173913
1.02475	0.970414	0.290411	0.220096
1.13904	0.290541	0.529411	0.27027
1.28431	1.50309	0.27234	0.5625
0.864865	0.346551	0.308271	0.450575
0.561111	0.572368	0.334322	0.242152
[truncated: 6,178 more rows]

## Sheet: panel B-C
Selected BGZP-C mutant screen on TGF-β2 and InhA
Sample	Concentration range [nM]	ka (1/Ms)	SE(ka) (1/Ms)	kd (1/s)	SE(kd) (1/s)	KD (M)	Rmax (RU)	Ligand
BGZP-C	500 - 15.6	3.75 x 105	2.1 x 103	4.75 x 10-2	2.2 x 10-4	127	78.2	TGF-β2
BGZP-C N82A	500 - 15.6	ND	ND	ND	ND	ND	ND	TGF-β2
BGZP-C N82Y	500 - 15.6	ND	ND	ND	ND	ND	ND	TGF-β2
BGZP-C A158E	500 - 15.6	ND	ND	ND	ND	ND	ND	TGF-β2
BGZP-C	500 - 15.6	ND	ND	ND	ND	ND	ND	TGF-β2
I161A
BGZP-C I161Y	500 - 15.6	ND	ND	ND	ND	ND	ND	TGF-β2
BGZP-C	500 - 15.6	1.57 x 104	8.6 x 101	2.22 x 10-2	1.4 x 10-4	1070	134.1	InhA
BGZP-C N82A	500 - 15.6	2.38 x 104	1.0 x 102	2.10 x 10-2	1.3 x 10-4	968	81.7	InhA
BGZP-C	500 - 15.6	1.83 x 104	7.4 x 101	2.77 x 10-2	1.2 x 10-4	883	111.6	InhA
N82Y
BGZP-C A158E	500 - 15.6	1.00 x 104	6.3 x 102	1.81 x 10-2	1.3 x 10-4	1810	97.1	InhA
BGZP-C I161A	500 - 15.6	2.20 x 104	1.2 x 102	2.37 x 10-2	1.7 x 10-4	1080	82.6	InhA
BGZP-C I161Y	500 - 15.6	3.18 x 104	1.6 x 102	2.59 x 10-2	1.7 x 10-4	815	97	InhA
