# Supplementary material for: Structures of TGF-β with betaglycan and signaling receptors reveal mechanisms of complex assembly and signaling
Source: Nat Commun. 2025 Feb 26;16:1778. doi: 10.1038/s41467-025-56796-9 (PMC11865472; doi:10.1038/s41467-025-56796-9)
Supplement: Supplementary file 7 — Source Data [file 41467_2025_56796_MOESM7_ESM.zip › Source Data File/Supplementary_Figure_9.xlsx]

## Sheet: panel A - B
Volume (ml)	pro-TGF-β2		Volume (ml)	BG		Volume (ml)	proTGF-β2+BGo		Chrom.1	proTGF-β2+BG		Chrom.1	BGo
-2.36923	0		-2.36907	0.044089		-2.36907	0.000419		-2.36914	0.057459		-2.36913	0.119351
-2.3684	-0.009803		-2.36823	0.049143		-2.36824	0.00062		-2.3683	0.060905		-2.3683	0.120778
-2.36757	-0.007997		-2.3674	0.049742		-2.36741	0.001158		-2.36747	0.060792		-2.36747	0.12188
-2.36674	-0.006703		-2.36657	0.050667		-2.36657	0.001308		-2.36664	0.060574		-2.36663	0.122041
-2.36591	-0.005136		-2.36574	0.05192		-2.36574	0.001717		-2.36581	0.06131		-2.3658	0.121431
-2.36507	-0.004506		-2.36491	0.052202		-2.36491	0.000853		-2.36498	0.061823		-2.36497	0.121249
-2.36424	-0.004017		-2.36408	0.052528		-2.36408	0.000839		-2.36415	0.061965		-2.36414	0.121038
-2.36341	-0.004066		-2.36325	0.053044		-2.36325	0.000963		-2.36332	0.06206		-2.36331	0.121175
-2.36258	-0.003779		-2.36241	0.054162		-2.36242	0.001198		-2.36248	0.061994		-2.36248	0.121539
-2.36175	-0.00349		-2.36158	0.054684		-2.36158	0.001537		-2.36165	0.062025		-2.36164	0.121361
-2.36092	-0.003097		-2.36075	0.055001		-2.36075	0.001728		-2.36082	0.062712		-2.36081	0.121789
-2.36008	-0.002119		-2.35992	0.05556		-2.35992	0.00166		-2.35999	0.063956		-2.35998	0.12284
-2.35925	-0.001097		-2.35909	0.05579		-2.35909	0.001627		-2.35916	0.064603		-2.35915	0.123406
-2.35842	-0.000368		-2.35826	0.055642		-2.35826	0.001918		-2.35832	0.064958		-2.35832	0.123957
-2.35759	7.8e-05		-2.35743	0.055003		-2.35743	0.002455		-2.35749	0.06578		-2.35749	0.124249
-2.35676	0.000884		-2.35659	0.054852		-2.35659	0.0025		-2.35666	0.066285		-2.35665	0.124126
-2.35593	0.001943		-2.35576	0.05536		-2.35576	0.002547		-2.35583	0.066671		-2.35582	0.124457
-2.35509	0.002657		-2.35493	0.055897		-2.35493	0.003002		-2.355	0.066842		-2.35499	0.124454
-2.35426	0.00337		-2.3541	0.055788		-2.3541	0.002608		-2.35417	0.066579		-2.35416	0.124333
-2.35343	0.004072		-2.35327	0.055375		-2.35327	0.002329		-2.35333	0.066096		-2.35333	0.124649
-2.3526	0.004476		-2.35244	0.055678		-2.35244	0.002405		-2.3525	0.065875		-2.3525	0.124785
-2.35177	0.004888		-2.3516	0.055951		-2.35161	0.001705		-2.35167	0.065414		-2.35167	0.124845
-2.35094	0.005566		-2.35077	0.05599		-2.35077	0.001629		-2.35084	0.064634		-2.35083	0.124996
-2.3501	0.005943		-2.34994	0.055818		-2.34994	0.001825		-2.35001	0.064119		-2.35	0.124963
-2.34927	0.00641		-2.34911	0.055967		-2.34911	0.001599		-2.34918	0.064005		-2.34917	0.12473
-2.34844	0.006705		-2.34828	0.056381		-2.34828	0.001366		-2.34835	0.064219		-2.34834	0.125166
-2.34761	0.007262		-2.34745	0.056433		-2.34745	0.000895		-2.34751	0.064472		-2.34751	0.125711
-2.34678	0.00834		-2.34661	0.055993		-2.34662	0.001288		-2.34668	0.064227		-2.34668	0.125634
-2.34594	0.009287		-2.34578	0.055911		-2.34578	0.002295		-2.34585	0.063969		-2.34585	0.12597
-2.34511	0.009656		-2.34495	0.0559		-2.34495	0.002755		-2.34502	0.063571		-2.34501	0.125896
-2.34428	0.009881		-2.34412	0.055104		-2.34412	0.002602		-2.34419	0.062662		-2.34418	0.125436
-2.34345	0.011449		-2.34329	0.05432		-2.34329	0.002353		-2.34336	0.062265		-2.34335	0.125368
-2.34262	0.012624		-2.34246	0.054502		-2.34246	0.002527		-2.34252	0.062959		-2.34252	0.125296
-2.34179	0.013405		-2.34163	0.054251		-2.34163	0.002833		-2.34169	0.063356		-2.34169	0.124629
-2.34095	0.013585		-2.34079	0.053491		-2.34079	0.00279		-2.34086	0.063385		-2.34085	0.124902
-2.34012	0.013687		-2.33996	0.052387		-2.33996	0.001729		-2.34003	0.063304		-2.34002	0.124984
-2.33929	0.013969		-2.33913	0.051868		-2.33913	-0.00026		-2.3392	0.06351		-2.33919	0.124847
-2.33846	0.014602		-2.3383	0.052084		-2.3383	-0.001144		-2.33837	0.064557		-2.33836	0.124804
-2.33763	0.015333		-2.33747	0.05198		-2.33747	-0.000845		-2.33753	0.065251		-2.33753	0.124563
-2.3368	0.015281		-2.33664	0.051395		-2.33664	-0.000945		-2.3367	0.065026		-2.3367	0.124805
-2.33596	0.015943		-2.33581	0.05171		-2.33581	-0.001892		-2.33587	0.063574		-2.33587	0.124738
-2.33513	0.016094		-2.33497	0.051963		-2.33497	-0.002091		-2.33504	0.06221		-2.33503	0.124889
-2.3343	0.014993		-2.33414	0.051384		-2.33414	-0.002509		-2.33421	0.061937		-2.3342	0.125047
-2.33347	0.014302		-2.33331	0.050013		-2.33331	-0.003106		-2.33338	0.062097		-2.33337	0.125401
-2.33264	0.013981		-2.33248	0.049069		-2.33248	-0.003124		-2.33254	0.061809		-2.33254	0.125723
-2.33181	0.013797		-2.33165	0.049197		-2.33165	-0.002513		-2.33171	0.061877		-2.33171	0.126184
-2.33097	0.014005		-2.33081	0.048861		-2.33082	-0.002098		-2.33088	0.062529		-2.33088	0.125732
-2.33014	0.014058		-2.32998	0.04801		-2.32998	-0.002671		-2.33005	0.062067		-2.33005	0.125614
-2.32931	0.01286		-2.32915	0.047525		-2.32915	-0.003589		-2.32922	0.060922		-2.32921	0.125214
-2.32848	0.012421		-2.32832	0.046564		-2.32832	-0.003943		-2.32839	0.060468		-2.32838	0.124543
-2.32765	0.011651		-2.32749	0.045944		-2.32749	-0.004608		-2.32755	0.059585		-2.32755	0.124495
-2.32681	0.010754		-2.32666	0.045418		-2.32666	-0.005128		-2.32672	0.058574		-2.32672	0.12481
-2.32598	0.009919		-2.32583	0.04504		-2.32583	-0.005358		-2.32589	0.058418		-2.32589	0.125144
-2.32515	0.008639		-2.32499	0.044172		-2.32499	-0.005635		-2.32506	0.057926		-2.32505	0.124816
-2.32432	0.007667		-2.32416	0.04311		-2.32416	-0.005892		-2.32423	0.057718		-2.32422	0.12538
-2.32349	0.006971		-2.32333	0.042021		-2.32333	-0.005951		-2.3234	0.057099		-2.32339	0.126016
-2.32266	0.007106		-2.3225	0.04001		-2.3225	-0.006023		-2.32256	0.056496		-2.32256	0.12579
-2.32183	0.008018		-2.32167	0.039031		-2.32167	-0.005808		-2.32173	0.056029		-2.32173	0.125484
-2.32099	0.008213		-2.32084	0.037704		-2.32084	-0.005796		-2.3209	0.055724		-2.3209	0.124529
-2.32016	0.008075		-2.32001	0.03641		-2.32001	-0.006224		-2.32007	0.054954		-2.32007	0.123391
-2.31933	0.008181		-2.31917	0.03516		-2.31917	-0.006657		-2.31924	0.054454		-2.31923	0.123193
-2.3185	0.007775		-2.31834	0.03414		-2.31834	-0.006804		-2.31841	0.054125		-2.3184	0.122601
-2.31767	0.006645		-2.31751	0.033281		-2.31751	-0.00717		-2.31758	0.053492		-2.31757	0.121581
-2.31683	0.005808		-2.31668	0.032602		-2.31668	-0.008057		-2.31674	0.052807		-2.31674	0.120741
-2.316	0.006415		-2.31585	0.032255		-2.31585	-0.008998		-2.31591	0.052421		-2.31591	0.120072
-2.31517	0.006245		-2.31502	0.03162		-2.31502	-0.009115		-2.31508	0.052152		-2.31508	0.120133
-2.31434	0.00527		-2.31418	0.030278		-2.31418	-0.009723		-2.31425	0.051037		-2.31425	0.120003
-2.31351	0.004505		-2.31335	0.028419		-2.31335	-0.011056		-2.31342	0.04983		-2.31341	0.119889
-2.31268	0.004036		-2.31252	0.027511		-2.31252	-0.011469		-2.31258	0.048788		-2.31258	0.120171
-2.31184	0.003526		-2.31169	0.02757		-2.31169	-0.011577		-2.31175	0.047976		-2.31175	0.119813
-2.31101	0.003491		-2.31086	0.02698		-2.31086	-0.012237		-2.31092	0.047649		-2.31092	0.119743
-2.31018	0.003278		-2.31003	0.02607		-2.31003	-0.012353		-2.31009	0.047599		-2.31009	0.11928
-2.30935	0.002748		-2.30919	0.025212		-2.30919	-0.012624		-2.30926	0.047947		-2.30926	0.118249
-2.30852	0.002287		-2.30836	0.024774		-2.30836	-0.012872		-2.30843	0.048199		-2.30842	0.118363
-2.30769	0.002023		-2.30753	0.023727		-2.30753	-0.012674		-2.3076	0.048702		-2.30759	0.118987
-2.30685	0.001478		-2.3067	0.0231		-2.3067	-0.012812		-2.30676	0.048289		-2.30676	0.118424
-2.30602	0.001281		-2.30587	0.02274		-2.30587	-0.013031		-2.30593	0.047537		-2.30593	0.117917
-2.30519	8.5e-05		-2.30504	0.022757		-2.30504	-0.013559		-2.3051	0.047623		-2.3051	0.118099
-2.30436	-0.00055		-2.30421	0.021896		-2.30421	-0.014721		-2.30427	0.047611		-2.30427	0.117769
-2.30353	-0.001579		-2.30337	0.021179		-2.30337	-0.016295		-2.30344	0.047881		-2.30343	0.117789
-2.30269	-0.002011		-2.30254	0.020923		-2.30254	-0.016197		-2.3026	0.047736		-2.3026	0.117656
-2.30186	-0.004317		-2.30171	0.021548		-2.30171	-0.016534		-2.30177	0.04782		-2.30177	0.118261
-2.30103	-0.005259		-2.30088	0.021314		-2.30088	-0.017166		-2.30094	0.046893		-2.30094	0.118715
-2.3002	-0.005198		-2.30005	0.021188		-2.30005	-0.017176		-2.30011	0.045496		-2.30011	0.118761
-2.29937	-0.005426		-2.29922	0.021352		-2.29922	-0.016868		-2.29928	0.044587		-2.29928	0.118002
-2.29854	-0.005303		-2.29839	0.021346		-2.29838	-0.016496		-2.29845	0.043575		-2.29845	0.117839
-2.29771	-0.005411		-2.29755	0.021367		-2.29755	-0.015443		-2.29762	0.043245		-2.29761	0.117313
-2.29687	-0.005791		-2.29672	0.020971		-2.29672	-0.015269		-2.29678	0.041546		-2.29678	0.1173
-2.29604	-0.005996		-2.29589	0.020794		-2.29589	-0.015177		-2.29595	0.0407		-2.29595	0.117382
-2.29521	-0.005258		-2.29506	0.020238		-2.29506	-0.015652		-2.29512	0.040095		-2.29512	0.117004
-2.29438	-0.005359		-2.29423	0.019466		-2.29423	-0.015537		-2.29429	0.040798		-2.29429	0.116451
-2.29355	-0.00686		-2.2934	0.0195		-2.29339	-0.015538		-2.29346	0.041055		-2.29346	0.115468
-2.29271	-0.007238		-2.29256	0.019766		-2.29256	-0.015389		-2.29263	0.040975		-2.29262	0.114786
-2.29188	-0.006991		-2.29173	0.020123		-2.29173	-0.015399		-2.29179	0.041211		-2.29179	0.113992
-2.29105	-0.006793		-2.2909	0.020455		-2.2909	-0.01581		-2.29096	0.041015		-2.29096	0.113335
-2.29022	-0.00733		-2.29007	0.020277		-2.29007	-0.015888		-2.29013	0.041533		-2.29013	0.112373
-2.28939	-0.007859		-2.28924	0.020991		-2.28924	-0.015471		-2.2893	0.041579		-2.2893	0.111762
-2.28856	-0.009015		-2.28841	0.021608		-2.28841	-0.01568		-2.28847	0.041519		-2.28847	0.110706
-2.28772	-0.008587		-2.28757	0.022474		-2.28757	-0.014914		-2.28764	0.041208		-2.28763	0.110008
-2.28689	-0.009268		-2.28674	0.022917		-2.28674	-0.014921		-2.2868	0.041153		-2.2868	0.109702
-2.28606	-0.008943		-2.28591	0.022816		-2.28591	-0.015002		-2.28597	0.040604		-2.28597	0.109337
-2.28523	-0.008052		-2.28508	0.023245		-2.28508	-0.014191		-2.28514	0.040619		-2.28514	0.108553
-2.2844	-0.007124		-2.28425	0.023542		-2.28425	-0.014506		-2.28431	0.039933		-2.28431	0.107813
-2.28356	-0.006324		-2.28342	0.024146		-2.28342	-0.015006		-2.28348	0.039865		-2.28348	0.107621
-2.28273	-0.006146		-2.28259	0.024794		-2.28258	-0.015251		-2.28265	0.039249		-2.28265	0.106474
-2.2819	-0.005362		-2.28175	0.025523		-2.28175	-0.014782		-2.28181	0.039168		-2.28181	0.105373
-2.28107	-0.005808		-2.28092	0.027928		-2.28092	-0.014298		-2.28098	0.039178		-2.28098	0.105325
-2.28024	-0.005622		-2.28009	0.02895		-2.28009	-0.014815		-2.28015	0.039121		-2.28015	0.105333
-2.27941	-0.004653		-2.27926	0.030584		-2.27926	-0.014498		-2.27932	0.039534		-2.27932	0.106052
-2.27858	-0.003899		-2.27843	0.031792		-2.27843	-0.014152		-2.27849	0.040397		-2.27849	0.107748
-2.27774	-0.002612		-2.2776	0.033004		-2.27759	-0.013659		-2.27766	0.040234		-2.27766	0.107743
-2.27691	-0.001806		-2.27677	0.034388		-2.27676	-0.013037		-2.27683	0.039636		-2.27682	0.106685
-2.27608	-0.000112		-2.27593	0.036053		-2.27593	-0.012122		-2.27599	0.039326		-2.27599	0.107057
-2.27525	0.001488		-2.2751	0.036366		-2.2751	-0.01081		-2.27516	0.039524		-2.27516	0.107438
-2.27442	0.001873		-2.27427	0.037872		-2.27427	-0.010133		-2.27433	0.039175		-2.27433	0.107822
-2.27359	0.003211		-2.27344	0.039179		-2.27344	-0.009202		-2.2735	0.038754		-2.2735	0.107368
-2.27275	0.005044		-2.27261	0.040516		-2.2726	-0.007965		-2.27267	0.039358		-2.27267	0.106307
-2.27192	0.007558		-2.27178	0.042168		-2.27177	-0.00672		-2.27183	0.04005		-2.27183	0.106227
-2.27109	0.009316		-2.27094	0.044763		-2.27094	-0.006087		-2.271	0.041173		-2.271	0.105752
-2.27026	0.011189		-2.27011	0.046285		-2.27011	-0.004769		-2.27017	0.042662		-2.27017	0.105321
-2.26943	0.012389		-2.26928	0.047349		-2.26928	-0.003129		-2.26934	0.043403		-2.26934	0.105362
-2.26859	0.014667		-2.26845	0.048796		-2.26845	-0.002683		-2.26851	0.043639		-2.26851	0.105506
-2.26776	0.016886		-2.26762	0.050235		-2.26762	-0.001594		-2.26768	0.044554		-2.26768	0.105823
-2.26693	0.019286		-2.26679	0.051767		-2.26678	-0.000511		-2.26684	0.045667		-2.26685	0.105447
-2.2661	0.020684		-2.26595	0.053252		-2.26595	0.000991		-2.26601	0.045353		-2.26601	0.105902
-2.26527	0.023742		-2.26512	0.054431		-2.26512	0.002015		-2.26518	0.046173		-2.26518	0.106031
-2.26444	0.025818		-2.26429	0.055798		-2.26429	0.00354		-2.26435	0.04675		-2.26435	0.106114
-2.2636	0.028101		-2.26346	0.056828		-2.26346	0.005215		-2.26352	0.046682		-2.26352	0.105489
-2.26277	0.03106		-2.26263	0.05891		-2.26263	0.006598		-2.26269	0.046936		-2.26269	0.10581
-2.26194	0.03468		-2.2618	0.060989		-2.26179	0.007754		-2.26186	0.047219		-2.26186	0.105132
-2.26111	0.038654		-2.26097	0.062438		-2.26096	0.008539		-2.26102	0.048342		-2.26103	0.106011
-2.26028	0.042037		-2.26013	0.06378		-2.26013	0.009879		-2.26019	0.049374		-2.26019	0.106252
-2.25944	0.044451		-2.2593	0.065741		-2.2593	0.011407		-2.25936	0.050531		-2.25936	0.105894
-2.25861	0.045694		-2.25847	0.067343		-2.25847	0.012588		-2.25853	0.052147		-2.25853	0.106666
-2.25778	0.048291		-2.25764	0.068288		-2.25764	0.012828		-2.2577	0.05322		-2.2577	0.10733
-2.25695	0.05079		-2.25681	0.070268		-2.2568	0.014188		-2.25687	0.054839		-2.25687	0.106835
-2.25612	0.052575		-2.25598	0.072235		-2.25597	0.015861		-2.25603	0.056037		-2.25603	0.106888
-2.25529	0.055481		-2.25515	0.072542		-2.25514	0.017272		-2.2552	0.057719		-2.2552	0.107236
-2.25446	0.057776		-2.25431	0.072918		-2.25431	0.017704		-2.25437	0.058719		-2.25437	0.108238
-2.25362	0.06031		-2.25348	0.074838		-2.25348	0.018819		-2.25354	0.059722		-2.25354	0.108513
-2.25279	0.062536		-2.25265	0.076933		-2.25265	0.02065		-2.25271	0.059771		-2.25271	0.109574
-2.25196	0.065501		-2.25182	0.078206		-2.25182	0.022133		-2.25188	0.06068		-2.25188	0.110349
-2.25113	0.068163		-2.25099	0.079195		-2.25098	0.023871		-2.25104	0.061461		-2.25105	0.110838
-2.2503	0.070507		-2.25015	0.080738		-2.25015	0.025433		-2.25021	0.061876		-2.25021	0.110624
-2.24946	0.073074		-2.24932	0.081577		-2.24932	0.026905		-2.24938	0.06265		-2.24938	0.111456
-2.24863	0.075076		-2.24849	0.082748		-2.24849	0.028905		-2.24855	0.063497		-2.24855	0.111735
-2.2478	0.076538		-2.24766	0.083293		-2.24766	0.030027		-2.24772	0.063346		-2.24772	0.112849
-2.24697	0.079656		-2.24683	0.084287		-2.24682	0.031612		-2.24689	0.064224		-2.24689	0.113608
-2.24614	0.081228		-2.246	0.084866		-2.24599	0.032611		-2.24605	0.065377		-2.24606	0.114286
-2.24531	0.084821		-2.24517	0.085958		-2.24516	0.03456		-2.24522	0.065439		-2.24523	0.114709
-2.24447	0.086733		-2.24433	0.087082		-2.24433	0.035758		-2.24439	0.06684		-2.24439	0.114237
-2.24364	0.088867		-2.2435	0.088536		-2.2435	0.037182		-2.24356	0.068142		-2.24356	0.114097
-2.24281	0.090838		-2.24267	0.089726		-2.24267	0.039037		-2.24273	0.069583		-2.24273	0.113954
-2.24198	0.092883		-2.24184	0.089635		-2.24184	0.040411		-2.2419	0.069955		-2.2419	0.114357
-2.24115	0.09536		-2.24101	0.090238		-2.241	0.041567		-2.24106	0.071614		-2.24107	0.114399
-2.24032	0.09631		-2.24018	0.090819		-2.24017	0.042901		-2.24023	0.073067		-2.24024	0.114511
-2.23948	0.09897		-2.23935	0.091289		-2.23934	0.043226		-2.2394	0.074528		-2.2394	0.115007
-2.23865	0.100867		-2.23851	0.092156		-2.23851	0.04477		-2.23857	0.075049		-2.23857	0.115532
-2.23782	0.102348		-2.23768	0.091858		-2.23768	0.045072		-2.23774	0.076547		-2.23774	0.116179
-2.23699	0.104		-2.23685	0.091434		-2.23685	0.045577		-2.23691	0.077564		-2.23691	0.115855
-2.23616	0.104668		-2.23602	0.091714		-2.23602	0.04639		-2.23607	0.078795		-2.23608	0.115425
-2.23533	0.105929		-2.23519	0.091615		-2.23518	0.046811		-2.23524	0.079395		-2.23525	0.116073
-2.23449	0.106422		-2.23436	0.09162		-2.23435	0.047789		-2.23441	0.080186		-2.23441	0.116674
-2.23366	0.107624		-2.23353	0.092614		-2.23352	0.047519		-2.23358	0.081139		-2.23358	0.116796
-2.23283	0.108521		-2.23269	0.091774		-2.23269	0.048768		-2.23275	0.082213		-2.23275	0.116428
-2.232	0.108444		-2.23186	0.091846		-2.23186	0.048861		-2.23192	0.083063		-2.23192	0.116185
-2.23117	0.10863		-2.23103	0.091331		-2.23102	0.04917		-2.23109	0.082975		-2.23109	0.11673
-2.23034	0.107786		-2.2302	0.092013		-2.23019	0.049349		-2.23025	0.082322		-2.23026	0.116265
-2.2295	0.107756		-2.22937	0.090446		-2.22936	0.049442		-2.22942	0.082936		-2.22942	0.116209
-2.22867	0.10769		-2.22853	0.089475		-2.22853	0.049168		-2.22859	0.083642		-2.22859	0.116482
-2.22784	0.109354		-2.2277	0.089903		-2.2277	0.049279		-2.22776	0.083774		-2.22776	0.115848
-2.22701	0.109032		-2.22687	0.089985		-2.22687	0.049403		-2.22693	0.084582		-2.22693	0.115364
-2.22618	0.108555		-2.22604	0.089463		-2.22604	0.049388		-2.22609	0.084898		-2.2261	0.11433
-2.22534	0.107779		-2.22521	0.089413		-2.2252	0.049305		-2.22526	0.084012		-2.22527	0.114473
-2.22451	0.108296		-2.22438	0.089195		-2.22437	0.048278		-2.22443	0.084814		-2.22444	0.113722
-2.22368	0.107869		-2.22355	0.089426		-2.22354	0.048056		-2.2236	0.084539		-2.2236	0.113147
-2.22285	0.106999		-2.22271	0.088917		-2.22271	0.046481		-2.22277	0.085365		-2.22277	0.11262
-2.22202	0.106426		-2.22188	0.088825		-2.22188	0.045416		-2.22194	0.085613		-2.22194	0.112354
-2.22119	0.104386		-2.22105	0.088258		-2.22105	0.044216		-2.22111	0.085497		-2.22111	0.112122
-2.22035	0.103269		-2.22022	0.087111		-2.22022	0.044753		-2.22027	0.085227		-2.22028	0.112196
-2.21952	0.10143		-2.21939	0.086753		-2.21938	0.044701		-2.21944	0.085095		-2.21945	0.111128
-2.21869	0.101523		-2.21856	0.086615		-2.21855	0.044038		-2.21861	0.083737		-2.21861	0.110511
-2.21786	0.101028		-2.21773	0.085415		-2.21772	0.04334		-2.21778	0.083927		-2.21778	0.110131
-2.21703	0.100495		-2.21689	0.08461		-2.21689	0.043271		-2.21695	0.083572		-2.21695	0.108434
-2.2162	0.099862		-2.21606	0.084594		-2.21606	0.043589		-2.21611	0.083157		-2.21612	0.1079
-2.21536	0.098733		-2.21523	0.084388		-2.21523	0.043286		-2.21528	0.082516		-2.21529	0.108726
-2.21453	0.098936		-2.2144	0.083371		-2.21439	0.04326		-2.21445	0.082249		-2.21446	0.108607
-2.2137	0.097279		-2.21357	0.084863		-2.21356	0.043201		-2.21362	0.08156		-2.21362	0.10693
-2.21287	0.096509		-2.21274	0.084526		-2.21273	0.043908		-2.21279	0.080943		-2.21279	0.105459
-2.21204	0.095306		-2.2119	0.083616		-2.2119	0.044742		-2.21196	0.080359		-2.21196	0.104284
-2.21121	0.094497		-2.21107	0.082256		-2.21107	0.044191		-2.21113	0.08079		-2.21113	0.103757
-2.21037	0.093447		-2.21024	0.081482		-2.21024	0.043984		-2.21029	0.080414		-2.2103	0.102602
-2.20954	0.092706		-2.20941	0.080465		-2.2094	0.04368		-2.20946	0.080556		-2.20947	0.100931
-2.20871	0.091961		-2.20858	0.079659		-2.20857	0.043564		-2.20863	0.080662		-2.20864	0.10094
-2.20788	0.090829		-2.20775	0.079579		-2.20774	0.043356		-2.2078	0.0803		-2.2078	0.099097
-2.20705	0.090753		-2.20691	0.079336		-2.20691	0.042511		-2.20697	0.079001		-2.20697	0.098389
-2.20621	0.090687		-2.20608	0.07826		-2.20608	0.041563		-2.20614	0.07864		-2.20614	0.097526
-2.20538	0.089271		-2.20525	0.077552		-2.20525	0.041767		-2.2053	0.077972		-2.20531	0.097401
-2.20455	0.08917		-2.20442	0.077253		-2.20442	0.041273		-2.20447	0.077271		-2.20448	0.097265
-2.20372	0.086903		-2.20359	0.075897		-2.20358	0.040675		-2.20364	0.076765		-2.20365	0.096622
-2.20289	0.086059		-2.20276	0.074897		-2.20275	0.040081		-2.20281	0.077268		-2.20282	0.095564
-2.20206	0.085094		-2.20193	0.074059		-2.20192	0.039299		-2.20198	0.076743		-2.20198	0.094692
-2.20122	0.084708		-2.20109	0.072927		-2.20109	0.038649		-2.20115	0.076416		-2.20115	0.094284
-2.20039	0.083001		-2.20026	0.073904		-2.20026	0.03799		-2.20031	0.076499		-2.20032	0.092844
-2.19956	0.081921		-2.19943	0.073738		-2.19943	0.037444		-2.19948	0.075561		-2.19949	0.092179
-2.19873	0.081506		-2.1986	0.074017		-2.19859	0.036735		-2.19865	0.074655		-2.19866	0.092465
-2.1979	0.080934		-2.19777	0.072825		-2.19776	0.037228		-2.19782	0.07378		-2.19783	0.091201
-2.19707	0.080368		-2.19694	0.07213		-2.19693	0.036169		-2.19699	0.073376		-2.19699	0.090199
-2.19623	0.079015		-2.19611	0.071064		-2.1961	0.036068		-2.19616	0.071364		-2.19616	0.089309
-2.1954	0.077875		-2.19527	0.070188		-2.19527	0.036053		-2.19532	0.070652		-2.19533	0.088006
-2.19457	0.076511		-2.19444	0.06998		-2.19444	0.035655		-2.19449	0.070243		-2.1945	0.087799
-2.19374	0.075161		-2.19361	0.069884		-2.1936	0.035583		-2.19366	0.070091		-2.19367	0.087914
-2.19291	0.074161		-2.19278	0.068914		-2.19277	0.034954		-2.19283	0.070224		-2.19284	0.086354
-2.19208	0.073308		-2.19195	0.068938		-2.19194	0.035697		-2.192	0.070164		-2.192	0.085377
-2.19124	0.072612		-2.19112	0.069574		-2.19111	0.034853		-2.19117	0.069821		-2.19117	0.084969
-2.19041	0.07236		-2.19028	0.067676		-2.19028	0.034489		-2.19034	0.069266		-2.19034	0.084032
-2.18958	0.071611		-2.18945	0.067794		-2.18945	0.034331		-2.1895	0.068777		-2.18951	0.083336
-2.18875	0.071497		-2.18862	0.066843		-2.18861	0.034262		-2.18867	0.06888		-2.18868	0.083248
-2.18792	0.070872		-2.18779	0.06733		-2.18778	0.033875		-2.18784	0.068269		-2.18785	0.082703
-2.18709	0.070299		-2.18696	0.066785		-2.18695	0.033867		-2.18701	0.066813		-2.18702	0.081948
-2.18625	0.068481		-2.18613	0.066146		-2.18612	0.032552		-2.18618	0.066482		-2.18618	0.081086
-2.18542	0.067429		-2.18529	0.065181		-2.18529	0.031856		-2.18534	0.06671		-2.18535	0.07992
-2.18459	0.067335		-2.18446	0.065601		-2.18446	0.032309		-2.18451	0.065962		-2.18452	0.079625
-2.18376	0.067841		-2.18363	0.064637		-2.18363	0.032277		-2.18368	0.065946		-2.18369	0.07867
-2.18293	0.068243		-2.1828	0.064319		-2.18279	0.032045		-2.18285	0.06602		-2.18286	0.078333
-2.18209	0.06754		-2.18197	0.063082		-2.18196	0.031192		-2.18202	0.065913		-2.18203	0.078208
-2.18126	0.067069		-2.18114	0.061872		-2.18113	0.032195		-2.18119	0.065627		-2.18119	0.077841
-2.18043	0.066486		-2.18031	0.061458		-2.1803	0.033668		-2.18036	0.066041		-2.18036	0.078116
-2.1796	0.065885		-2.17947	0.060626		-2.17947	0.033817		-2.17952	0.065606		-2.17953	0.076969
-2.17877	0.065153		-2.17864	0.060696		-2.17863	0.033407		-2.17869	0.066502		-2.1787	0.077439
-2.17794	0.064851		-2.17781	0.060182		-2.1778	0.03373		-2.17786	0.065581		-2.17787	0.077234
-2.17711	0.064107		-2.17698	0.059083		-2.17697	0.033099		-2.17703	0.066454		-2.17704	0.075614
-2.17627	0.063737		-2.17615	0.058696		-2.17614	0.033488		-2.1762	0.066364		-2.1762	0.074346
-2.17544	0.063409		-2.17532	0.058335		-2.17531	0.032772		-2.17537	0.065533		-2.17537	0.07454
-2.17461	0.063632		-2.17448	0.05746		-2.17448	0.032534		-2.17453	0.065371		-2.17454	0.073383
-2.17378	0.063554		-2.17365	0.056513		-2.17365	0.032323		-2.1737	0.064276		-2.17371	0.072217
-2.17295	0.062995		-2.17282	0.055505		-2.17281	0.031585		-2.17287	0.0644		-2.17288	0.071834
-2.17211	0.062415		-2.17199	0.053711		-2.17198	0.03075		-2.17204	0.064619		-2.17205	0.0725
-2.17128	0.061117		-2.17116	0.053754		-2.17115	0.029538		-2.17121	0.065457		-2.17122	0.071828
-2.17045	0.05978		-2.17033	0.053267		-2.17032	0.028405		-2.17037	0.064472		-2.17038	0.070724
-2.16962	0.058942		-2.1695	0.052646		-2.16949	0.028038		-2.16954	0.064904		-2.16955	0.069419
-2.16879	0.058328		-2.16866	0.05191		-2.16866	0.027299		-2.16871	0.064738		-2.16872	0.068727
-2.16796	0.059127		-2.16783	0.051186		-2.16783	0.026426		-2.16788	0.063746		-2.16789	0.068993
-2.16712	0.058486		-2.167	0.050777		-2.16699	0.026481		-2.16705	0.063919		-2.16706	0.068407
-2.16629	0.057254		-2.16617	0.05008		-2.16616	0.026307		-2.16622	0.06389		-2.16623	0.068243
-2.16546	0.056427		-2.16534	0.04968		-2.16533	0.025873		-2.16539	0.063931		-2.1654	0.067431
-2.16463	0.055585		-2.16451	0.049676		-2.1645	0.025943		-2.16455	0.063721		-2.16456	0.066302
-2.1638	0.055042		-2.16368	0.049024		-2.16367	0.024791		-2.16372	0.063501		-2.16373	0.066021
-2.16297	0.05445		-2.16284	0.048458		-2.16283	0.02534		-2.16289	0.063987		-2.1629	0.065308
-2.16213	0.054352		-2.16201	0.048993		-2.162	0.023997		-2.16206	0.064527		-2.16207	0.064679
-2.1613	0.053668		-2.16118	0.049641		-2.16117	0.023009		-2.16123	0.064038		-2.16124	0.064498
-2.16047	0.053443		-2.16035	0.049201		-2.16034	0.022704		-2.1604	0.063699		-2.1604	0.064669
-2.15964	0.052352		-2.15952	0.048729		-2.15951	0.022431		-2.15956	0.063534		-2.15957	0.0635
-2.15881	0.053272		-2.15869	0.048177		-2.15868	0.022596		-2.15873	0.063008		-2.15874	0.06375
-2.15797	0.052737		-2.15785	0.047846		-2.15785	0.02247		-2.1579	0.063051		-2.15791	0.063817
-2.15714	0.052621		-2.15702	0.046862		-2.15701	0.022212		-2.15707	0.062584		-2.15708	0.062519
-2.15631	0.051551		-2.15619	0.046614		-2.15618	0.021558		-2.15624	0.061923		-2.15625	0.061754
-2.15548	0.050694		-2.15536	0.045513		-2.15535	0.022163		-2.15541	0.061643		-2.15542	0.061912
-2.15465	0.050452		-2.15453	0.044948		-2.15452	0.022686		-2.15457	0.061441		-2.15458	0.060345
-2.15382	0.050083		-2.1537	0.045339		-2.15369	0.022603		-2.15374	0.060745		-2.15375	0.060117
-2.15299	0.050535		-2.15286	0.044418		-2.15286	0.021986		-2.15291	0.060559		-2.15292	0.060802
-2.15215	0.050086		-2.15203	0.044061		-2.15203	0.021696		-2.15208	0.060735		-2.15209	0.060182
-2.15132	0.050464		-2.1512	0.044933		-2.15119	0.020888		-2.15125	0.060969		-2.15126	0.059057
-2.15049	0.050274		-2.15037	0.043843		-2.15036	0.020242		-2.15042	0.060987		-2.15043	0.058642
-2.14966	0.050308		-2.14954	0.043511		-2.14953	0.019168		-2.14958	0.060377		-2.1496	0.058272
-2.14883	0.049574		-2.14871	0.044063		-2.1487	0.019536		-2.14875	0.059852		-2.14876	0.057901
-2.14799	0.050005		-2.14788	0.043315		-2.14787	0.018952		-2.14792	0.060706		-2.14793	0.056637
-2.14716	0.050258		-2.14704	0.044074		-2.14703	0.018368		-2.14709	0.061261		-2.1471	0.05576
-2.14633	0.049686		-2.14621	0.043885		-2.1462	0.018059		-2.14626	0.0611		-2.14627	0.05565
-2.1455	0.049355		-2.14538	0.044106		-2.14537	0.016639		-2.14543	0.061109		-2.14544	0.055889
-2.14467	0.049205		-2.14455	0.042987		-2.14454	0.016654		-2.14459	0.060573		-2.1446	0.055525
-2.14384	0.04938		-2.14372	0.042935		-2.14371	0.017252		-2.14376	0.05963		-2.14377	0.055613
-2.143	0.048594		-2.14289	0.04141		-2.14288	0.015484		-2.14293	0.059443		-2.14294	0.055228
-2.14217	0.047483		-2.14206	0.040661		-2.14204	0.014308		-2.1421	0.059143		-2.14211	0.054809
-2.14134	0.046219		-2.14122	0.040488		-2.14121	0.014235		-2.14127	0.057788		-2.14128	0.053482
-2.14051	0.045634		-2.14039	0.040475		-2.14038	0.013565		-2.14044	0.057593		-2.14045	0.052576
-2.13968	0.044802		-2.13956	0.040897		-2.13955	0.013277		-2.1396	0.057188		-2.13962	0.052057
-2.13884	0.044627		-2.13873	0.040182		-2.13872	0.012534		-2.13877	0.056652		-2.13878	0.051669
-2.13801	0.045016		-2.1379	0.040405		-2.13789	0.013282		-2.13794	0.056061		-2.13795	0.05103
-2.13718	0.044909		-2.13707	0.040083		-2.13706	0.012706		-2.13711	0.055071		-2.13712	0.049685
-2.13635	0.044234		-2.13623	0.039631		-2.13623	0.012145		-2.13628	0.055194		-2.13629	0.048574
-2.13552	0.042963		-2.1354	0.039385		-2.13539	0.012633		-2.13545	0.055058		-2.13546	0.048841
-2.13469	0.041909		-2.13457	0.039697		-2.13456	0.013266		-2.13462	0.054147		-2.13463	0.049199
-2.13386	0.041732		-2.13374	0.039723		-2.13373	0.012434		-2.13378	0.054341		-2.1338	0.04832
-2.13302	0.041587		-2.13291	0.039983		-2.1329	0.011406		-2.13295	0.053799		-2.13296	0.047878
-2.13219	0.042049		-2.13208	0.040135		-2.13207	0.010575		-2.13212	0.054195		-2.13213	0.047522
-2.13136	0.041851		-2.13124	0.039697		-2.13124	0.010831		-2.13129	0.053845		-2.1313	0.046947
-2.13053	0.041098		-2.13041	0.039182		-2.1304	0.01147		-2.13046	0.053647		-2.13047	0.046267
-2.1297	0.041152		-2.12958	0.039625		-2.12957	0.011881		-2.12962	0.052746		-2.12964	0.046285
-2.12886	0.041777		-2.12875	0.039559		-2.12874	0.011758		-2.12879	0.053414		-2.1288	0.046705
-2.12803	0.041813		-2.12792	0.039666		-2.12791	0.01112		-2.12796	0.052512		-2.12797	0.046517
-2.1272	0.041556		-2.12709	0.039792		-2.12708	0.010135		-2.12713	0.051943		-2.12714	0.046175
-2.12637	0.040306		-2.12626	0.039908		-2.12624	0.009145		-2.1263	0.051926		-2.12631	0.045104
-2.12554	0.039983		-2.12542	0.039058		-2.12541	0.008658		-2.12547	0.051662		-2.12548	0.044753
-2.12471	0.040901		-2.12459	0.038636		-2.12458	0.008137		-2.12464	0.051136		-2.12465	0.045271
-2.12387	0.040951		-2.12376	0.037892		-2.12375	0.008228		-2.1238	0.050827		-2.12382	0.045603
-2.12304	0.041087		-2.12293	0.03713		-2.12292	0.007175		-2.12297	0.050525		-2.12298	0.045674
-2.12221	0.041628		-2.1221	0.036937		-2.12209	0.006776		-2.12214	0.050546		-2.12215	0.045172
-2.12138	0.041599		-2.12127	0.036393		-2.12126	0.006116		-2.12131	0.050439		-2.12132	0.04452
-2.12055	0.041913		-2.12044	0.035679		-2.12042	0.006543		-2.12048	0.04922		-2.12049	0.044156
-2.11972	0.0419		-2.1196	0.034926		-2.11959	0.007377		-2.11964	0.048788		-2.11966	0.044577
-2.11888	0.04085		-2.11877	0.034266		-2.11876	0.007004		-2.11881	0.048059		-2.11883	0.043814
-2.11805	0.04044		-2.11794	0.034455		-2.11793	0.006917		-2.11798	0.047098		-2.118	0.044372
-2.11722	0.039238		-2.11711	0.034026		-2.1171	0.006871		-2.11715	0.047636		-2.11716	0.04461
-2.11639	0.038721		-2.11628	0.034275		-2.11627	0.006326		-2.11632	0.047186		-2.11633	0.044432
-2.11556	0.03862		-2.11544	0.033962		-2.11544	0.005886		-2.11549	0.047045		-2.1155	0.044482
-2.11473	0.038831		-2.11461	0.03381		-2.1146	0.005911		-2.11465	0.048009		-2.11467	0.043834
-2.11389	0.038138		-2.11378	0.033888		-2.11377	0.006166		-2.11382	0.048428		-2.11384	0.042548
-2.11306	0.037343		-2.11295	0.034349		-2.11294	0.005433		-2.11299	0.048814		-2.11301	0.043006
-2.11223	0.037168		-2.11212	0.035106		-2.11211	0.005196		-2.11216	0.049256		-2.11217	0.042922
-2.1114	0.036312		-2.11129	0.035302		-2.11128	0.005095		-2.11133	0.049014		-2.11134	0.042292
-2.11057	0.035776		-2.11046	0.035091		-2.11044	0.00514		-2.1105	0.048771		-2.11051	0.041537
-2.10974	0.035181		-2.10962	0.034616		-2.10961	0.005718		-2.10967	0.048157		-2.10968	0.041969
-2.1089	0.034618		-2.10879	0.034028		-2.10878	0.005145		-2.10883	0.047818		-2.10885	0.041942
-2.10807	0.034036		-2.10796	0.03345		-2.10795	0.00543		-2.108	0.047331		-2.10802	0.042075
-2.10724	0.033472		-2.10713	0.0333		-2.10712	0.005642		-2.10717	0.046943		-2.10718	0.042108
-2.10641	0.032471		-2.1063	0.032889		-2.10629	0.005623		-2.10634	0.045499		-2.10635	0.042909
-2.10558	0.030827		-2.10547	0.031203		-2.10546	0.004948		-2.10551	0.045128		-2.10552	0.042869
-2.10474	0.0313		-2.10464	0.030598		-2.10462	0.004279		-2.10468	0.044719		-2.10469	0.042142
-2.10391	0.0313		-2.1038	0.030527		-2.10379	0.005228		-2.10384	0.044076		-2.10386	0.040813
-2.10308	0.030612		-2.10297	0.030955		-2.10296	0.00506		-2.10301	0.043448		-2.10303	0.041055
-2.10225	0.030217		-2.10214	0.030319		-2.10213	0.004713		-2.10218	0.043065		-2.1022	0.041193
-2.10142	0.030097		-2.10131	0.030029		-2.1013	0.00531		-2.10135	0.042849		-2.10136	0.04145
-2.10059	0.029515		-2.10048	0.030392		-2.10047	0.006172		-2.10052	0.042697		-2.10053	0.041603
-2.09976	0.02944		-2.09965	0.030903		-2.09964	0.006054		-2.09969	0.042997		-2.0997	0.042244
-2.09892	0.028586		-2.09881	0.030973		-2.0988	0.006721		-2.09885	0.042298		-2.09887	0.042032
-2.09809	0.028829		-2.09798	0.031124		-2.09797	0.005515		-2.09802	0.042196		-2.09804	0.041618
-2.09726	0.028581		-2.09715	0.031307		-2.09714	0.004353		-2.09719	0.041906		-2.09721	0.041181
-2.09643	0.027579		-2.09632	0.030573		-2.09631	0.003249		-2.09636	0.041874		-2.09637	0.041529
-2.0956	0.027916		-2.09549	0.030769		-2.09548	0.002952		-2.09553	0.041976		-2.09554	0.041418
-2.09476	0.028105		-2.09466	0.031394		-2.09464	0.002952		-2.0947	0.042137		-2.09471	0.041603
-2.09393	0.027816		-2.09382	0.031483		-2.09381	0.002516		-2.09387	0.042012		-2.09388	0.04129
-2.0931	0.027406		-2.09299	0.030664		-2.09298	0.001426		-2.09303	0.041781		-2.09305	0.041104
-2.09227	0.027545		-2.09216	0.030745		-2.09215	0.00261		-2.0922	0.041687		-2.09222	0.040379
-2.09144	0.026852		-2.09133	0.030752		-2.09132	0.003689		-2.09137	0.042221		-2.09138	0.040793
-2.09061	0.025884		-2.0905	0.030396		-2.09049	0.004066		-2.09054	0.042127		-2.09055	0.040496
-2.08977	0.026441		-2.08967	0.031066		-2.08966	0.003943		-2.08971	0.040827		-2.08972	0.039694
-2.08894	0.02724		-2.08884	0.031406		-2.08882	0.003273		-2.08887	0.040071		-2.08889	0.039094
-2.08811	0.027685		-2.088	0.030668		-2.08799	0.002447		-2.08804	0.039903		-2.08806	0.038566
-2.08728	0.027678		-2.08717	0.030257		-2.08716	0.001957		-2.08721	0.040027		-2.08723	0.038678
-2.08645	0.027243		-2.08634	0.029766		-2.08633	0.002471		-2.08638	0.040089		-2.0864	0.038601
-2.08562	0.027142		-2.08551	0.029795		-2.0855	0.002724		-2.08555	0.040132		-2.08556	0.038682
-2.08478	0.027168		-2.08468	0.030143		-2.08467	0.002987		-2.08472	0.040163		-2.08473	0.039519
-2.08395	0.026863		-2.08385	0.030078		-2.08384	0.002937		-2.08388	0.040371		-2.0839	0.039575
-2.08312	0.026278		-2.08302	0.030093		-2.083	0.003367		-2.08305	0.040637		-2.08307	0.039508
-2.08229	0.026382		-2.08218	0.029556		-2.08217	0.003721		-2.08222	0.040753		-2.08224	0.039402
-2.08146	0.026319		-2.08135	0.029848		-2.08134	0.003939		-2.08139	0.04108		-2.08141	0.039241
-2.08062	0.025621		-2.08052	0.029942		-2.08051	0.004189		-2.08056	0.040718		-2.08058	0.038669
-2.07979	0.025325		-2.07969	0.029939		-2.07968	0.003694		-2.07973	0.040256		-2.07974	0.038772
-2.07896	0.024485		-2.07886	0.029975		-2.07884	0.002292		-2.0789	0.041103		-2.07891	0.03921
-2.07813	0.023903		-2.07803	0.029505		-2.07801	0.001866		-2.07806	0.041591		-2.07808	0.038634
-2.0773	0.024015		-2.07719	0.030286		-2.07718	0.001945		-2.07723	0.042054		-2.07725	0.038324
-2.07647	0.024227		-2.07636	0.030444		-2.07635	0.001974		-2.0764	0.042237		-2.07642	0.037521
-2.07563	0.024831		-2.07553	0.029924		-2.07552	0.001454		-2.07557	0.041732		-2.07558	0.036445
-2.0748	0.025068		-2.0747	0.029151		-2.07469	0.000985		-2.07474	0.041459		-2.07475	0.036237
-2.07397	0.025108		-2.07387	0.028864		-2.07386	0.000311		-2.0739	0.042337		-2.07392	0.036542
-2.07314	0.024552		-2.07304	0.028516		-2.07302	3e-05		-2.07307	0.041979		-2.07309	0.037143
-2.07231	0.024647		-2.0722	0.028612		-2.07219	-0.000878		-2.07224	0.041669		-2.07226	0.037027
-2.07148	0.024862		-2.07137	0.028785		-2.07136	-0.001208		-2.07141	0.041734		-2.07143	0.036712
-2.07064	0.024201		-2.07054	0.02799		-2.07053	-0.001697		-2.07058	0.041807		-2.0706	0.036614
-2.06981	0.023998		-2.06971	0.027767		-2.0697	-0.00226		-2.06975	0.041478		-2.06976	0.035717
-2.06898	0.024575		-2.06888	0.027541		-2.06887	-0.003047		-2.06892	0.041918		-2.06893	0.035072
-2.06815	0.024726		-2.06805	0.026862		-2.06803	-0.003477		-2.06808	0.041698		-2.0681	0.034543
-2.06732	0.024739		-2.06722	0.027045		-2.0672	-0.003037		-2.06725	0.041392		-2.06727	0.033918
-2.06649	0.024647		-2.06638	0.027678		-2.06637	-0.00303		-2.06642	0.041824		-2.06644	0.033053
-2.06565	0.024681		-2.06555	0.027539		-2.06554	-0.004028		-2.06559	0.042607		-2.06561	0.032732
-2.06482	0.024795		-2.06472	0.027084		-2.06471	-0.004082		-2.06476	0.043189		-2.06478	0.032847
-2.06399	0.025742		-2.06389	0.02747		-2.06388	-0.003065		-2.06393	0.042489		-2.06394	0.033016
-2.06316	0.025588		-2.06306	0.027846		-2.06304	-0.002219		-2.06309	0.042099		-2.06311	0.033092
-2.06233	0.025474		-2.06223	0.027423		-2.06221	-0.002292		-2.06226	0.042193		-2.06228	0.033247
-2.06149	0.026571		-2.0614	0.026693		-2.06138	-0.002196		-2.06143	0.042062		-2.06145	0.032548
-2.06066	0.027031		-2.06056	0.026145		-2.06055	-0.001887		-2.0606	0.041779		-2.06062	0.03248
-2.05983	0.026594		-2.05973	0.026642		-2.05972	-0.001633		-2.05977	0.041699		-2.05979	0.032264
-2.059	0.026536		-2.0589	0.026267		-2.05889	-0.001695		-2.05894	0.042107		-2.05895	0.032006
-2.05817	0.026105		-2.05807	0.025282		-2.05805	-0.001758		-2.0581	0.042056		-2.05812	0.032077
-2.05734	0.02663		-2.05724	0.024708		-2.05722	-0.00178		-2.05727	0.042537		-2.05729	0.031767
-2.05651	0.027342		-2.05641	0.02415		-2.05639	-0.000625		-2.05644	0.042537		-2.05646	0.031881
-2.05567	0.02788		-2.05557	0.023802		-2.05556	-0.000403		-2.05561	0.042401		-2.05563	0.031899
-2.05484	0.028906		-2.05474	0.024166		-2.05473	-7e-05		-2.05478	0.042873		-2.0548	0.03173
-2.05401	0.028518		-2.05391	0.023942		-2.0539	0.000201		-2.05395	0.042941		-2.05396	0.031424
-2.05318	0.028487		-2.05308	0.023613		-2.05307	-0.000589		-2.05311	0.042815		-2.05313	0.030941
-2.05235	0.028933		-2.05225	0.02303		-2.05223	-0.000767		-2.05228	0.042443		-2.0523	0.031029
-2.05152	0.029702		-2.05142	0.022383		-2.0514	-0.00058		-2.05145	0.042361		-2.05147	0.030808
-2.05068	0.029328		-2.05058	0.021472		-2.05057	-0.000981		-2.05062	0.04161		-2.05064	0.031439
-2.04985	0.029151		-2.04975	0.020187		-2.04974	-0.001874		-2.04979	0.040727		-2.04981	0.031308
-2.04902	0.028256		-2.04892	0.019297		-2.04891	-0.001881		-2.04896	0.040349		-2.04897	0.0314
-2.04819	0.026405		-2.04809	0.018605		-2.04808	-0.002351		-2.04813	0.040374		-2.04814	0.031938
-2.04736	0.025977		-2.04726	0.018066		-2.04725	-0.00294		-2.04729	0.04027		-2.04731	0.03206
-2.04652	0.02608		-2.04643	0.017382		-2.04641	-0.002658		-2.04646	0.039974		-2.04648	0.032801
-2.04569	0.026136		-2.0456	0.016935		-2.04558	-0.002236		-2.04563	0.039216		-2.04565	0.032458
-2.04486	0.025554		-2.04476	0.017403		-2.04475	-0.002482		-2.0448	0.038445		-2.04482	0.032049
-2.04403	0.025312		-2.04393	0.017012		-2.04392	-0.002759		-2.04397	0.038421		-2.04399	0.031689
-2.0432	0.024423		-2.0431	0.016192		-2.04309	-0.001888		-2.04313	0.038551		-2.04315	0.031478
-2.04237	0.023222		-2.04227	0.016176		-2.04225	-0.001527		-2.0423	0.038183		-2.04232	0.031581
-2.04153	0.02252		-2.04144	0.016203		-2.04142	-0.002114		-2.04147	0.038364		-2.04149	0.030388
-2.0407	0.021623		-2.04061	0.016405		-2.04059	-0.003014		-2.04064	0.03879		-2.04066	0.029348
-2.03987	0.020588		-2.03978	0.016322		-2.03976	-0.003571		-2.03981	0.03949		-2.03983	0.029432
-2.03904	0.019969		-2.03894	0.015985		-2.03893	-0.003951		-2.03898	0.039708		-2.039	0.029692
-2.03821	0.019846		-2.03811	0.016226		-2.0381	-0.003576		-2.03815	0.039634		-2.03816	0.029382
-2.03737	0.019903		-2.03728	0.016715		-2.03727	-0.002622		-2.03731	0.038761		-2.03733	0.029
-2.03654	0.019916		-2.03645	0.016864		-2.03643	-0.002233		-2.03648	0.038135		-2.0365	0.028795
-2.03571	0.019938		-2.03562	0.016043		-2.0356	-0.002638		-2.03565	0.037849		-2.03567	0.029158
-2.03488	0.019283		-2.03478	0.015069		-2.03477	-0.003421		-2.03482	0.037758		-2.03484	0.029708
-2.03405	0.018423		-2.03395	0.015056		-2.03394	-0.003662		-2.03399	0.037688		-2.03401	0.029754
-2.03322	0.018326		-2.03312	0.015142		-2.03311	-0.00333		-2.03315	0.038302		-2.03317	0.029723
-2.03239	0.01831		-2.03229	0.015405		-2.03228	-0.002389		-2.03232	0.037858		-2.03234	0.029624
-2.03155	0.01863		-2.03146	0.015598		-2.03145	-0.002092		-2.03149	0.037647		-2.03151	0.029375
-2.03072	0.018761		-2.03063	0.015628		-2.03061	-0.002205		-2.03066	0.037662		-2.03068	0.029603
-2.02989	0.01852		-2.0298	0.015971		-2.02978	-0.002641		-2.02983	0.037422		-2.02985	0.029847
-2.02906	0.018946		-2.02896	0.016332		-2.02895	-0.002645		-2.029	0.036932		-2.02902	0.02983
-2.02823	0.019152		-2.02813	0.01607		-2.02812	-0.0018		-2.02816	0.036776		-2.02819	0.029935
-2.02739	0.018511		-2.0273	0.01523		-2.02729	-0.000858		-2.02733	0.036017		-2.02735	0.030294
-2.02656	0.017958		-2.02647	0.014578		-2.02645	-0.001049		-2.0265	0.035786		-2.02652	0.030439
-2.02573	0.01768		-2.02564	0.014387		-2.02562	-0.001824		-2.02567	0.036137		-2.02569	0.030426
-2.0249	0.017812		-2.02481	0.01337		-2.02479	-0.001861		-2.02484	0.035666		-2.02486	0.030773
-2.02407	0.017992		-2.02398	0.012892		-2.02396	-0.001807		-2.02401	0.03498		-2.02403	0.031388
-2.02324	0.017733		-2.02314	0.013719		-2.02313	-0.002371		-2.02318	0.034395		-2.0232	0.031032
-2.0224	0.01713		-2.02231	0.013661		-2.0223	-0.002869		-2.02234	0.034428		-2.02237	0.030467
-2.02157	0.016498		-2.02148	0.012999		-2.02147	-0.002896		-2.02151	0.034273		-2.02153	0.030039
-2.02074	0.015912		-2.02065	0.012824		-2.02063	-0.003051		-2.02068	0.034606		-2.0207	0.029904
-2.01991	0.014976		-2.01982	0.013286		-2.0198	-0.00359		-2.01985	0.035526		-2.01987	0.030239
-2.01908	0.014458		-2.01899	0.013981		-2.01897	-0.003977		-2.01902	0.036281		-2.01904	0.029869
-2.01825	0.01497		-2.01815	0.014163		-2.01814	-0.003968		-2.01819	0.036364		-2.01821	0.029645
-2.01741	0.015313		-2.01732	0.014474		-2.01731	-0.00403		-2.01735	0.0358		-2.01737	0.029488
-2.01658	0.014949		-2.01649	0.014967		-2.01648	-0.003241		-2.01652	0.035818		-2.01654	0.028975
-2.01575	0.014472		-2.01566	0.015313		-2.01564	-0.00276		-2.01569	0.035527		-2.01571	0.02875
-2.01492	0.013985		-2.01483	0.015782		-2.01481	-0.003461		-2.01486	0.034912		-2.01488	0.028852
-2.01409	0.013476		-2.014	0.016239		-2.01398	-0.003601		-2.01403	0.03464		-2.01405	0.028804
-2.01326	0.012556		-2.01316	0.015937		-2.01315	-0.003352		-2.0132	0.033967		-2.01322	0.028463
-2.01242	0.012465		-2.01233	0.015562		-2.01232	-0.003105		-2.01236	0.033903		-2.01239	0.028106
-2.01159	0.012676		-2.0115	0.015388		-2.01149	-0.002042		-2.01153	0.034186		-2.01155	0.027956
-2.01076	0.012534		-2.01067	0.015477		-2.01065	-0.001831		-2.0107	0.03399		-2.01072	0.02741
-2.00993	0.01237		-2.00984	0.015575		-2.00982	-0.00206		-2.00987	0.033617		-2.00989	0.026387
-2.0091	0.012073		-2.00901	0.015725		-2.00899	-0.002237		-2.00904	0.033937		-2.00906	0.02584
-2.00827	0.011957		-2.00818	0.016414		-2.00816	-0.00267		-2.00821	0.0344		-2.00823	0.025692
-2.00743	0.012022		-2.00734	0.017097		-2.00733	-0.003159		-2.00738	0.034709		-2.0074	0.025349
-2.0066	0.012259		-2.00651	0.017172		-2.0065	-0.003344		-2.00654	0.035066		-2.00657	0.02538
-2.00577	0.01197		-2.00568	0.017176		-2.00567	-0.003167		-2.00571	0.035018		-2.00573	0.025359
-2.00494	0.011445		-2.00485	0.01778		-2.00483	-0.003392		-2.00488	0.0354		-2.0049	0.024478
-2.00411	0.010638		-2.00402	0.018601		-2.004	-0.003388		-2.00405	0.035588		-2.00407	0.024003
-2.00327	0.010681		-2.00319	0.019261		-2.00317	-0.003323		-2.00322	0.035694		-2.00324	0.024238
-2.00244	0.01155		-2.00236	0.019601		-2.00234	-0.002993		-2.00238	0.03585		-2.00241	0.024475
-2.00161	0.012462		-2.00152	0.019776		-2.00151	-0.003529		-2.00155	0.035165		-2.00158	0.024138
-2.00078	0.013422		-2.00069	0.020157		-2.00068	-0.004016		-2.00072	0.034329		-2.00074	0.023785
-1.99995	0.01336		-1.99986	0.020357		-1.99984	-0.003727		-1.99989	0.033394		-1.99991	0.023806
-1.99912	0.013027		-1.99903	0.020219		-1.99901	-0.003555		-1.99906	0.032281		-1.99908	0.024101
-1.99828	0.013298		-1.9982	0.020053		-1.99818	-0.003389		-1.99823	0.0317		-1.99825	0.024136
-1.99745	0.014002		-1.99737	0.019676		-1.99735	-0.002993		-1.9974	0.0316		-1.99742	0.024026
-1.99662	0.014405		-1.99653	0.01903		-1.99652	-0.002751		-1.99656	0.031481		-1.99659	0.024259
-1.99579	0.014654		-1.9957	0.018265		-1.99569	-0.002903		-1.99573	0.031965		-1.99575	0.024346
-1.99496	0.015079		-1.99487	0.017921		-1.99486	-0.00341		-1.9949	0.032553		-1.99492	0.024515
-1.99413	0.015042		-1.99404	0.017685		-1.99402	-0.003785		-1.99407	0.032379		-1.99409	0.024793
-1.99329	0.015348		-1.99321	0.01715		-1.99319	-0.004029		-1.99324	0.032235		-1.99326	0.024773
-1.99246	0.015443		-1.99238	0.016828		-1.99236	-0.003958		-1.9924	0.032109		-1.99243	0.02493
-1.99163	0.01492		-1.99154	0.017019		-1.99153	-0.003981		-1.99157	0.031436		-1.9916	0.025263
-1.9908	0.014319		-1.99071	0.016991		-1.9907	-0.004344		-1.99074	0.031227		-1.99076	0.025011
-1.98997	0.013222		-1.98988	0.016532		-1.98986	-0.00474		-1.98991	0.031263		-1.98993	0.024797
-1.98914	0.012715		-1.98905	0.016341		-1.98903	-0.005097		-1.98908	0.031107		-1.9891	0.024685
-1.9883	0.012836		-1.98822	0.015849		-1.9882	-0.004748		-1.98825	0.031126		-1.98827	0.024094
-1.98747	0.012416		-1.98739	0.015086		-1.98737	-0.004097		-1.98741	0.031383		-1.98744	0.023234
-1.98664	0.011879		-1.98656	0.015101		-1.98654	-0.004294		-1.98658	0.031837		-1.98661	0.022797
-1.98581	0.012509		-1.98572	0.0162		-1.98571	-0.005355		-1.98575	0.03218		-1.98578	0.02252
-1.98498	0.013139		-1.98489	0.017574		-1.98488	-0.005912		-1.98492	0.031804		-1.98494	0.022079
-1.98415	0.012926		-1.98406	0.018059		-1.98404	-0.005642		-1.98409	0.0309		-1.98411	0.022022
-1.98331	0.01221		-1.98323	0.01842		-1.98321	-0.006038		-1.98326	0.030699		-1.98328	0.021767
-1.98248	0.011335		-1.9824	0.018897		-1.98238	-0.006199		-1.98243	0.030834		-1.98245	0.02079
-1.98165	0.011434		-1.98157	0.018523		-1.98155	-0.005382		-1.98159	0.030789		-1.98162	0.02024
-1.98082	0.011464		-1.98073	0.018727		-1.98072	-0.005287		-1.98076	0.030554		-1.98079	0.020427
-1.97999	0.01096		-1.9799	0.019711		-1.97989	-0.006148		-1.97993	0.030685		-1.97995	0.02051
-1.97915	0.010984		-1.97907	0.020355		-1.97906	-0.007044		-1.9791	0.030734		-1.97912	0.02011
-1.97832	0.011292		-1.97824	0.020673		-1.97822	-0.007019		-1.97827	0.030403		-1.97829	0.019627
-1.97749	0.011182		-1.97741	0.021052		-1.97739	-0.006657		-1.97744	0.030559		-1.97746	0.019644
-1.97666	0.010814		-1.97658	0.021337		-1.97656	-0.007089		-1.9766	0.030314		-1.97663	0.019576
-1.97583	0.010675		-1.97575	0.021331		-1.97573	-0.007707		-1.97577	0.030448		-1.9758	0.019549
-1.975	0.011141		-1.97491	0.021175		-1.9749	-0.008817		-1.97494	0.030403		-1.97497	0.019797
-1.97416	0.011728		-1.97408	0.020917		-1.97406	-0.010023		-1.97411	0.029995		-1.97413	0.020132
-1.97333	0.011802		-1.97325	0.020817		-1.97323	-0.010267		-1.97328	0.029837		-1.9733	0.020231
-1.9725	0.011975		-1.97242	0.020521		-1.9724	-0.01031		-1.97245	0.029943		-1.97247	0.019703
-1.97167	0.012499		-1.97159	0.020725		-1.97157	-0.010826		-1.97161	0.030622		-1.97164	0.019285
-1.97084	0.012662		-1.97076	0.02068		-1.97074	-0.01151		-1.97078	0.030458		-1.97081	0.019185
-1.97001	0.012245		-1.96992	0.019867		-1.96991	-0.012276		-1.96995	0.029416		-1.96998	0.019491
-1.96917	0.012353		-1.96909	0.01936		-1.96907	-0.012747		-1.96912	0.029619		-1.96914	0.01995
-1.96834	0.012294		-1.96826	0.019918		-1.96824	-0.013319		-1.96829	0.030511		-1.96831	0.020867
-1.96751	0.012506		-1.96743	0.020006		-1.96741	-0.014355		-1.96746	0.031021		-1.96748	0.021921
-1.96668	0.012469		-1.9666	0.019373		-1.96658	-0.014447		-1.96662	0.03122		-1.96665	0.022301
-1.96585	0.012376		-1.96577	0.019219		-1.96575	-0.01483		-1.96579	0.031313		-1.96582	0.022655
-1.96501	0.0132		-1.96494	0.019331		-1.96492	-0.015835		-1.96496	0.031739		-1.96499	0.022294
-1.96418	0.01394		-1.9641	0.019237		-1.96409	-0.016325		-1.96413	0.032226		-1.96416	0.021775
-1.96335	0.013996		-1.96327	0.018773		-1.96325	-0.016663		-1.9633	0.031895		-1.96332	0.021673
-1.96252	0.014495		-1.96244	0.018453		-1.96242	-0.017006		-1.96247	0.031955		-1.96249	0.02189
-1.96169	0.014855		-1.96161	0.017981		-1.96159	-0.017476		-1.96163	0.03208		-1.96166	0.021843
-1.96086	0.013858		-1.96078	0.018045		-1.96076	-0.017761		-1.9608	0.031388		-1.96083	0.020624
-1.96002	0.012995		-1.95995	0.018256		-1.95993	-0.017796		-1.95997	0.031274		-1.96	0.019622
-1.95919	0.013159		-1.95911	0.017891		-1.9591	-0.017985		-1.95914	0.031986		-1.95917	0.019161
-1.95836	0.013819		-1.95828	0.017442		-1.95826	-0.018387		-1.95831	0.032484		-1.95833	0.020275
-1.95753	0.013907		-1.95745	0.017991		-1.95743	-0.018791		-1.95748	0.032986		-1.9575	0.021117
-1.9567	0.014023		-1.95662	0.018552		-1.9566	-0.018919		-1.95664	0.033231		-1.95667	0.021041
-1.95587	0.014555		-1.95579	0.018522		-1.95577	-0.018579		-1.95581	0.033055		-1.95584	0.020506
-1.95504	0.013934		-1.95496	0.018778		-1.95494	-0.018607		-1.95498	0.033529		-1.95501	0.019463
-1.9542	0.013016		-1.95413	0.019138		-1.95411	-0.018899		-1.95415	0.033817		-1.95418	0.019087
-1.95337	0.01255		-1.95329	0.019118		-1.95328	-0.018675		-1.95332	0.033528		-1.95335	0.019071
-1.95254	0.012243		-1.95246	0.019709		-1.95244	-0.018163		-1.95249	0.033795		-1.95251	0.019342
-1.95171	0.011903		-1.95163	0.020575		-1.95161	-0.017134		-1.95165	0.034636		-1.95168	0.019609
-1.95088	0.011942		-1.9508	0.020949		-1.95078	-0.01666		-1.95082	0.035143		-1.95085	0.020046
-1.95004	0.012198		-1.94997	0.020392		-1.94995	-0.016495		-1.94999	0.035424		-1.95002	0.019587
-1.94921	0.01264		-1.94914	0.019668		-1.94912	-0.01604		-1.94916	0.03508		-1.94919	0.018904
-1.94838	0.012918		-1.9483	0.019287		-1.94829	-0.015902		-1.94833	0.034061		-1.94836	0.018934
-1.94755	0.013455		-1.94747	0.01895		-1.94745	-0.01558		-1.9475	0.033434		-1.94752	0.018822
-1.94672	0.0133		-1.94664	0.018376		-1.94662	-0.015532		-1.94667	0.033916		-1.94669	0.018573
-1.94589	0.013311		-1.94581	0.018484		-1.94579	-0.015596		-1.94583	0.034087		-1.94586	0.018884
-1.94505	0.013666		-1.94498	0.018456		-1.94496	-0.015432		-1.945	0.033591		-1.94503	0.020108
-1.94422	0.01354		-1.94415	0.017895		-1.94413	-0.01466		-1.94417	0.033112		-1.9442	0.020979
-1.94339	0.013032		-1.94331	0.016877		-1.9433	-0.013509		-1.94334	0.033271		-1.94337	0.021462
-1.94256	0.01327		-1.94248	0.015701		-1.94247	-0.012815		-1.94251	0.03371		-1.94253	0.021208
-1.94173	0.014019		-1.94165	0.015011		-1.94163	-0.011857		-1.94168	0.034176		-1.9417	0.021179
-1.9409	0.014747		-1.94082	0.014743		-1.9408	-0.01139		-1.94084	0.034427		-1.94087	0.021307
-1.94006	0.015501		-1.93999	0.015175		-1.93997	-0.012044		-1.94001	0.034848		-1.94004	0.021563
-1.93923	0.015764		-1.93916	0.01496		-1.93914	-0.012202		-1.93918	0.035307		-1.93921	0.021601
-1.9384	0.016204		-1.93833	0.01379		-1.93831	-0.011832		-1.93835	0.035242		-1.93838	0.021123
-1.93757	0.01604		-1.93749	0.013251		-1.93748	-0.011187		-1.93752	0.035298		-1.93755	0.021304
-1.93674	0.015438		-1.93666	0.013065		-1.93664	-0.010852		-1.93668	0.034455		-1.93671	0.021715
-1.9359	0.015496		-1.93583	0.01295		-1.93581	-0.010969		-1.93585	0.032951		-1.93588	0.022488
-1.93507	0.015453		-1.935	0.012674		-1.93498	-0.011356		-1.93502	0.032628		-1.93505	0.022797
-1.93424	0.015427		-1.93417	0.012182		-1.93415	-0.012041		-1.93419	0.032738		-1.93422	0.022512
-1.93341	0.015724		-1.93334	0.011704		-1.93332	-0.012536		-1.93336	0.032574		-1.93339	0.022719
-1.93258	0.015664		-1.9325	0.011655		-1.93249	-0.012596		-1.93253	0.032714		-1.93256	0.022253
-1.93175	0.015348		-1.93167	0.011564		-1.93165	-0.012688		-1.9317	0.033094		-1.93172	0.021906
-1.93091	0.015283		-1.93084	0.011274		-1.93082	-0.012364		-1.93086	0.033539		-1.93089	0.021736
-1.93008	0.015069		-1.93001	0.010844		-1.92999	-0.012021		-1.93003	0.033303		-1.93006	0.021838
-1.92925	0.014816		-1.92918	0.010584		-1.92916	-0.011804		-1.9292	0.032919		-1.92923	0.021896
-1.92842	0.014397		-1.92835	0.011254		-1.92833	-0.011921		-1.92837	0.032993		-1.9284	0.021818
-1.92759	0.013574		-1.92752	0.012119		-1.9275	-0.01231		-1.92754	0.032195		-1.92757	0.021773
-1.92676	0.013051		-1.92668	0.012189		-1.92667	-0.012282		-1.92671	0.031613		-1.92674	0.021291
-1.92592	0.013038		-1.92585	0.012352		-1.92583	-0.011443		-1.92587	0.031577		-1.9259	0.020396
-1.92509	0.012821		-1.92502	0.01247		-1.925	-0.010646		-1.92504	0.031264		-1.92507	0.020187
-1.92426	0.012828		-1.92419	0.012473		-1.92417	-0.00967		-1.92421	0.031087		-1.92424	0.020208
-1.92343	0.012928		-1.92336	0.012157		-1.92334	-0.00845		-1.92338	0.030774		-1.92341	0.020176
-1.9226	0.01251		-1.92253	0.012623		-1.92251	-0.007756		-1.92255	0.03057		-1.92258	0.020367
-1.92177	0.011829		-1.92169	0.013548		-1.92168	-0.008092		-1.92172	0.03134		-1.92175	0.020682
-1.92093	0.011199		-1.92086	0.013606		-1.92084	-0.008439		-1.92088	0.031403		-1.92091	0.021392
-1.9201	0.010477		-1.92003	0.013726		-1.92001	-0.008446		-1.92005	0.031848		-1.92008	0.021264
-1.91927	0.010576		-1.9192	0.013073		-1.91918	-0.007809		-1.91922	0.03296		-1.91925	0.022558
-1.91844	0.010608		-1.91837	0.012643		-1.91835	-0.00721		-1.91839	0.034194		-1.91842	0.023562
-1.91761	0.010625		-1.91754	0.012785		-1.91752	-0.006934		-1.91756	0.034134		-1.91759	0.024309
-1.91677	0.010314		-1.91671	0.013139		-1.91669	-0.006721		-1.91673	0.033406		-1.91676	0.023379
-1.91594	0.010831		-1.91587	0.01309		-1.91585	-0.006813		-1.91589	0.033145		-1.91592	0.022775
-1.91511	0.010225		-1.91504	0.012805		-1.91502	-0.006477		-1.91506	0.032515		-1.91509	0.022765
-1.91428	0.00929		-1.91421	0.012652		-1.91419	-0.006395		-1.91423	0.032687		-1.91426	0.023315
-1.91345	0.009143		-1.91338	0.012535		-1.91336	-0.00654		-1.9134	0.032769		-1.91343	0.023303
-1.91262	0.009898		-1.91255	0.012411		-1.91253	-0.006268		-1.91257	0.032146		-1.9126	0.022997
-1.91179	0.009936		-1.91172	0.012796		-1.9117	-0.005904		-1.91174	0.03157		-1.91177	0.022305
-1.91095	0.01004		-1.91088	0.012469		-1.91086	-0.005823		-1.91091	0.031866		-1.91094	0.020666
-1.91012	0.01046		-1.91005	0.011793		-1.91003	-0.006396		-1.91007	0.031851		-1.9101	0.019223
-1.90929	0.010304		-1.90922	0.011348		-1.9092	-0.006671		-1.90924	0.031371		-1.90927	0.018364
-1.90846	0.010742		-1.90839	0.011235		-1.90837	-0.006253		-1.90841	0.031202		-1.90844	0.01795
-1.90763	0.010058		-1.90756	0.011402		-1.90754	-0.006603		-1.90758	0.031582		-1.90761	0.018181
-1.9068	0.010792		-1.90673	0.01199		-1.90671	-0.007036		-1.90675	0.031512		-1.90678	0.017868
-1.90596	0.010865		-1.9059	0.012744		-1.90587	-0.00685		-1.90592	0.032145		-1.90595	0.017968
-1.90513	0.0103		-1.90506	0.013719		-1.90504	-0.006692		-1.90508	0.032273		-1.90511	0.017954
-1.9043	0.010136		-1.90423	0.014564		-1.90421	-0.006743		-1.90425	0.031938		-1.90428	0.018284
-1.90347	0.010462		-1.9034	0.015267		-1.90338	-0.007333		-1.90342	0.032186		-1.90345	0.017383
-1.90264	0.009963		-1.90257	0.015735		-1.90255	-0.00807		-1.90259	0.032277		-1.90262	0.01619
-1.9018	0.009378		-1.90174	0.015945		-1.90172	-0.009054		-1.90176	0.03203		-1.90179	0.014966
-1.90097	0.0091		-1.90091	0.016237		-1.90088	-0.00956		-1.90092	0.032164		-1.90096	0.014989
-1.90014	0.008251		-1.90007	0.016989		-1.90005	-0.010242		-1.90009	0.031949		-1.90012	0.015101
-1.89931	0.007423		-1.89924	0.01748		-1.89922	-0.01038		-1.89926	0.031277		-1.89929	0.014865
-1.89848	0.006482		-1.89841	0.017019		-1.89839	-0.010682		-1.89843	0.030677		-1.89846	0.015213
-1.89765	0.006089		-1.89758	0.017124		-1.89756	-0.011362		-1.8976	0.030073		-1.89763	0.014399
-1.89681	0.005796		-1.89675	0.017744		-1.89673	-0.011295		-1.89677	0.030146		-1.8968	0.01452
-1.89598	0.006433		-1.89592	0.017718		-1.8959	-0.011764		-1.89593	0.029431		-1.89597	0.014878
-1.89515	0.006426		-1.89509	0.017559		-1.89506	-0.012199		-1.8951	0.029595		-1.89514	0.014492
-1.89432	0.005535		-1.89425	0.017354		-1.89423	-0.012796		-1.89427	0.030367		-1.8943	0.01373
-1.89349	0.004904		-1.89342	0.017129		-1.8934	-0.013034		-1.89344	0.030392		-1.89347	0.012849
-1.89265	0.005224		-1.89259	0.017616		-1.89257	-0.012643		-1.89261	0.029965		-1.89264	0.012722
-1.89182	0.005348		-1.89176	0.017801		-1.89174	-0.012212		-1.89178	0.029955		-1.89181	0.012986
-1.89099	0.005018		-1.89093	0.017864		-1.89091	-0.012344		-1.89095	0.029883		-1.89098	0.013409
-1.89016	0.005205		-1.8901	0.017864		-1.89007	-0.012091		-1.89011	0.030304		-1.89015	0.013661
-1.88933	0.0053		-1.88926	0.018217		-1.88924	-0.011562		-1.88928	0.030774		-1.88931	0.01304
-1.8885	0.004931		-1.88843	0.018873		-1.88841	-0.012202		-1.88845	0.030485		-1.88848	0.012866
-1.88766	0.004672		-1.8876	0.019468		-1.88758	-0.012547		-1.88762	0.030461		-1.88765	0.012956
-1.88683	0.004743		-1.88677	0.019906		-1.88675	-0.013189		-1.88679	0.030406		-1.88682	0.012312
-1.886	0.005284		-1.88594	0.01969		-1.88592	-0.0134		-1.88596	0.031352		-1.88599	0.012243
-1.88517	0.005422		-1.88511	0.01944		-1.88508	-0.012682		-1.88512	0.031935		-1.88516	0.012121
-1.88434	0.005085		-1.88428	0.018559		-1.88425	-0.012887		-1.88429	0.03178		-1.88433	0.011893
-1.88351	0.004929		-1.88344	0.019339		-1.88342	-0.013514		-1.88346	0.031572		-1.88349	0.012023
-1.88268	0.00528		-1.88261	0.019967		-1.88259	-0.014917		-1.88263	0.031626		-1.88266	0.012079
-1.88184	0.004031		-1.88178	0.019982		-1.88176	-0.016049		-1.8818	0.032055		-1.88183	0.011963
-1.88101	0.003167		-1.88095	0.018983		-1.88093	-0.015899		-1.88097	0.032217		-1.881	0.012169
-1.88018	0.003407		-1.88012	0.017636		-1.8801	-0.01541		-1.88013	0.031639		-1.88017	0.011915
-1.87935	0.003095		-1.87929	0.017085		-1.87926	-0.014356		-1.8793	0.030775		-1.87933	0.011298
-1.87852	0.002986		-1.87845	0.016245		-1.87843	-0.014795		-1.87847	0.029562		-1.8785	0.011195
-1.87768	0.003175		-1.87762	0.016513		-1.8776	-0.014815		-1.87764	0.028875		-1.87767	0.010815
-1.87685	0.003048		-1.87679	0.0166		-1.87677	-0.015202		-1.87681	0.027875		-1.87684	0.010698
-1.87602	0.002069		-1.87596	0.016734		-1.87594	-0.015606		-1.87598	0.027596		-1.87601	0.010917
-1.87519	0.001954		-1.87513	0.016623		-1.87511	-0.016057		-1.87514	0.027972		-1.87518	0.0103
-1.87436	0.001223		-1.8743	0.015999		-1.87427	-0.016196		-1.87431	0.028572		-1.87435	0.01003
-1.87353	0.001881		-1.87347	0.015715		-1.87344	-0.016796		-1.87348	0.029448		-1.87351	0.010046
-1.87269	0.002029		-1.87263	0.016053		-1.87261	-0.017339		-1.87265	0.029738		-1.87268	0.009489
-1.87186	0.002529		-1.8718	0.015617		-1.87178	-0.017744		-1.87182	0.029379		-1.87185	0.011029
-1.87103	0.001512		-1.87097	0.015356		-1.87095	-0.018074		-1.87099	0.029166		-1.87102	0.011204
-1.8702	0.001678		-1.87014	0.014681		-1.87012	-0.017957		-1.87015	0.029812		-1.87019	0.012026
-1.86937	0.001375		-1.86931	0.015219		-1.86929	-0.018463		-1.86932	0.029674		-1.86936	0.012347
-1.86854	0.000341		-1.86848	0.015513		-1.86845	-0.01885		-1.86849	0.029072		-1.86852	0.013201
-1.8677	0.000503		-1.86764	0.015569		-1.86762	-0.019125		-1.86766	0.02885		-1.86769	0.013186
-1.86687	-1.3e-05		-1.86681	0.016188		-1.86679	-0.019718		-1.86683	0.02799		-1.86686	0.013329
-1.86604	-0.000224		-1.86598	0.016397		-1.86596	-0.020401		-1.866	0.027332		-1.86603	0.013289
-1.86521	-0.000214		-1.86515	0.016535		-1.86513	-0.019919		-1.86516	0.027878		-1.8652	0.013309
-1.86438	-0.000572		-1.86432	0.016353		-1.8643	-0.019762		-1.86433	0.028015		-1.86437	0.01276
-1.86355	-0.000144		-1.86349	0.01647		-1.86346	-0.019785		-1.8635	0.027737		-1.86353	0.01403
-1.86271	0.001026		-1.86266	0.016024		-1.86263	-0.019729		-1.86267	0.028048		-1.8627	0.014528
-1.86188	0.00085		-1.86182	0.015522		-1.8618	-0.019769		-1.86184	0.027913		-1.86187	0.014648
-1.86105	0.00063		-1.86099	0.015147		-1.86097	-0.019921		-1.86101	0.027448		-1.86104	0.014569
-1.86022	0.00089		-1.86016	0.015138		-1.86014	-0.019505		-1.86017	0.028078		-1.86021	0.014859
-1.85939	0.001209		-1.85933	0.015074		-1.85931	-0.019519		-1.85934	0.028155		-1.85938	0.015234
-1.85855	0.002184		-1.8585	0.014447		-1.85847	-0.019708		-1.85851	0.028083		-1.85855	0.015011
-1.85772	0.003059		-1.85767	0.014427		-1.85764	-0.020594		-1.85768	0.027945		-1.85771	0.015144
-1.85689	0.003516		-1.85684	0.014905		-1.85681	-0.020604		-1.85685	0.027586		-1.85688	0.014012
-1.85606	0.002735		-1.856	0.014813		-1.85598	-0.020662		-1.85602	0.028593		-1.85605	0.014138
-1.85523	0.003135		-1.85517	0.014151		-1.85515	-0.020942		-1.85519	0.02825		-1.85522	0.014555
-1.8544	0.00205		-1.85434	0.013918		-1.85432	-0.020792		-1.85435	0.02878		-1.85439	0.015524
-1.85356	0.00202		-1.85351	0.013399		-1.85349	-0.020252		-1.85352	0.028613		-1.85356	0.016152
-1.85273	0.002941		-1.85268	0.013412		-1.85265	-0.019559		-1.85269	0.029174		-1.85272	0.016243
-1.8519	0.00322		-1.85185	0.01344		-1.85182	-0.01909		-1.85186	0.029395		-1.85189	0.016246
-1.85107	0.002121		-1.85101	0.012268		-1.85099	-0.019294		-1.85103	0.029973		-1.85106	0.016811
-1.85024	0.0008		-1.85018	0.011948		-1.85016	-0.019639		-1.8502	0.02999		-1.85023	0.015579
-1.84941	0.000664		-1.84935	0.011597		-1.84933	-0.019401		-1.84936	0.030836		-1.8494	0.014668
-1.84857	0.000172		-1.84852	0.011328		-1.84849	-0.01951		-1.84853	0.030832		-1.84857	0.014515
-1.84774	-0.000253		-1.84769	0.011086		-1.84766	-0.020289		-1.8477	0.030073		-1.84774	0.014863
-1.84691	-0.000289		-1.84686	0.010519		-1.84683	-0.019659		-1.84687	0.029902		-1.8469	0.015881
-1.84608	-0.000245		-1.84603	0.010184		-1.846	-0.019562		-1.84604	0.029531		-1.84607	0.016511
-1.84525	5.2e-05		-1.84519	0.010122		-1.84517	-0.018951		-1.8452	0.029968		-1.84524	0.017299
-1.84441	-0.000578		-1.84436	0.010554		-1.84434	-0.018821		-1.84437	0.030176		-1.84441	0.017091
-1.84358	-0.000599		-1.84353	0.011239		-1.84351	-0.01963		-1.84354	0.030416		-1.84358	0.017611
-1.84275	-0.00097		-1.8427	0.012295		-1.84267	-0.01933		-1.84271	0.030353		-1.84275	0.01834
-1.84192	-0.001171		-1.84187	0.011899		-1.84184	-0.019304		-1.84188	0.030542		-1.84191	0.018163
-1.84109	-0.00204		-1.84103	0.010606		-1.84101	-0.018374		-1.84105	0.030972		-1.84108	0.017166
-1.84026	-0.000735		-1.8402	0.010781		-1.84018	-0.017295		-1.84021	0.030249		-1.84025	0.017333
-1.83943	-0.0001		-1.83937	0.011667		-1.83935	-0.018097		-1.83938	0.030405		-1.83942	0.017524
-1.83859	-0.000111		-1.83854	0.012415		-1.83852	-0.01798		-1.83855	0.030338		-1.83859	0.018175
-1.83776	9.6e-05		-1.83771	0.013283		-1.83769	-0.018536		-1.83772	0.029694		-1.83776	0.019103
-1.83693	0.000377		-1.83688	0.014886		-1.83685	-0.018096		-1.83689	0.029858		-1.83692	0.019197
-1.8361	-2.7e-05		-1.83605	0.014121		-1.83602	-0.017941		-1.83606	0.030097		-1.83609	0.019197
-1.83527	-0.000362		-1.83522	0.015044		-1.83519	-0.018394		-1.83523	0.030728		-1.83526	0.018465
-1.83444	0.000109		-1.83438	0.015006		-1.83436	-0.018223		-1.83439	0.031549		-1.83443	0.017503
-1.8336	0.001163		-1.83355	0.014308		-1.83353	-0.017964		-1.83356	0.031815		-1.8336	0.017292
-1.83277	0.001413		-1.83272	0.015039		-1.83269	-0.017213		-1.83273	0.030937		-1.83277	0.017183
-1.83194	0.001314		-1.83189	0.015099		-1.83186	-0.017113		-1.8319	0.030226		-1.83194	0.017389
-1.83111	0.000881		-1.83106	0.014939		-1.83103	-0.016964		-1.83107	0.029804		-1.8311	0.01778
-1.83028	-0.000164		-1.83022	0.015412		-1.8302	-0.017111		-1.83024	0.029941		-1.83027	0.016273
-1.82944	-5e-05		-1.82939	0.015673		-1.82937	-0.016793		-1.8294	0.030035		-1.82944	0.016358
-1.82861	-0.000142		-1.82856	0.016263		-1.82854	-0.016817		-1.82857	0.029799		-1.82861	0.015515
-1.82778	0.000354		-1.82773	0.015532		-1.82771	-0.01657		-1.82774	0.029832		-1.82778	0.016334
-1.82695	0.001383		-1.8269	0.015179		-1.82687	-0.016062		-1.82691	0.03012		-1.82695	0.01719
-1.82612	0.001579		-1.82607	0.015044		-1.82604	-0.01633		-1.82608	0.030394		-1.82611	0.017387
-1.82529	0.001442		-1.82524	0.014197		-1.82521	-0.016612		-1.82525	0.031225		-1.82528	0.017373
-1.82445	0.00109		-1.8244	0.014044		-1.82438	-0.016424		-1.82441	0.031188		-1.82445	0.017079
-1.82362	0.000766		-1.82357	0.013917		-1.82355	-0.016808		-1.82358	0.03154		-1.82362	0.017579
-1.82279	0.000725		-1.82274	0.012895		-1.82272	-0.017373		-1.82275	0.031728		-1.82279	0.017434
-1.82196	0.00087		-1.82191	0.012192		-1.82188	-0.01755		-1.82192	0.032093		-1.82196	0.015869
-1.82113	-0.000482		-1.82108	0.011771		-1.82105	-0.018153		-1.82109	0.031735		-1.82113	0.014541
-1.8203	-0.000587		-1.82025	0.012209		-1.82022	-0.019215		-1.82026	0.031674		-1.82029	0.013636
-1.81946	-1e-06		-1.81942	0.01262		-1.81939	-0.019009		-1.81943	0.032455		-1.81946	0.013638
-1.81863	-0.000263		-1.81858	0.011959		-1.81856	-0.018642		-1.81859	0.032025		-1.81863	0.013736
-1.8178	-0.000164		-1.81775	0.012208		-1.81773	-0.01868		-1.81776	0.031537		-1.8178	0.014017
-1.81697	-0.001528		-1.81692	0.012728		-1.81689	-0.019134		-1.81693	0.032298		-1.81697	0.013466
-1.81614	-0.001616		-1.81609	0.012843		-1.81606	-0.018731		-1.8161	0.03345		-1.81614	0.013519
-1.8153	-0.002525		-1.81526	0.011649		-1.81523	-0.019019		-1.81527	0.034066		-1.8153	0.014491
-1.81447	-0.002446		-1.81443	0.011327		-1.8144	-0.017985		-1.81444	0.03307		-1.81447	0.014231
-1.81364	-0.002561		-1.81359	0.011451		-1.81357	-0.01903		-1.8136	0.033328		-1.81364	0.014978
-1.81281	-0.002095		-1.81276	0.012209		-1.81274	-0.019451		-1.81277	0.033464		-1.81281	0.014134
-1.81198	-0.001703		-1.81193	0.012383		-1.81191	-0.020193		-1.81194	0.033738		-1.81198	0.013657
-1.81115	-0.002172		-1.8111	0.012789		-1.81107	-0.021542		-1.81111	0.033354		-1.81115	0.013832
-1.81031	-0.002006		-1.81027	0.012428		-1.81024	-0.022594		-1.81028	0.033228		-1.81031	0.014125
-1.80948	-0.001745		-1.80944	0.013261		-1.80941	-0.021894		-1.80944	0.032825		-1.80948	0.014288
-1.80865	-0.001345		-1.80861	0.013359		-1.80858	-0.020942		-1.80861	0.033476		-1.80865	0.014664
-1.80782	-0.001364		-1.80777	0.013711		-1.80775	-0.021191		-1.80778	0.033124		-1.80782	0.016125
-1.80699	-0.001386		-1.80694	0.013391		-1.80692	-0.021085		-1.80695	0.032491		-1.80699	0.016218
-1.80616	-0.001867		-1.80611	0.013532		-1.80608	-0.021018		-1.80612	0.032653		-1.80616	0.01701
-1.80533	-0.00176		-1.80528	0.013387		-1.80525	-0.021395		-1.80529	0.032868		-1.80533	0.016158
-1.80449	-0.002287		-1.80445	0.013581		-1.80442	-0.021488		-1.80445	0.033766		-1.80449	0.01487
-1.80366	-0.002597		-1.80362	0.013142		-1.80359	-0.02118		-1.80362	0.033106		-1.80366	0.015345
-1.80283	-0.002296		-1.80278	0.013113		-1.80276	-0.021584		-1.80279	0.032731		-1.80283	0.015426
-1.802	-0.002144		-1.80195	0.012435		-1.80193	-0.0213		-1.80196	0.031644		-1.802	0.014581
-1.80117	-0.002042		-1.80112	0.012072		-1.80109	-0.021799		-1.80113	0.031698		-1.80117	0.014781
-1.80033	-0.001408		-1.80029	0.012064		-1.80026	-0.021872		-1.8003	0.032201		-1.80034	0.013802
-1.7995	-0.000132		-1.79946	0.012335		-1.79943	-0.021996		-1.79947	0.032378		-1.7995	0.014161
-1.79867	-0.001039		-1.79863	0.012649		-1.7986	-0.021935		-1.79863	0.033851		-1.79867	0.014001
-1.79784	-0.001502		-1.7978	0.012553		-1.79777	-0.021917		-1.7978	0.033937		-1.79784	0.013469
-1.79701	-0.001241		-1.79696	0.011823		-1.79694	-0.021665		-1.79697	0.033905		-1.79701	0.013029
-1.79618	-0.001896		-1.79613	0.010976		-1.79611	-0.021939		-1.79614	0.035087		-1.79618	0.011982
-1.79534	-0.001724		-1.7953	0.009727		-1.79527	-0.02234		-1.79531	0.036118		-1.79535	0.011685
-1.79451	-0.000955		-1.79447	0.010454		-1.79444	-0.023127		-1.79448	0.036182		-1.79452	0.012494
-1.79368	0.000213		-1.79364	0.010472		-1.79361	-0.023636		-1.79364	0.035992		-1.79368	0.01289
-1.79285	-0.000115		-1.79281	0.010815		-1.79278	-0.023872		-1.79281	0.036461		-1.79285	0.013184
-1.79202	-0.001744		-1.79197	0.012272		-1.79195	-0.023777		-1.79198	0.036742		-1.79202	0.013499
-1.79119	-0.00253		-1.79114	0.01135		-1.79112	-0.023749		-1.79115	0.037384		-1.79119	0.013834
-1.79035	-0.002762		-1.79031	0.011403		-1.79028	-0.023183		-1.79032	0.038086		-1.79036	0.013066
-1.78952	-0.002395		-1.78948	0.011213		-1.78945	-0.023576		-1.78949	0.037429		-1.78953	0.012388
-1.78869	-0.001255		-1.78865	0.010858		-1.78862	-0.023514		-1.78865	0.037098		-1.78869	0.01265
-1.78786	-0.000804		-1.78782	0.010459		-1.78779	-0.023858		-1.78782	0.037367		-1.78786	0.012252
-1.78703	-0.001178		-1.78699	0.010223		-1.78696	-0.023605		-1.78699	0.037438		-1.78703	0.01263
-1.78619	-0.002123		-1.78615	0.010087		-1.78613	-0.023513		-1.78616	0.037602		-1.7862	0.012147
-1.78536	-0.0026		-1.78532	0.010672		-1.7853	-0.023445		-1.78533	0.037545		-1.78537	0.011019
-1.78453	-0.003215		-1.78449	0.011344		-1.78446	-0.023176		-1.7845	0.037232		-1.78454	0.010471
-1.7837	-0.00319		-1.78366	0.011058		-1.78363	-0.023373		-1.78366	0.037305		-1.78371	0.011022
-1.78287	-0.00222		-1.78283	0.010944		-1.7828	-0.022871		-1.78283	0.037816		-1.78287	0.011521
-1.78204	-0.001879		-1.782	0.010224		-1.78197	-0.022167		-1.782	0.037612		-1.78204	0.01061
-1.7812	-0.00182		-1.78116	0.010619		-1.78114	-0.021605		-1.78117	0.037584		-1.78121	0.010511
-1.78037	-0.001602		-1.78033	0.010608		-1.78031	-0.021896		-1.78034	0.037602		-1.78038	0.011142
-1.77954	-0.001547		-1.7795	0.011213		-1.77947	-0.022397		-1.77951	0.038156		-1.77955	0.011557
-1.77871	-0.00174		-1.77867	0.010715		-1.77864	-0.021883		-1.77867	0.038148		-1.77872	0.012657
-1.77788	-0.00228		-1.77784	0.010192		-1.77781	-0.022483		-1.77784	0.038466		-1.77788	0.013272
-1.77705	-0.002555		-1.77701	0.010808		-1.77698	-0.022508		-1.77701	0.038254		-1.77705	0.013396
-1.77621	-0.002527		-1.77618	0.011006		-1.77615	-0.02338		-1.77618	0.038348		-1.77622	0.013883
-1.77538	-0.002138		-1.77534	0.010763		-1.77532	-0.023845		-1.77535	0.037937		-1.77539	0.014423
-1.77455	-0.002622		-1.77451	0.010072		-1.77448	-0.023495		-1.77452	0.036984		-1.77456	0.014595
-1.77372	-0.002509		-1.77368	0.010621		-1.77365	-0.02334		-1.77368	0.037778		-1.77373	0.014248
-1.77289	-0.002461		-1.77285	0.010145		-1.77282	-0.024582		-1.77285	0.038324		-1.7729	0.014516
-1.77206	-0.002841		-1.77202	0.010499		-1.77199	-0.024205		-1.77202	0.039452		-1.77206	0.01393
-1.77122	-0.002986		-1.77119	0.009776		-1.77116	-0.023971		-1.77119	0.039438		-1.77123	0.013032
-1.77039	-0.003561		-1.77035	0.010644		-1.77033	-0.023079		-1.77036	0.03962		-1.7704	0.013359
-1.76956	-0.003719		-1.76952	0.010182		-1.7695	-0.023041		-1.76953	0.039325		-1.76957	0.013278
-1.76873	-0.005505		-1.76869	0.010489		-1.76866	-0.022939		-1.76869	0.039541		-1.76874	0.012636
-1.7679	-0.005605		-1.76786	0.01085		-1.76783	-0.023967		-1.76786	0.040108		-1.76791	0.012681
-1.76707	-0.00558		-1.76703	0.010846		-1.767	-0.024875		-1.76703	0.040228		-1.76707	0.012397
-1.76623	-0.006199		-1.7662	0.010827		-1.76617	-0.024359		-1.7662	0.041095		-1.76624	0.011971
-1.7654	-0.00569		-1.76537	0.01162		-1.76534	-0.024088		-1.76537	0.042053		-1.76541	0.012468
-1.76457	-0.005287		-1.76453	0.011406		-1.7645	-0.023455		-1.76454	0.042106		-1.76458	0.01177
-1.76374	-0.004646		-1.7637	0.011931		-1.76367	-0.023765		-1.76371	0.042248		-1.76375	0.011722
-1.76291	-0.004275		-1.76287	0.011952		-1.76284	-0.024045		-1.76287	0.042683		-1.76292	0.012706
-1.76208	-0.004698		-1.76204	0.012646		-1.76201	-0.02481		-1.76204	0.043498		-1.76208	0.012819
-1.76124	-0.004914		-1.76121	0.012757		-1.76118	-0.023707		-1.76121	0.044508		-1.76125	0.013321
-1.76041	-0.00555		-1.76038	0.012618		-1.76035	-0.023244		-1.76038	0.04558		-1.76042	0.013439
-1.75958	-0.00547		-1.75954	0.012093		-1.75952	-0.023381		-1.75955	0.045705		-1.75959	0.01296
-1.75875	-0.005456		-1.75871	0.012072		-1.75868	-0.022986		-1.75872	0.045746		-1.75876	0.014206
-1.75792	-0.005567		-1.75788	0.011932		-1.75785	-0.022891		-1.75788	0.044567		-1.75793	0.013898
-1.75709	-0.005303		-1.75705	0.010805		-1.75702	-0.023621		-1.75705	0.043388		-1.7571	0.01362
-1.75625	-0.0053		-1.75622	0.011618		-1.75619	-0.023854		-1.75622	0.042258		-1.75626	0.012729
-1.75542	-0.00609		-1.75539	0.012267		-1.75536	-0.024283		-1.75539	0.041684		-1.75543	0.011851
-1.75459	-0.006085		-1.75456	0.012437		-1.75453	-0.024945		-1.75456	0.041913		-1.7546	0.011513
-1.75376	-0.006971		-1.75372	0.012571		-1.7537	-0.02437		-1.75372	0.041854		-1.75377	0.011324
-1.75293	-0.00723		-1.75289	0.011915		-1.75286	-0.024311		-1.75289	0.041786		-1.75294	0.010545
-1.75209	-0.00859		-1.75206	0.011186		-1.75203	-0.024008		-1.75206	0.041604		-1.75211	0.010905
-1.75126	-0.008908		-1.75123	0.010238		-1.7512	-0.024415		-1.75123	0.04099		-1.75127	0.009975
-1.75043	-0.008101		-1.7504	0.009773		-1.75037	-0.024948		-1.7504	0.040625		-1.75044	0.00997
-1.7496	-0.007909		-1.74957	0.010777		-1.74954	-0.025443		-1.74957	0.04108		-1.74961	0.009738
-1.74877	-0.007793		-1.74873	0.010306		-1.7487	-0.025556		-1.74873	0.041422		-1.74878	0.008943
-1.74794	-0.008325		-1.7479	0.010498		-1.74787	-0.024791		-1.7479	0.042356		-1.74795	0.007997
-1.7471	-0.008554		-1.74707	0.011134		-1.74704	-0.024648		-1.74707	0.042911		-1.74712	0.007275
-1.74627	-0.008763		-1.74624	0.01154		-1.74621	-0.024003		-1.74624	0.042823		-1.74628	0.007791
-1.74544	-0.009023		-1.74541	0.011245		-1.74538	-0.025502		-1.74541	0.042321		-1.74545	0.007491
-1.74461	-0.008982		-1.74458	0.010771		-1.74455	-0.026447		-1.74458	0.04219		-1.74462	0.007288
-1.74378	-0.008575		-1.74375	0.010307		-1.74371	-0.02723		-1.74375	0.042433		-1.74379	0.007102
-1.74294	-0.009565		-1.74291	0.010553		-1.74288	-0.027956		-1.74291	0.042344		-1.74296	0.007435
-1.74211	-0.009366		-1.74208	0.010991		-1.74205	-0.027411		-1.74208	0.042002		-1.74213	0.006282
-1.74128	-0.00959		-1.74125	0.011174		-1.74122	-0.027381		-1.74125	0.042032		-1.7413	0.005805
-1.74045	-0.010041		-1.74042	0.011213		-1.74039	-0.027672		-1.74042	0.04189		-1.74046	0.006216
-1.73962	-0.010795		-1.73959	0.011742		-1.73956	-0.02807		-1.73959	0.041418		-1.73963	0.006935
-1.73879	-0.012162		-1.73876	0.011314		-1.73873	-0.028467		-1.73876	0.040851		-1.7388	0.006673
-1.73795	-0.011925		-1.73792	0.011261		-1.73789	-0.027536		-1.73792	0.039955		-1.73797	0.006747
-1.73712	-0.012323		-1.73709	0.011234		-1.73706	-0.02684		-1.73709	0.04035		-1.73714	0.005691
-1.73629	-0.012572		-1.73626	0.011748		-1.73623	-0.025615		-1.73626	0.038899		-1.73631	0.00476
-1.73546	-0.012757		-1.73543	0.011413		-1.7354	-0.026093		-1.73543	0.039744		-1.73547	0.005416
-1.73463	-0.013021		-1.7346	0.011384		-1.73457	-0.026139		-1.7346	0.040448		-1.73464	0.005011
-1.7338	-0.013365		-1.73377	0.011491		-1.73374	-0.025861		-1.73377	0.040435		-1.73381	0.005908
-1.73297	-0.013633		-1.73293	0.012075		-1.7329	-0.025999		-1.73293	0.041547		-1.73298	0.006099
-1.73213	-0.013484		-1.7321	0.012536		-1.73207	-0.025507		-1.7321	0.040785		-1.73215	0.00667
-1.7313	-0.0126		-1.73127	0.013032		-1.73124	-0.025188		-1.73127	0.041393		-1.73132	0.007095
-1.73047	-0.012251		-1.73044	0.013155		-1.73041	-0.025372		-1.73044	0.041319		-1.73049	0.00644
-1.72964	-0.012034		-1.72961	0.013342		-1.72958	-0.02482		-1.72961	0.041021		-1.72965	0.007242
-1.72881	-0.01194		-1.72878	0.013536		-1.72875	-0.02472		-1.72878	0.040799		-1.72882	0.006865
-1.72797	-0.011698		-1.72795	0.013758		-1.72792	-0.024522		-1.72795	0.04185		-1.72799	0.00689
-1.72714	-0.010054		-1.72711	0.013762		-1.72708	-0.02324		-1.72711	0.042424		-1.72716	0.007339
-1.72631	-0.009549		-1.72628	0.013443		-1.72625	-0.022467		-1.72628	0.041971		-1.72633	0.007298
-1.72548	-0.009393		-1.72545	0.012819		-1.72542	-0.022079		-1.72545	0.04104		-1.7255	0.007895
-1.72465	-0.008058		-1.72462	0.012951		-1.72459	-0.02231		-1.72462	0.039675		-1.72466	0.007518
-1.72382	-0.007949		-1.72379	0.012939		-1.72376	-0.021796		-1.72379	0.039152		-1.72383	0.006402
-1.72298	-0.007939		-1.72296	0.013117		-1.72293	-0.022229		-1.72296	0.039076		-1.723	0.006127
-1.72215	-0.008183		-1.72212	0.012359		-1.72209	-0.021647		-1.72212	0.03884		-1.72217	0.006
-1.72132	-0.007302		-1.72129	0.012339		-1.72126	-0.021861		-1.72129	0.038199		-1.72134	0.005874
-1.72049	-0.00718		-1.72046	0.01187		-1.72043	-0.021092		-1.72046	0.037479		-1.72051	0.00599
-1.71966	-0.006259		-1.71963	0.011266		-1.7196	-0.02159		-1.71963	0.036529		-1.71967	0.005752
-1.71883	-0.005529		-1.7188	0.011381		-1.71877	-0.022682		-1.7188	0.03603		-1.71884	0.00575
-1.71799	-0.005363		-1.71797	0.012061		-1.71794	-0.022672		-1.71796	0.035317		-1.71801	0.005447
-1.71716	-0.006499		-1.71714	0.012161		-1.71711	-0.02408		-1.71713	0.034608		-1.71718	0.004507
-1.71633	-0.00747		-1.7163	0.012566		-1.71627	-0.024807		-1.7163	0.034755		-1.71635	0.004218
-1.7155	-0.007103		-1.71547	0.012888		-1.71544	-0.024875		-1.71547	0.036008		-1.71552	0.004554
-1.71467	-0.006255		-1.71464	0.012496		-1.71461	-0.025123		-1.71464	0.036575		-1.71469	0.005198
-1.71383	-0.005893		-1.71381	0.012351		-1.71378	-0.025144		-1.71381	0.036773		-1.71385	0.00659
-1.713	-0.005233		-1.71298	0.012043		-1.71295	-0.024174		-1.71297	0.037089		-1.71302	0.00664
-1.71217	-0.003932		-1.71215	0.012168		-1.71212	-0.024985		-1.71214	0.037124		-1.71219	0.007022
-1.71134	-0.003775		-1.71131	0.012673		-1.71128	-0.025685		-1.71131	0.037302		-1.71136	0.007371
-1.71051	-0.003537		-1.71048	0.012828		-1.71045	-0.025393		-1.71048	0.037731		-1.71053	0.006673
-1.70968	-0.002938		-1.70965	0.013118		-1.70962	-0.02468		-1.70965	0.03823		-1.70969	0.00769
-1.70884	-0.003154		-1.70882	0.013304		-1.70879	-0.02422		-1.70882	0.038382		-1.70886	0.007622
-1.70801	-0.003469		-1.70799	0.013242		-1.70796	-0.024615		-1.70799	0.038333		-1.70803	0.007721
-1.70718	-0.003647		-1.70716	0.013075		-1.70713	-0.024964		-1.70715	0.037906		-1.7072	0.008936
-1.70635	-0.003682		-1.70633	0.012779		-1.70629	-0.025184		-1.70632	0.037613		-1.70637	0.010055
-1.70552	-0.003718		-1.70549	0.012561		-1.70546	-0.025199		-1.70549	0.03726		-1.70554	0.011423
-1.70469	-0.00386		-1.70466	0.012857		-1.70463	-0.02623		-1.70466	0.03846		-1.70471	0.01052
-1.70385	-0.003521		-1.70383	0.013094		-1.7038	-0.026317		-1.70383	0.040257		-1.70388	0.01003
-1.70302	-0.002937		-1.703	0.013473		-1.70297	-0.026119		-1.703	0.041366		-1.70304	0.010761
-1.70219	-0.00297		-1.70217	0.013955		-1.70214	-0.025702		-1.70216	0.040806		-1.70221	0.011271
-1.70136	-0.002416		-1.70134	0.013233		-1.7013	-0.024895		-1.70133	0.041072		-1.70138	0.011067
-1.70053	-0.002437		-1.7005	0.012897		-1.70047	-0.025089		-1.7005	0.041917		-1.70055	0.011467
-1.6997	-0.002895		-1.69967	0.01276		-1.69964	-0.025253		-1.69967	0.042256		-1.69972	0.011637
-1.69886	-0.002985		-1.69884	0.013593		-1.69881	-0.025138		-1.69884	0.042986		-1.69888	0.011767
-1.69803	-0.002829		-1.69801	0.013826		-1.69798	-0.025087		-1.69801	0.043488		-1.69805	0.012033
-1.6972	-0.002053		-1.69718	0.014429		-1.69715	-0.024531		-1.69717	0.044087		-1.69722	0.012719
-1.69637	-0.002375		-1.69635	0.014685		-1.69632	-0.025502		-1.69634	0.044042		-1.69639	0.012737
-1.69554	-0.002663		-1.69552	0.014811		-1.69548	-0.026166		-1.69551	0.044173		-1.69556	0.013302
-1.6947	-0.001852		-1.69468	0.013885		-1.69465	-0.02613		-1.69468	0.045255		-1.69473	0.014302
-1.69387	-0.001485		-1.69385	0.013674		-1.69382	-0.026205		-1.69385	0.044577		-1.6939	0.01398
-1.69304	-0.001601		-1.69302	0.013954		-1.69299	-0.025881		-1.69302	0.043743		-1.69306	0.01335
-1.69221	-0.001348		-1.69219	0.01412		-1.69216	-0.02528		-1.69218	0.042941		-1.69223	0.012584
-1.69138	-0.000759		-1.69136	0.013466		-1.69132	-0.024838		-1.69135	0.041956		-1.6914	0.012539
-1.69055	-0.000652		-1.69053	0.013391		-1.69049	-0.024886		-1.69052	0.042439		-1.69057	0.012454
-1.68972	-0.001289		-1.68969	0.013979		-1.68966	-0.024502		-1.68969	0.041801		-1.68974	0.012572
-1.68888	-0.001452		-1.68886	0.014059		-1.68883	-0.024047		-1.68886	0.041072		-1.68891	0.013385
-1.68805	-0.001713		-1.68803	0.014127		-1.688	-0.024547		-1.68803	0.041058		-1.68807	0.013734
-1.68722	-0.001695		-1.6872	0.013539		-1.68717	-0.025088		-1.68719	0.041392		-1.68724	0.01394
-1.68639	-0.001538		-1.68637	0.013284		-1.68634	-0.024322		-1.68636	0.040365		-1.68641	0.013823
-1.68556	-0.00147		-1.68554	0.013203		-1.6855	-0.024271		-1.68553	0.039569		-1.68558	0.013786
-1.68473	-0.001596		-1.6847	0.013043		-1.68467	-0.024026		-1.6847	0.03904		-1.68475	0.013606
-1.68389	-0.001376		-1.68387	0.014168		-1.68384	-0.023731		-1.68387	0.038758		-1.68392	0.012918
-1.68306	-0.001759		-1.68304	0.014003		-1.68301	-0.022993		-1.68304	0.039035		-1.68308	0.012656
-1.68223	-0.001882		-1.68221	0.013438		-1.68218	-0.023731		-1.6822	0.038737		-1.68225	0.013433
-1.6814	-0.002598		-1.68138	0.013106		-1.68135	-0.023313		-1.68137	0.038512		-1.68142	0.014385
-1.68057	-0.002742		-1.68055	0.013736		-1.68051	-0.0234		-1.68054	0.038155		-1.68059	0.015481
-1.67973	-0.003419		-1.67972	0.013844		-1.67968	-0.022432		-1.67971	0.03895		-1.67976	0.015722
-1.6789	-0.003306		-1.67888	0.013606		-1.67885	-0.022698		-1.67888	0.040102		-1.67893	0.015838
-1.67807	-0.003292		-1.67805	0.014198		-1.67802	-0.02225		-1.67805	0.040303		-1.6781	0.015924
-1.67724	-0.002843		-1.67722	0.014432		-1.67719	-0.02101		-1.67721	0.040837		-1.67726	0.015683
-1.67641	-0.003215		-1.67639	0.013537		-1.67636	-0.021096		-1.67638	0.041957		-1.67643	0.016187
-1.67558	-0.002793		-1.67556	0.012756		-1.67552	-0.019811		-1.67555	0.042208		-1.6756	0.016845
-1.67474	-0.002308		-1.67473	0.012858		-1.67469	-0.018731		-1.67472	0.042412		-1.67477	0.017447
-1.67391	-0.002944		-1.67389	0.01345		-1.67386	-0.018057		-1.67389	0.041903		-1.67394	0.017399
-1.67308	-0.003317		-1.67306	0.013589		-1.67303	-0.017137		-1.67306	0.041953		-1.67311	0.01741
-1.67225	-0.002582		-1.67223	0.013689		-1.6722	-0.016169		-1.67223	0.042447		-1.67227	0.017059
-1.67142	-0.002924		-1.6714	0.013584		-1.67137	-0.016206		-1.67139	0.042381		-1.67144	0.017223
-1.67058	-0.003957		-1.67057	0.013324		-1.67054	-0.015994		-1.67056	0.041692		-1.67061	0.017098
-1.66975	-0.004005		-1.66974	0.013167		-1.6697	-0.015181		-1.66973	0.042182		-1.66978	0.016628
-1.66892	-0.003615		-1.66891	0.013134		-1.66887	-0.01515		-1.6689	0.041946		-1.66895	0.017026
-1.66809	-0.003141		-1.66807	0.01312		-1.66804	-0.015061		-1.66807	0.041153		-1.66812	0.016915
-1.66726	-0.003564		-1.66724	0.013363		-1.66721	-0.015509		-1.66724	0.040856		-1.66729	0.016977
-1.66643	-0.003369		-1.66641	0.013634		-1.66638	-0.015728		-1.6664	0.040273		-1.66645	0.016885
-1.66559	-0.003367		-1.66558	0.014606		-1.66555	-0.015447		-1.66557	0.04		-1.66562	0.016678
-1.66476	-0.003492		-1.66475	0.015537		-1.66471	-0.01526		-1.66474	0.039442		-1.66479	0.01636
-1.66393	-0.003711		-1.66392	0.015989		-1.66388	-0.014731		-1.66391	0.03883		-1.66396	0.016411
-1.6631	-0.004006		-1.66308	0.015626		-1.66305	-0.013873		-1.66308	0.037888		-1.66313	0.017517
-1.66227	-0.003726		-1.66225	0.015594		-1.66222	-0.013425		-1.66224	0.036725		-1.6623	0.018546
-1.66144	-0.003714		-1.66142	0.016174		-1.66139	-0.012602		-1.66141	0.035869		-1.66146	0.01828
-1.66061	-0.003474		-1.66059	0.016324		-1.66056	-0.011934		-1.66058	0.035731		-1.66063	0.017698
-1.65977	-0.003319		-1.65976	0.01628		-1.65972	-0.011151		-1.65975	0.036196		-1.6598	0.017487
-1.65894	-0.002586		-1.65893	0.016299		-1.65889	-0.010969		-1.65892	0.036304		-1.65897	0.017782
-1.65811	-0.001938		-1.6581	0.016493		-1.65806	-0.011228		-1.65809	0.036265		-1.65814	0.017852
-1.65728	-0.001659		-1.65726	0.016483		-1.65723	-0.011663		-1.65726	0.035919		-1.65731	0.017694
-1.65645	-0.00093		-1.65643	0.01659		-1.6564	-0.011872		-1.65642	0.035462		-1.65647	0.017325
-1.65561	-0.000408		-1.6556	0.016508		-1.65557	-0.012146		-1.65559	0.035176		-1.65564	0.016951
-1.65478	0.000283		-1.65477	0.016185		-1.65474	-0.012049		-1.65476	0.035512		-1.65481	0.016963
-1.65395	0.001228		-1.65394	0.016344		-1.6539	-0.011382		-1.65393	0.035835		-1.65398	0.016616
-1.65312	0.001718		-1.65311	0.016779		-1.65307	-0.010795		-1.6531	0.035942		-1.65315	0.015932
-1.65229	0.001999		-1.65227	0.017374		-1.65224	-0.010814		-1.65227	0.036567		-1.65232	0.016036
-1.65146	0.002243		-1.65144	0.017694		-1.65141	-0.010533		-1.65143	0.036506		-1.65149	0.016227
-1.65062	0.002064		-1.65061	0.017115		-1.65058	-0.010238		-1.6506	0.037022		-1.65065	0.015609
-1.64979	0.002258		-1.64978	0.017309		-1.64975	-0.010443		-1.64977	0.03731		-1.64982	0.01499
-1.64896	0.002379		-1.64895	0.016816		-1.64891	-0.010805		-1.64894	0.037129		-1.64899	0.014474
-1.64813	0.00237		-1.64812	0.015957		-1.64808	-0.011052		-1.64811	0.037025		-1.64816	0.014341
-1.6473	0.0026		-1.64729	0.015611		-1.64725	-0.011183		-1.64728	0.037095		-1.64733	0.014364
-1.64647	0.003		-1.64645	0.015375		-1.64642	-0.011396		-1.64644	0.037289		-1.6465	0.013362
-1.64563	0.003333		-1.64562	0.01531		-1.64559	-0.011105		-1.64561	0.03704		-1.64566	0.012704
-1.6448	0.003164		-1.64479	0.015295		-1.64476	-0.011496		-1.64478	0.037292		-1.64483	0.012251
-1.64397	0.003153		-1.64396	0.015223		-1.64393	-0.012384		-1.64395	0.037467		-1.644	0.011781
-1.64314	0.003208		-1.64313	0.015557		-1.64309	-0.012792		-1.64312	0.037507		-1.64317	0.01189
-1.64231	0.003054		-1.6423	0.014974		-1.64226	-0.012934		-1.64229	0.038146		-1.64234	0.012466
-1.64148	0.002385		-1.64146	0.015091		-1.64143	-0.013791		-1.64145	0.0382		-1.64151	0.012629
-1.64064	0.002269		-1.64063	0.015543		-1.6406	-0.014226		-1.64062	0.038115		-1.64068	0.011863
-1.63981	0.003017		-1.6398	0.015606		-1.63977	-0.014502		-1.63979	0.038621		-1.63984	0.011166
-1.63898	0.002586		-1.63897	0.015095		-1.63894	-0.015344		-1.63896	0.039537		-1.63901	0.010459
-1.63815	0.002337		-1.63814	0.014597		-1.6381	-0.016025		-1.63813	0.039249		-1.63818	0.009581
-1.63732	0.002323		-1.63731	0.014176		-1.63727	-0.01592		-1.6373	0.038366		-1.63735	0.008784
-1.63648	0.001916		-1.63647	0.013165		-1.63644	-0.016311		-1.63647	0.037741		-1.63652	0.008341
-1.63565	0.00149		-1.63564	0.012526		-1.63561	-0.017706		-1.63563	0.036886		-1.63569	0.008869
-1.63482	0.000985		-1.63481	0.012757		-1.63478	-0.01737		-1.6348	0.036216		-1.63485	0.008893
-1.63399	0.000959		-1.63398	0.01292		-1.63395	-0.017127		-1.63397	0.036804		-1.63402	0.008314
-1.63316	0.000737		-1.63315	0.012683		-1.63311	-0.01754		-1.63314	0.037128		-1.63319	0.008167
-1.63233	0.000397		-1.63232	0.012531		-1.63228	-0.018429		-1.63231	0.036857		-1.63236	0.008205
-1.63149	0.000216		-1.63149	0.01174		-1.63145	-0.018943		-1.63148	0.036579		-1.63153	0.008128
-1.63066	-9e-05		-1.63065	0.011232		-1.63062	-0.019678		-1.63064	0.036702		-1.6307	0.007814
-1.62983	0.000436		-1.62982	0.011841		-1.62979	-0.020345		-1.62981	0.03665		-1.62986	0.007601
-1.629	0.001053		-1.62899	0.01207		-1.62896	-0.020195		-1.62898	0.037401		-1.62903	0.007296
-1.62817	0.001149		-1.62816	0.011651		-1.62813	-0.020315		-1.62815	0.036981		-1.6282	0.007194
-1.62734	0.001641		-1.62733	0.01124		-1.62729	-0.020104		-1.62732	0.036696		-1.62737	0.007194
-1.6265	0.001602		-1.6265	0.010772		-1.62646	-0.02031		-1.62648	0.037275		-1.62654	0.006712
-1.62567	0.002138		-1.62566	0.009593		-1.62563	-0.020476		-1.62565	0.037796		-1.62571	0.00663
-1.62484	0.003022		-1.62483	0.00804		-1.6248	-0.020686		-1.62482	0.038189		-1.62488	0.007361
-1.62401	0.00324		-1.624	0.00701		-1.62397	-0.021098		-1.62399	0.038469		-1.62404	0.007699
-1.62318	0.003349		-1.62317	0.006561		-1.62313	-0.021801		-1.62316	0.038775		-1.62321	0.007781
-1.62234	0.003136		-1.62234	0.005957		-1.6223	-0.022465		-1.62233	0.039397		-1.62238	0.007872
-1.62151	0.003072		-1.62151	0.005238		-1.62147	-0.022753		-1.62149	0.039378		-1.62155	0.008043
-1.62068	0.003194		-1.62068	0.005098		-1.62064	-0.022461		-1.62066	0.039368		-1.62072	0.007376
-1.61985	0.003421		-1.61984	0.004634		-1.61981	-0.022668		-1.61983	0.039362		-1.61989	0.006999
-1.61902	0.003272		-1.61901	0.004159		-1.61898	-0.023101		-1.619	0.039158		-1.61905	0.007326
-1.61819	0.003194		-1.61818	0.004206		-1.61815	-0.023597		-1.61817	0.038093		-1.61822	0.007436
-1.61736	0.002795		-1.61735	0.004069		-1.61731	-0.023462		-1.61734	0.037674		-1.61739	0.007724
-1.61652	0.002796		-1.61652	0.0039		-1.61648	-0.022986		-1.61651	0.037893		-1.61656	0.007986
-1.61569	0.003388		-1.61569	0.003594		-1.61565	-0.0228		-1.61567	0.038091		-1.61573	0.008183
-1.61486	0.003162		-1.61485	0.003122		-1.61482	-0.023314		-1.61484	0.038412		-1.6149	0.008441
-1.61403	0.002804		-1.61402	0.002825		-1.61399	-0.02374		-1.61401	0.038496		-1.61407	0.008316
-1.6132	0.002858		-1.61319	0.0026		-1.61316	-0.02364		-1.61318	0.038956		-1.61323	0.008444
-1.61237	0.003002		-1.61236	0.002168		-1.61233	-0.02384		-1.61235	0.038559		-1.6124	0.008805
-1.61153	0.002632		-1.61153	0.002013		-1.61149	-0.024986		-1.61152	0.037496		-1.61157	0.008972
-1.6107	0.002442		-1.6107	0.001847		-1.61066	-0.025416		-1.61068	0.037314		-1.61074	0.008851
-1.60987	0.002429		-1.60987	0.001063		-1.60983	-0.025426		-1.60985	0.038021		-1.60991	0.009357
-1.60904	0.002468		-1.60903	0.001007		-1.609	-0.025532		-1.60902	0.038223		-1.60908	0.010574
-1.60821	0.002148		-1.6082	0.001137		-1.60817	-0.025103		-1.60819	0.0384		-1.60824	0.01128
-1.60737	0.002139		-1.60737	0.000688		-1.60733	-0.024584		-1.60736	0.038825		-1.60741	0.01159
-1.60654	0.002793		-1.60654	0.000641		-1.6065	-0.024358		-1.60653	0.039148		-1.60658	0.011481
-1.60571	0.003231		-1.60571	0.000897		-1.60567	-0.023989		-1.60569	0.039333		-1.60575	0.011004
-1.60488	0.003717		-1.60488	0.000957		-1.60484	-0.023646		-1.60486	0.039839		-1.60492	0.011292
-1.60405	0.003787		-1.60404	0.000681		-1.60401	-0.023897		-1.60403	0.039841		-1.60409	0.011868
-1.60322	0.003373		-1.60321	0.000437		-1.60318	-0.024127		-1.6032	0.039377		-1.60326	0.011978
-1.60238	0.002849		-1.60238	0.000504		-1.60235	-0.024097		-1.60237	0.039329		-1.60242	0.011609
-1.60155	0.002005		-1.60155	0.000552		-1.60151	-0.02413		-1.60154	0.039463		-1.60159	0.010815
-1.60072	0.001243		-1.60072	0.000907		-1.60068	-0.024375		-1.6007	0.039417		-1.60076	0.010116
-1.59989	0.001396		-1.59989	0.000849		-1.59985	-0.024249		-1.59987	0.039594		-1.59993	0.009775
-1.59906	0.001548		-1.59906	0.000428		-1.59902	-0.024158		-1.59904	0.039635		-1.5991	0.009953
-1.59823	0.00146		-1.59822	0.00019		-1.59819	-0.02433		-1.59821	0.039217		-1.59827	0.009946
-1.59739	0.002518		-1.59739	0.000336		-1.59736	-0.024078		-1.59738	0.038747		-1.59743	0.00966
-1.59656	0.00371		-1.59656	0.000533		-1.59652	-0.023793		-1.59655	0.038857		-1.5966	0.009672
-1.59573	0.00398		-1.59573	0.001088		-1.59569	-0.023795		-1.59571	0.039501		-1.59577	0.010322
-1.5949	0.003562		-1.5949	0.001343		-1.59486	-0.023376		-1.59488	0.039969		-1.59494	0.010526
-1.59407	0.002915		-1.59407	0.000912		-1.59403	-0.022016		-1.59405	0.040087		-1.59411	0.010563
-1.59323	0.003569		-1.59323	0.00071		-1.5932	-0.021375		-1.59322	0.039859		-1.59328	0.010931
-1.5924	0.004533		-1.5924	0.000978		-1.59237	-0.021657		-1.59239	0.04002		-1.59244	0.011043
-1.59157	0.005351		-1.59157	0.001073		-1.59153	-0.022047		-1.59156	0.040806		-1.59161	0.010846
-1.59074	0.006386		-1.59074	0.000863		-1.5907	-0.0218		-1.59072	0.041126		-1.59078	0.010627
-1.58991	0.006719		-1.58991	0.001326		-1.58987	-0.021716		-1.58989	0.041427		-1.58995	0.011027
-1.58908	0.006768		-1.58908	0.001776		-1.58904	-0.021793		-1.58906	0.041721		-1.58912	0.011221
-1.58824	0.006801		-1.58825	0.00158		-1.58821	-0.021293		-1.58823	0.041402		-1.58829	0.011022
-1.58741	0.006701		-1.58741	0.001244		-1.58738	-0.021084		-1.5874	0.040727		-1.58746	0.011739
-1.58658	0.00658		-1.58658	0.001033		-1.58655	-0.020561		-1.58657	0.040542		-1.58662	0.012625
-1.58575	0.005992		-1.58575	0.000734		-1.58571	-0.02046		-1.58573	0.04053		-1.58579	0.013139
-1.58492	0.006116		-1.58492	0.000829		-1.58488	-0.020811		-1.5849	0.039649		-1.58496	0.014052
-1.58409	0.006551		-1.58409	0.001866		-1.58405	-0.020464		-1.58407	0.038749		-1.58413	0.014526
-1.58325	0.006364		-1.58326	0.00315		-1.58322	-0.01989		-1.58324	0.038504		-1.5833	0.014219
-1.58242	0.006376		-1.58242	0.004343		-1.58239	-0.01945		-1.58241	0.038404		-1.58247	0.013528
-1.58159	0.006444		-1.58159	0.004961		-1.58156	-0.019132		-1.58158	0.037863		-1.58163	0.01311
-1.58076	0.007153		-1.58076	0.005265		-1.58072	-0.019374		-1.58075	0.037415		-1.5808	0.012728
-1.57993	0.007954		-1.57993	0.005575		-1.57989	-0.019716		-1.57991	0.037203		-1.57997	0.012143
-1.5791	0.007485		-1.5791	0.005788		-1.57906	-0.01967		-1.57908	0.036761		-1.57914	0.012025
-1.57826	0.006876		-1.57827	0.005818		-1.57823	-0.019685		-1.57825	0.035958		-1.57831	0.011987
-1.57743	0.006527		-1.57744	0.006248		-1.5774	-0.019739		-1.57742	0.035623		-1.57748	0.01116
-1.5766	0.006209		-1.5766	0.006803		-1.57657	-0.019443		-1.57659	0.035882		-1.57665	0.01104
-1.57577	0.006211		-1.57577	0.007302		-1.57574	-0.019275		-1.57576	0.035183		-1.57581	0.010675
-1.57494	0.006035		-1.57494	0.007479		-1.5749	-0.019285		-1.57492	0.034397		-1.57498	0.00997
-1.57411	0.005548		-1.57411	0.0075		-1.57407	-0.0188		-1.57409	0.034371		-1.57415	0.010178
-1.57327	0.0051		-1.57328	0.007861		-1.57324	-0.017875		-1.57326	0.034153		-1.57332	0.010393
-1.57244	0.004743		-1.57245	0.007986		-1.57241	-0.017224		-1.57243	0.033951		-1.57249	0.010398
-1.57161	0.004369		-1.57161	0.008023		-1.57158	-0.016737		-1.5716	0.033131		-1.57166	0.010334
-1.57078	0.003628		-1.57078	0.008311		-1.57075	-0.016376		-1.57076	0.032314		-1.57082	0.010355
-1.56995	0.0029		-1.56995	0.009169		-1.56991	-0.016009		-1.56993	0.032968		-1.56999	0.010253
-1.56912	0.0031		-1.56912	0.009714		-1.56908	-0.015804		-1.5691	0.033251		-1.56916	0.010159
-1.56828	0.003732		-1.56829	0.010355		-1.56825	-0.015942		-1.56827	0.032323		-1.56833	0.009649
-1.56745	0.004179		-1.56746	0.011045		-1.56742	-0.01625		-1.56744	0.032057		-1.5675	0.009227
-1.56662	0.004362		-1.56663	0.011285		-1.56659	-0.017095		-1.56661	0.032134		-1.56667	0.009401
-1.56579	0.003712		-1.56579	0.011743		-1.56576	-0.017727		-1.56578	0.031674		-1.56583	0.009566
-1.56496	0.002801		-1.56496	0.011683		-1.56492	-0.018237		-1.56494	0.03153		-1.565	0.009505
-1.56412	0.002334		-1.56413	0.011213		-1.56409	-0.018735		-1.56411	0.031555		-1.56417	0.009369
-1.56329	0.001849		-1.5633	0.01106		-1.56326	-0.018333		-1.56328	0.031074		-1.56334	0.00968
-1.56246	0.002		-1.56247	0.011025		-1.56243	-0.017744		-1.56245	0.03098		-1.56251	0.009781
-1.56163	0.002803		-1.56164	0.011413		-1.5616	-0.017479		-1.56162	0.031315		-1.56168	0.009703
-1.5608	0.003151		-1.5608	0.011299		-1.56077	-0.016959		-1.56079	0.031836		-1.56085	0.010458
-1.55997	0.003478		-1.55997	0.010851		-1.55994	-0.016711		-1.55995	0.032286		-1.56001	0.010999
-1.55913	0.004244		-1.55914	0.010393		-1.5591	-0.016488		-1.55912	0.032189		-1.55918	0.010805
-1.5583	0.004365		-1.55831	0.010152		-1.55827	-0.016081		-1.55829	0.031481		-1.55835	0.010894
-1.55747	0.004219		-1.55748	0.010216		-1.55744	-0.0156		-1.55746	0.031624		-1.55752	0.011141
-1.55664	0.004132		-1.55665	0.01056		-1.55661	-0.014509		-1.55663	0.032282		-1.55669	0.011916
-1.55581	0.00318		-1.55581	0.010839		-1.55578	-0.014182		-1.5558	0.032448		-1.55586	0.012359
-1.55498	0.002041		-1.55498	0.010678		-1.55495	-0.014094		-1.55496	0.03264		-1.55502	0.01261
-1.55414	0.001876		-1.55415	0.010255		-1.55411	-0.013798		-1.55413	0.032337		-1.55419	0.012385
-1.55331	0.002221		-1.55332	0.009749		-1.55328	-0.013793		-1.5533	0.032189		-1.55336	0.012122
-1.55248	0.002378		-1.55249	0.009668		-1.55245	-0.013984		-1.55247	0.032613		-1.55253	0.011858
-1.55165	0.002378		-1.55166	0.009623		-1.55162	-0.014047		-1.55164	0.033188		-1.5517	0.011316
-1.55082	0.00199		-1.55083	0.009882		-1.55079	-0.013478		-1.55081	0.033012		-1.55087	0.011531
-1.54998	0.001848		-1.55	0.009813		-1.54996	-0.012548		-1.54997	0.031979		-1.55004	0.011801
-1.54915	0.001707		-1.54916	0.009669		-1.54912	-0.011747		-1.54914	0.031477		-1.5492	0.011809
-1.54832	0.001454		-1.54833	0.009688		-1.54829	-0.011288		-1.54831	0.030704		-1.54837	0.011628
-1.54749	0.001269		-1.5475	0.009498		-1.54746	-0.011035		-1.54748	0.029547		-1.54754	0.010558
-1.54666	0.000638		-1.54667	0.009285		-1.54663	-0.01101		-1.54665	0.029182		-1.54671	0.010642
-1.54583	0.000213		-1.54584	0.009214		-1.5458	-0.011311		-1.54582	0.02974		-1.54588	0.010236
-1.54499	-0.000135		-1.545	0.009274		-1.54497	-0.011648		-1.54499	0.029734		-1.54505	0.009347
-1.54416	-0.000281		-1.54417	0.009727		-1.54414	-0.012212		-1.54415	0.029732		-1.54421	0.008743
-1.54333	-0.00074		-1.54334	0.010095		-1.5433	-0.011908		-1.54332	0.030522		-1.54338	0.008183
-1.5425	-0.001643		-1.54251	0.010024		-1.54247	-0.012013		-1.54249	0.031112		-1.54255	0.008842
-1.54167	-0.002124		-1.54168	0.009395		-1.54164	-0.012117		-1.54166	0.030893		-1.54172	0.008944
-1.54084	-0.002315		-1.54085	0.008905		-1.54081	-0.01157		-1.54083	0.03028		-1.54089	0.009164
-1.54001	-0.002078		-1.54002	0.008662		-1.53998	-0.011476		-1.54	0.030688		-1.54006	0.00895
-1.53917	-0.002185		-1.53919	0.008064		-1.53914	-0.011533		-1.53916	0.031635		-1.53922	0.009489
-1.53834	-0.0029		-1.53835	0.008189		-1.53831	-0.01168		-1.53833	0.031925		-1.53839	0.009749
-1.53751	-0.00258		-1.53752	0.008223		-1.53748	-0.012321		-1.5375	0.032308		-1.53756	0.009711
-1.53668	-0.002104		-1.53669	0.008092		-1.53665	-0.012759		-1.53667	0.032541		-1.53673	0.009797
-1.53585	-0.001372		-1.53586	0.007329		-1.53582	-0.013146		-1.53584	0.033325		-1.5359	0.009892
-1.53501	-0.00074		-1.53503	0.006716		-1.53499	-0.014151		-1.535	0.034194		-1.53507	0.010379
-1.53418	-0.001197		-1.53419	0.006994		-1.53415	-0.014745		-1.53417	0.03509		-1.53424	0.01033
-1.53335	-0.001872		-1.53336	0.007041		-1.53332	-0.015165		-1.53334	0.035197		-1.5334	0.010431
-1.53252	-0.001741		-1.53253	0.006726		-1.53249	-0.015933		-1.53251	0.034526		-1.53257	0.00979
-1.53169	-0.001139		-1.5317	0.006296		-1.53166	-0.01649		-1.53168	0.034495		-1.53174	0.008808
-1.53086	-0.000306		-1.53087	0.006277		-1.53083	-0.016826		-1.53085	0.034413		-1.53091	0.008096
-1.53002	-7.4e-05		-1.53004	0.00649		-1.53	-0.017074		-1.53001	0.034518		-1.53008	0.008155
-1.52919	0.000315		-1.52921	0.006125		-1.52917	-0.017306		-1.52918	0.035301		-1.52924	0.007805
-1.52836	0.001084		-1.52837	0.005182		-1.52833	-0.017468		-1.52835	0.035989		-1.52841	0.007722
-1.52753	0.001287		-1.52754	0.004418		-1.5275	-0.017157		-1.52752	0.036333		-1.52758	0.007896
-1.5267	0.000691		-1.52671	0.003748		-1.52667	-0.017034		-1.52669	0.036249		-1.52675	0.008092
-1.52587	0.000156		-1.52588	0.003189		-1.52584	-0.016891		-1.52586	0.036415		-1.52592	0.007552
-1.52503	-4.1e-05		-1.52505	0.002878		-1.52501	-0.016316		-1.52503	0.036132		-1.52509	0.00639
-1.5242	0.000421		-1.52422	0.003286		-1.52418	-0.016213		-1.52419	0.036248		-1.52426	0.005948
-1.52337	0.000976		-1.52338	0.004227		-1.52334	-0.01574		-1.52336	0.035756		-1.52342	0.006248
-1.52254	0.001221		-1.52255	0.004287		-1.52251	-0.014883		-1.52253	0.035369		-1.52259	0.006389
-1.52171	0.001501		-1.52172	0.003755		-1.52168	-0.014757		-1.5217	0.034989		-1.52176	0.005689
-1.52087	0.001788		-1.52089	0.00389		-1.52085	-0.014631		-1.52087	0.034735		-1.52093	0.004939
-1.52004	0.001422		-1.52006	0.003838		-1.52002	-0.014445		-1.52004	0.034927		-1.5201	0.005204
-1.51921	0.001452		-1.51923	0.003738		-1.51919	-0.01484		-1.5192	0.034893		-1.51927	0.005209
-1.51838	0.002274		-1.5184	0.003382		-1.51835	-0.015043		-1.51837	0.034655		-1.51843	0.004876
-1.51755	0.002632		-1.51756	0.003015		-1.51752	-0.015049		-1.51754	0.034853		-1.5176	0.005393
-1.51672	0.002329		-1.51673	0.003474		-1.51669	-0.014994		-1.51671	0.035113		-1.51677	0.005231
-1.51588	0.002419		-1.5159	0.003185		-1.51586	-0.014856		-1.51588	0.034976		-1.51594	0.005455
-1.51505	0.002387		-1.51507	0.003177		-1.51503	-0.0154		-1.51505	0.033639		-1.51511	0.004715
-1.51422	0.002266		-1.51424	0.002476		-1.5142	-0.015918		-1.51421	0.032881		-1.51428	0.004449
-1.51339	0.0019		-1.51341	0.002038		-1.51337	-0.016203		-1.51338	0.031936		-1.51345	0.003861
-1.51256	0.001392		-1.51258	0.002022		-1.51253	-0.01661		-1.51255	0.031314		-1.51261	0.003718
-1.51173	0.00151		-1.51174	0.002909		-1.5117	-0.017075		-1.51172	0.031193		-1.51178	0.00393
-1.5109	0.001835		-1.51091	0.003849		-1.51087	-0.017924		-1.51089	0.031536		-1.51095	0.003357
-1.51006	0.001782		-1.51008	0.005054		-1.51004	-0.019092		-1.51006	0.031051		-1.51012	0.002449
-1.50923	0.001767		-1.50925	0.005021		-1.50921	-0.020406		-1.50922	0.03008		-1.50929	0.002304
-1.5084	0.001689		-1.50842	0.005894		-1.50838	-0.021234		-1.50839	0.029566		-1.50846	0.002087
-1.50757	0.001258		-1.50759	0.006593		-1.50754	-0.02236		-1.50756	0.029725		-1.50762	0.002063
-1.50674	0.000752		-1.50675	0.006491		-1.50671	-0.02314		-1.50673	0.031009		-1.50679	0.00159
-1.5059	0.000542		-1.50592	0.006385		-1.50588	-0.023131		-1.5059	0.032169		-1.50596	0.002185
-1.50507	0.001183		-1.50509	0.006347		-1.50505	-0.023947		-1.50507	0.032869		-1.50513	0.002156
-1.50424	0.001647		-1.50426	0.006968		-1.50422	-0.0233		-1.50423	0.032427		-1.5043	0.00207
-1.50341	0.002316		-1.50343	0.007659		-1.50339	-0.022699		-1.5034	0.032065		-1.50347	0.002184
-1.50258	0.00211		-1.5026	0.007945		-1.50256	-0.022867		-1.50257	0.032021		-1.50263	0.002276
-1.50175	0.002037		-1.50177	0.007738		-1.50172	-0.02315		-1.50174	0.031688		-1.5018	0.002577
-1.50091	0.002192		-1.50093	0.006789		-1.50089	-0.023424		-1.50091	0.031602		-1.50097	0.001475
-1.50008	0.002857		-1.5001	0.00627		-1.50006	-0.023476		-1.50008	0.031785		-1.50014	0.000902
-1.49925	0.003582		-1.49927	0.005917		-1.49923	-0.023338		-1.49924	0.032301		-1.49931	0.000315
-1.49842	0.004206		-1.49844	0.00427		-1.4984	-0.023143		-1.49841	0.03302		-1.49848	0.001046
-1.49759	0.004019		-1.49761	0.004023		-1.49757	-0.02305		-1.49758	0.032949		-1.49765	0.000422
-1.49676	0.004928		-1.49678	0.004182		-1.49673	-0.022859		-1.49675	0.032758		-1.49681	-0.000282
-1.49592	0.005241		-1.49594	0.004471		-1.4959	-0.022281		-1.49592	0.03314		-1.49598	-0.000495
-1.49509	0.005447		-1.49511	0.004416		-1.49507	-0.022223		-1.49509	0.033702		-1.49515	0.000106
-1.49426	0.005248		-1.49428	0.005196		-1.49424	-0.02218		-1.49426	0.033681		-1.49432	0.000638
-1.49343	0.005008		-1.49345	0.005235		-1.49341	-0.02143		-1.49342	0.033109		-1.49349	0.000244
-1.4926	0.005741		-1.49262	0.005061		-1.49258	-0.021416		-1.49259	0.032158		-1.49266	0.000238
-1.49177	0.005778		-1.49179	0.005078		-1.49175	-0.021808		-1.49176	0.032211		-1.49182	-0.000212
-1.49093	0.005707		-1.49096	0.004873		-1.49091	-0.021448		-1.49093	0.032648		-1.49099	5.8e-05
-1.4901	0.005592		-1.49012	0.004895		-1.49008	-0.021779		-1.4901	0.032033		-1.49016	2e-05
-1.48927	0.005507		-1.48929	0.005339		-1.48925	-0.021765		-1.48927	0.03149		-1.48933	0.000492
-1.48844	0.005443		-1.48846	0.005157		-1.48842	-0.021082		-1.48843	0.031671		-1.4885	0.000186
-1.48761	0.005513		-1.48763	0.005057		-1.48759	-0.021161		-1.4876	0.031949		-1.48767	-0.000444
-1.48677	0.004935		-1.4868	0.005251		-1.48676	-0.021659		-1.48677	0.031337		-1.48683	-0.000776
-1.48594	0.005007		-1.48597	0.005001		-1.48592	-0.021963		-1.48594	0.030479		-1.486	-0.001257
-1.48511	0.005188		-1.48513	0.004514		-1.48509	-0.021458		-1.48511	0.031115		-1.48517	-0.001867
-1.48428	0.005869		-1.4843	0.004233		-1.48426	-0.021194		-1.48428	0.030988		-1.48434	-0.002108
-1.48345	0.005902		-1.48347	0.004607		-1.48343	-0.021511		-1.48344	0.031021		-1.48351	-0.001439
-1.48262	0.005356		-1.48264	0.00506		-1.4826	-0.021847		-1.48261	0.031098		-1.48268	-0.001058
-1.48178	0.004731		-1.48181	0.005405		-1.48177	-0.022139		-1.48178	0.031056		-1.48185	-0.002166
-1.48095	0.003982		-1.48098	0.006073		-1.48093	-0.022741		-1.48095	0.030786		-1.48101	-0.002209
-1.48012	0.00339		-1.48015	0.007295		-1.4801	-0.023688		-1.48012	0.030604		-1.48018	-0.002281
-1.47929	0.002467		-1.47931	0.007475		-1.47927	-0.023652		-1.47928	0.031143		-1.47935	-0.001848
-1.47846	0.002127		-1.47848	0.00708		-1.47844	-0.023137		-1.47845	0.031908		-1.47852	-0.002039
-1.47763	0.002598		-1.47765	0.006751		-1.47761	-0.023112		-1.47762	0.031846		-1.47769	-0.002831
-1.47679	0.002641		-1.47682	0.007471		-1.47678	-0.023016		-1.47679	0.031639		-1.47686	-0.002715
-1.47596	0.002379		-1.47599	0.008186		-1.47594	-0.022816		-1.47596	0.031749		-1.47602	-0.002999
-1.47513	0.002625		-1.47516	0.008702		-1.47511	-0.023224		-1.47513	0.03208		-1.47519	-0.002747
-1.4743	0.002687		-1.47432	0.009202		-1.47428	-0.023523		-1.47429	0.032721		-1.47436	-0.003472
-1.47347	0.002541		-1.47349	0.009367		-1.47345	-0.024202		-1.47346	0.03351		-1.47353	-0.003617
-1.47263	0.002194		-1.47266	0.009884		-1.47262	-0.024331		-1.47263	0.034127		-1.4727	-0.00411
-1.4718	0.002521		-1.47183	0.010709		-1.47179	-0.023963		-1.4718	0.034692		-1.47187	-0.003574
-1.47097	0.003365		-1.471	0.011064		-1.47096	-0.024396		-1.47097	0.035184		-1.47104	-0.003975
-1.47014	0.003709		-1.47017	0.010946		-1.47012	-0.024705		-1.47014	0.035675		-1.4702	-0.00483
-1.46931	0.003324		-1.46934	0.010748		-1.46929	-0.024223		-1.46931	0.034672		-1.46937	-0.004513
-1.46848	0.003338		-1.4685	0.01005		-1.46846	-0.024075		-1.46847	0.034448		-1.46854	-0.003942
-1.46765	0.003458		-1.46767	0.010299		-1.46763	-0.023638		-1.46764	0.034657		-1.46771	-0.003833
-1.46681	0.002694		-1.46684	0.009092		-1.4668	-0.023473		-1.46681	0.034803		-1.46688	-0.004011
-1.46598	0.002009		-1.46601	0.008409		-1.46596	-0.022409		-1.46598	0.035278		-1.46605	-0.004457
-1.46515	0.002058		-1.46518	0.008506		-1.46513	-0.022132		-1.46515	0.034541		-1.46521	-0.003452
-1.46432	0.002221		-1.46435	0.008757		-1.4643	-0.021823		-1.46432	0.034155		-1.46438	-0.003317
-1.46349	0.00204		-1.46351	0.008195		-1.46347	-0.021353		-1.46348	0.03366		-1.46355	-0.002428
-1.46266	0.00168		-1.46268	0.007919		-1.46264	-0.022257		-1.46265	0.033853		-1.46272	-0.002061
-1.46182	0.000627		-1.46185	0.007142		-1.46181	-0.022837		-1.46182	0.034031		-1.46189	-0.002681
-1.46099	0.000788		-1.46102	0.00706		-1.46098	-0.022159		-1.46099	0.034736		-1.46106	-0.002565
-1.46016	0.000592		-1.46019	0.007833		-1.46014	-0.022023		-1.46016	0.035041		-1.46023	-0.003096
-1.45933	0.00025		-1.45936	0.008332		-1.45931	-0.022173		-1.45933	0.035031		-1.45939	-0.003319
-1.4585	0.000409		-1.45853	0.009431		-1.45848	-0.021491		-1.45849	0.034777		-1.45856	-0.003319
-1.45766	-2.1e-05		-1.45769	0.009202		-1.45765	-0.021575		-1.45766	0.034476		-1.45773	-0.002913
-1.45683	-0.001592		-1.45686	0.010715		-1.45682	-0.021754		-1.45683	0.033691		-1.4569	-0.002682
-1.456	-0.001765		-1.45603	0.011474		-1.45599	-0.0218		-1.456	0.032947		-1.45607	-0.00145
-1.45517	-0.002922		-1.4552	0.011425		-1.45515	-0.021043		-1.45517	0.032815		-1.45524	-0.000877
-1.45434	-0.003456		-1.45437	0.01101		-1.45432	-0.020656		-1.45434	0.032672		-1.4544	0.000376
-1.45351	-0.003781		-1.45354	0.01049		-1.45349	-0.020868		-1.45351	0.032887		-1.45357	-0.000183
-1.45267	-0.004393		-1.4527	0.010938		-1.45266	-0.020606		-1.45267	0.033263		-1.45274	0.000596
-1.45184	-0.004825		-1.45187	0.010535		-1.45183	-0.020595		-1.45184	0.034109		-1.45191	0.000987
-1.45101	-0.005101		-1.45104	0.010374		-1.451	-0.020276		-1.45101	0.034564		-1.45108	0.001041
-1.45018	-0.004566		-1.45021	0.009921		-1.45016	-0.02049		-1.45018	0.034729		-1.45025	0.00154
-1.44935	-0.004933		-1.44938	0.010118		-1.44933	-0.020827		-1.44935	0.034262		-1.44941	0.001293
-1.44851	-0.005636		-1.44855	0.010433		-1.4485	-0.020372		-1.44851	0.035067		-1.44858	0.00203
-1.44768	-0.006242		-1.44772	0.00996		-1.44767	-0.019631		-1.44768	0.035949		-1.44775	0.002031
-1.44685	-0.006703		-1.44688	0.010216		-1.44684	-0.020158		-1.44685	0.036168		-1.44692	0.002304
-1.44602	-0.007496		-1.44605	0.011397		-1.44601	-0.020605		-1.44602	0.03485		-1.44609	0.00263
-1.44519	-0.007631		-1.44522	0.011079		-1.44518	-0.02		-1.44519	0.034354		-1.44526	0.003923
-1.44436	-0.008034		-1.44439	0.011879		-1.44434	-0.019126		-1.44436	0.034394		-1.44443	0.004529
-1.44352	-0.007986		-1.44356	0.0119		-1.44351	-0.020248		-1.44352	0.03407		-1.44359	0.005076
-1.44269	-0.008506		-1.44273	0.011738		-1.44268	-0.020142		-1.44269	0.034267		-1.44276	0.005324
-1.44186	-0.009002		-1.44189	0.011106		-1.44185	-0.020754		-1.44186	0.034433		-1.44193	0.005209
-1.44103	-0.008211		-1.44106	0.010485		-1.44102	-0.020324		-1.44103	0.034588		-1.4411	0.004884
-1.4402	-0.006991		-1.44023	0.009279		-1.44019	-0.020611		-1.4402	0.035043		-1.44027	0.005937
-1.43937	-0.006102		-1.4394	0.009574		-1.43935	-0.020479		-1.43937	0.0355		-1.43944	0.005804
-1.43853	-0.006142		-1.43857	0.009126		-1.43852	-0.019295		-1.43853	0.035828		-1.4386	0.006012
-1.4377	-0.006691		-1.43774	0.009036		-1.43769	-0.019004		-1.4377	0.035013		-1.43777	0.006058
-1.43687	-0.006987		-1.4369	0.009631		-1.43686	-0.019287		-1.43687	0.034397		-1.43694	0.005923
-1.43604	-0.007366		-1.43607	0.009877		-1.43603	-0.018884		-1.43604	0.033896		-1.43611	0.0068
-1.43521	-0.008737		-1.43524	0.009637		-1.4352	-0.018349		-1.43521	0.034648		-1.43528	0.006592
-1.43438	-0.009107		-1.43441	0.009543		-1.43436	-0.017982		-1.43438	0.03394		-1.43445	0.006902
-1.43354	-0.008853		-1.43358	0.008023		-1.43353	-0.018143		-1.43355	0.033956		-1.43362	0.00703
-1.43271	-0.008655		-1.43275	0.008114		-1.4327	-0.017794		-1.43271	0.033385		-1.43278	0.007192
-1.43188	-0.008777		-1.43192	0.008011		-1.43187	-0.017361		-1.43188	0.034119		-1.43195	0.00721
-1.43105	-0.008229		-1.43108	0.007473		-1.43104	-0.017325		-1.43105	0.034485		-1.43112	0.006997
-1.43022	-0.008236		-1.43025	0.008091		-1.43021	-0.017371		-1.43022	0.034314		-1.43029	0.007334
-1.42939	-0.008233		-1.42942	0.008266		-1.42938	-0.017526		-1.42939	0.034542		-1.42946	0.006955
-1.42855	-0.009208		-1.42859	0.007511		-1.42854	-0.016716		-1.42856	0.034643		-1.42863	0.006899
-1.42772	-0.009278		-1.42776	0.007013		-1.42771	-0.016635		-1.42772	0.034873		-1.42779	0.007291
-1.42689	-0.009659		-1.42693	0.00708		-1.42688	-0.016804		-1.42689	0.034578		-1.42696	0.007582
-1.42606	-0.010291		-1.42609	0.006819		-1.42605	-0.015628		-1.42606	0.035579		-1.42613	0.008013
-1.42523	-0.009882		-1.42526	0.007214		-1.42522	-0.015719		-1.42523	0.036295		-1.4253	0.007982
-1.4244	-0.009541		-1.42443	0.007724		-1.42439	-0.016632		-1.4244	0.036265		-1.42447	0.009037
-1.42356	-0.008758		-1.4236	0.00763		-1.42355	-0.016098		-1.42357	0.036458		-1.42364	0.007755
-1.42273	-0.008578		-1.42277	0.007666		-1.42272	-0.016349		-1.42273	0.036035		-1.42281	0.008552
-1.4219	-0.009035		-1.42194	0.008325		-1.42189	-0.015698		-1.4219	0.035859		-1.42197	0.007954
-1.42107	-0.00871		-1.42111	0.008295		-1.42106	-0.014797		-1.42107	0.035345		-1.42114	0.007662
-1.42024	-0.007596		-1.42027	0.009479		-1.42023	-0.014566		-1.42024	0.035386		-1.42031	0.008402
-1.41941	-0.007162		-1.41944	0.009382		-1.4194	-0.013961		-1.41941	0.035267		-1.41948	0.008623
-1.41857	-0.007103		-1.41861	0.009184		-1.41857	-0.0135		-1.41858	0.035424		-1.41865	0.008718
-1.41774	-0.007247		-1.41778	0.009155		-1.41773	-0.012891		-1.41774	0.035235		-1.41782	0.009542
-1.41691	-0.007909		-1.41695	0.009092		-1.4169	-0.013982		-1.41691	0.035024		-1.41698	0.010166
-1.41608	-0.007966		-1.41612	0.009801		-1.41607	-0.014237		-1.41608	0.035343		-1.41615	0.009654
-1.41525	-0.007027		-1.41528	0.009535		-1.41524	-0.014981		-1.41525	0.035635		-1.41532	0.009831
-1.41441	-0.006424		-1.41445	0.009433		-1.41441	-0.014762		-1.41442	0.035636		-1.41449	0.008421
-1.41358	-0.00613		-1.41362	0.009451		-1.41358	-0.015078		-1.41359	0.036245		-1.41366	0.007926
-1.41275	-0.006388		-1.41279	0.009405		-1.41274	-0.015073		-1.41275	0.036203		-1.41283	0.00613
-1.41192	-0.006574		-1.41196	0.010409		-1.41191	-0.014723		-1.41192	0.035666		-1.41199	0.006487
-1.41109	-0.005811		-1.41113	0.009528		-1.41108	-0.014442		-1.41109	0.035004		-1.41116	0.006061
-1.41026	-0.00498		-1.4103	0.009627		-1.41025	-0.014773		-1.41026	0.033304		-1.41033	0.006795
-1.40942	-0.005094		-1.40946	0.010121		-1.40942	-0.015567		-1.40943	0.033868		-1.4095	0.006742
-1.40859	-0.005616		-1.40863	0.011184		-1.40859	-0.015049		-1.4086	0.033682		-1.40867	0.007221
-1.40776	-0.004852		-1.4078	0.012196		-1.40775	-0.014778		-1.40776	0.03485		-1.40784	0.008095
-1.40693	-0.004953		-1.40697	0.011749		-1.40692	-0.014607		-1.40693	0.034887		-1.40701	0.007128
-1.4061	-0.004433		-1.40614	0.011682		-1.40609	-0.0148		-1.4061	0.034904		-1.40617	0.00682
-1.40527	-0.003566		-1.40531	0.011602		-1.40526	-0.014662		-1.40527	0.034509		-1.40534	0.00634
-1.40443	-0.003382		-1.40447	0.010548		-1.40443	-0.014968		-1.40444	0.0347		-1.40451	0.006753
-1.4036	-0.003757		-1.40364	0.011573		-1.4036	-0.014966		-1.40361	0.035807		-1.40368	0.00542
-1.40277	-0.003322		-1.40281	0.010606		-1.40277	-0.016026		-1.40278	0.035897		-1.40285	0.004352
-1.40194	-0.004198		-1.40198	0.010997		-1.40193	-0.015171		-1.40194	0.036267		-1.40202	0.004268
-1.40111	-0.004441		-1.40115	0.011281		-1.4011	-0.015728		-1.40111	0.036853		-1.40118	0.005245
-1.40027	-0.003913		-1.40032	0.012243		-1.40027	-0.014277		-1.40028	0.03635		-1.40035	0.005011
-1.39944	-0.004399		-1.39949	0.01216		-1.39944	-0.014117		-1.39945	0.035968		-1.39952	0.005728
-1.39861	-0.005552		-1.39865	0.012435		-1.39861	-0.01391		-1.39862	0.036362		-1.39869	0.005604
-1.39778	-0.006543		-1.39782	0.012313		-1.39777	-0.014625		-1.39779	0.036543		-1.39786	0.005294
-1.39695	-0.006237		-1.39699	0.012097		-1.39694	-0.015613		-1.39695	0.036515		-1.39703	0.005358
-1.39612	-0.005066		-1.39616	0.011989		-1.39611	-0.016419		-1.39612	0.036943		-1.3962	0.005632
-1.39529	-0.005203		-1.39533	0.011354		-1.39528	-0.016365		-1.39529	0.037274		-1.39536	0.005538
-1.39445	-0.005116		-1.3945	0.010696		-1.39445	-0.016544		-1.39446	0.037621		-1.39453	0.004338
-1.39362	-0.004638		-1.39366	0.010069		-1.39362	-0.01686		-1.39363	0.036906		-1.3937	0.004569
-1.39279	-0.004708		-1.39283	0.010315		-1.39279	-0.017165		-1.3928	0.037		-1.39287	0.004071
-1.39196	-0.005467		-1.392	0.010668		-1.39195	-0.017159		-1.39196	0.03717		-1.39204	0.004034
-1.39113	-0.006111		-1.39117	0.010682		-1.39112	-0.017549		-1.39113	0.03702		-1.39121	0.005017
-1.3903	-0.006854		-1.39034	0.010559		-1.39029	-0.017556		-1.3903	0.036169		-1.39037	0.005081
-1.38946	-0.006321		-1.38951	0.011076		-1.38946	-0.017373		-1.38947	0.035836		-1.38954	0.005236
-1.38863	-0.005415		-1.38868	0.010135		-1.38863	-0.01766		-1.38864	0.035765		-1.38871	0.005388
-1.3878	-0.00577		-1.38784	0.009802		-1.3878	-0.017038		-1.3878	0.036423		-1.38788	0.005998
-1.38697	-0.005102		-1.38701	0.010097		-1.38697	-0.018103		-1.38697	0.036199		-1.38705	0.006594
-1.38614	-0.005092		-1.38618	0.010806		-1.38613	-0.018692		-1.38614	0.036106		-1.38622	0.005907
-1.3853	-0.004838		-1.38535	0.010553		-1.3853	-0.017512		-1.38531	0.036441		-1.38538	0.005774
-1.38447	-0.004678		-1.38452	0.011734		-1.38447	-0.018428		-1.38448	0.035531		-1.38455	0.00576
-1.38364	-0.004574		-1.38369	0.012591		-1.38364	-0.017398		-1.38365	0.034724		-1.38372	0.006136
-1.38281	-0.004733		-1.38285	0.012991		-1.38281	-0.016445		-1.38281	0.034453		-1.38289	0.005973
-1.38198	-0.005057		-1.38202	0.013027		-1.38197	-0.017942		-1.38198	0.035416		-1.38206	0.006935
-1.38115	-0.00509		-1.38119	0.012506		-1.38114	-0.017815		-1.38115	0.036409		-1.38123	0.006184
-1.38031	-0.004773		-1.38036	0.012865		-1.38031	-0.01829		-1.38032	0.036341		-1.3804	0.006453
-1.37948	-0.004378		-1.37953	0.013277		-1.37948	-0.01798		-1.37949	0.036986		-1.37956	0.006448
-1.37865	-0.004423		-1.3787	0.012895		-1.37865	-0.018348		-1.37866	0.037122		-1.37873	0.006705
-1.37782	-0.004909		-1.37786	0.01268		-1.37782	-0.019922		-1.37783	0.03624		-1.3779	0.006412
-1.37699	-0.005099		-1.37703	0.011622		-1.37699	-0.019672		-1.37699	0.035047		-1.37707	0.006301
-1.37616	-0.004044		-1.3762	0.011924		-1.37615	-0.020541		-1.37616	0.033725		-1.37624	0.006542
-1.37532	-0.004055		-1.37537	0.01116		-1.37532	-0.018992		-1.37533	0.033426		-1.3754	0.006853
-1.37449	-0.004393		-1.37454	0.011136		-1.37449	-0.019082		-1.3745	0.033372		-1.37457	0.007167
-1.37366	-0.003806		-1.37371	0.010936		-1.37366	-0.017793		-1.37367	0.03351		-1.37374	0.006781
-1.37283	-0.003818		-1.37288	0.010164		-1.37283	-0.017715		-1.37284	0.033303		-1.37291	0.006528
-1.372	-0.003159		-1.37204	0.010359		-1.372	-0.017874		-1.372	0.032912		-1.37208	0.006503
-1.37116	-0.002392		-1.37121	0.010048		-1.37116	-0.018181		-1.37117	0.032517		-1.37125	0.007403
-1.37033	-0.001264		-1.37038	0.009423		-1.37033	-0.018006		-1.37034	0.031843		-1.37042	0.007265
-1.3695	-0.002653		-1.36955	0.008369		-1.3695	-0.01835		-1.36951	0.03182		-1.36958	0.006613
-1.36867	-0.003088		-1.36872	0.009724		-1.36867	-0.018633		-1.36868	0.033134		-1.36875	0.0056
-1.36784	-0.003002		-1.36789	0.010037		-1.36784	-0.018251		-1.36785	0.033473		-1.36792	0.00523
-1.36701	-0.00256		-1.36705	0.008304		-1.36701	-0.018108		-1.36701	0.034215		-1.36709	0.005049
-1.36617	-0.002763		-1.36622	0.007379		-1.36617	-0.017285		-1.36618	0.033956		-1.36626	0.005316
-1.36534	-0.00199		-1.36539	0.007605		-1.36534	-0.017058		-1.36535	0.033636		-1.36543	0.005787
-1.36451	-0.002621		-1.36456	0.007808		-1.36451	-0.017235		-1.36452	0.033647		-1.3646	0.005712
-1.36368	-0.003098		-1.36373	0.007672		-1.36368	-0.016627		-1.36369	0.033995		-1.36376	0.005536
-1.36285	-0.002565		-1.3629	0.008069		-1.36285	-0.015115		-1.36286	0.03372		-1.36293	0.00513
-1.36202	-0.001632		-1.36207	0.006853		-1.36202	-0.015028		-1.36203	0.033568		-1.3621	0.005836
-1.36118	-0.002202		-1.36123	0.006866		-1.36119	-0.014491		-1.36119	0.032838		-1.36127	0.005606
-1.36035	-0.001547		-1.3604	0.007229		-1.36035	-0.014623		-1.36036	0.033316		-1.36044	0.005613
-1.35952	-0.001137		-1.35957	0.008191		-1.35952	-0.014393		-1.35953	0.032848		-1.35961	0.00566
-1.35869	-0.001162		-1.35874	0.007926		-1.35869	-0.014854		-1.3587	0.033492		-1.35877	0.005647
-1.35786	-0.000405		-1.35791	0.007777		-1.35786	-0.015464		-1.35787	0.032692		-1.35794	0.005043
-1.35703	-0.000107		-1.35708	0.008792		-1.35703	-0.014639		-1.35703	0.032793		-1.35711	0.004299
-1.35619	0.000639		-1.35624	0.008489		-1.3562	-0.013776		-1.3562	0.031775		-1.35628	0.004721
-1.35536	0.000612		-1.35541	0.008767		-1.35536	-0.01326		-1.35537	0.031062		-1.35545	0.004777
-1.35453	2.1e-05		-1.35458	0.008765		-1.35453	-0.012265		-1.35454	0.031107		-1.35462	0.004412
-1.3537	0.001469		-1.35375	0.009209		-1.3537	-0.012367		-1.35371	0.030499		-1.35379	0.00474
-1.35287	0.001638		-1.35292	0.010082		-1.35287	-0.012539		-1.35288	0.030603		-1.35295	0.005236
-1.35204	0.001541		-1.35209	0.010535		-1.35204	-0.013317		-1.35204	0.030631		-1.35212	0.005586
-1.3512	0.002719		-1.35126	0.01081		-1.35121	-0.012864		-1.35121	0.031153		-1.35129	0.006771
-1.35037	0.002916		-1.35042	0.010745		-1.35038	-0.013005		-1.35038	0.030775		-1.35046	0.006342
-1.34954	0.00476		-1.34959	0.010681		-1.34954	-0.012805		-1.34955	0.031994		-1.34963	0.004493
-1.34871	0.004845		-1.34876	0.00959		-1.34871	-0.01263		-1.34872	0.03211		-1.34879	0.004697
-1.34788	0.004836		-1.34793	0.009872		-1.34788	-0.011919		-1.34789	0.031661		-1.34796	0.004653
-1.34705	0.00484		-1.3471	0.010717		-1.34705	-0.010807		-1.34705	0.031994		-1.34713	0.003884
-1.34621	0.004148		-1.34627	0.010517		-1.34622	-0.010297		-1.34622	0.030622		-1.3463	0.003615
-1.34538	0.004083		-1.34543	0.011039		-1.34539	-0.00927		-1.34539	0.030546		-1.34547	0.002827
-1.34455	0.004349		-1.3446	0.011351		-1.34455	-0.008956		-1.34456	0.029903		-1.34464	0.003413
-1.34372	0.004599		-1.34377	0.011193		-1.34372	-0.008252		-1.34373	0.029945		-1.34381	0.003918
-1.34289	0.004915		-1.34294	0.0108		-1.34289	-0.008342		-1.3429	0.029973		-1.34297	0.003208
-1.34205	0.005494		-1.34211	0.010349		-1.34206	-0.009672		-1.34207	0.030456		-1.34214	0.002767
-1.34122	0.006229		-1.34128	0.009753		-1.34123	-0.009504		-1.34123	0.030405		-1.34131	0.002262
-1.34039	0.007191		-1.34045	0.009434		-1.3404	-0.008544		-1.3404	0.0295		-1.34048	0.001656
-1.33956	0.006666		-1.33961	0.009573		-1.33956	-0.007862		-1.33957	0.029117		-1.33965	0.001753
-1.33873	0.006363		-1.33878	0.009442		-1.33873	-0.009283		-1.33874	0.028992		-1.33882	0.001773
-1.3379	0.00545		-1.33795	0.009568		-1.3379	-0.010603		-1.33791	0.028089		-1.33798	0.001749
-1.33706	0.004392		-1.33712	0.009871		-1.33707	-0.010282		-1.33708	0.029159		-1.33715	0.001195
-1.33623	0.004821		-1.33629	0.009475		-1.33624	-0.009781		-1.33624	0.029424		-1.33632	0.001206
-1.3354	0.00496		-1.33546	0.010196		-1.33541	-0.010645		-1.33541	0.03001		-1.33549	0.001293
-1.33457	0.004378		-1.33462	0.00986		-1.33458	-0.010163		-1.33458	0.032165		-1.33466	0.000688
-1.33374	0.004945		-1.33379	0.009413		-1.33374	-0.010562		-1.33375	0.033045		-1.33383	0.000596
-1.33291	0.00497		-1.33296	0.009113		-1.33291	-0.010745		-1.33292	0.033069		-1.33299	0.001018
-1.33207	0.005214		-1.33213	0.008533		-1.33208	-0.011374		-1.33209	0.032244		-1.33216	0.001177
-1.33124	0.004919		-1.3313	0.008664		-1.33125	-0.010973		-1.33125	0.032029		-1.33133	0.001613
-1.33041	0.004849		-1.33047	0.008254		-1.33042	-0.01048		-1.33042	0.032186		-1.3305	0.001708
-1.32958	0.004651		-1.32963	0.008695		-1.32959	-0.010095		-1.32959	0.032222		-1.32967	0.00239
-1.32875	0.004065		-1.3288	0.008826		-1.32875	-0.010054		-1.32876	0.032705		-1.32884	0.00283
-1.32791	0.004458		-1.32797	0.009834		-1.32792	-0.009749		-1.32793	0.032433		-1.32801	0.003074
-1.32708	0.004179		-1.32714	0.008093		-1.32709	-0.009263		-1.3271	0.032858		-1.32717	0.003362
-1.32625	0.004034		-1.32631	0.006883		-1.32626	-0.008955		-1.32626	0.031571		-1.32634	0.004793
-1.32542	0.004389		-1.32548	0.007842		-1.32543	-0.008331		-1.32543	0.030884		-1.32551	0.005193
-1.32459	0.003781		-1.32465	0.00845		-1.3246	-0.00959		-1.3246	0.030763		-1.32468	0.004215
-1.32376	0.003701		-1.32381	0.008328		-1.32376	-0.010084		-1.32377	0.030534		-1.32385	0.003874
-1.32292	0.004368		-1.32298	0.008488		-1.32293	-0.010068		-1.32294	0.030067		-1.32302	0.003951
-1.32209	0.004956		-1.32215	0.00838		-1.3221	-0.011011		-1.32211	0.030089		-1.32218	0.00464
-1.32126	0.003933		-1.32132	0.007791		-1.32127	-0.01202		-1.32127	0.030462		-1.32135	0.005026
-1.32043	0.003996		-1.32049	0.00762		-1.32044	-0.012268		-1.32044	0.029669		-1.32052	0.004962
-1.3196	0.004316		-1.31966	0.007491		-1.31961	-0.012395		-1.31961	0.029945		-1.31969	0.005232
-1.31877	0.004435		-1.31882	0.006804		-1.31877	-0.012228		-1.31878	0.029732		-1.31886	0.005711
-1.31794	0.003867		-1.31799	0.006153		-1.31794	-0.012387		-1.31795	0.030085		-1.31803	0.005307
-1.3171	0.003753		-1.31716	0.006188		-1.31711	-0.012357		-1.31712	0.030094		-1.3172	0.005191
-1.31627	0.002812		-1.31633	0.00591		-1.31628	-0.011351		-1.31628	0.031172		-1.31636	0.004682
-1.31544	0.002932		-1.3155	0.005126		-1.31545	-0.012035		-1.31545	0.031705		-1.31553	0.004994
-1.31461	0.002767		-1.31467	0.004703		-1.31462	-0.012721		-1.31462	0.032851		-1.3147	0.004836
-1.31378	0.003304		-1.31384	0.00465		-1.31378	-0.012704		-1.31379	0.033919		-1.31387	0.004953
-1.31294	0.00352		-1.313	0.004826		-1.31295	-0.013548		-1.31296	0.033853		-1.31304	0.005365
-1.31211	0.003254		-1.31217	0.00427		-1.31212	-0.013852		-1.31213	0.034054		-1.31221	0.005941
-1.31128	0.002988		-1.31134	0.003886		-1.31129	-0.013654		-1.3113	0.033664		-1.31137	0.006081
-1.31045	0.00294		-1.31051	0.003407		-1.31046	-0.012259		-1.31046	0.033876		-1.31054	0.005163
-1.30962	0.002304		-1.30968	0.003625		-1.30963	-0.012288		-1.30963	0.03423		-1.30971	0.004465
-1.30879	0.002363		-1.30885	0.003827		-1.30879	-0.01199		-1.3088	0.034785		-1.30888	0.004227
-1.30795	0.00036		-1.30801	0.003527		-1.30796	-0.012492		-1.30797	0.033931		-1.30805	0.005443
-1.30712	0.000745		-1.30718	0.003768		-1.30713	-0.012914		-1.30714	0.032922		-1.30722	0.005841
-1.30629	0.0006		-1.30635	0.003532		-1.3063	-0.013553		-1.30631	0.032897		-1.30638	0.007167
-1.30546	-4.7e-05		-1.30552	0.002632		-1.30547	-0.013934		-1.30547	0.032286		-1.30555	0.008163
-1.30463	0.000304		-1.30469	0.002707		-1.30464	-0.013904		-1.30464	0.031954		-1.30472	0.009186
-1.3038	-0.000643		-1.30386	0.002049		-1.30381	-0.013856		-1.30381	0.031736		-1.30389	0.009395
-1.30296	0.000176		-1.30303	0.00122		-1.30297	-0.013887		-1.30298	0.033172		-1.30306	0.009545
-1.30213	0.000405		-1.30219	0.001063		-1.30214	-0.013674		-1.30215	0.033438		-1.30223	0.009063
-1.3013	-3.1e-05		-1.30136	-1.5e-05		-1.30131	-0.013596		-1.30131	0.034238		-1.3014	0.009376
-1.30047	-0.00044		-1.30053	-0.000697		-1.30048	-0.013177		-1.30048	0.034218		-1.30056	0.009833
-1.29964	-0.000928		-1.2997	-0.000703		-1.29965	-0.014167		-1.29965	0.03395		-1.29973	0.009823
-1.2988	-0.001483		-1.29887	-0.000422		-1.29882	-0.014485		-1.29882	0.03349		-1.2989	0.010481
-1.29797	-0.000575		-1.29804	-0.000284		-1.29798	-0.015243		-1.29799	0.033145		-1.29807	0.010555
-1.29714	-0.000806		-1.2972	-0.000683		-1.29715	-0.014116		-1.29716	0.034168		-1.29724	0.009517
-1.29631	-0.000685		-1.29637	-0.001761		-1.29632	-0.013125		-1.29632	0.034447		-1.29641	0.008929
-1.29548	6.7e-05		-1.29554	-0.002718		-1.29549	-0.014151		-1.29549	0.033637		-1.29557	0.009571
-1.29465	-0.000855		-1.29471	-0.002579		-1.29466	-0.014144		-1.29466	0.033636		-1.29474	0.009712
-1.29381	-0.00061		-1.29388	-0.002177		-1.29383	-0.01393		-1.29383	0.033532		-1.29391	0.009739
-1.29298	-0.0004		-1.29305	-0.00223		-1.29299	-0.013766		-1.293	0.032046		-1.29308	0.010201
-1.29215	-0.001199		-1.29222	-0.001804		-1.29216	-0.01387		-1.29217	0.031683		-1.29225	0.009681
-1.29132	-0.001521		-1.29138	-0.001462		-1.29133	-0.013912		-1.29133	0.032165		-1.29142	0.009472
-1.29049	-0.001597		-1.29055	-0.001174		-1.2905	-0.01356		-1.2905	0.033183		-1.29059	0.009199
-1.28966	-0.001913		-1.28972	-0.000639		-1.28967	-0.013414		-1.28967	0.033133		-1.28975	0.009416
-1.28882	-0.002089		-1.28889	-0.000355		-1.28884	-0.013717		-1.28884	0.032284		-1.28892	0.0095
-1.28799	-0.002195		-1.28806	-0.000575		-1.28801	-0.014071		-1.28801	0.031679		-1.28809	0.009009
-1.28716	-0.002275		-1.28723	-0.000587		-1.28717	-0.013918		-1.28718	0.032015		-1.28726	0.0095
-1.28633	-0.002352		-1.28639	-0.000791		-1.28634	-0.013444		-1.28635	0.032546		-1.28643	0.009843
-1.2855	-0.002725		-1.28556	0.000213		-1.28551	-0.013258		-1.28551	0.031772		-1.2856	0.009964
-1.28467	-0.003467		-1.28473	0.000643		-1.28468	-0.012975		-1.28468	0.031855		-1.28476	0.009295
-1.28383	-0.00402		-1.2839	9.4e-05		-1.28385	-0.013572		-1.28385	0.031623		-1.28393	0.0092
-1.283	-0.004243		-1.28307	-0.000354		-1.28302	-0.013401		-1.28302	0.031676		-1.2831	0.009741
-1.28217	-0.005003		-1.28224	-0.000318		-1.28218	-0.013215		-1.28219	0.031904		-1.28227	0.010102
-1.28134	-0.006532		-1.28141	-0.000958		-1.28135	-0.012268		-1.28136	0.032054		-1.28144	0.010401
-1.28051	-0.007189		-1.28057	-0.001212		-1.28052	-0.011686		-1.28052	0.031328		-1.28061	0.010747
-1.27967	-0.00675		-1.27974	-0.000679		-1.27969	-0.011485		-1.27969	0.031749		-1.27978	0.010945
-1.27884	-0.006721		-1.27891	-0.000108		-1.27886	-0.011194		-1.27886	0.032661		-1.27894	0.010637
-1.27801	-0.006666		-1.27808	0.000181		-1.27803	-0.010772		-1.27803	0.032917		-1.27811	0.010894
-1.27718	-0.007488		-1.27725	0.001032		-1.2772	-0.010606		-1.2772	0.032468		-1.27728	0.010842
-1.27635	-0.00797		-1.27642	0.001478		-1.27636	-0.010609		-1.27637	0.032388		-1.27645	0.010892
-1.27552	-0.008139		-1.27558	0.001243		-1.27553	-0.010534		-1.27553	0.031562		-1.27562	0.01088
-1.27469	-0.007787		-1.27475	0.001329		-1.2747	-0.010215		-1.2747	0.030742		-1.27479	0.010999
-1.27385	-0.007559		-1.27392	0.001554		-1.27387	-0.009687		-1.27387	0.030413		-1.27395	0.010718
-1.27302	-0.007471		-1.27309	0.001464		-1.27304	-0.009336		-1.27304	0.029342		-1.27312	0.010492
-1.27219	-0.007764		-1.27226	0.000855		-1.27221	-0.009108		-1.27221	0.02898		-1.27229	0.010311
-1.27136	-0.008944		-1.27143	0.000731		-1.27137	-0.008899		-1.27138	0.028839		-1.27146	0.010531
-1.27053	-0.009786		-1.27059	0.001163		-1.27054	-0.009432		-1.27055	0.028618		-1.27063	0.010288
-1.2697	-0.010586		-1.26976	0.001225		-1.26971	-0.010236		-1.26971	0.028445		-1.2698	0.010329
-1.26886	-0.009787		-1.26893	0.001701		-1.26888	-0.010798		-1.26888	0.028395		-1.26896	0.011269
-1.26803	-0.009675		-1.2681	0.001494		-1.26805	-0.011116		-1.26805	0.028246		-1.26813	0.011568
-1.2672	-0.009093		-1.26727	0.001019		-1.26722	-0.011163		-1.26722	0.027884		-1.2673	0.011881
-1.26637	-0.008409		-1.26644	0.000914		-1.26638	-0.010925		-1.26639	0.028157		-1.26647	0.011816
-1.26554	-0.008485		-1.26561	0.001153		-1.26555	-0.010332		-1.26555	0.028992		-1.26564	0.012026
-1.2647	-0.008848		-1.26477	0.001136		-1.26472	-0.009912		-1.26472	0.029481		-1.26481	0.01137
-1.26387	-0.008753		-1.26394	0.000729		-1.26389	-0.009635		-1.26389	0.029967		-1.26398	0.010592
-1.26304	-0.008745		-1.26311	0.000418		-1.26306	-0.010382		-1.26306	0.030661		-1.26314	0.009996
-1.26221	-0.007823		-1.26228	0.000472		-1.26223	-0.010792		-1.26223	0.030292		-1.26231	0.010368
-1.26138	-0.008642		-1.26145	0.000378		-1.2614	-0.010691		-1.2614	0.029569		-1.26148	0.010425
-1.26055	-0.009152		-1.26062	0.000222		-1.26056	-0.011582		-1.26056	0.029729		-1.26065	0.010801
-1.25971	-0.009069		-1.25978	0.000483		-1.25973	-0.011823		-1.25973	0.029281		-1.25982	0.011152
-1.25888	-0.009267		-1.25895	0.000906		-1.2589	-0.011873		-1.2589	0.029524		-1.25899	0.011238
-1.25805	-0.00969		-1.25812	0.000823		-1.25807	-0.011363		-1.25807	0.029705		-1.25815	0.011132
-1.25722	-0.010033		-1.25729	0.001245		-1.25724	-0.010522		-1.25724	0.02946		-1.25732	0.010907
-1.25639	-0.010077		-1.25646	0.001651		-1.2564	-0.010049		-1.25641	0.029753		-1.25649	0.011028
-1.25555	-0.009644		-1.25563	0.001854		-1.25557	-0.010329		-1.25558	0.028833		-1.25566	0.011651
-1.25472	-0.010038		-1.2548	0.002353		-1.25474	-0.010168		-1.25474	0.02903		-1.25483	0.012386
-1.25389	-0.010131		-1.25396	0.002725		-1.25391	-0.009112		-1.25391	0.029212		-1.254	0.011887
-1.25306	-0.009789		-1.25313	0.002252		-1.25308	-0.008875		-1.25308	0.029303		-1.25317	0.011417
-1.25223	-0.009776		-1.2523	0.001228		-1.25225	-0.008471		-1.25225	0.029633		-1.25233	0.011122
-1.2514	-0.009637		-1.25147	0.00106		-1.25142	-0.008393		-1.25142	0.029714		-1.2515	0.011291
-1.25056	-0.009081		-1.25064	0.001154		-1.25058	-0.008622		-1.25059	0.029039		-1.25067	0.011131
-1.24973	-0.009608		-1.24981	0.000874		-1.24975	-0.008962		-1.24975	0.028483		-1.24984	0.010763
-1.2489	-0.010587		-1.24897	0.000703		-1.24892	-0.008875		-1.24892	0.027808		-1.24901	0.011297
-1.24807	-0.010657		-1.24814	0.000802		-1.24809	-0.008972		-1.24809	0.027718		-1.24818	0.011817
-1.24724	-0.010534		-1.24731	0.000805		-1.24726	-0.008473		-1.24726	0.028145		-1.24734	0.011599
-1.24641	-0.010443		-1.24648	0.000866		-1.24643	-0.008349		-1.24643	0.028814		-1.24651	0.01191
-1.24558	-0.010297		-1.24565	0.000518		-1.2456	-0.008265		-1.2456	0.029178		-1.24568	0.011199
-1.24474	-0.009691		-1.24482	0.000371		-1.24476	-0.008329		-1.24476	0.029027		-1.24485	0.010144
-1.24391	-0.009141		-1.24399	0.000364		-1.24393	-0.008282		-1.24393	0.028434		-1.24402	0.010049
-1.24308	-0.008777		-1.24316	0.00023		-1.2431	-0.009064		-1.2431	0.028458		-1.24319	0.009656
-1.24225	-0.009407		-1.24232	0.000919		-1.24227	-0.009427		-1.24227	0.028477		-1.24236	0.009598
-1.24142	-0.009389		-1.24149	0.001394		-1.24144	-0.009698		-1.24144	0.02777		-1.24152	0.009757
-1.24058	-0.008507		-1.24066	0.000906		-1.2406	-0.010224		-1.24061	0.027504		-1.24069	0.009987
-1.23975	-0.007944		-1.23983	0.001066		-1.23977	-0.011107		-1.23977	0.02729		-1.23986	0.010356
-1.23892	-0.00814		-1.239	0.001352		-1.23894	-0.011508		-1.23894	0.027428		-1.23903	0.00948
-1.23809	-0.007436		-1.23816	0.001127		-1.23811	-0.011574		-1.23811	0.027779		-1.2382	0.008833
-1.23726	-0.007515		-1.23733	0.00082		-1.23728	-0.011385		-1.23728	0.027197		-1.23737	0.00923
-1.23643	-0.007639		-1.2365	0.000392		-1.23645	-0.011704		-1.23645	0.027431		-1.23653	0.009184
-1.23559	-0.007291		-1.23567	-0.000645		-1.23562	-0.011868		-1.23562	0.027976		-1.2357	0.009071
-1.23476	-0.006318		-1.23484	-0.001452		-1.23478	-0.011217		-1.23478	0.027744		-1.23487	0.009118
-1.23393	-0.005954		-1.23401	-0.00155		-1.23395	-0.011005		-1.23395	0.028055		-1.23404	0.009156
-1.2331	-0.006008		-1.23318	-0.001791		-1.23312	-0.011394		-1.23312	0.028113		-1.23321	0.00978
-1.23227	-0.006468		-1.23234	-0.002354		-1.23229	-0.011663		-1.23229	0.028016		-1.23238	0.010545
-1.23144	-0.006744		-1.23151	-0.002965		-1.23146	-0.011103		-1.23146	0.028881		-1.23154	0.010873
-1.2306	-0.006715		-1.23068	-0.003123		-1.23063	-0.010749		-1.23063	0.029041		-1.23071	0.011017
-1.22977	-0.00607		-1.22985	-0.003316		-1.22979	-0.009998		-1.22979	0.029675		-1.22988	0.010939
-1.22894	-0.005951		-1.22902	-0.003934		-1.22896	-0.008867		-1.22896	0.030132		-1.22905	0.010793
-1.22811	-0.005668		-1.22819	-0.004161		-1.22813	-0.00773		-1.22813	0.03017		-1.22822	0.011101
-1.22728	-0.006055		-1.22735	-0.004276		-1.2273	-0.007411		-1.2273	0.02974		-1.22739	0.010804
-1.22645	-0.006551		-1.22652	-0.004625		-1.22647	-0.007378		-1.22647	0.029516		-1.22656	0.010224
-1.22561	-0.007643		-1.22569	-0.00448		-1.22564	-0.007075		-1.22564	0.029792		-1.22572	0.010589
-1.22478	-0.007498		-1.22486	-0.003857		-1.2248	-0.007002		-1.2248	0.030213		-1.22489	0.010817
-1.22395	-0.007297		-1.22403	-0.003287		-1.22397	-0.007462		-1.22397	0.030721		-1.22406	0.010497
-1.22312	-0.007285		-1.2232	-0.003572		-1.22314	-0.008326		-1.22314	0.031077		-1.22323	0.010685
-1.22229	-0.007786		-1.22237	-0.00417		-1.22231	-0.009018		-1.22231	0.031001		-1.2224	0.010755
-1.22145	-0.008054		-1.22153	-0.004279		-1.22148	-0.008749		-1.22148	0.030866		-1.22157	0.010678
-1.22062	-0.008363		-1.2207	-0.004288		-1.22065	-0.008309		-1.22065	0.031702		-1.22073	0.010724
-1.21979	-0.008098		-1.21987	-0.004112		-1.21982	-0.008287		-1.21982	0.032057		-1.2199	0.010875
-1.21896	-0.007701		-1.21904	-0.003985		-1.21898	-0.008403		-1.21898	0.031638		-1.21907	0.010502
-1.21813	-0.008167		-1.21821	-0.004398		-1.21815	-0.008138		-1.21815	0.031237		-1.21824	0.009866
-1.2173	-0.008378		-1.21738	-0.00533		-1.21732	-0.007983		-1.21732	0.031112		-1.21741	0.009705
-1.21646	-0.008088		-1.21654	-0.005919		-1.21649	-0.008363		-1.21649	0.031133		-1.21658	0.010166
-1.21563	-0.00828		-1.21571	-0.006584		-1.21566	-0.008883		-1.21566	0.031364		-1.21574	0.010175
-1.2148	-0.009079		-1.21488	-0.007022		-1.21483	-0.009103		-1.21483	0.031472		-1.21491	0.009468
-1.21397	-0.009111		-1.21405	-0.006906		-1.21399	-0.009388		-1.21399	0.031765		-1.21408	0.009089
-1.21314	-0.008419		-1.21322	-0.006578		-1.21316	-0.010021		-1.21316	0.032259		-1.21325	0.008711
-1.21231	-0.008587		-1.21239	-0.006175		-1.21233	-0.010433		-1.21233	0.032408		-1.21242	0.008893
-1.21147	-0.008967		-1.21156	-0.005795		-1.2115	-0.010091		-1.2115	0.032549		-1.21159	0.009585
-1.21064	-0.009832		-1.21072	-0.005569		-1.21067	-0.010202		-1.21067	0.03217		-1.21076	0.009732
-1.20981	-0.009849		-1.20989	-0.005738		-1.20984	-0.010589		-1.20983	0.032017		-1.20992	0.009297
-1.20898	-0.009932		-1.20906	-0.005734		-1.20901	-0.010221		-1.209	0.032805		-1.20909	0.008752
-1.20815	-0.009551		-1.20823	-0.005755		-1.20817	-0.009653		-1.20817	0.033118		-1.20826	0.009003
-1.20731	-0.008684		-1.2074	-0.006089		-1.20734	-0.009899		-1.20734	0.032917		-1.20743	0.009183
-1.20648	-0.008351		-1.20657	-0.006695		-1.20651	-0.010309		-1.20651	0.033109		-1.2066	0.00865
-1.20565	-0.008683		-1.20574	-0.007538		-1.20568	-0.010816		-1.20568	0.033827		-1.20577	0.008699
-1.20482	-0.008645		-1.2049	-0.007884		-1.20485	-0.010675		-1.20484	0.034173		-1.20493	0.008262
-1.20399	-0.008737		-1.20407	-0.007655		-1.20402	-0.010203		-1.20401	0.033955		-1.2041	0.008069
-1.20316	-0.009599		-1.20324	-0.006963		-1.20318	-0.010655		-1.20318	0.033995		-1.20327	0.008751
-1.20233	-0.010104		-1.20241	-0.006869		-1.20235	-0.011459		-1.20235	0.034575		-1.20244	0.00868
-1.20149	-0.010377		-1.20158	-0.007051		-1.20152	-0.011136		-1.20152	0.034991		-1.20161	0.00867
-1.20066	-0.009753		-1.20075	-0.007023		-1.20069	-0.010783		-1.20069	0.03528		-1.20078	0.008539
-1.19983	-0.00896		-1.19991	-0.007222		-1.19986	-0.010834		-1.19985	0.035717		-1.19995	0.008285
-1.199	-0.008942		-1.19908	-0.00632		-1.19903	-0.01075		-1.19902	0.036154		-1.19911	0.008294
-1.19817	-0.008908		-1.19825	-0.005139		-1.19819	-0.010503		-1.19819	0.036783		-1.19828	0.007831
-1.19734	-0.008726		-1.19742	-0.004851		-1.19736	-0.010505		-1.19736	0.037408		-1.19745	0.008049
-1.1965	-0.009451		-1.19659	-0.004854		-1.19653	-0.01062		-1.19653	0.036672		-1.19662	0.008513
-1.19567	-0.009848		-1.19576	-0.004241		-1.1957	-0.010772		-1.1957	0.036871		-1.19579	0.008684
-1.19484	-0.010376		-1.19493	-0.003332		-1.19487	-0.010478		-1.19487	0.037073		-1.19495	0.009066
-1.19401	-0.01046		-1.19409	-0.003059		-1.19404	-0.010445		-1.19403	0.036903		-1.19412	0.008584
-1.19318	-0.011234		-1.19326	-0.002878		-1.19321	-0.011002		-1.1932	0.036585		-1.19329	0.00789
-1.19234	-0.011945		-1.19243	-0.002993		-1.19237	-0.011105		-1.19237	0.036865		-1.19246	0.007896
-1.19151	-0.012842		-1.1916	-0.003093		-1.19154	-0.011131		-1.19154	0.038095		-1.19163	0.008164
-1.19068	-0.013146		-1.19077	-0.002838		-1.19071	-0.010737		-1.19071	0.038318		-1.1908	0.008253
-1.18985	-0.013091		-1.18994	-0.002225		-1.18988	-0.010844		-1.18988	0.037891		-1.18997	0.008086
-1.18902	-0.01323		-1.1891	-0.001718		-1.18905	-0.011766		-1.18904	0.037573		-1.18913	0.007943
-1.18819	-0.012781		-1.18827	-0.002037		-1.18822	-0.012565		-1.18821	0.036944		-1.1883	0.007787
-1.18735	-0.012052		-1.18744	-0.002525		-1.18738	-0.013972		-1.18738	0.036843		-1.18747	0.007595
-1.18652	-0.011362		-1.18661	-0.002575		-1.18655	-0.014929		-1.18655	0.037117		-1.18664	0.007041
-1.18569	-0.011585		-1.18578	-0.002421		-1.18572	-0.015024		-1.18572	0.037696		-1.18581	0.007448
-1.18486	-0.011678		-1.18495	-0.002366		-1.18489	-0.015461		-1.18489	0.037728		-1.18498	0.008558
-1.18403	-0.010983		-1.18412	-0.002603		-1.18406	-0.016257		-1.18405	0.036812		-1.18415	0.00816
-1.18319	-0.010857		-1.18328	-0.003433		-1.18323	-0.016546		-1.18322	0.03573		-1.18331	0.007722
-1.18236	-0.010701		-1.18245	-0.004075		-1.18239	-0.016346		-1.18239	0.034852		-1.18248	0.007736
-1.18153	-0.01055		-1.18162	-0.003287		-1.18156	-0.016306		-1.18156	0.03406		-1.18165	0.007496
-1.1807	-0.0097		-1.18079	-0.00158		-1.18073	-0.016076		-1.18073	0.033907		-1.18082	0.007593
-1.17987	-0.008879		-1.17996	-0.000969		-1.1799	-0.016155		-1.1799	0.033675		-1.17999	0.007365
-1.17904	-0.008646		-1.17913	-0.000784		-1.17907	-0.016476		-1.17907	0.032871		-1.17915	0.006888
-1.1782	-0.008555		-1.17829	-0.000493		-1.17824	-0.01642		-1.17823	0.032367		-1.17832	0.006276
-1.17737	-0.008887		-1.17746	-4.5e-05		-1.17741	-0.016396		-1.1774	0.032508		-1.17749	0.005847
-1.17654	-0.008649		-1.17663	0.001247		-1.17657	-0.016586		-1.17657	0.032752		-1.17666	0.006297
-1.17571	-0.008519		-1.1758	0.002253		-1.17574	-0.016614		-1.17574	0.032379		-1.17583	0.006066
-1.17488	-0.009142		-1.17497	0.003103		-1.17491	-0.016237		-1.17491	0.032062		-1.175	0.005447
-1.17405	-0.009182		-1.17414	0.003693		-1.17408	-0.016127		-1.17407	0.032345		-1.17417	0.005717
-1.17321	-0.008326		-1.17331	0.003095		-1.17325	-0.016039		-1.17324	0.032066		-1.17333	0.006411
-1.17238	-0.007317		-1.17247	0.002222		-1.17241	-0.015615		-1.17241	0.031712		-1.1725	0.006185
-1.17155	-0.006828		-1.17164	0.001762		-1.17158	-0.01489		-1.17158	0.031483		-1.17167	0.00556
-1.17072	-0.00638		-1.17081	0.001501		-1.17075	-0.0145		-1.17075	0.031244		-1.17084	0.005077
-1.16989	-0.005768		-1.16998	0.001765		-1.16992	-0.014938		-1.16992	0.031159		-1.17001	0.004375
-1.16906	-0.00518		-1.16915	0.002122		-1.16909	-0.015035		-1.16908	0.030921		-1.16918	0.004411
-1.16822	-0.005495		-1.16831	0.002275		-1.16826	-0.014415		-1.16825	0.031368		-1.16834	0.004786
-1.16739	-0.005784		-1.16748	0.002321		-1.16743	-0.014654		-1.16742	0.031818		-1.16751	0.00539
-1.16656	-0.005538		-1.16665	0.002255		-1.16659	-0.015473		-1.16659	0.031937		-1.16668	0.006442
-1.16573	-0.005345		-1.16582	0.002272		-1.16576	-0.015744		-1.16576	0.032814		-1.16585	0.005941
-1.1649	-0.005281		-1.16499	0.00216		-1.16493	-0.015544		-1.16493	0.033159		-1.16502	0.005876
-1.16407	-0.005218		-1.16416	0.002398		-1.1641	-0.015387		-1.1641	0.031923		-1.16419	0.00624
-1.16323	-0.005628		-1.16333	0.002984		-1.16327	-0.015122		-1.16326	0.031124		-1.16336	0.006244
-1.1624	-0.006265		-1.1625	0.003352		-1.16244	-0.015368		-1.16243	0.031069		-1.16252	0.006035
-1.16157	-0.005983		-1.16166	0.003074		-1.1616	-0.015223		-1.1616	0.030759		-1.16169	0.005939
-1.16074	-0.005035		-1.16083	0.002341		-1.16077	-0.014253		-1.16077	0.030852		-1.16086	0.006358
-1.15991	-0.004409		-1.16	0.002368		-1.15994	-0.014202		-1.15994	0.031132		-1.16003	0.005872
-1.15908	-0.004369		-1.15917	0.002067		-1.15911	-0.014233		-1.15911	0.031218		-1.1592	0.005106
-1.15824	-0.004765		-1.15834	0.000785		-1.15828	-0.013532		-1.15827	0.031347		-1.15837	0.004934
-1.15741	-0.005523		-1.15751	-0.00043		-1.15745	-0.012893		-1.15744	0.031534		-1.15753	0.004667
-1.15658	-0.005822		-1.15667	-0.0014		-1.15661	-0.012624		-1.15661	0.03143		-1.1567	0.004676
-1.15575	-0.005758		-1.15584	-0.002115		-1.15578	-0.012826		-1.15578	0.030825		-1.15587	0.004606
-1.15492	-0.006287		-1.15501	-0.002654		-1.15495	-0.013055		-1.15495	0.03067		-1.15504	0.00415
-1.15409	-0.006791		-1.15418	-0.003851		-1.15412	-0.012964		-1.15412	0.03023		-1.15421	0.00405
-1.15325	-0.006678		-1.15335	-0.004749		-1.15329	-0.013267		-1.15328	0.029845		-1.15338	0.004122
-1.15242	-0.006445		-1.15252	-0.004594		-1.15246	-0.013649		-1.15245	0.029971		-1.15254	0.004605
-1.15159	-0.006114		-1.15169	-0.004396		-1.15163	-0.01372		-1.15162	0.03015		-1.15171	0.00472
-1.15076	-0.005296		-1.15085	-0.004466		-1.15079	-0.014051		-1.15079	0.030358		-1.15088	0.004401
-1.14993	-0.003708		-1.15002	-0.004363		-1.14996	-0.014388		-1.14996	0.02983		-1.15005	0.004086
-1.14909	-0.002491		-1.14919	-0.004392		-1.14913	-0.014952		-1.14913	0.029534		-1.14922	0.003999
-1.14826	-0.002398		-1.14836	-0.005057		-1.1483	-0.015006		-1.14829	0.02985		-1.14839	0.004245
-1.14743	-0.002647		-1.14753	-0.005388		-1.14747	-0.014436		-1.14746	0.030529		-1.14756	0.004511
-1.1466	-0.003238		-1.1467	-0.005459		-1.14664	-0.014627		-1.14663	0.030514		-1.14672	0.004543
-1.14577	-0.003888		-1.14586	-0.004793		-1.1458	-0.014764		-1.1458	0.029738		-1.14589	0.004602
-1.14494	-0.004187		-1.14503	-0.004688		-1.14497	-0.014582		-1.14497	0.029481		-1.14506	0.005293
-1.1441	-0.004309		-1.1442	-0.0056		-1.14414	-0.01463		-1.14414	0.029434		-1.14423	0.005783
-1.14327	-0.004391		-1.14337	-0.005853		-1.14331	-0.014316		-1.1433	0.029307		-1.1434	0.004865
-1.14244	-0.004615		-1.14254	-0.006255		-1.14248	-0.013504		-1.14247	0.029576		-1.14257	0.004393
-1.14161	-0.004846		-1.14171	-0.005943		-1.14165	-0.012881		-1.14164	0.030013		-1.14173	0.004505
-1.14078	-0.00455		-1.14088	-0.005461		-1.14081	-0.01266		-1.14081	0.030217		-1.1409	0.005073
-1.13995	-0.004146		-1.14004	-0.006079		-1.13998	-0.012412		-1.13998	0.030149		-1.14007	0.005215
-1.13911	-0.004181		-1.13921	-0.006563		-1.13915	-0.01272		-1.13915	0.029823		-1.13924	0.005155
-1.13828	-0.004432		-1.13838	-0.006446		-1.13832	-0.013627		-1.13831	0.029685		-1.13841	0.005423
-1.13745	-0.004611		-1.13755	-0.006167		-1.13749	-0.01373		-1.13748	0.029953		-1.13758	0.005408
-1.13662	-0.00487		-1.13672	-0.006142		-1.13666	-0.01351		-1.13665	0.030508		-1.13674	0.005385
-1.13579	-0.004406		-1.13589	-0.005789		-1.13583	-0.013611		-1.13582	0.031152		-1.13591	0.006085
-1.13496	-0.004151		-1.13505	-0.006996		-1.13499	-0.013559		-1.13499	0.031649		-1.13508	0.005606
-1.13412	-0.004421		-1.13422	-0.008055		-1.13416	-0.013364		-1.13416	0.0324		-1.13425	0.005744
-1.13329	-0.004339		-1.13339	-0.008651		-1.13333	-0.013385		-1.13332	0.032809		-1.13342	0.006525
-1.13246	-0.004105		-1.13256	-0.010237		-1.1325	-0.013633		-1.13249	0.032695		-1.13259	0.006365
-1.13163	-0.004254		-1.13173	-0.01051		-1.13167	-0.014158		-1.13166	0.03315		-1.13176	0.006032
-1.1308	-0.00513		-1.1309	-0.009431		-1.13084	-0.014423		-1.13083	0.033612		-1.13092	0.006611
-1.12997	-0.00569		-1.13006	-0.008844		-1.13	-0.014745		-1.13	0.03385		-1.13009	0.007236
-1.12913	-0.005902		-1.12923	-0.009138		-1.12917	-0.014979		-1.12917	0.034107		-1.12926	0.007098
-1.1283	-0.005854		-1.1284	-0.009498		-1.12834	-0.01454		-1.12834	0.034018		-1.12843	0.008204
-1.12747	-0.005098		-1.12757	-0.009869		-1.12751	-0.014606		-1.1275	0.034153		-1.1276	0.008828
-1.12664	-0.004548		-1.12674	-0.010419		-1.12668	-0.015001		-1.12667	0.034101		-1.12677	0.00827
-1.12581	-0.004638		-1.12591	-0.010982		-1.12585	-0.014469		-1.12584	0.033685		-1.12593	0.007658
-1.12498	-0.004286		-1.12508	-0.010895		-1.12502	-0.013591		-1.12501	0.033288		-1.1251	0.006831
-1.12414	-0.004188		-1.12424	-0.01059		-1.12418	-0.013461		-1.12418	0.032259		-1.12427	0.006578
-1.12331	-0.004668		-1.12341	-0.01064		-1.12335	-0.013194		-1.12335	0.032146		-1.12344	0.006289
-1.12248	-0.004503		-1.12258	-0.010233		-1.12252	-0.013014		-1.12251	0.033587		-1.12261	0.005694
-1.12165	-0.003677		-1.12175	-0.010534		-1.12169	-0.013747		-1.12168	0.034312		-1.12178	0.005902
-1.12082	-0.002334		-1.12092	-0.010897		-1.12086	-0.014903		-1.12085	0.034466		-1.12095	0.00734
-1.11999	-0.001618		-1.12009	-0.01116		-1.12003	-0.015428		-1.12002	0.034445		-1.12011	0.007601
-1.11915	-0.00175		-1.11925	-0.011275		-1.11919	-0.016045		-1.11919	0.033991		-1.11928	0.007539
-1.11832	-0.001703		-1.11842	-0.011922		-1.11836	-0.015861		-1.11835	0.033447		-1.11845	0.007815
-1.11749	-0.001408		-1.11759	-0.012048		-1.11753	-0.015388		-1.11752	0.033163		-1.11762	0.008916
-1.11666	-0.001319		-1.11676	-0.010806		-1.1167	-0.015832		-1.11669	0.032898		-1.11679	0.00911
-1.11583	-0.001334		-1.11593	-0.009943		-1.11587	-0.01621		-1.11586	0.032511		-1.11596	0.00911
-1.11499	-0.000937		-1.1151	-0.010663		-1.11504	-0.01669		-1.11503	0.031961		-1.11512	0.009039
-1.11416	-0.000999		-1.11427	-0.01114		-1.1142	-0.016499		-1.1142	0.031408		-1.11429	0.009389
-1.11333	-0.000864		-1.11343	-0.010802		-1.11337	-0.015858		-1.11336	0.031483		-1.11346	0.010142
-1.1125	-0.000344		-1.1126	-0.010207		-1.11254	-0.015816		-1.11253	0.031338		-1.11263	0.009951
-1.11167	-0.000501		-1.11177	-0.010433		-1.11171	-0.016006		-1.1117	0.030661		-1.1118	0.009334
-1.11084	-0.000771		-1.11094	-0.010441		-1.11088	-0.016195		-1.11087	0.030389		-1.11097	0.008626
-1.11	-0.000835		-1.11011	-0.010415		-1.11005	-0.016391		-1.11004	0.030595		-1.11014	0.008825
-1.10917	-0.001069		-1.10928	-0.010268		-1.10922	-0.016279		-1.10921	0.030479		-1.1093	0.009351
-1.10834	-0.001663		-1.10844	-0.010078		-1.10838	-0.016038		-1.10838	0.030452		-1.10847	0.009476
-1.10751	-0.002276		-1.10761	-0.009713		-1.10755	-0.015815		-1.10754	0.03032		-1.10764	0.009191
-1.10668	-0.001945		-1.10678	-0.009274		-1.10672	-0.01629		-1.10671	0.029664		-1.10681	0.0092
-1.10584	-0.001748		-1.10595	-0.008772		-1.10589	-0.017057		-1.10588	0.029025		-1.10598	0.009144
-1.10501	-0.001771		-1.10512	-0.007896		-1.10506	-0.016873		-1.10505	0.028893		-1.10515	0.009736
-1.10418	-0.001636		-1.10429	-0.007524		-1.10423	-0.016017		-1.10422	0.029829		-1.10431	0.010038
-1.10335	-0.002366		-1.10346	-0.007834		-1.10339	-0.015528		-1.10339	0.03077		-1.10348	0.009255
-1.10252	-0.002781		-1.10262	-0.007136		-1.10256	-0.01548		-1.10255	0.03081		-1.10265	0.008942
-1.10169	-0.002107		-1.10179	-0.006662		-1.10173	-0.015631		-1.10172	0.031132		-1.10182	0.009009
-1.10085	-0.001852		-1.10096	-0.006226		-1.1009	-0.015764		-1.10089	0.032186		-1.10099	0.008837
-1.10002	-0.002191		-1.10013	-0.006015		-1.10007	-0.015585		-1.10006	0.032478		-1.10016	0.009365
-1.09919	-0.002855		-1.0993	-0.006728		-1.09924	-0.01557		-1.09923	0.032329		-1.09933	0.008972
-1.09836	-0.003395		-1.09847	-0.006878		-1.0984	-0.01552		-1.0984	0.032378		-1.09849	0.008599
-1.09753	-0.003866		-1.09763	-0.007693		-1.09757	-0.014945		-1.09756	0.032575		-1.09766	0.009156
-1.0967	-0.004464		-1.0968	-0.008499		-1.09674	-0.014041		-1.09673	0.032576		-1.09683	0.008911
-1.09587	-0.005002		-1.09597	-0.00892		-1.09591	-0.013616		-1.0959	0.032207		-1.096	0.009492
-1.09503	-0.005356		-1.09514	-0.009091		-1.09508	-0.013716		-1.09507	0.032081		-1.09517	0.01039
-1.0942	-0.005666		-1.09431	-0.009221		-1.09425	-0.01349		-1.09424	0.03204		-1.09434	0.009934
-1.09337	-0.006021		-1.09348	-0.008823		-1.09341	-0.013328		-1.09341	0.031721		-1.0935	0.010546
-1.09254	-0.006206		-1.09265	-0.007851		-1.09258	-0.013569		-1.09257	0.031383		-1.09267	0.010293
-1.09171	-0.006264		-1.09181	-0.007726		-1.09175	-0.013052		-1.09174	0.031013		-1.09184	0.009618
-1.09087	-0.006112		-1.09098	-0.006776		-1.09092	-0.012271		-1.09091	0.031358		-1.09101	0.009935
-1.09004	-0.006734		-1.09015	-0.006025		-1.09009	-0.011455		-1.09008	0.031132		-1.09018	0.01008
-1.08921	-0.006733		-1.08932	-0.006725		-1.08926	-0.010907		-1.08925	0.030315		-1.08935	0.01009
-1.08838	-0.006455		-1.08849	-0.008056		-1.08842	-0.010313		-1.08842	0.029525		-1.08851	0.009854
-1.08755	-0.00641		-1.08766	-0.008361		-1.08759	-0.01009		-1.08758	0.028994		-1.08768	0.01082
-1.08672	-0.005992		-1.08682	-0.008436		-1.08676	-0.0103		-1.08675	0.028647		-1.08685	0.010456
-1.08588	-0.005783		-1.08599	-0.007818		-1.08593	-0.009778		-1.08592	0.028809		-1.08602	0.009554
-1.08505	-0.005751		-1.08516	-0.006499		-1.0851	-0.009461		-1.08509	0.028681		-1.08519	0.009862
-1.08422	-0.005229		-1.08433	-0.006124		-1.08427	-0.009975		-1.08426	0.028164		-1.08436	0.010288
-1.08339	-0.005622		-1.0835	-0.006581		-1.08343	-0.010695		-1.08343	0.028022		-1.08353	0.009977
-1.08256	-0.006034		-1.08267	-0.006335		-1.0826	-0.010728		-1.08259	0.028631		-1.08269	0.009927
-1.08173	-0.006102		-1.08184	-0.005334		-1.08177	-0.011009		-1.08176	0.028756		-1.08186	0.010381
-1.08089	-0.006911		-1.081	-0.004927		-1.08094	-0.011824		-1.08093	0.028319		-1.08103	0.010374
-1.08006	-0.007808		-1.08017	-0.004391		-1.08011	-0.011168		-1.0801	0.028176		-1.0802	0.009866
-1.07923	-0.008549		-1.07934	-0.004621		-1.07928	-0.010468		-1.07927	0.027967		-1.07937	0.008701
-1.0784	-0.00891		-1.07851	-0.004403		-1.07845	-0.009947		-1.07844	0.028369		-1.07854	0.008215
-1.07757	-0.008885		-1.07768	-0.004334		-1.07761	-0.010267		-1.0776	0.028814		-1.0777	0.007831
-1.07673	-0.008595		-1.07685	-0.003801		-1.07678	-0.010337		-1.07677	0.028953		-1.07687	0.008606
-1.0759	-0.00792		-1.07601	-0.003475		-1.07595	-0.010921		-1.07594	0.029076		-1.07604	0.008809
-1.07507	-0.006967		-1.07518	-0.003826		-1.07512	-0.010413		-1.07511	0.028936		-1.07521	0.008856
-1.07424	-0.005718		-1.07435	-0.004465		-1.07429	-0.010233		-1.07428	0.028479		-1.07438	0.008509
-1.07341	-0.005177		-1.07352	-0.00392		-1.07346	-0.009961		-1.07345	0.02859		-1.07355	0.009007
-1.07258	-0.004696		-1.07269	-0.003106		-1.07262	-0.010203		-1.07262	0.029253		-1.07272	0.00912
-1.07174	-0.004184		-1.07186	-0.002818		-1.07179	-0.010388		-1.07178	0.029769		-1.07188	0.008758
-1.07091	-0.003684		-1.07102	-0.002984		-1.07096	-0.010213		-1.07095	0.030351		-1.07105	0.008791
-1.07008	-0.002998		-1.07019	-0.003053		-1.07013	-0.010286		-1.07012	0.031059		-1.07022	0.00928
-1.06925	-0.002515		-1.06936	-0.003094		-1.0693	-0.009661		-1.06929	0.030043		-1.06939	0.010449
-1.06842	-0.002608		-1.06853	-0.002751		-1.06847	-0.009029		-1.06846	0.028883		-1.06856	0.011299
-1.06759	-0.002103		-1.0677	-0.002445		-1.06763	-0.009308		-1.06763	0.028738		-1.06773	0.011677
-1.06675	-0.002321		-1.06687	-0.002146		-1.0668	-0.009409		-1.06679	0.028929		-1.06689	0.011807
-1.06592	-0.002408		-1.06604	-0.003177		-1.06597	-0.009988		-1.06596	0.028379		-1.06606	0.011171
-1.06509	-0.00247		-1.0652	-0.003771		-1.06514	-0.009721		-1.06513	0.028491		-1.06523	0.010187
-1.06426	-0.002521		-1.06437	-0.004123		-1.06431	-0.009462		-1.0643	0.028937		-1.0644	0.010682
-1.06343	-0.002005		-1.06354	-0.004288		-1.06348	-0.009483		-1.06347	0.02942		-1.06357	0.010589
-1.0626	-0.001236		-1.06271	-0.004009		-1.06265	-0.009147		-1.06263	0.029048		-1.06274	0.009722
-1.06176	-0.000506		-1.06188	-0.003634		-1.06181	-0.009436		-1.0618	0.028555		-1.0619	0.010349
-1.06093	0.000137		-1.06105	-0.003641		-1.06098	-0.009845		-1.06097	0.029026		-1.06107	0.009881
-1.0601	0.000585		-1.06021	-0.003963		-1.06015	-0.010136		-1.06014	0.028961		-1.06024	0.009657
-1.05927	0.000884		-1.05938	-0.003221		-1.05932	-0.010837		-1.05931	0.027504		-1.05941	0.010013
-1.05844	0.000952		-1.05855	-0.003442		-1.05849	-0.011618		-1.05848	0.027395		-1.05858	0.009414
-1.0576	0.000575		-1.05772	-0.003353		-1.05766	-0.011659		-1.05765	0.026984		-1.05775	0.008034
-1.05677	0.00073		-1.05689	-0.003313		-1.05682	-0.01159		-1.05681	0.027525		-1.05692	0.008635
-1.05594	0.001369		-1.05606	-0.002888		-1.05599	-0.011171		-1.05598	0.028205		-1.05608	0.008184
-1.05511	0.001721		-1.05523	-0.002531		-1.05516	-0.011293		-1.05515	0.028066		-1.05525	0.008419
-1.05428	0.002345		-1.05439	-0.002205		-1.05433	-0.01082		-1.05432	0.028677		-1.05442	0.008459
-1.05345	0.003246		-1.05356	-0.001889		-1.0535	-0.011417		-1.05349	0.028027		-1.05359	0.007482
-1.05262	0.00386		-1.05273	-0.001544		-1.05267	-0.01116		-1.05266	0.027102		-1.05276	0.007929
-1.05178	0.004278		-1.0519	-0.002671		-1.05184	-0.011517		-1.05182	0.026364		-1.05193	0.007503
-1.05095	0.004641		-1.05107	-0.002336		-1.051	-0.01159		-1.05099	0.025915		-1.05109	0.008162
-1.05012	0.004891		-1.05024	-0.002147		-1.05017	-0.012803		-1.05016	0.025989		-1.05026	0.008918
-1.04929	0.00446		-1.0494	-0.002702		-1.04934	-0.013657		-1.04933	0.025201		-1.04943	0.00844
-1.04846	0.004114		-1.04857	-0.003264		-1.04851	-0.013762		-1.0485	0.025002		-1.0486	0.008357
-1.04763	0.003754		-1.04774	-0.003469		-1.04768	-0.01415		-1.04767	0.025139		-1.04777	0.008873
-1.04679	0.003778		-1.04691	-0.002285		-1.04685	-0.014402		-1.04683	0.025757		-1.04694	0.00987
-1.04596	0.004166		-1.04608	-0.001288		-1.04601	-0.014778		-1.046	0.025436		-1.04611	0.010256
-1.04513	0.003979		-1.04525	-0.000794		-1.04518	-0.015016		-1.04517	0.025752		-1.04527	0.009936
-1.0443	0.00316		-1.04442	-0.001278		-1.04435	-0.015583		-1.04434	0.025547		-1.04444	0.010012
-1.04347	0.002249		-1.04358	-0.001847		-1.04352	-0.015862		-1.04351	0.025439		-1.04361	0.010043
-1.04263	0.000778		-1.04275	-0.001758		-1.04269	-0.016246		-1.04268	0.026605		-1.04278	0.010453
-1.0418	0.000373		-1.04192	-0.001116		-1.04186	-0.016044		-1.04184	0.027412		-1.04195	0.011226
-1.04097	0.000593		-1.04109	-0.001315		-1.04102	-0.015853		-1.04101	0.02735		-1.04112	0.011697
-1.04014	0.001146		-1.04026	-0.001976		-1.04019	-0.016033		-1.04018	0.026593		-1.04028	0.010388
-1.03931	0.001671		-1.03943	-0.003272		-1.03936	-0.015717		-1.03935	0.026411		-1.03945	0.010277
-1.03848	0.001952		-1.03859	-0.003605		-1.03853	-0.017061		-1.03852	0.026126		-1.03862	0.011054
-1.03764	0.002094		-1.03776	-0.003461		-1.0377	-0.017104		-1.03769	0.026069		-1.03779	0.011077
-1.03681	0.001601		-1.03693	-0.00314		-1.03687	-0.017025		-1.03686	0.025115		-1.03696	0.011249
-1.03598	0.001499		-1.0361	-0.002732		-1.03604	-0.01708		-1.03602	0.024448		-1.03613	0.011574
-1.03515	0.001211		-1.03527	-0.002122		-1.0352	-0.017824		-1.03519	0.024136		-1.03529	0.010775
-1.03432	0.000466		-1.03444	-0.002671		-1.03437	-0.017921		-1.03436	0.023855		-1.03446	0.011536
-1.03348	-0.000305		-1.03361	-0.002174		-1.03354	-0.018538		-1.03353	0.023854		-1.03363	0.011255
-1.03265	-0.001316		-1.03277	-0.001242		-1.03271	-0.018372		-1.0327	0.024169		-1.0328	0.011777
-1.03182	-0.001861		-1.03194	-0.001683		-1.03188	-0.018116		-1.03187	0.023246		-1.03197	0.010539
-1.03099	-0.002087		-1.03111	-0.001585		-1.03104	-0.01786		-1.03103	0.023154		-1.03114	0.010508
-1.03016	-0.002292		-1.03028	-0.001661		-1.03021	-0.018024		-1.0302	0.022451		-1.03031	0.010853
-1.02933	-0.003113		-1.02945	-0.001703		-1.02938	-0.018765		-1.02937	0.022045		-1.02947	0.01087
-1.02849	-0.003011		-1.02862	-0.001263		-1.02855	-0.018632		-1.02854	0.021975		-1.02864	0.01081
-1.02766	-0.002411		-1.02778	-0.001569		-1.02772	-0.019072		-1.02771	0.022449		-1.02781	0.009614
-1.02683	-0.00205		-1.02695	-0.002303		-1.02689	-0.018838		-1.02687	0.02326		-1.02698	0.009679
-1.026	-0.002749		-1.02612	-0.002703		-1.02606	-0.018641		-1.02604	0.023498		-1.02615	0.009196
-1.02517	-0.002458		-1.02529	-0.003511		-1.02522	-0.018855		-1.02521	0.022787		-1.02532	0.00868
-1.02434	-0.002129		-1.02446	-0.003706		-1.02439	-0.018241		-1.02438	0.0227		-1.02448	0.007865
-1.02351	-0.002177		-1.02363	-0.002967		-1.02356	-0.017885		-1.02355	0.022711		-1.02365	0.008748
-1.02267	-0.001711		-1.02279	-0.00441		-1.02273	-0.017731		-1.02272	0.022364		-1.02282	0.008709
-1.02184	-0.001541		-1.02196	-0.00513		-1.0219	-0.018069		-1.02188	0.022548		-1.02199	0.008142
-1.02101	-0.002961		-1.02113	-0.005665		-1.02107	-0.019342		-1.02105	0.023126		-1.02116	0.008355
-1.02018	-0.003209		-1.0203	-0.006814		-1.02024	-0.019134		-1.02022	0.023171		-1.02033	0.008831
-1.01935	-0.002881		-1.01947	-0.005967		-1.0194	-0.018516		-1.01939	0.022563		-1.0195	0.008855
-1.01851	-0.003526		-1.01864	-0.005936		-1.01857	-0.018163		-1.01856	0.022657		-1.01866	0.009061
-1.01768	-0.003831		-1.01781	-0.006617		-1.01774	-0.017289		-1.01773	0.023754		-1.01783	0.00877
-1.01685	-0.003584		-1.01697	-0.006823		-1.01691	-0.017253		-1.0169	0.023292		-1.017	0.008974
-1.01602	-0.003293		-1.01614	-0.006984		-1.01608	-0.017614		-1.01606	0.023364		-1.01617	0.010158
-1.01519	-0.00333		-1.01531	-0.006861		-1.01524	-0.017807		-1.01523	0.022342		-1.01534	0.009477
-1.01436	-0.003459		-1.01448	-0.006724		-1.01441	-0.01772		-1.0144	0.020829		-1.0145	0.009268
-1.01352	-0.003373		-1.01365	-0.007017		-1.01358	-0.017591		-1.01357	0.020516		-1.01367	0.009229
-1.01269	-0.002883		-1.01282	-0.006793		-1.01275	-0.018375		-1.01274	0.020966		-1.01284	0.00853
-1.01186	-0.002717		-1.01198	-0.007206		-1.01192	-0.01838		-1.01191	0.021318		-1.01201	0.009163
-1.01103	-0.00235		-1.01115	-0.008929		-1.01109	-0.018718		-1.01107	0.02136		-1.01118	0.008954
-1.0102	-0.001728		-1.01032	-0.008245		-1.01026	-0.019408		-1.01024	0.021342		-1.01035	0.009021
-1.00937	-0.001859		-1.00949	-0.008178		-1.00942	-0.019132		-1.00941	0.020467		-1.00952	0.00804
-1.00853	-0.001251		-1.00866	-0.008383		-1.00859	-0.019121		-1.00858	0.020297		-1.00868	0.006398
-1.0077	-0.000916		-1.00783	-0.007551		-1.00776	-0.018485		-1.00775	0.021242		-1.00785	0.00638
-1.00687	-0.000351		-1.007	-0.007099		-1.00693	-0.01889		-1.00692	0.021094		-1.00702	0.006057
-1.00604	0.000523		-1.00616	-0.006554		-1.0061	-0.019387		-1.00608	0.021765		-1.00619	0.005284
-1.00521	0.000895		-1.00533	-0.006965		-1.00527	-0.019429		-1.00525	0.021891		-1.00536	0.005188
-1.00438	0.000894		-1.0045	-0.007129		-1.00443	-0.019779		-1.00442	0.022288		-1.00453	0.004827
-1.00354	0.000912		-1.00367	-0.007352		-1.0036	-0.019341		-1.00359	0.022632		-1.0037	0.004379
-1.00271	0.000167		-1.00284	-0.007053		-1.00277	-0.019356		-1.00276	0.023142		-1.00286	0.004776
-1.00188	0.001016		-1.00201	-0.00735		-1.00194	-0.018801		-1.00193	0.023317		-1.00203	0.004276
-1.00105	0.002008		-1.00117	-0.00685		-1.00111	-0.017992		-1.00109	0.022752		-1.0012	0.003875
-1.00022	0.002885		-1.00034	-0.007451		-1.00028	-0.018088		-1.00026	0.022043		-1.00037	0.003085
-0.999385	0.00316		-0.999512	-0.007897		-0.999445	-0.017887		-0.999431	0.021183		-0.999537	0.00181
-0.998553	0.003398		-0.99868	-0.007915		-0.998613	-0.018011		-0.998599	0.021179		-0.998705	0.002458
-0.997721	0.003373		-0.997849	-0.006268		-0.997782	-0.018446		-0.997768	0.021624		-0.997874	0.003199
-0.996889	0.004355		-0.997017	-0.006831		-0.99695	-0.017178		-0.996936	0.021799		-0.997042	0.002686
-0.996058	0.004037		-0.996186	-0.007277		-0.996119	-0.017533		-0.996104	0.021953		-0.996211	0.002584
-0.995226	0.004751		-0.995354	-0.008295		-0.995287	-0.018365		-0.995273	0.022709		-0.995379	0.002121
-0.994394	0.005601		-0.994523	-0.009282		-0.994456	-0.01839		-0.994441	0.022951		-0.994547	0.00136
-0.993563	0.005099		-0.993691	-0.010317		-0.993624	-0.017351		-0.99361	0.023093		-0.993716	0.002082
-0.992731	0.004542		-0.992859	-0.009652		-0.992792	-0.017058		-0.992778	0.023812		-0.992884	0.00071
-0.991899	0.00418		-0.992028	-0.009949		-0.991961	-0.01712		-0.991946	0.023241		-0.992053	0.000769
-0.991067	0.004501		-0.991196	-0.009718		-0.991129	-0.017211		-0.991115	0.023094		-0.991221	0.000342
-0.990236	0.004774		-0.990365	-0.009315		-0.990298	-0.017267		-0.990283	0.023923		-0.99039	0.000868
-0.989404	0.004402		-0.989533	-0.00942		-0.989466	-0.017346		-0.989451	0.02434		-0.989558	-0.000165
-0.988572	0.004248		-0.988702	-0.008945		-0.988634	-0.017558		-0.98862	0.024763		-0.988726	0.000143
-0.987741	0.005125		-0.98787	-0.008641		-0.987803	-0.016367		-0.987788	0.024775		-0.987895	7.6e-05
-0.986909	0.004621		-0.987039	-0.007832		-0.986971	-0.016413		-0.986956	0.024475		-0.987063	-0.000419
-0.986077	0.004379		-0.986207	-0.007382		-0.98614	-0.015936		-0.986125	0.024069		-0.986232	-0.000317
-0.985245	0.004258		-0.985376	-0.006246		-0.985308	-0.016651		-0.985293	0.024332		-0.9854	-0.001649
-0.984414	0.00459		-0.984544	-0.006574		-0.984476	-0.016668		-0.984462	0.02338		-0.984569	-0.002293
-0.983582	0.004681		-0.983712	-0.005948		-0.983645	-0.016966		-0.98363	0.024169		-0.983737	-0.002235
-0.98275	0.004724		-0.982881	-0.004571		-0.982813	-0.017523		-0.982798	0.024353		-0.982906	-0.001003
-0.981918	0.004339		-0.982049	-0.004796		-0.981982	-0.017404		-0.981967	0.025703		-0.982074	-0.001197
-0.981087	0.003464		-0.981218	-0.003624		-0.98115	-0.016441		-0.981135	0.025504		-0.981242	-0.001648
-0.980255	0.00189		-0.980386	-0.002618		-0.980319	-0.016389		-0.980303	0.025166		-0.980411	-0.00141
-0.979423	0.002713		-0.979555	-0.002605		-0.979487	-0.014857		-0.979472	0.024749		-0.979579	-0.00072
-0.978592	0.00299		-0.978723	-0.002104		-0.978655	-0.01562		-0.97864	0.02415		-0.978748	-0.001796
-0.97776	0.002861		-0.977892	-0.001806		-0.977824	-0.015388		-0.977808	0.023785		-0.977916	-0.001925
-0.976928	0.003282		-0.97706	-0.002437		-0.976992	-0.014775		-0.976977	0.023213		-0.977085	-0.001289
-0.976096	0.002715		-0.976229	-0.002855		-0.976161	-0.01504		-0.976145	0.022672		-0.976253	-0.000684
-0.975265	0.002503		-0.975397	-0.002758		-0.975329	-0.01476		-0.975314	0.0227		-0.975421	-0.000733
-0.974433	0.003387		-0.974565	-0.002458		-0.974497	-0.01434		-0.974482	0.024245		-0.97459	-0.001296
-0.973601	0.003575		-0.973734	-0.001979		-0.973666	-0.013373		-0.97365	0.024678		-0.973758	-0.00172
-0.972769	0.003247		-0.972902	-0.002066		-0.972834	-0.013543		-0.972819	0.025332		-0.972927	-0.001544
-0.971938	0.003537		-0.972071	-0.001582		-0.972003	-0.013409		-0.971987	0.025658		-0.972095	-0.001839
-0.971106	0.004031		-0.971239	-0.001657		-0.971171	-0.013924		-0.971155	0.02508		-0.971264	-0.001357
-0.970274	0.003524		-0.970408	-0.001434		-0.97034	-0.012925		-0.970324	0.025411		-0.970432	-0.001455
-0.969443	0.002544		-0.969576	-2.6e-05		-0.969508	-0.012743		-0.969492	0.025249		-0.9696	-0.001782
-0.968611	0.00139		-0.968745	0.000168		-0.968676	-0.01116		-0.96866	0.025923		-0.968769	-0.002143
-0.967779	0.00197		-0.967913	-0.000712		-0.967845	-0.011919		-0.967829	0.026545		-0.967937	-0.001571
-0.966947	0.001643		-0.967082	-0.000635		-0.967013	-0.011826		-0.966997	0.025793		-0.967106	-0.000658
-0.966116	0.001114		-0.96625	-0.000155		-0.966182	-0.012613		-0.966166	0.025281		-0.966274	-0.000373
-0.965284	0.000929		-0.965418	-0.000165		-0.96535	-0.012484		-0.965334	0.026151		-0.965443	-0.000217
-0.964452	0.000445		-0.964587	8.7e-05		-0.964518	-0.011291		-0.964502	0.025363		-0.964611	8.4e-05
-0.963621	-2.9e-05		-0.963755	0.000201		-0.963687	-0.011518		-0.963671	0.024898		-0.963779	-0.000406
-0.962789	-0.00058		-0.962924	7.3e-05		-0.962855	-0.010453		-0.962839	0.024639		-0.962948	-0.00077
-0.961957	-0.001035		-0.962092	0.000187		-0.962024	-0.010885		-0.962007	0.023897		-0.962116	-0.000962
-0.961125	-0.000333		-0.961261	-2.2e-05		-0.961192	-0.010845		-0.961176	0.023364		-0.961285	-0.001251
-0.960294	-0.000447		-0.960429	0.000176		-0.960361	-0.011568		-0.960344	0.023107		-0.960453	-0.000755
-0.959462	-0.000354		-0.959598	-0.000285		-0.959529	-0.011795		-0.959512	0.022667		-0.959622	-0.000636
-0.95863	-0.001458		-0.958766	0.000627		-0.958697	-0.011039		-0.958681	0.022078		-0.95879	0.000275
-0.957798	-0.001364		-0.957934	0.000385		-0.957866	-0.011025		-0.957849	0.022879		-0.957958	0.001025
-0.956967	-0.002569		-0.957103	0.000969		-0.957034	-0.01079		-0.957018	0.022754		-0.957127	0.001687
-0.956135	-0.001755		-0.956271	0.000564		-0.956203	-0.010825		-0.956186	0.022308		-0.956295	0.000694
-0.955303	-0.002743		-0.95544	0.00043		-0.955371	-0.011086		-0.955354	0.021678		-0.955464	4.5e-05
-0.954472	-0.002668		-0.954608	0.000771		-0.954539	-0.010149		-0.954523	0.021137		-0.954632	0.000507
-0.95364	-0.002673		-0.953777	0.000862		-0.953708	-0.009484		-0.953691	0.020602		-0.953801	0.001061
-0.952808	-0.003701		-0.952945	0.001669		-0.952876	-0.009535		-0.952859	0.021141		-0.952969	0.001373
-0.951976	-0.003498		-0.952114	0.002548		-0.952045	-0.010212		-0.952028	0.021171		-0.952138	0.001138
-0.951145	-0.002538		-0.951282	0.002583		-0.951213	-0.010242		-0.951196	0.019828		-0.951306	0.0008
-0.950313	-0.002619		-0.950451	0.002525		-0.950381	-0.009943		-0.950364	0.020082		-0.950474	0.000851
-0.949481	-0.003588		-0.949619	0.001956		-0.94955	-0.009752		-0.949533	0.020406		-0.949643	0.001977
-0.94865	-0.004083		-0.948788	0.001507		-0.948718	-0.009932		-0.948701	0.020466		-0.948811	0.002245
-0.947818	-0.004645		-0.947956	0.000894		-0.947887	-0.010515		-0.94787	0.020277		-0.94798	0.002717
-0.946986	-0.004448		-0.947124	-0.000208		-0.947055	-0.010139		-0.947038	0.019702		-0.947148	0.001635
-0.946154	-0.004168		-0.946293	-4.3e-05		-0.946223	-0.011385		-0.946206	0.020091		-0.946317	0.001366
-0.945323	-0.003628		-0.945461	-0.000488		-0.945392	-0.011044		-0.945375	0.020816		-0.945485	0.001631
-0.944491	-0.003509		-0.94463	-0.000389		-0.94456	-0.011662		-0.944543	0.02169		-0.944653	0.001783
-0.943659	-0.003519		-0.943798	-0.00089		-0.943729	-0.010803		-0.943711	0.021104		-0.943822	0.002598
-0.942827	-0.003719		-0.942967	-0.001212		-0.942897	-0.009998		-0.94288	0.022031		-0.94299	0.003176
-0.941996	-0.004101		-0.942135	-0.001708		-0.942066	-0.009235		-0.942048	0.021815		-0.942159	0.00295
-0.941164	-0.004578		-0.941304	-0.002976		-0.941234	-0.009296		-0.941216	0.022119		-0.941327	0.003369
-0.940332	-0.003757		-0.940472	-0.003322		-0.940402	-0.009336		-0.940385	0.020094		-0.940496	0.003281
-0.939501	-0.002859		-0.939641	-0.003078		-0.939571	-0.009843		-0.939553	0.019559		-0.939664	0.002951
-0.938669	-0.0016		-0.938809	-0.003165		-0.938739	-0.009362		-0.938722	0.019129		-0.938832	0.002015
-0.937837	-0.000782		-0.937977	-0.002567		-0.937908	-0.010048		-0.93789	0.020158		-0.938001	0.001503
-0.937005	-0.000922		-0.937146	-0.002349		-0.937076	-0.009923		-0.937058	0.020956		-0.937169	0.002255
-0.936174	-0.000439		-0.936314	-0.003033		-0.936244	-0.010611		-0.936227	0.02155		-0.936338	0.001667
-0.935342	-0.000628		-0.935483	-0.002554		-0.935413	-0.010955		-0.935395	0.021591		-0.935506	0.000445
-0.93451	-0.000421		-0.934651	-0.001469		-0.934581	-0.010793		-0.934563	0.021657		-0.934675	-3e-06
-0.933679	-0.000464		-0.93382	-0.001056		-0.93375	-0.010428		-0.933732	0.021386		-0.933843	-7.2e-05
-0.932847	-0.001569		-0.932988	-0.001518		-0.932918	-0.01082		-0.9329	0.020192		-0.933012	0.000132
-0.932015	-0.001687		-0.932157	-0.002887		-0.932086	-0.011451		-0.932068	0.02084		-0.93218	0.000283
-0.931183	-0.001907		-0.931325	-0.00299		-0.931255	-0.012585		-0.931237	0.021318		-0.931348	-0.000452
-0.930352	-0.00245		-0.930494	-0.003644		-0.930423	-0.012865		-0.930405	0.022355		-0.930517	-2.1e-05
-0.92952	-0.00398		-0.929662	-0.004886		-0.929592	-0.011927		-0.929574	0.021471		-0.929685	-0.000524
-0.928688	-0.004027		-0.928831	-0.005318		-0.92876	-0.012727		-0.928742	0.020856		-0.928854	-0.000985
-0.927856	-0.003188		-0.927999	-0.005727		-0.927929	-0.013098		-0.92791	0.021561		-0.928022	-0.000969
-0.927025	-0.003273		-0.927167	-0.00596		-0.927097	-0.012957		-0.927079	0.021157		-0.927191	-0.000437
-0.926193	-0.003298		-0.926336	-0.006222		-0.926265	-0.012723		-0.926247	0.022056		-0.926359	-0.000862
-0.925361	-0.002653		-0.925504	-0.006744		-0.925434	-0.012993		-0.925415	0.022891		-0.925527	-0.001037
-0.92453	-0.002056		-0.924673	-0.008011		-0.924602	-0.012762		-0.924584	0.023344		-0.924696	-0.001185
-0.923698	-0.002245		-0.923841	-0.008519		-0.923771	-0.012831		-0.923752	0.023143		-0.923864	-0.00161
-0.922866	-0.003089		-0.92301	-0.008238		-0.922939	-0.013446		-0.92292	0.023375		-0.923033	-0.001745
-0.922034	-0.003799		-0.922178	-0.008308		-0.922107	-0.013476		-0.922089	0.023495		-0.922201	-0.002057
-0.921203	-0.003871		-0.921347	-0.009279		-0.921276	-0.013375		-0.921257	0.023397		-0.92137	-0.002047
-0.920371	-0.003525		-0.920515	-0.009598		-0.920444	-0.013502		-0.920426	0.023348		-0.920538	-0.001556
-0.919539	-0.002836		-0.919683	-0.00953		-0.919613	-0.012847		-0.919594	0.022839		-0.919706	-0.001152
-0.918707	-0.001991		-0.918852	-0.009884		-0.918781	-0.012356		-0.918762	0.023051		-0.918875	-0.001318
-0.917876	-0.000787		-0.91802	-0.010222		-0.91795	-0.012984		-0.917931	0.023475		-0.918043	-0.001838
-0.917044	-0.00033		-0.917189	-0.010598		-0.917118	-0.012617		-0.917099	0.024454		-0.917212	-0.002538
-0.916212	-0.001097		-0.916357	-0.010161		-0.916286	-0.012451		-0.916267	0.023876		-0.91638	-0.002402
-0.915381	-0.00201		-0.915526	-0.009531		-0.915455	-0.013376		-0.915436	0.023999		-0.915549	-0.002504
-0.914549	-0.001931		-0.914694	-0.010327		-0.914623	-0.013646		-0.914604	0.024446		-0.914717	-0.002127
-0.913717	-0.002531		-0.913863	-0.010684		-0.913792	-0.013872		-0.913772	0.024783		-0.913885	-0.000804
-0.912885	-0.003018		-0.913031	-0.010541		-0.91296	-0.01457		-0.912941	0.024997		-0.913054	-0.001386
-0.912054	-0.003341		-0.9122	-0.009685		-0.912128	-0.014727		-0.912109	0.026135		-0.912222	-0.002053
-0.911222	-0.003449		-0.911368	-0.009624		-0.911297	-0.014219		-0.911278	0.025471		-0.911391	-0.001831
-0.91039	-0.003246		-0.910537	-0.010655		-0.910465	-0.013716		-0.910446	0.025308		-0.910559	-0.00217
-0.909559	-0.003126		-0.909705	-0.011696		-0.909634	-0.013829		-0.909614	0.026186		-0.909728	-0.002061
-0.908727	-0.003768		-0.908873	-0.012219		-0.908802	-0.013906		-0.908783	0.025985		-0.908896	-0.001897
-0.907895	-0.002668		-0.908042	-0.013244		-0.907971	-0.01424		-0.907951	0.025882		-0.908064	-0.003249
-0.907063	-0.0022		-0.90721	-0.013179		-0.907139	-0.014173		-0.907119	0.025773		-0.907233	-0.00374
-0.906232	-0.00111		-0.906379	-0.012702		-0.906307	-0.013082		-0.906288	0.025892		-0.906401	-0.003079
-0.9054	-0.001273		-0.905547	-0.012039		-0.905476	-0.012717		-0.905456	0.026187		-0.90557	-0.002864
-0.904568	-0.001983		-0.904716	-0.012007		-0.904644	-0.011639		-0.904624	0.026068		-0.904738	-0.003019
-0.903736	-0.001905		-0.903884	-0.012141		-0.903813	-0.011591		-0.903793	0.02511		-0.903907	-0.003813
-0.902905	-0.002195		-0.903053	-0.012805		-0.902981	-0.012086		-0.902961	0.025652		-0.903075	-0.004027
-0.902073	-0.002724		-0.902221	-0.013573		-0.902149	-0.012906		-0.90213	0.026056		-0.902243	-0.004013
-0.901241	-0.002202		-0.901389	-0.013354		-0.901318	-0.013947		-0.901298	0.025787		-0.901412	-0.003068
-0.90041	-0.001995		-0.900558	-0.013248		-0.900486	-0.015105		-0.900466	0.025094		-0.90058	-0.002232
-0.899578	-0.001849		-0.899726	-0.012319		-0.899655	-0.014509		-0.899635	0.024542		-0.899749	-0.002211
-0.898746	-0.001922		-0.898895	-0.01218		-0.898823	-0.014371		-0.898803	0.025232		-0.898917	-0.00211
-0.897914	-0.002069		-0.898063	-0.012349		-0.897991	-0.014791		-0.897971	0.025513		-0.898086	-0.001648
-0.897083	-0.002409		-0.897232	-0.012681		-0.89716	-0.014357		-0.89714	0.026148		-0.897254	-0.000672
-0.896251	-0.003271		-0.8964	-0.013802		-0.896328	-0.014572		-0.896308	0.025801		-0.896423	-0.000523
-0.895419	-0.003026		-0.895569	-0.013866		-0.895497	-0.013857		-0.895476	0.02536		-0.895591	-0.0011
-0.894588	-0.002898		-0.894737	-0.014042		-0.894665	-0.013418		-0.894645	0.025704		-0.894759	-0.000617
-0.893756	-0.003085		-0.893906	-0.014266		-0.893834	-0.013992		-0.893813	0.026567		-0.893928	0.000174
-0.892924	-0.002631		-0.893074	-0.014953		-0.893002	-0.014808		-0.892982	0.027218		-0.893096	0.00047
-0.892092	-0.002745		-0.892242	-0.015092		-0.89217	-0.015112		-0.89215	0.027255		-0.892265	0.00036
-0.891261	-0.00187		-0.891411	-0.014787		-0.891339	-0.014761		-0.891318	0.02732		-0.891433	0.000119
-0.890429	-0.002594		-0.890579	-0.014204		-0.890507	-0.014488		-0.890487	0.02717		-0.890602	-2.2e-05
-0.889597	-0.003253		-0.889748	-0.014041		-0.889676	-0.013905		-0.889655	0.0267		-0.88977	0.000672
-0.888765	-0.002504		-0.888916	-0.013611		-0.888844	-0.014066		-0.888823	0.026545		-0.888938	0.000833
-0.887934	-0.000933		-0.888085	-0.012566		-0.888012	-0.013995		-0.887992	0.027434		-0.888107	0.001143
-0.887102	-0.001041		-0.887253	-0.012451		-0.887181	-0.01378		-0.88716	0.02861		-0.887275	0.001239
-0.88627	-0.001015		-0.886422	-0.013509		-0.886349	-0.013009		-0.886328	0.028023		-0.886444	0.000935
-0.885439	-0.000524		-0.88559	-0.013641		-0.885518	-0.013552		-0.885497	0.028471		-0.885612	0.001118
-0.884607	-0.000885		-0.884759	-0.012869		-0.884686	-0.012952		-0.884665	0.028792		-0.884781	0.002155
-0.883775	-0.001347		-0.883927	-0.012358		-0.883855	-0.011695		-0.883834	0.028675		-0.883949	0.002499
-0.882943	-0.001151		-0.883096	-0.011454		-0.883023	-0.011339		-0.883002	0.028819		-0.883117	0.002454
-0.882112	-0.000564		-0.882264	-0.011399		-0.882191	-0.011414		-0.88217	0.028132		-0.882286	0.003179
-0.88128	-2.4e-05		-0.881432	-0.011448		-0.88136	-0.01169		-0.881339	0.028229		-0.881454	0.003466
-0.880448	0.001389		-0.880601	-0.011069		-0.880528	-0.011661		-0.880507	0.029417		-0.880623	0.003104
-0.879616	0.002369		-0.879769	-0.010065		-0.879696	-0.012215		-0.879675	0.029209		-0.879791	0.002989
-0.878785	0.003117		-0.878938	-0.009672		-0.878865	-0.011777		-0.878844	0.029851		-0.87896	0.003379
-0.877953	0.002853		-0.878106	-0.010521		-0.878033	-0.01264		-0.878012	0.030356		-0.878128	0.003423
-0.877121	0.00237		-0.877275	-0.010844		-0.877202	-0.013045		-0.87718	0.030059		-0.877296	0.003341
-0.87629	0.001115		-0.876443	-0.010431		-0.87637	-0.013309		-0.876349	0.029219		-0.876465	0.003395
-0.875458	0.001841		-0.875612	-0.010105		-0.875539	-0.014245		-0.875517	0.029078		-0.875633	0.003765
-0.874626	0.001924		-0.87478	-0.009772		-0.874707	-0.015242		-0.874686	0.029401		-0.874802	0.003689
-0.873794	0.004575		-0.873948	-0.010254		-0.873875	-0.014757		-0.873854	0.030953		-0.87397	0.003978
-0.872963	0.004731		-0.873117	-0.010206		-0.873044	-0.013762		-0.873022	0.030644		-0.873139	0.004253
-0.872131	0.005584		-0.872285	-0.009999		-0.872212	-0.013951		-0.872191	0.031314		-0.872307	0.003804
-0.871299	0.006225		-0.871454	-0.009917		-0.871381	-0.014446		-0.871359	0.03147		-0.871475	0.003177
-0.870468	0.006442		-0.870622	-0.010422		-0.870549	-0.014188		-0.870527	0.031279		-0.870644	0.002803
-0.869636	0.007349		-0.869791	-0.010464		-0.869717	-0.01398		-0.869696	0.031219		-0.869812	0.002711
-0.868804	0.006744		-0.868959	-0.009596		-0.868886	-0.014059		-0.868864	0.032127		-0.868981	0.002507
-0.867972	0.006641		-0.868128	-0.008294		-0.868054	-0.013877		-0.868032	0.032133		-0.868149	0.002555
-0.867141	0.00715		-0.867296	-0.00735		-0.867223	-0.014443		-0.867201	0.032373		-0.867318	0.002159
-0.866309	0.007306		-0.866465	-0.006464		-0.866391	-0.014619		-0.866369	0.03189		-0.866486	0.002939
-0.865477	0.007846		-0.865633	-0.006351		-0.86556	-0.014678		-0.865538	0.032209		-0.865654	0.003572
-0.864645	0.007179		-0.864802	-0.006336		-0.864728	-0.015737		-0.864706	0.031845		-0.864823	0.00303
-0.863814	0.007273		-0.86397	-0.00627		-0.863896	-0.016144		-0.863874	0.032004		-0.863991	0.002854
-0.862982	0.007763		-0.863138	-0.006801		-0.863065	-0.017262		-0.863043	0.03234		-0.86316	0.00313
-0.86215	0.007642		-0.862307	-0.007368		-0.862233	-0.018068		-0.862211	0.03325		-0.862328	0.003668
-0.861319	0.008201		-0.861475	-0.006822		-0.861402	-0.017638		-0.861379	0.032659		-0.861497	0.00433
-0.860487	0.008357		-0.860644	-0.006296		-0.86057	-0.016894		-0.860548	0.032766		-0.860665	0.004149
-0.859655	0.008615		-0.859812	-0.006002		-0.859738	-0.016685		-0.859716	0.033667		-0.859834	0.003151
-0.858823	0.008941		-0.858981	-0.005789		-0.858907	-0.016168		-0.858884	0.033644		-0.859002	0.002686
-0.857992	0.00917		-0.858149	-0.005698		-0.858075	-0.016306		-0.858053	0.034378		-0.85817	0.002781
-0.85716	0.008994		-0.857318	-0.005403		-0.857244	-0.01585		-0.857221	0.03388		-0.857339	0.002892
-0.856328	0.009339		-0.856486	-0.005527		-0.856412	-0.015028		-0.85639	0.033879		-0.856507	0.00301
-0.855497	0.009691		-0.855654	-0.005584		-0.85558	-0.015223		-0.855558	0.033442		-0.855676	0.002851
-0.854665	0.010089		-0.854823	-0.005804		-0.854749	-0.014769		-0.854726	0.032674		-0.854844	0.002034
-0.853833	0.009646		-0.853991	-0.005951		-0.853917	-0.014501		-0.853895	0.031902		-0.854013	0.001724
-0.853001	0.009339		-0.85316	-0.005694		-0.853086	-0.014791		-0.853063	0.031261		-0.853181	0.002111
-0.85217	0.0096		-0.852328	-0.005262		-0.852254	-0.014291		-0.852231	0.030712		-0.852349	0.002066
-0.851338	0.009892		-0.851497	-0.00489		-0.851423	-0.013852		-0.8514	0.029665		-0.851518	0.00212
-0.850506	0.010446		-0.850665	-0.005084		-0.850591	-0.013573		-0.850568	0.029382		-0.850686	0.002495
-0.849674	0.010579		-0.849834	-0.004635		-0.849759	-0.013952		-0.849736	0.029556		-0.849855	0.002921
-0.848843	0.010886		-0.849002	-0.00402		-0.848928	-0.014243		-0.848905	0.029372		-0.849023	0.003213
-0.848011	0.011043		-0.848171	-0.004189		-0.848096	-0.014341		-0.848073	0.02928		-0.848192	0.002843
-0.847179	0.010548		-0.847339	-0.004739		-0.847265	-0.014192		-0.847242	0.028812		-0.84736	0.002431
-0.846348	0.009665		-0.846508	-0.00523		-0.846433	-0.013941		-0.84641	0.028507		-0.846528	0.002714
-0.845516	0.00942		-0.845676	-0.005113		-0.845601	-0.013881		-0.845578	0.028052		-0.845697	0.002505
-0.844684	0.008532		-0.844844	-0.003981		-0.84477	-0.014381		-0.844747	0.028506		-0.844865	0.002554
-0.843852	0.008187		-0.844013	-0.003483		-0.843938	-0.013208		-0.843915	0.028234		-0.844034	0.001861
-0.843021	0.00779		-0.843181	-0.003118		-0.843107	-0.012815		-0.843083	0.027671		-0.843202	0.000364
-0.842189	0.007801		-0.84235	-0.002571		-0.842275	-0.012931		-0.842252	0.028213		-0.842371	-0.000382
-0.841357	0.00749		-0.841518	-0.002975		-0.841444	-0.013424		-0.84142	0.028106		-0.841539	-0.000792
-0.840526	0.007427		-0.840687	-0.003133		-0.840612	-0.0137		-0.840588	0.028393		-0.840708	-0.000997
-0.839694	0.007791		-0.839855	-0.003549		-0.83978	-0.013076		-0.839757	0.027645		-0.839876	-0.000785
-0.838862	0.007296		-0.839024	-0.003658		-0.838949	-0.013314		-0.838925	0.026045		-0.839044	-0.000184
-0.83803	0.006998		-0.838192	-0.003164		-0.838117	-0.013678		-0.838094	0.026583		-0.838213	0.000116
-0.837199	0.006193		-0.837361	-0.002992		-0.837286	-0.013783		-0.837262	0.026311		-0.837381	-0.000702
-0.836367	0.005909		-0.836529	-0.002467		-0.836454	-0.013632		-0.83643	0.025628		-0.83655	-0.00203
-0.835535	0.005414		-0.835697	-0.002133		-0.835622	-0.013798		-0.835599	0.026429		-0.835718	-0.002778
-0.834703	0.005858		-0.834866	-0.002398		-0.834791	-0.014164		-0.834767	0.026971		-0.834887	-0.003167
-0.833872	0.005229		-0.834034	-0.002264		-0.833959	-0.014197		-0.833935	0.026829		-0.834055	-0.003516
-0.83304	0.005444		-0.833203	-0.002263		-0.833128	-0.013495		-0.833104	0.02689		-0.833223	-0.003671
-0.832208	0.004217		-0.832371	-0.001835		-0.832296	-0.012989		-0.832272	0.025941		-0.832392	-0.004123
-0.831377	0.00406		-0.83154	-0.000949		-0.831465	-0.013242		-0.83144	0.025933		-0.83156	-0.004635
-0.830545	0.004185		-0.830708	-0.000498		-0.830633	-0.01313		-0.830609	0.025556		-0.830729	-0.004574
-0.829713	0.00433		-0.829877	-0.000179		-0.829801	-0.012291		-0.829777	0.025338		-0.829897	-0.003947
-0.828881	0.004234		-0.829045	-0.00018		-0.82897	-0.012809		-0.828946	0.025048		-0.829066	-0.002994
-0.82805	0.003695		-0.828214	-0.000456		-0.828138	-0.013342		-0.828114	0.025484		-0.828234	-0.002652
-0.827218	0.003894		-0.827382	-0.000551		-0.827307	-0.013239		-0.827282	0.024897		-0.827402	-0.002416
-0.826386	0.003843		-0.82655	-0.000839		-0.826475	-0.013601		-0.826451	0.025025		-0.826571	-0.002009
-0.825554	0.004725		-0.825719	-0.001503		-0.825643	-0.013404		-0.825619	0.025375		-0.825739	-0.001589
-0.824723	0.004302		-0.824887	-0.001815		-0.824812	-0.013458		-0.824787	0.025362		-0.824908	-0.001735
-0.823891	0.00355		-0.824056	-0.002007		-0.82398	-0.013832		-0.823956	0.024783		-0.824076	-0.002167
-0.823059	0.003482		-0.823224	-0.002344		-0.823149	-0.013702		-0.823124	0.025325		-0.823245	-0.002437
-0.822228	0.003965		-0.822393	-0.002587		-0.822317	-0.013335		-0.822292	0.025201		-0.822413	-0.002184
-0.821396	0.003274		-0.821561	-0.002731		-0.821485	-0.012501		-0.821461	0.024666		-0.821581	-0.002065
-0.820564	0.003175		-0.82073	-0.002593		-0.820654	-0.011905		-0.820629	0.02477		-0.82075	-0.001979
-0.819732	0.002626		-0.819898	-0.00275		-0.819822	-0.011966		-0.819798	0.025022		-0.819918	-0.002274
-0.818901	0.002681		-0.819067	-0.002715		-0.818991	-0.012515		-0.818966	0.024289		-0.819087	-0.002289
-0.818069	0.002789		-0.818235	-0.00262		-0.818159	-0.011937		-0.818134	0.023179		-0.818255	-0.001655
-0.817237	0.002456		-0.817403	-0.002745		-0.817327	-0.011679		-0.817303	0.023328		-0.817424	-0.0015
-0.816406	0.002721		-0.816572	-0.002872		-0.816496	-0.011911		-0.816471	0.023984		-0.816592	-0.001986
-0.815574	0.002365		-0.81574	-0.003055		-0.815664	-0.012883		-0.815639	0.024223		-0.81576	-0.002017
-0.814742	0.002014		-0.814909	-0.002806		-0.814833	-0.01394		-0.814808	0.024147		-0.814929	-0.002134
-0.81391	0.001592		-0.814077	-0.002554		-0.814001	-0.014448		-0.813976	0.024631		-0.814097	-0.002171
-0.813079	0.000731		-0.813246	-0.002421		-0.81317	-0.014402		-0.813144	0.025262		-0.813266	-0.001322
-0.812247	8.9e-05		-0.812414	-0.002263		-0.812338	-0.014558		-0.812313	0.02606		-0.812434	-0.001033
-0.811415	-0.000688		-0.811583	-0.00212		-0.811506	-0.014583		-0.811481	0.026516		-0.811603	-0.00157
-0.810583	-0.000987		-0.810751	-0.002272		-0.810675	-0.014603		-0.81065	0.026478		-0.810771	-0.002012
-0.809752	-0.001449		-0.809919	-0.002868		-0.809843	-0.014836		-0.809818	0.026784		-0.80994	-0.00261
-0.80892	-0.001999		-0.809088	-0.003504		-0.809012	-0.014626		-0.808986	0.027338		-0.809108	-0.003222
-0.808088	-0.00126		-0.808256	-0.004138		-0.80818	-0.014392		-0.808155	0.027631		-0.808276	-0.00381
-0.807257	-0.001393		-0.807425	-0.004662		-0.807348	-0.014537		-0.807323	0.027792		-0.807445	-0.003767
-0.806425	-0.00131		-0.806593	-0.004745		-0.806517	-0.014638		-0.806491	0.0281		-0.806613	-0.003604
-0.805593	-0.001069		-0.805762	-0.004658		-0.805685	-0.014857		-0.80566	0.028151		-0.805782	-0.003949
-0.804761	-0.001077		-0.80493	-0.004851		-0.804854	-0.015523		-0.804828	0.027883		-0.80495	-0.004312
-0.80393	-0.000654		-0.804099	-0.00511		-0.804022	-0.015848		-0.803996	0.027782		-0.804119	-0.004474
-0.803098	-0.000484		-0.803267	-0.005323		-0.80319	-0.015985		-0.803165	0.027734		-0.803287	-0.004616
-0.802266	-0.001047		-0.802436	-0.005572		-0.802359	-0.017671		-0.802333	0.027788		-0.802455	-0.004215
-0.801435	-0.000482		-0.801604	-0.006089		-0.801527	-0.018981		-0.801502	0.027747		-0.801624	-0.003409
-0.800603	-0.000357		-0.800773	-0.007067		-0.800696	-0.019444		-0.80067	0.027108		-0.800792	-0.003126
-0.799771	-0.00131		-0.799941	-0.007746		-0.799864	-0.019415		-0.799838	0.026821		-0.799961	-0.002616
-0.798939	-0.001666		-0.799109	-0.007616		-0.799033	-0.019393		-0.799007	0.026824		-0.799129	-0.00221
-0.798108	-0.00201		-0.798278	-0.007207		-0.798201	-0.019885		-0.798175	0.027611		-0.798298	-0.002512
-0.797276	-0.003011		-0.797446	-0.007637		-0.797369	-0.020073		-0.797343	0.02861		-0.797466	-0.002961
-0.796444	-0.003112		-0.796615	-0.008555		-0.796538	-0.02008		-0.796512	0.02821		-0.796634	-0.003352
-0.795612	-0.002455		-0.795783	-0.008976		-0.795706	-0.020285		-0.79568	0.028041		-0.795803	-0.003267
-0.794781	-0.002509		-0.794952	-0.009022		-0.794875	-0.020925		-0.794848	0.028502		-0.794971	-0.00271
-0.793949	-0.002859		-0.79412	-0.008972		-0.794043	-0.020973		-0.794017	0.028763		-0.79414	-0.002499
-0.793117	-0.002653		-0.793289	-0.008764		-0.793211	-0.020372		-0.793185	0.029208		-0.793308	-0.002203
-0.792286	-0.002218		-0.792457	-0.009132		-0.79238	-0.020273		-0.792354	0.029826		-0.792477	-0.001157
-0.791454	-0.002413		-0.791625	-0.009595		-0.791548	-0.021011		-0.791522	0.029886		-0.791645	-0.000443
-0.790622	-0.002176		-0.790794	-0.010066		-0.790717	-0.021718		-0.79069	0.029896		-0.790813	-9.7e-05
-0.78979	-0.00238		-0.789962	-0.010775		-0.789885	-0.021896		-0.789859	0.030107		-0.789982	0.000134
-0.788959	-0.003465		-0.789131	-0.010716		-0.789054	-0.021579		-0.789027	0.030597		-0.78915	-0.000143
-0.788127	-0.004329		-0.788299	-0.01108		-0.788222	-0.021807		-0.788195	0.03105		-0.788319	-0.000993
-0.787295	-0.004838		-0.787468	-0.011166		-0.78739	-0.02164		-0.787364	0.030725		-0.787487	-0.00175
-0.786463	-0.005459		-0.786636	-0.011107		-0.786559	-0.020954		-0.786532	0.030489		-0.786656	-0.002293
-0.785632	-0.005532		-0.785805	-0.011705		-0.785727	-0.021322		-0.7857	0.030727		-0.785824	-0.002733
-0.7848	-0.005948		-0.784973	-0.011776		-0.784896	-0.021753		-0.784869	0.030695		-0.784992	-0.003185
-0.783968	-0.005917		-0.784142	-0.011286		-0.784064	-0.021722		-0.784037	0.030882		-0.784161	-0.003868
-0.783137	-0.005878		-0.78331	-0.010361		-0.783232	-0.021558		-0.783206	0.031818		-0.783329	-0.004824
-0.782305	-0.006004		-0.782479	-0.010057		-0.782401	-0.021629		-0.782374	0.032345		-0.782498	-0.005
-0.781473	-0.005668		-0.781647	-0.00972		-0.781569	-0.021993		-0.781542	0.032121		-0.781666	-0.004564
-0.780641	-0.005922		-0.780815	-0.009469		-0.780738	-0.022906		-0.780711	0.03241		-0.780835	-0.004507
-0.77981	-0.005965		-0.779984	-0.00899		-0.779906	-0.023651		-0.779879	0.032893		-0.780003	-0.004455
-0.778978	-0.005864		-0.779152	-0.008312		-0.779075	-0.023752		-0.779047	0.032988		-0.779171	-0.004402
-0.778146	-0.005575		-0.778321	-0.007994		-0.778243	-0.023627		-0.778216	0.033145		-0.77834	-0.004014
-0.777315	-0.005429		-0.777489	-0.007998		-0.777411	-0.023595		-0.777384	0.033577		-0.777508	-0.003343
-0.776483	-0.005535		-0.776658	-0.007972		-0.77658	-0.024411		-0.776552	0.033641		-0.776677	-0.003431
-0.775651	-0.005654		-0.775826	-0.007892		-0.775748	-0.024924		-0.775721	0.034001		-0.775845	-0.003817
-0.774819	-0.006355		-0.774995	-0.007398		-0.774917	-0.024966		-0.774889	0.033628		-0.775014	-0.003907
-0.773988	-0.006477		-0.774163	-0.007424		-0.774085	-0.025261		-0.774058	0.033549		-0.774182	-0.004394
-0.773156	-0.006245		-0.773332	-0.008014		-0.773253	-0.025133		-0.773226	0.034156		-0.77335	-0.004749
-0.772324	-0.00561		-0.7725	-0.008086		-0.772422	-0.024965		-0.772394	0.034452		-0.772519	-0.004804
-0.771492	-0.004517		-0.771668	-0.007911		-0.77159	-0.025726		-0.771563	0.034804		-0.771687	-0.004942
-0.770661	-0.003517		-0.770837	-0.007216		-0.770759	-0.026397		-0.770731	0.035053		-0.770856	-0.004781
-0.769829	-0.002883		-0.770005	-0.006793		-0.769927	-0.026522		-0.769899	0.034711		-0.770024	-0.004833
-0.768997	-0.002686		-0.769174	-0.006811		-0.769095	-0.026798		-0.769068	0.034423		-0.769193	-0.00508
-0.768166	-0.002465		-0.768342	-0.005863		-0.768264	-0.027055		-0.768236	0.034739		-0.768361	-0.005454
-0.767334	-0.002187		-0.767511	-0.004726		-0.767432	-0.027778		-0.767404	0.034628		-0.76753	-0.005639
-0.766502	-0.003103		-0.766679	-0.00421		-0.766601	-0.02863		-0.766573	0.034235		-0.766698	-0.005047
-0.76567	-0.003411		-0.765848	-0.003818		-0.765769	-0.028543		-0.765741	0.033986		-0.765866	-0.004853
-0.764839	-0.003249		-0.765016	-0.003066		-0.764938	-0.028321		-0.76491	0.033833		-0.765035	-0.004962
-0.764007	-0.003279		-0.764185	-0.002847		-0.764106	-0.028143		-0.764078	0.033848		-0.764203	-0.004165
-0.763175	-0.003637		-0.763353	-0.002922		-0.763274	-0.02798		-0.763246	0.034151		-0.763372	-0.003996
-0.762344	-0.004134		-0.762522	-0.002481		-0.762443	-0.027914		-0.762415	0.034302		-0.76254	-0.004282
-0.761512	-0.003786		-0.76169	-0.002063		-0.761611	-0.027869		-0.761583	0.034253		-0.761709	-0.00404
-0.76068	-0.003121		-0.760858	-0.001407		-0.76078	-0.02758		-0.760751	0.034226		-0.760877	-0.004185
-0.759848	-0.00304		-0.760027	-0.000554		-0.759948	-0.027289		-0.75992	0.034074		-0.760045	-0.00463
-0.759017	-0.003273		-0.759195	0.000194		-0.759116	-0.027653		-0.759088	0.03382		-0.759214	-0.004739
-0.758185	-0.002215		-0.758364	0.001263		-0.758285	-0.027722		-0.758256	0.033597		-0.758382	-0.004448
-0.757353	-0.000944		-0.757532	0.001551		-0.757453	-0.027341		-0.757425	0.032965		-0.757551	-0.004147
-0.756521	-0.000172		-0.756701	0.001782		-0.756622	-0.02723		-0.756593	0.032485		-0.756719	-0.004305
-0.75569	0.000974		-0.755869	0.001586		-0.75579	-0.027303		-0.755762	0.032641		-0.755888	-0.004974
-0.754858	0.001389		-0.755038	0.001506		-0.754959	-0.026949		-0.75493	0.032886		-0.755056	-0.004912
-0.754026	0.00124		-0.754206	0.00102		-0.754127	-0.026309		-0.754098	0.032917		-0.754224	-0.004903
-0.753195	0.001028		-0.753374	0.000665		-0.753295	-0.025614		-0.753267	0.03314		-0.753393	-0.005076
-0.752363	0.001412		-0.752543	6e-05		-0.752464	-0.024986		-0.752435	0.033202		-0.752561	-0.004591
-0.751531	0.000785		-0.751711	-9e-05		-0.751632	-0.025012		-0.751603	0.033204		-0.75173	-0.004295
-0.750699	0.000146		-0.75088	-0.000121		-0.7508	-0.025553		-0.750772	0.032821		-0.750898	-0.00492
-0.749868	0.000273		-0.750048	-0.000107		-0.749969	-0.025775		-0.74994	0.03232		-0.750067	-0.005894
-0.749036	0.000675		-0.749217	-0.000559		-0.749137	-0.025704		-0.749108	0.032338		-0.749235	-0.006201
-0.748204	0.000677		-0.748385	-0.000492		-0.748306	-0.02632		-0.748277	0.032173		-0.748404	-0.00562
-0.747373	0.000978		-0.747554	-0.000627		-0.747474	-0.026748		-0.747445	0.032032		-0.747572	-0.00535
-0.746541	0.00215		-0.746722	-0.000204		-0.746643	-0.026578		-0.746614	0.031618		-0.74674	-0.004785
-0.745709	0.003282		-0.745891	0.000325		-0.745811	-0.026356		-0.745782	0.031519		-0.745909	-0.004061
-0.744877	0.004197		-0.745059	0.000741		-0.744979	-0.026653		-0.74495	0.031685		-0.745077	-0.004268
-0.744046	0.004531		-0.744228	0.001391		-0.744148	-0.026808		-0.744119	0.030856		-0.744246	-0.004417
-0.743214	0.00516		-0.743396	0.000838		-0.743316	-0.026123		-0.743287	0.030024		-0.743414	-0.004603
-0.742382	0.005041		-0.742564	0.0002		-0.742485	-0.025534		-0.742455	0.029582		-0.742583	-0.005093
-0.74155	0.004351		-0.741733	-0.000187		-0.741653	-0.025187		-0.741624	0.028885		-0.741751	-0.004785
-0.740719	0.003893		-0.740901	-0.00028		-0.740821	-0.024846		-0.740792	0.028373		-0.740919	-0.004296
-0.739887	0.003431		-0.74007	9.9e-05		-0.73999	-0.024127		-0.73996	0.028367		-0.740088	-0.00372
-0.739055	0.003554		-0.739238	-0.000405		-0.739158	-0.023188		-0.739129	0.028285		-0.739256	-0.003117
-0.738224	0.004075		-0.738407	-0.001207		-0.738327	-0.022703		-0.738297	0.028		-0.738425	-0.003086
-0.737392	0.004335		-0.737575	-0.001574		-0.737495	-0.022921		-0.737466	0.027588		-0.737593	-0.00304
-0.73656	0.004081		-0.736744	-0.001836		-0.736664	-0.023015		-0.736634	0.02721		-0.736762	-0.003227
-0.735728	0.003824		-0.735912	-0.001634		-0.735832	-0.023253		-0.735802	0.026996		-0.73593	-0.003755
-0.734897	0.003709		-0.73508	-0.002222		-0.735	-0.023116		-0.734971	0.027254		-0.735098	-0.004413
-0.734065	0.003718		-0.734249	-0.002466		-0.734169	-0.023281		-0.734139	0.026874		-0.734267	-0.005395
-0.733233	0.003528		-0.733417	-0.002611		-0.733337	-0.023995		-0.733307	0.026539		-0.733435	-0.006052
-0.732401	0.003016		-0.732586	-0.003055		-0.732506	-0.023984		-0.732476	0.026839		-0.732604	-0.006169
-0.73157	0.00235		-0.731754	-0.002699		-0.731674	-0.024043		-0.731644	0.026834		-0.731772	-0.006613
-0.730738	0.002043		-0.730923	-0.002673		-0.730842	-0.024436		-0.730812	0.026422		-0.730941	-0.006971
-0.729906	0.001631		-0.730091	-0.003248		-0.730011	-0.024748		-0.729981	0.026141		-0.730109	-0.007754
-0.729075	0.001906		-0.72926	-0.003529		-0.729179	-0.0253		-0.729149	0.026001		-0.729277	-0.007718
-0.728243	0.002485		-0.728428	-0.003872		-0.728348	-0.025308		-0.728317	0.025852		-0.728446	-0.007525
-0.727411	0.002121		-0.727597	-0.003974		-0.727516	-0.02514		-0.727486	0.026281		-0.727614	-0.007526
-0.726579	0.001544		-0.726765	-0.004645		-0.726685	-0.025094		-0.726654	0.026775		-0.726783	-0.007305
-0.725748	0.001654		-0.725933	-0.005417		-0.725853	-0.024724		-0.725823	0.02733		-0.725951	-0.006884
-0.724916	0.002008		-0.725102	-0.005893		-0.725021	-0.02398		-0.724991	0.027411		-0.72512	-0.006825
-0.724084	0.002828		-0.72427	-0.006664		-0.72419	-0.023793		-0.724159	0.027211		-0.724288	-0.006554
-0.723253	0.003611		-0.723439	-0.007304		-0.723358	-0.02411		-0.723328	0.027456		-0.723457	-0.006249
-0.722421	0.003828		-0.722607	-0.007284		-0.722527	-0.024017		-0.722496	0.027948		-0.722625	-0.00683
-0.721589	0.003733		-0.721776	-0.00705		-0.721695	-0.024063		-0.721664	0.02862		-0.721793	-0.006966
-0.720757	0.00401		-0.720944	-0.007352		-0.720863	-0.02472		-0.720833	0.028989		-0.720962	-0.006611
-0.719926	0.003684		-0.720113	-0.007423		-0.720032	-0.025719		-0.720001	0.028759		-0.72013	-0.00632
-0.719094	0.002889		-0.719281	-0.007613		-0.7192	-0.025861		-0.719169	0.028072		-0.719299	-0.006176
-0.718262	0.002712		-0.71845	-0.008623		-0.718369	-0.025943		-0.718338	0.027682		-0.718467	-0.006105
-0.71743	0.003179		-0.717618	-0.009841		-0.717537	-0.025753		-0.717506	0.027964		-0.717636	-0.005499
-0.716599	0.003177		-0.716787	-0.010978		-0.716705	-0.025215		-0.716675	0.028237		-0.716804	-0.00557
-0.715767	0.002198		-0.715955	-0.011412		-0.715874	-0.024834		-0.715843	0.02866		-0.715972	-0.00614
-0.714935	0.001502		-0.715123	-0.011593		-0.715042	-0.024344		-0.715011	0.029292		-0.715141	-0.006389
-0.714104	0.000966		-0.714292	-0.011403		-0.714211	-0.023834		-0.71418	0.02936		-0.714309	-0.00488
-0.713272	0.000419		-0.71346	-0.012017		-0.713379	-0.023184		-0.713348	0.029421		-0.713478	-0.004322
-0.71244	0.000426		-0.712629	-0.011857		-0.712548	-0.02348		-0.712516	0.029741		-0.712646	-0.004695
-0.711608	0.001127		-0.711797	-0.012534		-0.711716	-0.023857		-0.711685	0.029413		-0.711815	-0.004665
-0.710777	0.001482		-0.710966	-0.011978		-0.710884	-0.024404		-0.710853	0.028388		-0.710983	-0.004905
-0.709945	0.001624		-0.710134	-0.011586		-0.710053	-0.024382		-0.710021	0.027864		-0.710151	-0.004555
-0.709113	0.001796		-0.709303	-0.011704		-0.709221	-0.02326		-0.70919	0.02842		-0.70932	-0.004648
-0.708282	0.002341		-0.708471	-0.011917		-0.70839	-0.021855		-0.708358	0.029179		-0.708488	-0.003833
-0.70745	0.002275		-0.707639	-0.012797		-0.707558	-0.020603		-0.707527	0.02968		-0.707657	-0.003605
[truncated: 37,258 more rows]
